# Supplementary material for: G3BP1-linked mRNA partitioning supports selective protein synthesis in response to oxidative stress
Source: Nucleic Acids Res. 2020 May 14;48(12):6855–73. doi: 10.1093/nar/gkaa376 (PMC7337521; doi:10.1093/nar/gkaa376)
Supplement: gkaa376_Supplemental_Files [file gkaa376_supplemental_files.zip]

Archive with 11 entries (11 files):
- NAR-03218-V-2019 .R1_Supplementary Figure and Table Legends.docx
- NAR-03218-V-2019 .R1_Supplementary Figures.pdf
- Table_S1_PSseq.xlsx
- Table_S2_RNAseq_Total RNA.xlsx
- Table_S3_G3BP1_associated_proteins_mass spec.xlsx
- Table_S4_RNAseq_G3BP1-APEX-ARS_G3BP1-APEX-UT.xlsx
- Table_S5_RNAseq_G3BP1-APEX-ARS_CTRL-APEX-ARS.xlsx
- Table_S6_RNAseq_G3BP1_APEX-UT_CTRL-APEX-UT.xlsx
- Table_S7_G3BP1_associated_dissociated_transcripts.xlsx
- Table_S8_G3BP1_paritioned_transripts_with PSs.xlsx
- Table_S9_oligos used for qPCR_ISH_siRNA transcfection.xlsx
