# Supplementary material for: G3BP1-linked mRNA partitioning supports selective protein synthesis in response to oxidative stress
Source: Nucleic Acids Res. 2020 May 14;48(12):6855–73. doi: 10.1093/nar/gkaa376 (PMC7337521; doi:10.1093/nar/gkaa376)
Supplement: gkaa376_Supplemental_Files [file gkaa376_supplemental_files.zip › Table_S1_PSseq.xlsx]

## Sheet: Sheet1
PSseq applied with cutoff, PS-enriched transcripts, log2fc= 1 and above; PS-depleted transcripts, log2fc= -1 and below
test_id	gene_id	gene	locus	sample_1	sample_2	status	value_1	value_2	log2(fold_change)	test_stat	p_value	q_value	significant
FOS	FOS	FOS	chr14:75745480-75748937	untreated	treated	OK	0.250391	12.6318	5.65673	9.354	5e-05	0.000203335	yes
FN1	FN1	FN1	chr2:216225162-216300793	untreated	treated	OK	65.1618	1915.4	4.87748	8.95031	5e-05	0.000203335	yes
DUSP1	DUSP1	DUSP1	chr5:172195092-172198203	untreated	treated	OK	4.09658	59.2714	3.85484	10.3385	5e-05	0.000203335	yes
TNC	TNC	TNC	chr9:117781853-117880536	untreated	treated	OK	2.68192	36.796	3.77821	10.5626	5e-05	0.000203335	yes
LAMB2	LAMB2	LAMB2	chr3:49158546-49170599	untreated	treated	OK	5.67845	73.2009	3.68829	10.3433	5e-05	0.000203335	yes
CEACAM5	CEACAM5	CEACAM5	chr19:42212503-42234341	untreated	treated	OK	0.204122	2.26473	3.47183	5.48209	5e-05	0.000203335	yes
EGR1	EGR1	EGR1	chr5:137801180-137805004	untreated	treated	OK	0.101209	1.05862	3.38678	4.541	5e-05	0.000203335	yes
HSPA1B	HSPA1B	HSPA1B	chr6_qbl_hap6:3089162-3091686	untreated	treated	OK	11.0345	107.599	3.28557	9.29214	5e-05	0.000203335	yes
COL1A1	COL1A1	COL1A1	chr17:48261456-48279000	untreated	treated	OK	10.5046	98.7456	3.2327	8.93631	5e-05	0.000203335	yes
HSPA1A	HSPA1A	HSPA1A	chr6_qbl_hap6:3076937-3079366	untreated	treated	OK	11.2717	103.261	3.19552	9.02985	5e-05	0.000203335	yes
NOMO3	NOMO3	NOMO3	chr16:16326388-16388668	untreated	treated	OK	0.224965	2.0282	3.17243	6.07082	5e-05	0.000203335	yes
PCDHGB5	PCDHGB5	PCDHGB5	chr5:140710251-140892548	untreated	treated	OK	1.98686	17.1674	3.11111	3.42826	5e-05	0.000203335	yes
PLAT	PLAT	PLAT	chr8:42032235-42065194	untreated	treated	OK	5.7375	49.466	3.10794	8.59134	5e-05	0.000203335	yes
FLNB	FLNB	FLNB	chr3:57994126-58157982	untreated	treated	OK	9.60027	82.2792	3.09938	8.45816	5e-05	0.000203335	yes
NUAK2	NUAK2	NUAK2	chr1:205271190-205290919	untreated	treated	OK	0.145966	1.21536	3.05769	4.73311	5e-05	0.000203335	yes
PRPF8	PRPF8	PRPF8	chr17:1553922-1588176	untreated	treated	OK	4.42117	36.7609	3.05567	8.50845	5e-05	0.000203335	yes
GLG1	GLG1	GLG1	chr16:74481325-74641042	untreated	treated	OK	4.15705	34.0831	3.03542	8.60746	5e-05	0.000203335	yes
NOMO2	NOMO2	NOMO2	chr16:18511181-18573434	untreated	treated	OK	0.844068	6.71781	2.99256	7.23948	5e-05	0.000203335	yes
COLQ	COLQ	COLQ	chr3:15491639-15563258	untreated	treated	OK	0.0937691	0.745054	2.99016	2.98347	5e-05	0.000203335	yes
LAMC2	LAMC2	LAMC2	chr1:183155173-183214262	untreated	treated	OK	3.33105	25.4303	2.9325	8.19947	5e-05	0.000203335	yes
COL12A1	COL12A1	COL12A1	chr6:75794041-75915623	untreated	treated	OK	0.856412	6.46678	2.91667	6.91613	5e-05	0.000203335	yes
LTBP1	LTBP1	LTBP1	chr2:33172368-33624575	untreated	treated	OK	6.64392	49.7908	2.90577	8.01801	5e-05	0.000203335	yes
COL4A1	COL4A1	COL4A1	chr13:110801304-110959504	untreated	treated	OK	0.79105	5.87331	2.89233	7.28171	5e-05	0.000203335	yes
HSP90B1	HSP90B1	HSP90B1	chr12:104324111-104341708	untreated	treated	OK	87.0617	643.138	2.88502	7.73414	5e-05	0.000203335	yes
CSPG4	CSPG4	CSPG4	chr15:75966662-76005189	untreated	treated	OK	0.103118	0.748808	2.8603	5.16731	5e-05	0.000203335	yes
VWDE	VWDE	VWDE	chr7:12370508-12443852	untreated	treated	OK	0.80499	5.8004	2.84911	7.2175	5e-05	0.000203335	yes
LGALS3BP	LGALS3BP	LGALS3BP	chr17:76967334-76976061	untreated	treated	OK	15.4792	111.466	2.84821	7.99256	5e-05	0.000203335	yes
MST1R	MST1R	MST1R	chr3:49924435-49941306	untreated	treated	OK	4.52062	32.2516	2.83478	8.0313	5e-05	0.000203335	yes
MUC2	MUC2	MUC2	chr11:1074874-1104416	untreated	treated	OK	0.667243	4.74382	2.82976	7.0725	5e-05	0.000203335	yes
COL6A1	COL6A1	COL6A1	chr21:47401662-47424963	untreated	treated	OK	75.7553	534.232	2.81805	7.35523	5e-05	0.000203335	yes
EMC1	EMC1	EMC1	chr1:19542157-19578053	untreated	treated	OK	3.1956	22.5341	2.81795	7.845	5e-05	0.000203335	yes
NID1	NID1	NID1	chr1:236139131-236228481	untreated	treated	OK	0.608189	4.28672	2.81728	6.75199	5e-05	0.000203335	yes
MYH9	MYH9	MYH9	chr22:36677322-36784112	untreated	treated	OK	11.2536	78.8268	2.8083	7.45866	5e-05	0.000203335	yes
LOXL2	LOXL2	LOXL2	chr8:23154409-23261722	untreated	treated	OK	5.32932	37.031	2.79671	7.84923	5e-05	0.000203335	yes
GANAB	GANAB	GANAB	chr11:62392297-62414198	untreated	treated	OK	35.48	244.819	2.78663	7.66871	5e-05	0.000203335	yes
NUP210	NUP210	NUP210	chr3:13357729-13461819	untreated	treated	OK	1.78928	12.2502	2.77535	7.52509	5e-05	0.000203335	yes
CNTN4	CNTN4	CNTN4	chr3:2140549-3102829	untreated	treated	OK	0.404706	2.76102	2.77026	6.00914	5e-05	0.000203335	yes
SNRNP200	SNRNP200	SNRNP200	chr2:96940073-96971307	untreated	treated	OK	7.40163	50.3669	2.76656	7.86559	5e-05	0.000203335	yes
LRP1	LRP1	LRP1	chr12:57522281-57607125	untreated	treated	OK	2.98595	20.3179	2.76649	7.06425	5e-05	0.000203335	yes
ABI3BP	ABI3BP	ABI3BP	chr3:100468178-100712334	untreated	treated	OK	12.5484	82.5371	2.71754	7.56402	5e-05	0.000203335	yes
C1R	C1R	C1R	chr12:7187514-7245043	untreated	treated	OK	7.01193	45.9517	2.71224	7.48601	5e-05	0.000203335	yes
SPTAN1	SPTAN1	SPTAN1	chr9:131102838-131424415	untreated	treated	OK	4.18515	26.99	2.68907	2.4992	0.0007	0.00223654	yes
RRBP1	RRBP1	RRBP1	chr20:17594322-17662928	untreated	treated	OK	13.7272	88.3529	2.68624	7.56808	5e-05	0.000203335	yes
ECM1	ECM1	ECM1	chr1:150480486-150486265	untreated	treated	OK	2.10752	13.474	2.67656	6.53212	5e-05	0.000203335	yes
SORL1	SORL1	SORL1	chr11:121322911-121504471	untreated	treated	OK	1.82309	11.6362	2.67416	7.25754	5e-05	0.000203335	yes
ANPEP	ANPEP	ANPEP	chr15:90328125-90358072	untreated	treated	OK	4.31943	27.4691	2.6689	7.38537	5e-05	0.000203335	yes
MED12	MED12	MED12	chrX:70338405-70362304	untreated	treated	OK	2.64482	16.6172	2.65144	7.31341	5e-05	0.000203335	yes
APP	APP	APP	chr21:27252860-27543446	untreated	treated	OK	171.277	1075.37	2.65044	6.53605	5e-05	0.000203335	yes
IGF2R	IGF2R	IGF2R	chr6:160390130-160527583	untreated	treated	OK	3.41809	21.0605	2.62328	7.14282	5e-05	0.000203335	yes
PXDN	PXDN	PXDN	chr2:1635658-1748319	untreated	treated	OK	4.60349	28.1637	2.61303	7.29081	5e-05	0.000203335	yes
FBN2	FBN2	FBN2	chr5:127593600-127873735	untreated	treated	OK	3.51345	21.3897	2.60596	7.21991	5e-05	0.000203335	yes
RND1	RND1	RND1	chr12:49250915-49259653	untreated	treated	OK	0.927425	5.63015	2.60187	5.2785	5e-05	0.000203335	yes
NOMO1	NOMO1	NOMO1	chr16:14927642-14990014	untreated	treated	OK	2.08169	12.5164	2.58799	6.91345	5e-05	0.000203335	yes
CLSTN3	CLSTN3	CLSTN3	chr12:7282966-7311530	untreated	treated	OK	2.85162	17.0391	2.57899	6.96315	5e-05	0.000203335	yes
LAMC1	LAMC1	LAMC1	chr1:182992594-183114727	untreated	treated	OK	2.25755	13.3964	2.56902	7.07299	5e-05	0.000203335	yes
CD109	CD109	CD109	chr6:74403625-74538041	untreated	treated	OK	1.28812	7.64334	2.56893	6.80527	5e-05	0.000203335	yes
MAGEB17	MAGEB17	MAGEB17	chrX:16185603-16189516	untreated	treated	OK	0.301621	1.77587	2.55772	3.29647	0.0002	0.000726271	yes
NLRP1	NLRP1	NLRP1	chr17:5404718-5487832	untreated	treated	OK	0.140942	0.827332	2.55336	3.8238	5e-05	0.000203335	yes
IQGAP1	IQGAP1	IQGAP1	chr15:90931472-91045475	untreated	treated	OK	4.28027	25.117	2.55289	7.07252	5e-05	0.000203335	yes
MMP14	MMP14	MMP14	chr14:23305741-23316808	untreated	treated	OK	13.1367	76.7412	2.5464	7.23584	5e-05	0.000203335	yes
NID2	NID2	NID2	chr14:52471519-52535946	untreated	treated	OK	0.146732	0.85572	2.54395	4.42471	5e-05	0.000203335	yes
FBN1	FBN1	FBN1	chr15:48700502-48937985	untreated	treated	OK	1.3669	7.94102	2.53842	6.85995	5e-05	0.000203335	yes
SLC30A1	SLC30A1	SLC30A1	chr1:211748380-211752099	untreated	treated	OK	1.68523	9.78361	2.53742	6.0231	5e-05	0.000203335	yes
ADGRE5	ADGRE5	ADGRE5	chr19:14491955-14519537	untreated	treated	OK	16.4183	94.3573	2.52283	7.11753	5e-05	0.000203335	yes
CKAP5	CKAP5	CKAP5	chr11:46765083-46867859	untreated	treated	OK	3.86466	22.112	2.51642	7.05182	5e-05	0.000203335	yes
HYOU1	HYOU1	HYOU1	chr11:118914895-118927957	untreated	treated	OK	12.4064	70.6272	2.50914	7.15323	5e-05	0.000203335	yes
VCL	VCL	VCL	chr10:75757871-75879914	untreated	treated	OK	26.5897	151.143	2.50698	7.0565	5e-05	0.000203335	yes
CAD	CAD	CAD	chr2:27440257-27466660	untreated	treated	OK	2.71988	15.3701	2.49851	6.82574	5e-05	0.000203335	yes
LDLR	LDLR	LDLR	chr19:11200037-11244505	untreated	treated	OK	14.1342	79.3484	2.48901	7.11532	5e-05	0.000203335	yes
APLP2	APLP2	APLP2	chr11:129939715-130014706	untreated	treated	OK	49.3177	272.922	2.46831	6.77851	5e-05	0.000203335	yes
KIAA0922	KIAA0922	KIAA0922	chr4:154387497-154557862	untreated	treated	OK	0.22202	1.22494	2.46395	4.75092	5e-05	0.000203335	yes
PCDHGC3	PCDHGC3	PCDHGC3	chr5:140710251-140892548	untreated	treated	OK	5.27484	28.8831	2.45302	1.79819	0.0206	0.0432831	yes
COL4A5	COL4A5	COL4A5	chrX:107683073-107940775	untreated	treated	OK	0.567781	3.09795	2.44791	5.89528	5e-05	0.000203335	yes
BTN2A3P	BTN2A3P	BTN2A3P	chr6:26421618-26430816	untreated	treated	OK	0.212812	1.1521	2.43662	3.79047	5e-05	0.000203335	yes
GBA	GBA	GBA	chr1:155204238-155214653	untreated	treated	OK	3.88615	20.9996	2.43395	6.52582	5e-05	0.000203335	yes
CNTNAP1	CNTNAP1	CNTNAP1	chr17:40834631-40852011	untreated	treated	OK	0.659365	3.55919	2.4324	5.84557	5e-05	0.000203335	yes
GRN	GRN	GRN	chr17:42422453-42430474	untreated	treated	OK	119.766	641.145	2.42043	6.52863	5e-05	0.000203335	yes
JAG1	JAG1	JAG1	chr20:10618331-10654694	untreated	treated	OK	7.07591	37.7422	2.41519	6.79491	5e-05	0.000203335	yes
LOC283922	LOC283922	LOC283922	chr16:74366303-74402153	untreated	treated	OK	0.510459	2.72004	2.41376	4.69322	5e-05	0.000203335	yes
STT3A	STT3A	STT3A	chr11:125462689-125492654	untreated	treated	OK	8.74854	46.5815	2.41264	6.84657	5e-05	0.000203335	yes
NUP214	NUP214	NUP214	chr9:134000947-134110057	untreated	treated	OK	1.64878	8.77281	2.41164	6.46219	5e-05	0.000203335	yes
PTPRF	PTPRF	PTPRF	chr1:43996546-44089343	untreated	treated	OK	5.7274	30.467	2.4113	6.86122	5e-05	0.000203335	yes
POLR2A	POLR2A	POLR2A	chr17:7387697-7417935	untreated	treated	OK	3.02912	16.0857	2.40881	6.41548	5e-05	0.000203335	yes
ITGA7	ITGA7	ITGA7	chr12:56075329-56106089	untreated	treated	OK	0.621694	3.28874	2.40326	3.66878	5e-05	0.000203335	yes
SCUBE3	SCUBE3	SCUBE3	chr6:35181838-35220856	untreated	treated	OK	0.986492	5.18767	2.39471	6.32033	5e-05	0.000203335	yes
GEMIN5	GEMIN5	GEMIN5	chr5:154266975-154317776	untreated	treated	OK	1.44965	7.61333	2.39282	6.30581	5e-05	0.000203335	yes
PCDHB8	PCDHB8	PCDHB8	chr5:140557370-140560081	untreated	treated	OK	0.656693	3.43825	2.38838	4.96539	5e-05	0.000203335	yes
NEO1	NEO1	NEO1	chr15:73344824-73597547	untreated	treated	OK	0.279715	1.45727	2.38124	5.20393	5e-05	0.000203335	yes
UBA1	UBA1	UBA1	chrX:47050198-47074527	untreated	treated	OK	46.117	239.913	2.37914	6.62459	5e-05	0.000203335	yes
LAMC3	LAMC3	LAMC3	chr9:133884503-133968446	untreated	treated	OK	0.539091	2.80266	2.3782	5.71445	5e-05	0.000203335	yes
SRRM2	SRRM2	SRRM2	chr16:2787076-2821413	untreated	treated	OK	8.74391	45.4579	2.37818	6.08573	5e-05	0.000203335	yes
CLTC	CLTC	CLTC	chr17:57697049-57774317	untreated	treated	OK	18.2191	94.5457	2.37556	6.62488	5e-05	0.000203335	yes
TLN1	TLN1	TLN1	chr9:35697333-35749225	untreated	treated	OK	6.19177	32.0486	2.37184	2.61431	0.0001	0.000385101	yes
CTGF	CTGF	CTGF	chr6:132269316-132272518	untreated	treated	OK	3.56863	18.4023	2.36645	6.25364	5e-05	0.000203335	yes
NCSTN	NCSTN	NCSTN	chr1:160258376-160328742	untreated	treated	OK	7.05733	36.3569	2.36504	2.51549	5e-05	0.000203335	yes
FLNA	FLNA	FLNA	chrX:153576899-153603006	untreated	treated	OK	26.683	137.25	2.36281	6.26609	5e-05	0.000203335	yes
SPTBN1	SPTBN1	SPTBN1	chr2:54683453-54898583	untreated	treated	OK	7.45103	38.1999	2.35806	6.15923	5e-05	0.000203335	yes
HSPA5	HSPA5	HSPA5	chr9:127997126-128003666	untreated	treated	OK	46.7539	237.517	2.34487	6.45721	5e-05	0.000203335	yes
STK36	STK36	STK36	chr2:219528586-219567440	untreated	treated	OK	0.745636	3.77666	2.34057	1.65885	0.0128	0.0288402	yes
ICAM1	ICAM1	ICAM1	chr19:10381516-10397291	untreated	treated	OK	12.337	62.4431	2.33955	6.66656	5e-05	0.000203335	yes
GBF1	GBF1	GBF1	chr10:104005254-104142656	untreated	treated	OK	3.91577	19.8167	2.33935	6.47669	5e-05	0.000203335	yes
GTF3C1	GTF3C1	GTF3C1	chr16:27471933-27561251	untreated	treated	OK	3.89716	19.5445	2.32627	6.54443	5e-05	0.000203335	yes
SGK2	SGK2	SGK2	chr20:42187634-42214273	untreated	treated	OK	0.141499	0.7094	2.32581	2.27232	0.00045	0.00150008	yes
ACAD10	ACAD10	ACAD10	chr12:112123856-112194911	untreated	treated	OK	3.28992	16.3901	2.3167	6.26139	5e-05	0.000203335	yes
DHX9	DHX9	DHX9	chr1:182808438-182857117	untreated	treated	OK	6.81968	33.9553	2.31586	6.54912	5e-05	0.000203335	yes
TMEM131	TMEM131	TMEM131	chr2:98372800-98612354	untreated	treated	OK	6.2917	31.3162	2.31539	6.47356	5e-05	0.000203335	yes
OS9	OS9	OS9	chr12:58087737-58115340	untreated	treated	OK	33.1323	164.243	2.30952	6.55116	5e-05	0.000203335	yes
NPC1	NPC1	NPC1	chr18:21083433-21166581	untreated	treated	OK	11.3825	56.3235	2.30693	5.83231	5e-05	0.000203335	yes
SEZ6L2	SEZ6L2	SEZ6L2	chr16:29882479-29910585	untreated	treated	OK	10.3591	51.2165	2.30571	6.5191	5e-05	0.000203335	yes
IL17RB	IL17RB	IL17RB	chr3:53880576-53899827	untreated	treated	OK	0.176794	0.87266	2.30335	2.98826	5e-05	0.000203335	yes
TP53BP1	TP53BP1	TP53BP1	chr15:43663256-43910998	untreated	treated	OK	2.88668	14.2377	2.30223	3.24213	5e-05	0.000203335	yes
PCDHA12	PCDHA12	PCDHA12	chr5:140165720-140391929	untreated	treated	OK	0.440685	2.17172	2.30102	2.72814	5e-05	0.000203335	yes
MATN2	MATN2	MATN2	chr8:98881310-99048946	untreated	treated	OK	2.17905	10.7227	2.2989	6.11962	5e-05	0.000203335	yes
EGFR	EGFR	EGFR	chr7:55086724-55275031	untreated	treated	OK	2.15135	10.544	2.2931	6.04095	5e-05	0.000203335	yes
PARP4	PARP4	PARP4	chr13:24995068-25086948	untreated	treated	OK	4.91775	24.0709	2.29122	6.34023	5e-05	0.000203335	yes
TENM3	TENM3	TENM3	chr4:183245136-183724177	untreated	treated	OK	0.234909	1.14723	2.28798	5.04021	5e-05	0.000203335	yes
ADM	ADM	ADM	chr11:10326526-10328949	untreated	treated	OK	6.06818	29.569	2.28475	6.06176	5e-05	0.000203335	yes
COL4A2	COL4A2	COL4A2	chr13:110959630-111165373	untreated	treated	OK	3.26615	15.851	2.27891	6.37184	5e-05	0.000203335	yes
SEMA3A	SEMA3A	SEMA3A	chr7:83587658-83824217	untreated	treated	OK	1.89586	9.17224	2.27442	6.14335	5e-05	0.000203335	yes
SF3B3	SF3B3	SF3B3	chr16:70557690-70611571	untreated	treated	OK	5.39679	26.046	2.27089	6.45979	5e-05	0.000203335	yes
MYBBP1A	MYBBP1A	MYBBP1A	chr17:4402128-4458681	untreated	treated	OK	3.39066	16.3621	2.27072	6.15385	5e-05	0.000203335	yes
ADGRB3	ADGRB3	ADGRB3	chr6:69345631-70099403	untreated	treated	OK	0.182103	0.87555	2.26543	4.22831	5e-05	0.000203335	yes
TEP1	TEP1	TEP1	chr14:20833825-20881579	untreated	treated	OK	1.53947	7.36823	2.25889	5.84014	5e-05	0.000203335	yes
ATP2B4	ATP2B4	ATP2B4	chr1:203595914-203713209	untreated	treated	OK	1.28083	6.1243	2.25746	5.96746	5e-05	0.000203335	yes
TPR	TPR	TPR	chr1:185703682-186446655	untreated	treated	OK	0.79487	3.77833	2.24896	3.2512	5e-05	0.000203335	yes
PTCHD2	PTCHD2	PTCHD2	chr1:11539294-11597640	untreated	treated	OK	0.136625	0.648593	2.24709	3.84499	5e-05	0.000203335	yes
CEMIP	CEMIP	CEMIP	chr15:81071683-81282219	untreated	treated	OK	1.71628	8.13959	2.24567	2.90312	5e-05	0.000203335	yes
PRKDC	PRKDC	PRKDC	chr8:48685668-48872743	untreated	treated	OK	3.46732	16.4095	2.24264	5.84672	5e-05	0.000203335	yes
AGRN	AGRN	AGRN	chr1:955502-991499	untreated	treated	OK	10.5401	49.8118	2.24059	6.19193	5e-05	0.000203335	yes
SGSH	SGSH	SGSH	chr17:78143790-78194199	untreated	treated	OK	4.86587	22.9632	2.23855	6.10512	5e-05	0.000203335	yes
JUN	JUN	JUN	chr1:59246462-59249785	untreated	treated	OK	18.8826	88.7919	2.23337	6.42158	5e-05	0.000203335	yes
CCNL1	CCNL1	CCNL1	chr3:156864290-156878549	untreated	treated	OK	7.44391	34.8458	2.22685	6.19201	5e-05	0.000203335	yes
RXFP4	RXFP4	RXFP4	chr1:155911479-155912625	untreated	treated	OK	0.223003	1.04011	2.2216	2.10374	0.00815	0.0194768	yes
UTP20	UTP20	UTP20	chr12:101673904-101780397	untreated	treated	OK	0.778845	3.60275	2.20969	5.45995	5e-05	0.000203335	yes
CNTNAP3	CNTNAP3	CNTNAP3	chr9:39072763-39288300	untreated	treated	OK	0.495173	2.29001	2.20935	5.07752	5e-05	0.000203335	yes
C1S	C1S	C1S	chr12:7167979-7178335	untreated	treated	OK	3.18295	14.625	2.2	5.81928	5e-05	0.000203335	yes
ZNF577	ZNF577	ZNF577	chr19:52359055-52391229	untreated	treated	OK	0.294215	1.35038	2.19843	2.01435	0.00375	0.00985061	yes
NES	NES	NES	chr1:156638555-156647189	untreated	treated	OK	6.00379	27.5371	2.19743	6.2128	5e-05	0.000203335	yes
FAM90A27P	FAM90A27P	FAM90A27P	chr19:53785542-53787602	untreated	treated	OK	0.783718	3.58539	2.19372	2.37451	0.00685	0.0166753	yes
AQR	AQR	AQR	chr15:35148551-35261995	untreated	treated	OK	2.68515	12.2678	2.19181	5.97388	5e-05	0.000203335	yes
ZFP36	ZFP36	ZFP36	chr19:39897486-39900052	untreated	treated	OK	3.30908	15.0995	2.19	5.56577	5e-05	0.000203335	yes
ATP13A1	ATP13A1	ATP13A1	chr19:19756009-19774503	untreated	treated	OK	7.21569	32.8995	2.18886	6.18789	5e-05	0.000203335	yes
TPP1	TPP1	TPP1	chr11:6633996-6640692	untreated	treated	OK	29.102	132.054	2.18194	6.24504	5e-05	0.000203335	yes
PFAS	PFAS	PFAS	chr17:8152595-8173809	untreated	treated	OK	1.43167	6.4912	2.18078	5.64716	5e-05	0.000203335	yes
SNAI1	SNAI1	SNAI1	chr20:48599512-48605420	untreated	treated	OK	1.53214	6.92888	2.17708	4.95528	5e-05	0.000203335	yes
ABCC1	ABCC1	ABCC1	chr16:16043433-16236930	untreated	treated	OK	2.60127	11.7113	2.17061	5.95776	5e-05	0.000203335	yes
ATRN	ATRN	ATRN	chr20:3451664-3631769	untreated	treated	OK	5.51888	24.8449	2.1705	5.28314	5e-05	0.000203335	yes
MT1X	MT1X	MT1X	chr16:56716381-56718108	untreated	treated	OK	136.761	614.928	2.16876	6.03756	5e-05	0.000203335	yes
PDCD11	PDCD11	PDCD11	chr10:105156411-105206019	untreated	treated	OK	2.95311	13.2498	2.16566	5.95298	5e-05	0.000203335	yes
GNS	GNS	GNS	chr12:65107221-65153226	untreated	treated	OK	7.97128	35.702	2.16312	6.16847	5e-05	0.000203335	yes
AARS	AARS	AARS	chr16:70286296-70323412	untreated	treated	OK	68.3993	305.227	2.15783	5.97353	5e-05	0.000203335	yes
SNHG12	SNHG12	SNHG12	chr1:28879528-28908366	untreated	treated	OK	2.65264	11.8204	2.15577	1.65565	0.0179	0.0385053	yes
ACE	ACE	ACE	chr17:61554421-61575741	untreated	treated	OK	1.0646	4.7385	2.15412	5.29553	5e-05	0.000203335	yes
POLR1A	POLR1A	POLR1A	chr2:86253450-86333278	untreated	treated	OK	2.21678	9.86224	2.15345	5.71036	5e-05	0.000203335	yes
SLC38A10	SLC38A10	SLC38A10	chr17:79218610-79269139	untreated	treated	OK	4.19147	18.6237	2.15161	5.85695	5e-05	0.000203335	yes
CEACAM1	CEACAM1	CEACAM1	chr19:42901279-43156507	untreated	treated	OK	0.531703	2.36141	2.15096	2.93522	5e-05	0.000203335	yes
MOV10	MOV10	MOV10	chr1:113216933-113243368	untreated	treated	OK	2.88647	12.8037	2.14918	5.70677	5e-05	0.000203335	yes
PCDHGB2	PCDHGB2	PCDHGB2	chr5:140710251-140892548	untreated	treated	OK	5.02717	22.2899	2.14857	3.44375	5e-05	0.000203335	yes
RECQL5	RECQL5	RECQL5	chr17:73584138-73704142	untreated	treated	OK	6.29332	27.6682	2.13634	2.3288	0.00085	0.00265412	yes
DDX5	DDX5	DDX5	chr17:62494373-62502484	untreated	treated	OK	91.3666	401.281	2.13487	5.77916	5e-05	0.000203335	yes
ITGA2	ITGA2	ITGA2	chr5:52285155-52390609	untreated	treated	OK	0.740107	3.24778	2.13365	5.34781	5e-05	0.000203335	yes
PIK3R4	PIK3R4	PIK3R4	chr3:130397777-130465696	untreated	treated	OK	1.17967	5.1652	2.13045	5.46838	5e-05	0.000203335	yes
MON2	MON2	MON2	chr12:62860596-62991363	untreated	treated	OK	1.31062	5.71672	2.12494	5.68025	5e-05	0.000203335	yes
PDXDC2P	PDXDC2P	PDXDC2P	chr16:70010201-70099851	untreated	treated	OK	0.339524	1.47981	2.12383	4.23568	5e-05	0.000203335	yes
CPD	CPD	CPD	chr17:28705941-28796675	untreated	treated	OK	1.44354	6.28575	2.12247	5.69997	5e-05	0.000203335	yes
DLL4	DLL4	DLL4	chr15:41221530-41231258	untreated	treated	OK	0.717911	3.11196	2.11595	4.74623	5e-05	0.000203335	yes
YLPM1	YLPM1	YLPM1	chr14:75230068-75304013	untreated	treated	OK	3.14515	13.623	2.11484	5.63796	5e-05	0.000203335	yes
CLSTN1	CLSTN1	CLSTN1	chr1:9711789-9884584	untreated	treated	OK	12.3497	53.4551	2.11385	5.3548	5e-05	0.000203335	yes
THBS1	THBS1	THBS1	chr15:39873279-39891121	untreated	treated	OK	0.356085	1.54112	2.11369	4.7301	5e-05	0.000203335	yes
ANO9	ANO9	ANO9	chr11:417929-442011	untreated	treated	OK	0.816035	3.51766	2.10791	4.75286	5e-05	0.000203335	yes
SEMA3C	SEMA3C	SEMA3C	chr7:80371853-80548667	untreated	treated	OK	0.432308	1.86255	2.10715	4.71029	5e-05	0.000203335	yes
DOCK7	DOCK7	DOCK7	chr1:62920396-63154039	untreated	treated	OK	1.12319	4.82569	2.10313	5.04966	5e-05	0.000203335	yes
NAT10	NAT10	NAT10	chr11:34127110-34168458	untreated	treated	OK	5.99498	25.6464	2.09693	5.9431	5e-05	0.000203335	yes
PRB2	PRB2	PRB2	chr12:11544473-11548498	untreated	treated	OK	0.284889	1.21773	2.09572	2.86441	0.0001	0.000385101	yes
PPL	PPL	PPL	chr16:4932507-4987136	untreated	treated	OK	12.1616	51.9798	2.09562	5.87922	5e-05	0.000203335	yes
COPA	COPA	COPA	chr1:160258376-160328742	untreated	treated	OK	20.935	89.2883	2.09255	5.38105	5e-05	0.000203335	yes
SYNE3	SYNE3	SYNE3	chr14:95883830-95942173	untreated	treated	OK	0.445996	1.90133	2.09191	4.16319	5e-05	0.000203335	yes
PCDHB13	PCDHB13	PCDHB13	chr5:140593490-140596993	untreated	treated	OK	0.816691	3.48066	2.0915	4.77032	5e-05	0.000203335	yes
UBR2	UBR2	UBR2	chr6:42531759-42661243	untreated	treated	OK	1.94104	8.26515	2.09021	5.37463	5e-05	0.000203335	yes
ADAM21	ADAM21	ADAM21	chr14:70918873-70926622	untreated	treated	OK	0.354585	1.50944	2.08981	3.83116	5e-05	0.000203335	yes
DDB1	DDB1	DDB1	chr11:61066918-61136975	untreated	treated	OK	29.2463	124.148	2.08573	4.04792	5e-05	0.000203335	yes
ITGAV	ITGAV	ITGAV	chr2:187454789-187545629	untreated	treated	OK	1.3601	5.7371	2.07661	5.45887	5e-05	0.000203335	yes
FRAS1	FRAS1	FRAS1	chr4:78978723-79465423	untreated	treated	OK	0.369289	1.55327	2.07248	5.01436	5e-05	0.000203335	yes
VPRBP	VPRBP	VPRBP	chr3:51428698-51534018	untreated	treated	OK	1.66498	6.99193	2.07019	1.97807	0.0063	0.015494	yes
CLTCL1	CLTCL1	CLTCL1	chr22:19166986-19279239	untreated	treated	OK	0.748616	3.13739	2.06727	5.05558	5e-05	0.000203335	yes
CRIM1	CRIM1	CRIM1	chr2:36583369-36778278	untreated	treated	OK	9.39321	39.3018	2.06491	5.88197	5e-05	0.000203335	yes
CDH11	CDH11	CDH11	chr16:64977656-65156040	untreated	treated	OK	13.3977	55.9882	2.06314	5.89453	5e-05	0.000203335	yes
TMEM63A	TMEM63A	TMEM63A	chr1:225997775-226070420	untreated	treated	OK	4.0318	16.8475	2.06304	2.81931	5e-05	0.000203335	yes
COL13A1	COL13A1	COL13A1	chr10:71561643-71718904	untreated	treated	OK	10.4837	43.8049	2.06295	5.92078	5e-05	0.000203335	yes
FASN	FASN	FASN	chr17:80036213-80056106	untreated	treated	OK	6.17271	25.7373	2.05989	5.6761	5e-05	0.000203335	yes
THOC2	THOC2	THOC2	chrX:122734411-122866904	untreated	treated	OK	1.6464	6.85916	2.05872	5.29229	5e-05	0.000203335	yes
PCDHB11	PCDHB11	PCDHB11	chr5:140579347-140582618	untreated	treated	OK	0.299369	1.24239	2.05312	3.64486	5e-05	0.000203335	yes
NAPSA	NAPSA	NAPSA	chr19:50861733-50868931	untreated	treated	OK	0.685869	2.84283	2.05132	3.65033	5e-05	0.000203335	yes
TOP2A	TOP2A	TOP2A	chr17:38544772-38574202	untreated	treated	OK	2.12209	8.73492	2.04131	5.4411	5e-05	0.000203335	yes
WDR7	WDR7	WDR7	chr18:54318615-54697036	untreated	treated	OK	1.06686	4.38018	2.03762	5.348	5e-05	0.000203335	yes
AASS	AASS	AASS	chr7:121713597-121784344	untreated	treated	OK	0.692503	2.83882	2.0354	4.78762	5e-05	0.000203335	yes
LINC00341	LINC00341	LINC00341	chr14:95873603-95876427	untreated	treated	OK	0.517637	2.12077	2.03457	4.0454	5e-05	0.000203335	yes
HUWE1	HUWE1	HUWE1	chrX:53559056-53713674	untreated	treated	OK	5.3412	21.8814	2.03447	5.30563	5e-05	0.000203335	yes
EPHB3	EPHB3	EPHB3	chr3:184279586-184300196	untreated	treated	OK	3.74371	15.2826	2.02935	5.55442	5e-05	0.000203335	yes
PLCH2	PLCH2	PLCH2	chr1:2398897-2436969	untreated	treated	OK	1.70285	6.92987	2.02488	5.19782	5e-05	0.000203335	yes
CDH1	CDH1	CDH1	chr16:68771194-68869444	untreated	treated	OK	0.54134	2.2004	2.02316	4.64185	5e-05	0.000203335	yes
ITGA6	ITGA6	ITGA6	chr2:173292313-173371181	untreated	treated	OK	30.8306	125.109	2.02075	5.63217	5e-05	0.000203335	yes
PC	PC	PC	chr11:66615996-66725847	untreated	treated	OK	10.0936	40.9493	2.0204	4.4391	5e-05	0.000203335	yes
HEATR1	HEATR1	HEATR1	chr1:236681513-236767841	untreated	treated	OK	0.68173	2.75871	2.01672	2.52207	5e-05	0.000203335	yes
ANKHD1-EIF4EBP3	ANKHD1-EIF4EBP3	ANKHD1-EIF4EBP3	chr5:139781398-139929163	untreated	treated	OK	1.18741	4.80343	2.01624	2.50783	0.0006	0.00195128	yes
ADAM8	ADAM8	ADAM8	chr10:135075919-135090407	untreated	treated	OK	2.82889	11.4235	2.01369	5.35323	5e-05	0.000203335	yes
ZNF296	ZNF296	ZNF296	chr19:45574757-45579688	untreated	treated	OK	0.831448	3.35751	2.01369	3.91842	5e-05	0.000203335	yes
IFITM10	IFITM10	IFITM10	chr11:1753639-1771824	untreated	treated	OK	1.68602	6.80421	2.0128	5.13263	5e-05	0.000203335	yes
SPG11	SPG11	SPG11	chr15:44829265-44955876	untreated	treated	OK	2.34616	9.46693	2.0126	1.9253	0.0137	0.0306171	yes
GCN1	GCN1	GCN1	chr12:120565013-120632513	untreated	treated	OK	6.3464	25.5512	2.00938	5.59935	5e-05	0.000203335	yes
MSLN	MSLN	MSLN	chr16:810764-818865	untreated	treated	OK	1.5781	6.34808	2.00813	4.73606	5e-05	0.000203335	yes
ARSK	ARSK	ARSK	chr5:94890824-94940806	untreated	treated	OK	1.34863	5.41008	2.00416	4.94065	5e-05	0.000203335	yes
TUBGCP6	TUBGCP6	TUBGCP6	chr22:50656117-50683400	untreated	treated	OK	0.99388	3.9837	2.00297	4.9287	5e-05	0.000203335	yes
CEACAM6	CEACAM6	CEACAM6	chr19:42259427-42276113	untreated	treated	OK	7.10611	28.457	2.00165	5.53917	5e-05	0.000203335	yes
AGAP4	AGAP4	AGAP4	chr10:46321039-46349325	untreated	treated	OK	0.173555	0.692546	1.99652	2.74062	5e-05	0.000203335	yes
DNMT1	DNMT1	DNMT1	chr19:10244021-10305755	untreated	treated	OK	4.60793	18.3868	1.99648	5.47453	5e-05	0.000203335	yes
SEMA5A	SEMA5A	SEMA5A	chr5:9035137-9546233	untreated	treated	OK	0.279945	1.117	1.99641	4.69755	5e-05	0.000203335	yes
UGGT2	UGGT2	UGGT2	chr13:96453835-96705736	untreated	treated	OK	0.709089	2.829	1.99625	4.78855	5e-05	0.000203335	yes
UPF1	UPF1	UPF1	chr19:18942743-18979041	untreated	treated	OK	6.1007	24.3334	1.99589	5.62461	5e-05	0.000203335	yes
CYR61	CYR61	CYR61	chr1:86046443-86049648	untreated	treated	OK	6.28486	25.0674	1.99586	5.4596	5e-05	0.000203335	yes
ITGA5	ITGA5	ITGA5	chr12:54747474-54867386	untreated	treated	OK	4.657	18.5479	1.99378	3.55531	5e-05	0.000203335	yes
MMP13	MMP13	MMP13	chr11:102813720-102826463	untreated	treated	OK	2.84787	11.3325	1.99251	5.21855	5e-05	0.000203335	yes
PCDHB7	PCDHB7	PCDHB7	chr5:140552201-140555957	untreated	treated	OK	0.464161	1.84304	1.98939	4.17134	5e-05	0.000203335	yes
RANBP2	RANBP2	RANBP2	chr2:109335936-109402267	untreated	treated	OK	2.71806	10.7707	1.98646	5.39728	5e-05	0.000203335	yes
PLTP	PLTP	PLTP	chr20:44517110-44541003	untreated	treated	OK	27.8785	109.828	1.97803	2.83305	5e-05	0.000203335	yes
ANK3	ANK3	ANK3	chr10:61786055-62493284	untreated	treated	OK	2.93048	11.5056	1.97313	5.33072	5e-05	0.000203335	yes
KIAA1107	KIAA1107	KIAA1107	chr1:92632608-92650280	untreated	treated	OK	0.161718	0.634405	1.97192	3.35546	5e-05	0.000203335	yes
NRP2	NRP2	NRP2	chr2:206547223-206662857	untreated	treated	OK	0.328334	1.28445	1.96792	3.73695	5e-05	0.000203335	yes
IFT172	IFT172	IFT172	chr2:27665232-27712678	untreated	treated	OK	0.574132	2.24254	1.96568	4.52232	5e-05	0.000203335	yes
HMGCR	HMGCR	HMGCR	chr5:74632992-74657926	untreated	treated	OK	3.22033	12.5327	1.96042	5.39479	5e-05	0.000203335	yes
PCDHA4	PCDHA4	PCDHA4	chr5:140165720-140391929	untreated	treated	OK	0.220857	0.858157	1.95813	1.33666	0.0206	0.0432831	yes
MMP1	MMP1	MMP1	chr11:102654406-102714342	untreated	treated	OK	5.29872	20.5513	1.95552	5.19196	5e-05	0.000203335	yes
CLUHP3	CLUHP3	CLUHP3	chr16:31711933-31718745	untreated	treated	OK	0.524238	2.03246	1.95493	3.49394	5e-05	0.000203335	yes
TM9SF4	TM9SF4	TM9SF4	chr20:30697308-30755061	untreated	treated	OK	14.3958	55.6043	1.94955	5.61586	5e-05	0.000203335	yes
ITGA3	ITGA3	ITGA3	chr17:48133339-48167849	untreated	treated	OK	90.0862	347.417	1.94729	5.1776	5e-05	0.000203335	yes
DSC3	DSC3	DSC3	chr18:28569330-28622781	untreated	treated	OK	1.5753	6.06078	1.94388	5.1958	5e-05	0.000203335	yes
DQX1	DQX1	DQX1	chr2:74745257-74753408	untreated	treated	OK	0.233986	0.897219	1.93904	3.10233	0.0001	0.000385101	yes
MVP	MVP	MVP	chr16:29827527-29859360	untreated	treated	OK	19.0495	73.0414	1.93896	4.32382	5e-05	0.000203335	yes
PBXIP1	PBXIP1	PBXIP1	chr1:154916558-154928567	untreated	treated	OK	9.36499	35.8226	1.93552	5.47701	5e-05	0.000203335	yes
P3H1	P3H1	P3H1	chr1:43212005-43232755	untreated	treated	OK	8.34005	31.8533	1.93331	5.4447	5e-05	0.000203335	yes
EVPL	EVPL	EVPL	chr17:74002926-74023507	untreated	treated	OK	2.5924	9.87952	1.93016	5.21638	5e-05	0.000203335	yes
CDK5RAP2	CDK5RAP2	CDK5RAP2	chr9:123151146-123342448	untreated	treated	OK	2.23098	8.4875	1.92766	5.00696	5e-05	0.000203335	yes
SEMA3B	SEMA3B	SEMA3B	chr3:50304989-50314602	untreated	treated	OK	8.66568	32.9256	1.92583	5.32272	5e-05	0.000203335	yes
PLXNB2	PLXNB2	PLXNB2	chr22:50713407-50746001	untreated	treated	OK	6.34369	24.0527	1.92281	5.46238	5e-05	0.000203335	yes
DHX34	DHX34	DHX34	chr19:47852537-47885961	untreated	treated	OK	1.48953	5.63947	1.9207	4.87287	5e-05	0.000203335	yes
P4HA2	P4HA2	P4HA2	chr5:131520568-131563556	untreated	treated	OK	7.45402	28.2099	1.92011	5.20781	5e-05	0.000203335	yes
TYW1B	TYW1B	TYW1B	chr7:72039491-72298813	untreated	treated	OK	0.341998	1.29242	1.91802	3.64326	5e-05	0.000203335	yes
TMEM63C	TMEM63C	TMEM63C	chr14:77648101-77725838	untreated	treated	OK	0.403143	1.52001	1.91472	4.20906	5e-05	0.000203335	yes
FAT1	FAT1	FAT1	chr4:187508936-187644987	untreated	treated	OK	1.17434	4.42501	1.91383	4.93106	5e-05	0.000203335	yes
RASD1	RASD1	RASD1	chr17:17397752-17399709	untreated	treated	OK	0.516274	1.94525	1.91375	3.19899	5e-05	0.000203335	yes
HAPLN1	HAPLN1	HAPLN1	chr5:82934016-83016896	untreated	treated	OK	0.819028	3.08532	1.91344	4.62516	5e-05	0.000203335	yes
BMS1P4	BMS1P4	BMS1P4	chr10:75458908-75490272	untreated	treated	OK	1.55183	5.84459	1.91313	4.39168	5e-05	0.000203335	yes
APOBEC3D	APOBEC3D	APOBEC3D	chr22:39417117-39429256	untreated	treated	OK	1.02747	3.86826	1.91258	4.3069	5e-05	0.000203335	yes
UGGT1	UGGT1	UGGT1	chr2:128848753-128953249	untreated	treated	OK	3.24998	12.2115	1.90974	5.41978	5e-05	0.000203335	yes
PSAP	PSAP	PSAP	chr10:73576054-73611082	untreated	treated	OK	229.503	861.876	1.90897	4.86463	5e-05	0.000203335	yes
FLRT3	FLRT3	FLRT3	chr20:13976145-16033841	untreated	treated	OK	0.285149	1.07022	1.90812	1.86698	0.0084	0.0199672	yes
POR	POR	POR	chr7:75544419-75623992	untreated	treated	OK	13.0134	48.6948	1.90377	3.80027	5e-05	0.000203335	yes
MED23	MED23	MED23	chr6:131894343-131949379	untreated	treated	OK	1.29971	4.86162	1.90325	4.90209	5e-05	0.000203335	yes
TENM4	TENM4	TENM4	chr11:78364327-79151695	untreated	treated	OK	3.89541	14.5349	1.89967	5.30156	5e-05	0.000203335	yes
ADAM10	ADAM10	ADAM10	chr15:58887402-59042177	untreated	treated	OK	3.32755	12.4114	1.89914	5.2036	5e-05	0.000203335	yes
VASN	VASN	VASN	chr16:4390251-4466962	untreated	treated	OK	0.939546	3.50431	1.89909	1.69032	0.01355	0.0303396	yes
CNTN1	CNTN1	CNTN1	chr12:41086243-41466213	untreated	treated	OK	1.78922	6.66866	1.89806	5.01703	5e-05	0.000203335	yes
ZNF20	ZNF20	ZNF20	chr19:12242167-12267546	untreated	treated	OK	2.58937	9.64782	1.8976	3.99306	5e-05	0.000203335	yes
ITGB4	ITGB4	ITGB4	chr17:73717515-73753899	untreated	treated	OK	31.8504	118.472	1.89516	5.36884	5e-05	0.000203335	yes
CHRDL1	CHRDL1	CHRDL1	chrX:109917083-110039286	untreated	treated	OK	0.515883	1.91618	1.89312	4.04505	5e-05	0.000203335	yes
DYNC1H1	DYNC1H1	DYNC1H1	chr14:102430864-102517135	untreated	treated	OK	10.8792	40.3863	1.89229	5.01917	5e-05	0.000203335	yes
OSMR	OSMR	OSMR	chr5:38845959-38935743	untreated	treated	OK	3.89093	14.4057	1.88846	4.73228	5e-05	0.000203335	yes
HSPA2	HSPA2	HSPA2	chr14:65007185-65009954	untreated	treated	OK	2.14616	7.94492	1.88828	4.80565	5e-05	0.000203335	yes
MDC1	MDC1	MDC1	chr6_ssto_hap7:1999890-2017765	untreated	treated	OK	1.48472	5.49627	1.88826	5.00132	5e-05	0.000203335	yes
ADGRL3	ADGRL3	ADGRL3	chr4:62362838-63027483	untreated	treated	OK	0.390843	1.44638	1.88779	4.12997	5e-05	0.000203335	yes
EPRS	EPRS	EPRS	chr1:220046618-220321383	untreated	treated	OK	31.0253	114.746	1.88692	3.8229	5e-05	0.000203335	yes
SMARCA1	SMARCA1	SMARCA1	chrX:128580477-128657482	untreated	treated	OK	12.7899	47.2329	1.88478	5.39237	5e-05	0.000203335	yes
LOC155060	LOC155060	LOC155060	chr7:148982371-148994403	untreated	treated	OK	0.280865	1.03526	1.88204	3.33448	5e-05	0.000203335	yes
MYH10	MYH10	MYH10	chr17:8377522-8534079	untreated	treated	OK	1.50562	5.54379	1.88052	4.7257	5e-05	0.000203335	yes
LAMP2	LAMP2	LAMP2	chrX:119560002-119603204	untreated	treated	OK	7.11713	26.197	1.88003	5.29057	5e-05	0.000203335	yes
PCDHB2	PCDHB2	PCDHB2	chr5:140474190-140476964	untreated	treated	OK	2.61992	9.62494	1.87726	4.87036	5e-05	0.000203335	yes
NUP205	NUP205	NUP205	chr7:135242661-135333499	untreated	treated	OK	4.27272	15.6936	1.87694	5.2526	5e-05	0.000203335	yes
DMXL2	DMXL2	DMXL2	chr15:51739920-51914967	untreated	treated	OK	0.800324	2.93584	1.87512	4.50735	5e-05	0.000203335	yes
REP15	REP15	REP15	chr12:27849427-27850566	untreated	treated	OK	0.375954	1.37722	1.87313	2.40458	0.00055	0.0018	yes
MYOC	MYOC	MYOC	chr1:171604556-171621773	untreated	treated	OK	0.409271	1.49416	1.86821	3.21969	5e-05	0.000203335	yes
MAGEE1	MAGEE1	MAGEE1	chrX:75648045-75651746	untreated	treated	OK	1.57032	5.73106	1.86774	4.70844	5e-05	0.000203335	yes
LARS	LARS	LARS	chr5:145492588-145562294	untreated	treated	OK	22.0979	80.4596	1.86436	5.35781	5e-05	0.000203335	yes
NR1D1	NR1D1	NR1D1	chr17:38218445-38256978	untreated	treated	OK	16.7816	61.0997	1.86428	4.82352	5e-05	0.000203335	yes
NUP98	NUP98	NUP98	chr11:3696239-3847601	untreated	treated	OK	6.00472	21.8578	1.86398	4.19685	5e-05	0.000203335	yes
NEMF	NEMF	NEMF	chr14:50250531-50319791	untreated	treated	OK	6.26685	22.7773	1.86179	5.12699	5e-05	0.000203335	yes
DDX60	DDX60	DDX60	chr4:169137441-169239958	untreated	treated	OK	0.688194	2.49866	1.86026	4.48117	5e-05	0.000203335	yes
MRC2	MRC2	MRC2	chr17:60704761-60770962	untreated	treated	OK	8.69961	31.5693	1.8595	5.30816	5e-05	0.000203335	yes
CES3	CES3	CES3	chr16:66995131-67009052	untreated	treated	OK	1.30676	4.74106	1.85922	4.62964	5e-05	0.000203335	yes
SORT1	SORT1	SORT1	chr1:109852187-109940563	untreated	treated	OK	2.12975	7.72401	1.85867	5.10627	5e-05	0.000203335	yes
TBC1D8B	TBC1D8B	TBC1D8B	chrX:106045918-106119377	untreated	treated	OK	0.924914	3.33579	1.85064	4.49628	5e-05	0.000203335	yes
TOP3B	TOP3B	TOP3B	chr22:22311396-22337240	untreated	treated	OK	3.13909	11.306	1.84867	4.8152	5e-05	0.000203335	yes
OLFML2A	OLFML2A	OLFML2A	chr9:127539436-127577170	untreated	treated	OK	0.706547	2.54409	1.84829	4.48672	5e-05	0.000203335	yes
HK2	HK2	HK2	chr2:75059781-75120481	untreated	treated	OK	11.4055	41.0151	1.84642	5.28535	5e-05	0.000203335	yes
LINC00643	LINC00643	LINC00643	chr14:62584074-62606691	untreated	treated	OK	0.176521	0.633838	1.84427	3.5482	5e-05	0.000203335	yes
ADGRG6	ADGRG6	ADGRG6	chr6:142623055-142767403	untreated	treated	OK	1.48891	5.33806	1.84206	4.89344	5e-05	0.000203335	yes
SULF2	SULF2	SULF2	chr20:46286149-46415360	untreated	treated	OK	36.1548	129.516	1.84087	5.25167	5e-05	0.000203335	yes
EPHA4	EPHA4	EPHA4	chr2:222282746-222438922	untreated	treated	OK	0.695727	2.48885	1.83888	4.55879	5e-05	0.000203335	yes
HAPLN3	HAPLN3	HAPLN3	chr15:89420515-89438857	untreated	treated	OK	0.445703	1.59314	1.83772	2.99753	5e-05	0.000203335	yes
SLC3A2	SLC3A2	SLC3A2	chr11:62623483-62656355	untreated	treated	OK	142.402	508.331	1.8358	5.0578	5e-05	0.000203335	yes
THSD4	THSD4	THSD4	chr15:71433787-72075722	untreated	treated	OK	6.09948	21.7668	1.83537	5.11553	5e-05	0.000203335	yes
SIAE	SIAE	SIAE	chr11:124492741-124564687	untreated	treated	OK	3.50342	12.4988	1.83496	1.91491	0.00565	0.0140939	yes
NUMA1	NUMA1	NUMA1	chr11:71709957-71823822	untreated	treated	OK	12.3009	43.8811	1.83484	2.32974	0.00135	0.00400905	yes
ANGPTL4	ANGPTL4	ANGPTL4	chr19:8429010-8439259	untreated	treated	OK	3.10737	11.0842	1.83474	4.6163	5e-05	0.000203335	yes
IFT140	IFT140	IFT140	chr16:1543351-1662109	untreated	treated	OK	1.49103	5.30959	1.83229	2.94531	5e-05	0.000203335	yes
MMRN1	MMRN1	MMRN1	chr4:90816051-90875780	untreated	treated	OK	0.74015	2.63472	1.83176	4.36112	5e-05	0.000203335	yes
VCP	VCP	VCP	chr9:35056064-35072739	untreated	treated	OK	26.4039	93.9503	1.83115	5.25756	5e-05	0.000203335	yes
PTK7	PTK7	PTK7	chr6:43044005-43129458	untreated	treated	OK	6.2299	22.138	1.82924	5.14979	5e-05	0.000203335	yes
SCAF11	SCAF11	SCAF11	chr12:46312913-46384401	untreated	treated	OK	5.88011	20.7642	1.82019	5.07151	5e-05	0.000203335	yes
RHOB	RHOB	RHOB	chr2:20646831-20649204	untreated	treated	OK	16.8931	59.5113	1.81673	5.16876	5e-05	0.000203335	yes
CLCN6	CLCN6	CLCN6	chr1:11822249-11907840	untreated	treated	OK	1.62869	5.7344	1.81593	3.22577	5e-05	0.000203335	yes
ZCCHC6	ZCCHC6	ZCCHC6	chr9:88902647-88969402	untreated	treated	OK	1.30608	4.59646	1.81528	4.54895	5e-05	0.000203335	yes
LGMN	LGMN	LGMN	chr14:93170151-93215047	untreated	treated	OK	8.95814	31.504	1.81426	5.01261	5e-05	0.000203335	yes
DSG2	DSG2	DSG2	chr18:29078026-29136874	untreated	treated	OK	2.52606	8.87922	1.81354	4.92605	5e-05	0.000203335	yes
ACLY	ACLY	ACLY	chr17:40023169-40075275	untreated	treated	OK	11.0168	38.6963	1.8125	5.12871	5e-05	0.000203335	yes
TBCK	TBCK	TBCK	chr4:106965473-107270381	untreated	treated	OK	0.946186	3.31755	1.80992	1.70648	0.01135	0.0260084	yes
LRP4	LRP4	LRP4	chr11:46867961-46940173	untreated	treated	OK	0.274228	0.961503	1.80991	3.09132	5e-05	0.000203335	yes
OSBPL7	OSBPL7	OSBPL7	chr17:45884732-45899147	untreated	treated	OK	1.06665	3.72567	1.80442	4.31851	5e-05	0.000203335	yes
TFIP11	TFIP11	TFIP11	chr22:26879849-26908437	untreated	treated	OK	5.199	18.1491	1.8036	2.85127	5e-05	0.000203335	yes
CHD4	CHD4	CHD4	chr12:6679247-6716599	untreated	treated	OK	8.10815	28.2249	1.79953	5.01178	5e-05	0.000203335	yes
PTPRK	PTPRK	PTPRK	chr6:128289923-128841819	untreated	treated	OK	9.01465	31.3282	1.79712	5.14231	5e-05	0.000203335	yes
MOGS	MOGS	MOGS	chr2:74688183-74692537	untreated	treated	OK	15.753	54.5997	1.79326	5.15837	5e-05	0.000203335	yes
PAN2	PAN2	PAN2	chr12:56704212-56727837	untreated	treated	OK	2.42299	8.39466	1.79268	1.75297	0.01295	0.0291476	yes
POLR3B	POLR3B	POLR3B	chr12:106751435-107283094	untreated	treated	OK	1.65521	5.72878	1.79122	2.58742	0.0004	0.00135259	yes
SEC31A	SEC31A	SEC31A	chr4:83739813-83812433	untreated	treated	OK	18.5548	64.1886	1.79053	5.07943	5e-05	0.000203335	yes
SYT11	SYT11	SYT11	chr1:155829259-155854990	untreated	treated	OK	0.298986	1.03356	1.78947	3.69267	5e-05	0.000203335	yes
PRRC2C	PRRC2C	PRRC2C	chr1:171454665-171562650	untreated	treated	OK	21.3261	73.6951	1.78894	4.56938	5e-05	0.000203335	yes
LRRC48	LRRC48	LRRC48	chr17:17876126-17920189	untreated	treated	OK	0.229972	0.794668	1.78889	2.25941	0.0002	0.000726271	yes
SERPINH1	SERPINH1	SERPINH1	chr11:75273100-75283849	untreated	treated	OK	15.6188	53.8844	1.78658	5.0935	5e-05	0.000203335	yes
CTR9	CTR9	CTR9	chr11:10772533-10801302	untreated	treated	OK	4.52033	15.5843	1.7856	4.96894	5e-05	0.000203335	yes
LTBP4	LTBP4	LTBP4	chr19:41099071-41135725	untreated	treated	OK	7.83028	26.9515	1.78323	4.98453	5e-05	0.000203335	yes
DDX11	DDX11	DDX11	chr12:31173696-31257725	untreated	treated	OK	2.23736	7.69176	1.78151	4.45283	5e-05	0.000203335	yes
SMPDL3B	SMPDL3B	SMPDL3B	chr1:28261465-28285668	untreated	treated	OK	2.00797	6.90221	1.78132	4.24295	5e-05	0.000203335	yes
ZNF574	ZNF574	ZNF574	chr19:42580289-42585720	untreated	treated	OK	3.7628	12.9212	1.77987	4.79555	5e-05	0.000203335	yes
PIGO	PIGO	PIGO	chr9:35088684-35096598	untreated	treated	OK	5.29411	18.1613	1.7784	4.68949	5e-05	0.000203335	yes
UBC	UBC	UBC	chr12:125396190-125399587	untreated	treated	OK	100.643	345.038	1.77752	4.94135	5e-05	0.000203335	yes
COL6A2	COL6A2	COL6A2	chr21:47518032-47552763	untreated	treated	OK	121.924	417.731	1.77659	4.78116	5e-05	0.000203335	yes
TNKS1BP1	TNKS1BP1	TNKS1BP1	chr11:57067102-57092413	untreated	treated	OK	6.84857	23.4573	1.77617	4.97962	5e-05	0.000203335	yes
MTHFD1	MTHFD1	MTHFD1	chr14:64319682-65007086	untreated	treated	OK	16.5669	56.6631	1.7741	2.87361	5e-05	0.000203335	yes
UBR4	UBR4	UBR4	chr1:19400999-19536746	untreated	treated	OK	2.77475	9.47385	1.77159	4.64092	5e-05	0.000203335	yes
SAMD9	SAMD9	SAMD9	chr7:92728825-92747336	untreated	treated	OK	0.582272	1.98733	1.77106	4.20034	5e-05	0.000203335	yes
NUP153	NUP153	NUP153	chr6:17615265-17707065	untreated	treated	OK	2.81746	9.61596	1.77104	4.76376	5e-05	0.000203335	yes
RTTN	RTTN	RTTN	chr18:67671042-67872962	untreated	treated	OK	0.657887	2.24477	1.77066	4.37401	5e-05	0.000203335	yes
UBE2O	UBE2O	UBE2O	chr17:74385612-74449288	untreated	treated	OK	7.48964	25.5273	1.76907	5.00876	5e-05	0.000203335	yes
LRP5L	LRP5L	LRP5L	chr22:25747384-25777544	untreated	treated	OK	0.995402	3.38844	1.76727	3.61672	5e-05	0.000203335	yes
LTBP2	LTBP2	LTBP2	chr14:74964885-75079034	untreated	treated	OK	2.24225	7.62461	1.76572	4.75592	5e-05	0.000203335	yes
KNTC1	KNTC1	KNTC1	chr12:123011808-123110947	untreated	treated	OK	0.348811	1.18608	1.76568	3.90835	5e-05	0.000203335	yes
DHX57	DHX57	DHX57	chr2:39024875-39103021	untreated	treated	OK	2.59379	8.81464	1.76484	4.77224	5e-05	0.000203335	yes
SMG8	SMG8	SMG8	chr17:57287370-57292611	untreated	treated	OK	7.11186	24.1024	1.76088	4.91678	5e-05	0.000203335	yes
UBR1	UBR1	UBR1	chr15:43235097-43398286	untreated	treated	OK	1.83574	6.21996	1.76055	4.76089	5e-05	0.000203335	yes
LARS2	LARS2	LARS2	chr3:45430074-45590328	untreated	treated	OK	3.18332	10.7835	1.76021	4.77538	5e-05	0.000203335	yes
SF3B1	SF3B1	SF3B1	chr2:198256697-198299817	untreated	treated	OK	16.4408	55.673	1.75969	4.83507	5e-05	0.000203335	yes
TMTC3	TMTC3	TMTC3	chr12:88536072-88593664	untreated	treated	OK	0.745687	2.5201	1.75684	4.32835	5e-05	0.000203335	yes
ZSWIM8	ZSWIM8	ZSWIM8	chr10:75545381-75561556	untreated	treated	OK	25.3288	85.5891	1.75665	4.92241	5e-05	0.000203335	yes
SLC6A6	SLC6A6	SLC6A6	chr3:14444075-14581850	untreated	treated	OK	3.71052	12.5196	1.75449	4.63567	5e-05	0.000203335	yes
LPIN3	LPIN3	LPIN3	chr20:39969492-39995498	untreated	treated	OK	1.96181	6.61623	1.75383	4.49424	5e-05	0.000203335	yes
RIF1	RIF1	RIF1	chr2:152266396-152333860	untreated	treated	OK	1.65445	5.5748	1.75257	4.36389	5e-05	0.000203335	yes
AGPAT4	AGPAT4	AGPAT4	chr6:161551056-161695107	untreated	treated	OK	1.65892	5.58789	1.75206	4.72964	5e-05	0.000203335	yes
FOSB	FOSB	FOSB	chr19:45971252-45978437	untreated	treated	OK	0.679996	2.28966	1.75154	3.98974	5e-05	0.000203335	yes
GAA	GAA	GAA	chr17:78075354-78093679	untreated	treated	OK	36.9837	124.528	1.75151	5.03531	5e-05	0.000203335	yes
SKIV2L	SKIV2L	SKIV2L	chr6_ssto_hap7:3252573-3270242	untreated	treated	OK	5.71953	19.225	1.74902	2.13443	0.0013	0.00388108	yes
IDUA	IDUA	IDUA	chr4:972860-998345	untreated	treated	OK	0.862376	2.89614	1.74774	3.63532	5e-05	0.000203335	yes
HSPG2	HSPG2	HSPG2	chr1:22138757-22263790	untreated	treated	OK	1.6591	5.56023	1.74474	4.54381	5e-05	0.000203335	yes
ROBO1	ROBO1	ROBO1	chr3:78646387-79817059	untreated	treated	OK	2.92077	9.77959	1.74342	4.64507	5e-05	0.000203335	yes
RSRP1	RSRP1	RSRP1	chr1:25568739-25573985	untreated	treated	OK	4.0077	13.41	1.74246	4.32097	5e-05	0.000203335	yes
DLX2	DLX2	DLX2	chr2:172964165-172967478	untreated	treated	OK	0.676462	2.26239	1.74177	3.54512	5e-05	0.000203335	yes
POP1	POP1	POP1	chr8:99129520-99172069	untreated	treated	OK	0.798298	2.66916	1.74139	4.21074	5e-05	0.000203335	yes
MORC2	MORC2	MORC2	chr22:31318294-31364483	untreated	treated	OK	4.29419	14.325	1.73808	4.72196	5e-05	0.000203335	yes
CXCL3	CXCL3	CXCL3	chr4:74902311-74904490	untreated	treated	OK	0.57107	1.90367	1.73705	2.7527	5e-05	0.000203335	yes
IFT122	IFT122	IFT122	chr3:129149786-129239350	untreated	treated	OK	1.15589	3.84608	1.73439	1.97784	0.0029	0.0078623	yes
BRD8	BRD8	BRD8	chr5:137475458-137514358	untreated	treated	OK	8.99079	29.8665	1.73201	4.84052	5e-05	0.000203335	yes
ANK1	ANK1	ANK1	chr8:41510743-41754280	untreated	treated	OK	0.832271	2.76353	1.73138	3.93494	5e-05	0.000203335	yes
OGT	OGT	OGT	chrX:70430034-70948962	untreated	treated	OK	12.2556	40.689	1.7312	1.49013	0.019	0.040454	yes
XPO5	XPO5	XPO5	chr6:43490067-43543812	untreated	treated	OK	4.49288	14.846	1.72436	4.82706	5e-05	0.000203335	yes
LOC284930	LOC284930	LOC284930	chr22:48027422-48251349	untreated	treated	OK	0.33994	1.12249	1.72335	2.62543	0.00025	0.00088837	yes
CSRNP1	CSRNP1	CSRNP1	chr3:39183341-39195102	untreated	treated	OK	3.27609	10.8131	1.72274	4.55391	5e-05	0.000203335	yes
NRP1	NRP1	NRP1	chr10:33466418-33623833	untreated	treated	OK	58.2198	191.977	1.72135	4.50999	5e-05	0.000203335	yes
FAM21A	FAM21A	FAM21A	chr10:51827647-51893269	untreated	treated	OK	3.59688	11.8516	1.72026	4.68396	5e-05	0.000203335	yes
STAG3L5P-PVRIG2P-PILRB	STAG3L5P-PVRIG2P-PILRB	STAG3L5P-PVRIG2P-PILRB	chr7:99905324-99965454	untreated	treated	OK	2.91536	9.60437	1.72002	2.5617	0.00015	0.000558031	yes
DDX24	DDX24	DDX24	chr14:94517267-94547558	untreated	treated	OK	26.1545	86.1037	1.71901	4.94611	5e-05	0.000203335	yes
ZC3H13	ZC3H13	ZC3H13	chr13:46536313-46626896	untreated	treated	OK	2.47248	8.13314	1.71785	4.33505	5e-05	0.000203335	yes
SLC9A1	SLC9A1	SLC9A1	chr1:27425299-27481621	untreated	treated	OK	2.57153	8.45262	1.71677	4.58716	5e-05	0.000203335	yes
PLOD1	PLOD1	PLOD1	chr1:11994723-12035599	untreated	treated	OK	22.9866	75.4968	1.71562	4.91122	5e-05	0.000203335	yes
AGL	AGL	AGL	chr1:100315639-100389579	untreated	treated	OK	0.684206	2.24538	1.71446	4.22822	5e-05	0.000203335	yes
FANCD2	FANCD2	FANCD2	chr3:10068112-10149915	untreated	treated	OK	0.39345	1.29112	1.71437	3.70546	5e-05	0.000203335	yes
DAG1	DAG1	DAG1	chr3:49506135-49573051	untreated	treated	OK	3.92145	12.8629	1.71375	4.74307	5e-05	0.000203335	yes
ACKR3	ACKR3	ACKR3	chr2:237478379-237490994	untreated	treated	OK	0.505292	1.65578	1.71232	3.16251	5e-05	0.000203335	yes
CCAR1	CCAR1	CCAR1	chr10:70480900-70552134	untreated	treated	OK	5.49408	17.9607	1.70889	4.72989	5e-05	0.000203335	yes
LENG8	LENG8	LENG8	chr19:54960339-54974894	untreated	treated	OK	7.12082	23.268	1.70823	4.13688	5e-05	0.000203335	yes
UGT8	UGT8	UGT8	chr4:115519610-115598202	untreated	treated	OK	1.36137	4.44683	1.70772	4.11985	5e-05	0.000203335	yes
EDC4	EDC4	EDC4	chr16:67906925-67918417	untreated	treated	OK	5.79575	18.9298	1.70759	4.80856	5e-05	0.000203335	yes
ADAMTS1	ADAMTS1	ADAMTS1	chr21:28208605-28217728	untreated	treated	OK	1.25314	4.09131	1.70701	4.29529	5e-05	0.000203335	yes
GUSB	GUSB	GUSB	chr7:65425671-65447301	untreated	treated	OK	13.2491	43.2185	1.70575	4.77136	5e-05	0.000203335	yes
HDAC6	HDAC6	HDAC6	chrX:48660486-48683380	untreated	treated	OK	6.31758	20.6047	1.70553	4.78612	5e-05	0.000203335	yes
POLA1	POLA1	POLA1	chrX:24712063-25015102	untreated	treated	OK	1.74626	5.68456	1.70278	4.50303	5e-05	0.000203335	yes
AKAP8L	AKAP8L	AKAP8L	chr19:15490858-15529932	untreated	treated	OK	22.9483	74.6766	1.70227	4.89675	5e-05	0.000203335	yes
SMC1A	SMC1A	SMC1A	chrX:53401069-53449677	untreated	treated	OK	3.45949	11.2559	1.70205	4.65873	5e-05	0.000203335	yes
NUP160	NUP160	NUP160	chr11:47799669-47870057	untreated	treated	OK	3.19196	10.377	1.70087	4.66622	5e-05	0.000203335	yes
NBAS	NBAS	NBAS	chr2:15307031-15701472	untreated	treated	OK	4.027	13.0906	1.70076	4.75898	5e-05	0.000203335	yes
SMTN	SMTN	SMTN	chr22:31477281-31500610	untreated	treated	OK	18.6916	60.7529	1.70057	4.90878	5e-05	0.000203335	yes
NOTCH3	NOTCH3	NOTCH3	chr19:15270443-15311792	untreated	treated	OK	0.281992	0.916495	1.70047	3.66823	5e-05	0.000203335	yes
ERCC5	ERCC5	ERCC5	chr13:103436630-103528351	untreated	treated	OK	5.78996	18.8015	1.69922	2.10885	0.002	0.00567714	yes
MSH6	MSH6	MSH6	chr2:48010220-48132932	untreated	treated	OK	5.55443	18.0353	1.69912	2.48286	0.0002	0.000726271	yes
HSD17B7P2	HSD17B7P2	HSD17B7P2	chr10:38645307-38667433	untreated	treated	OK	0.906541	2.94022	1.69748	3.25135	5e-05	0.000203335	yes
HLTF	HLTF	HLTF	chr3:148747903-148820610	untreated	treated	OK	8.99419	29.1638	1.69711	4.70646	5e-05	0.000203335	yes
CTNNB1	CTNNB1	CTNNB1	chr3:41240941-41281939	untreated	treated	OK	29.0425	94.1219	1.69636	4.89	5e-05	0.000203335	yes
USP9X	USP9X	USP9X	chrX:40944887-41095832	untreated	treated	OK	5.91749	19.1348	1.69314	4.68041	5e-05	0.000203335	yes
HEATR5B	HEATR5B	HEATR5B	chr2:37208143-37311488	untreated	treated	OK	1.29981	4.19977	1.69201	4.38692	5e-05	0.000203335	yes
NUP107	NUP107	NUP107	chr12:69080730-69136473	untreated	treated	OK	4.1853	13.5222	1.69192	4.55096	5e-05	0.000203335	yes
SLC2A1	SLC2A1	SLC2A1	chr1:43391045-43449029	untreated	treated	OK	7.50542	24.1913	1.68848	4.6452	5e-05	0.000203335	yes
PCM1	PCM1	PCM1	chr8:17780365-17887457	untreated	treated	OK	2.41197	7.77187	1.68805	4.49633	5e-05	0.000203335	yes
ATP13A4	ATP13A4	ATP13A4	chr3:193116755-193273373	untreated	treated	OK	0.434845	1.40098	1.68787	3.91177	5e-05	0.000203335	yes
RAB3GAP2	RAB3GAP2	RAB3GAP2	chr1:220321609-220445843	untreated	treated	OK	2.99642	9.6501	1.6873	4.66203	5e-05	0.000203335	yes
NFKBIZ	NFKBIZ	NFKBIZ	chr3:101498028-101579869	untreated	treated	OK	1.39124	4.47852	1.68665	1.8106	0.0091	0.0214106	yes
LAMB3	LAMB3	LAMB3	chr1:209788217-209825820	untreated	treated	OK	12.7816	41.0786	1.68432	4.83993	5e-05	0.000203335	yes
LOC440434	LOC440434	LOC440434	chr17:36351795-36413256	untreated	treated	OK	0.613367	1.97057	1.68379	3.01708	5e-05	0.000203335	yes
LAMB1	LAMB1	LAMB1	chr7:107564245-107643804	untreated	treated	OK	23.9212	76.8276	1.68333	4.80387	5e-05	0.000203335	yes
BMS1	BMS1	BMS1	chr10:43277953-43330385	untreated	treated	OK	6.62771	21.2564	1.68132	4.73893	5e-05	0.000203335	yes
MYO1E	MYO1E	MYO1E	chr15:59428167-59665071	untreated	treated	OK	9.30074	29.7568	1.67781	4.80274	5e-05	0.000203335	yes
DNMBP	DNMBP	DNMBP	chr10:101635333-101769676	untreated	treated	OK	1.67526	5.35896	1.67757	4.42906	5e-05	0.000203335	yes
OGDH	OGDH	OGDH	chr7:44646120-44748669	untreated	treated	OK	9.81352	31.3773	1.67688	4.76492	5e-05	0.000203335	yes
CUL7	CUL7	CUL7	chr6:43005354-43021683	untreated	treated	OK	7.38659	23.6058	1.67616	4.71396	5e-05	0.000203335	yes
GGT1	GGT1	GGT1	chr22:24979717-25024972	untreated	treated	OK	0.320603	1.02422	1.67567	2.28528	0.00065	0.00209544	yes
ZGLP1	ZGLP1	ZGLP1	chr19:10415478-10420233	untreated	treated	OK	0.329397	1.05124	1.6742	2.60784	0.00035	0.00119762	yes
ZBTB11	ZBTB11	ZBTB11	chr3:101368282-101398057	untreated	treated	OK	4.80027	15.3185	1.67409	4.09668	5e-05	0.000203335	yes
IFIH1	IFIH1	IFIH1	chr2:163123588-163175218	untreated	treated	OK	1.48633	4.73141	1.67051	4.19007	5e-05	0.000203335	yes
SNAPC4	SNAPC4	SNAPC4	chr9:139270028-139292889	untreated	treated	OK	0.669903	2.12964	1.66859	3.86969	5e-05	0.000203335	yes
LAMA5	LAMA5	LAMA5	chr20:60884115-60942368	untreated	treated	OK	8.70236	27.6597	1.66831	4.18777	5e-05	0.000203335	yes
ACIN1	ACIN1	ACIN1	chr14:23527773-23569665	untreated	treated	OK	17.12	54.3248	1.66592	2.2533	0.001	0.00306765	yes
UTRN	UTRN	UTRN	chr6:144612872-145174170	untreated	treated	OK	1.50738	4.77467	1.66336	4.01346	5e-05	0.000203335	yes
LTN1	LTN1	LTN1	chr21:30300465-30365277	untreated	treated	OK	1.6958	5.36588	1.66185	4.39813	5e-05	0.000203335	yes
SRPX	SRPX	SRPX	chrX:38008587-38080177	untreated	treated	OK	1.56589	4.94911	1.66019	3.81944	5e-05	0.000203335	yes
IGSF9	IGSF9	IGSF9	chr1:159896828-159915386	untreated	treated	OK	0.221219	0.69898	1.65977	2.92063	5e-05	0.000203335	yes
PDIA3	PDIA3	PDIA3	chr15:44038589-44094769	untreated	treated	OK	55.5349	175.205	1.65758	1.81336	0.00575	0.0142965	yes
ATP7B	ATP7B	ATP7B	chr13:52506805-52585630	untreated	treated	OK	0.752622	2.37234	1.65631	4.07428	5e-05	0.000203335	yes
GALNT6	GALNT6	GALNT6	chr12:51745832-51909547	untreated	treated	OK	8.96644	28.2519	1.65574	4.40222	5e-05	0.000203335	yes
WDR6	WDR6	WDR6	chr3:49044636-49060926	untreated	treated	OK	20.0041	63.0111	1.65531	2.45261	0.0003	0.00104535	yes
NUP188	NUP188	NUP188	chr9:131707808-131769375	untreated	treated	OK	2.15826	6.79718	1.65507	3.55421	5e-05	0.000203335	yes
YTHDC2	YTHDC2	YTHDC2	chr5:112849390-112930984	untreated	treated	OK	1.34886	4.24288	1.6533	4.25559	5e-05	0.000203335	yes
LRIG2	LRIG2	LRIG2	chr1:113615791-113667824	untreated	treated	OK	0.75455	2.37179	1.65229	3.84054	5e-05	0.000203335	yes
POLE	POLE	POLE	chr12:133200347-133264110	untreated	treated	OK	1.27079	3.99313	1.65179	4.32659	5e-05	0.000203335	yes
GSN	GSN	GSN	chr9:124030379-124095120	untreated	treated	OK	16.2306	50.9965	1.65168	4.70115	5e-05	0.000203335	yes
EPHA5	EPHA5	EPHA5	chr4:66185280-66559104	untreated	treated	OK	0.727648	2.28469	1.65069	3.50732	5e-05	0.000203335	yes
SMARCA4	SMARCA4	SMARCA4	chr19:11071597-11172958	untreated	treated	OK	19.0837	59.8949	1.65009	4.56546	5e-05	0.000203335	yes
SLC16A1	SLC16A1	SLC16A1	chr1:113454469-113498975	untreated	treated	OK	9.82729	30.827	1.64933	4.68529	5e-05	0.000203335	yes
DAGLB	DAGLB	DAGLB	chr7:6448746-6487643	untreated	treated	OK	5.08899	15.9628	1.64926	4.41755	5e-05	0.000203335	yes
TTC13	TTC13	TTC13	chr1:231041986-231114618	untreated	treated	OK	0.8626	2.70019	1.6463	3.818	5e-05	0.000203335	yes
MYO6	MYO6	MYO6	chr6:76458892-76629254	untreated	treated	OK	1.26958	3.96766	1.64394	4.28707	5e-05	0.000203335	yes
SHH	SHH	SHH	chr7:155595557-155604967	untreated	treated	OK	0.551712	1.72419	1.64393	2.82694	0.00015	0.000558031	yes
PABPC1L	PABPC1L	PABPC1L	chr20:43538702-43567962	untreated	treated	OK	2.6898	8.39891	1.6427	4.02732	5e-05	0.000203335	yes
RRP12	RRP12	RRP12	chr10:99116457-99161127	untreated	treated	OK	5.4428	16.9894	1.64221	4.5655	5e-05	0.000203335	yes
DPYD	DPYD	DPYD	chr1:97543299-98386615	untreated	treated	OK	1.20986	3.77592	1.64199	4.03685	5e-05	0.000203335	yes
ANKRD17	ANKRD17	ANKRD17	chr4:73940501-74124502	untreated	treated	OK	5.8703	18.2904	1.63958	4.49499	5e-05	0.000203335	yes
SUPT16H	SUPT16H	SUPT16H	chr14:21819630-21852425	untreated	treated	OK	13.217	41.0679	1.63561	4.67779	5e-05	0.000203335	yes
MEIS1	MEIS1	MEIS1	chr2:66662531-66799891	untreated	treated	OK	0.498791	1.54817	1.63406	3.36848	5e-05	0.000203335	yes
THRAP3	THRAP3	THRAP3	chr1:36690016-36770957	untreated	treated	OK	10.4643	32.4486	1.63267	4.64739	5e-05	0.000203335	yes
APOBEC3F	APOBEC3F	APOBEC3F	chr22:39436672-39451975	untreated	treated	OK	0.257088	0.796902	1.63214	2.12592	5e-05	0.000203335	yes
RCN3	RCN3	RCN3	chr19:50030874-50046890	untreated	treated	OK	26.5634	82.3348	1.63206	4.61218	5e-05	0.000203335	yes
SMARCA5	SMARCA5	SMARCA5	chr4:144434615-144478642	untreated	treated	OK	7.24473	22.4553	1.63205	4.60585	5e-05	0.000203335	yes
TTC14	TTC14	TTC14	chr3:180319917-180397283	untreated	treated	OK	4.49946	13.9421	1.63163	4.23982	5e-05	0.000203335	yes
MUC7	MUC7	MUC7	chr4:71296208-71348714	untreated	treated	OK	0.331552	1.02628	1.63012	2.41959	5e-05	0.000203335	yes
FAM193B	FAM193B	FAM193B	chr5:176946789-176981548	untreated	treated	OK	2.52975	7.82161	1.62847	4.14708	5e-05	0.000203335	yes
ATP9B	ATP9B	ATP9B	chr18:76829274-77138282	untreated	treated	OK	2.24598	6.94009	1.62761	4.36819	5e-05	0.000203335	yes
NOTCH2	NOTCH2	NOTCH2	chr1:120454175-120612317	untreated	treated	OK	1.35167	4.17593	1.62735	4.20142	5e-05	0.000203335	yes
RAD52	RAD52	RAD52	chr12:1020901-1099207	untreated	treated	OK	2.97433	9.17904	1.62578	3.26824	5e-05	0.000203335	yes
WFS1	WFS1	WFS1	chr4:6271576-6304992	untreated	treated	OK	5.45742	16.836	1.62526	4.45779	5e-05	0.000203335	yes
SUPT6H	SUPT6H	SUPT6H	chr17:26989301-27029249	untreated	treated	OK	5.62919	17.3571	1.62452	4.46111	5e-05	0.000203335	yes
DPAGT1	DPAGT1	DPAGT1	chr11:118967212-118972785	untreated	treated	OK	9.3536	28.8038	1.62266	4.4606	5e-05	0.000203335	yes
KIF20A	KIF20A	KIF20A	chr5:137514416-137549032	untreated	treated	OK	2.3051	7.09516	1.622	2.14841	0.00075	0.0023769	yes
SHPRH	SHPRH	SHPRH	chr6:145946439-146285233	untreated	treated	OK	0.476887	1.46603	1.6202	1.64192	0.0164	0.0357667	yes
DHX8	DHX8	DHX8	chr17:41561284-41604164	untreated	treated	OK	3.45494	10.6161	1.61952	4.38594	5e-05	0.000203335	yes
PTX3	PTX3	PTX3	chr3:156977531-157221415	untreated	treated	OK	7.04888	21.6404	1.61826	3.09047	5e-05	0.000203335	yes
COL18A1	COL18A1	COL18A1	chr21:46825051-46933634	untreated	treated	OK	3.40054	10.4348	1.61757	4.43735	5e-05	0.000203335	yes
SARDH	SARDH	SARDH	chr9:136528683-136605077	untreated	treated	OK	2.1863	6.69853	1.61536	4.09902	5e-05	0.000203335	yes
ANOS1	ANOS1	ANOS1	chrX:8496914-8700227	untreated	treated	OK	0.803237	2.46007	1.6148	3.98862	5e-05	0.000203335	yes
RBM5	RBM5	RBM5	chr3:50126340-50156397	untreated	treated	OK	15.1922	46.4716	1.61302	4.64703	5e-05	0.000203335	yes
AMBRA1	AMBRA1	AMBRA1	chr11:46417961-46615619	untreated	treated	OK	5.2036	15.9155	1.61285	4.54141	5e-05	0.000203335	yes
IL6	IL6	IL6	chr7:22765013-22771621	untreated	treated	OK	0.762263	2.33123	1.61273	2.19392	0.00165	0.00478237	yes
UBAP2L	UBAP2L	UBAP2L	chr1:154179176-154243986	untreated	treated	OK	19.7031	60.1773	1.6108	2.00015	0.00375	0.00985061	yes
ZFC3H1	ZFC3H1	ZFC3H1	chr12:72003378-72074428	untreated	treated	OK	2.29659	7.00939	1.6098	2.81505	5e-05	0.000203335	yes
PSMD1	PSMD1	PSMD1	chr2:231921577-232037540	untreated	treated	OK	16.7507	51.0921	1.60888	4.60011	5e-05	0.000203335	yes
NLGN4X	NLGN4X	NLGN4X	chrX:5808066-6146923	untreated	treated	OK	1.71201	5.22184	1.60887	4.27126	5e-05	0.000203335	yes
PLD1	PLD1	PLD1	chr3:171318194-171528284	untreated	treated	OK	0.888438	2.70593	1.60678	3.94285	5e-05	0.000203335	yes
GTF2I	GTF2I	GTF2I	chr7:74071990-74175022	untreated	treated	OK	10.1594	30.8139	1.60077	3.68366	5e-05	0.000203335	yes
LMO7	LMO7	LMO7	chr13:76123615-76434006	untreated	treated	OK	20.5278	62.2058	1.59947	4.07959	5e-05	0.000203335	yes
KIF13B	KIF13B	KIF13B	chr8:28924794-29120610	untreated	treated	OK	1.17578	3.56169	1.59894	4.06299	5e-05	0.000203335	yes
RNF20	RNF20	RNF20	chr9:104296130-104325626	untreated	treated	OK	8.18229	24.7737	1.59823	4.49647	5e-05	0.000203335	yes
PPP1R10	PPP1R10	PPP1R10	chr6_ssto_hap7:1900455-1917363	untreated	treated	OK	6.65526	20.1291	1.59671	4.47005	5e-05	0.000203335	yes
IQGAP3	IQGAP3	IQGAP3	chr1:156495196-156542396	untreated	treated	OK	0.618786	1.87035	1.59579	3.75492	5e-05	0.000203335	yes
MYOF	MYOF	MYOF	chr10:95066185-95242074	untreated	treated	OK	40.1682	121.316	1.59465	4.34043	5e-05	0.000203335	yes
GPRC5A	GPRC5A	GPRC5A	chr12:13043955-13066600	untreated	treated	OK	6.49841	19.6196	1.59414	4.39357	5e-05	0.000203335	yes
RBM25	RBM25	RBM25	chr14:73525220-73588076	untreated	treated	OK	14.2962	43.1046	1.59221	4.45122	5e-05	0.000203335	yes
ZNF638	ZNF638	ZNF638	chr2:71558884-71662191	untreated	treated	OK	7.03429	21.1913	1.591	4.37072	5e-05	0.000203335	yes
LIPA	LIPA	LIPA	chr10:90973325-91011796	untreated	treated	OK	5.90512	17.7337	1.58646	4.23301	5e-05	0.000203335	yes
TNS1	TNS1	TNS1	chr2:218664511-218808796	untreated	treated	OK	1.63619	4.91328	1.58635	4.13807	5e-05	0.000203335	yes
SYNGAP1	SYNGAP1	SYNGAP1	chr6_ssto_hap7:4868092-4901710	untreated	treated	OK	2.97927	8.94058	1.58541	4.2221	5e-05	0.000203335	yes
THADA	THADA	THADA	chr2:43457974-43823185	untreated	treated	OK	3.34157	10.0267	1.58525	4.32875	5e-05	0.000203335	yes
CD274	CD274	CD274	chr9:5450502-5470567	untreated	treated	OK	0.422591	1.26745	1.5846	3.20251	5e-05	0.000203335	yes
POLR3A	POLR3A	POLR3A	chr10:79734906-79789298	untreated	treated	OK	16.1889	48.5244	1.58371	4.55226	5e-05	0.000203335	yes
TUT1	TUT1	TUT1	chr11:62342516-62359109	untreated	treated	OK	8.00405	23.9731	1.58261	4.38887	5e-05	0.000203335	yes
SLC38A9	SLC38A9	SLC38A9	chr5:54921672-55008163	untreated	treated	OK	0.700159	2.09364	1.58026	3.24875	5e-05	0.000203335	yes
MERTK	MERTK	MERTK	chr2:112656190-112786945	untreated	treated	OK	1.69075	5.05398	1.57975	3.98174	5e-05	0.000203335	yes
PDS5B	PDS5B	PDS5B	chr13:33160563-33352158	untreated	treated	OK	1.12039	3.34212	1.57676	4.06711	5e-05	0.000203335	yes
UBA6	UBA6	UBA6	chr4:68481478-68566889	untreated	treated	OK	7.77412	23.171	1.57557	4.42426	5e-05	0.000203335	yes
CLASP1	CLASP1	CLASP1	chr2:122095351-122407052	untreated	treated	OK	3.73411	11.128	1.57536	4.37347	5e-05	0.000203335	yes
NPHP3	NPHP3	NPHP3	chr3:132276981-132593050	untreated	treated	OK	0.94649	2.82054	1.57531	1.61122	0.01195	0.0271522	yes
ENG	ENG	ENG	chr9:130577290-130617052	untreated	treated	OK	0.636379	1.89331	1.57295	3.33162	5e-05	0.000203335	yes
ADAM17	ADAM17	ADAM17	chr2:9629410-9695917	untreated	treated	OK	7.65051	22.7524	1.57239	4.41574	5e-05	0.000203335	yes
INTS2	INTS2	INTS2	chr17:59942727-60005377	untreated	treated	OK	1.98982	5.91486	1.57171	4.18079	5e-05	0.000203335	yes
EPHA2	EPHA2	EPHA2	chr1:16450831-16482582	untreated	treated	OK	69.8786	207.702	1.57159	4.41152	5e-05	0.000203335	yes
TM9SF2	TM9SF2	TM9SF2	chr13:100153627-100216302	untreated	treated	OK	21.8008	64.7646	1.57082	4.5495	5e-05	0.000203335	yes
SPINT1	SPINT1	SPINT1	chr15:41136245-41149853	untreated	treated	OK	9.54146	28.3065	1.56885	4.37545	5e-05	0.000203335	yes
IRG1	IRG1	IRG1	chr13:77526623-77532776	untreated	treated	OK	0.338337	1.00131	1.56536	2.51708	0.0003	0.00104535	yes
MAP4	MAP4	MAP4	chr3:47892179-48130769	untreated	treated	OK	42.2578	124.967	1.56425	4.31958	5e-05	0.000203335	yes
DHX29	DHX29	DHX29	chr5:54552072-54603521	untreated	treated	OK	1.11336	3.29205	1.56406	3.85665	5e-05	0.000203335	yes
PLA2R1	PLA2R1	PLA2R1	chr2:160797259-160919126	untreated	treated	OK	1.50601	4.4494	1.56288	4.01002	5e-05	0.000203335	yes
MFSD8	MFSD8	MFSD8	chr4:128838959-128952455	untreated	treated	OK	0.849312	2.50823	1.5623	3.01237	5e-05	0.000203335	yes
OPLAH	OPLAH	OPLAH	chr8:145106166-145115606	untreated	treated	OK	4.8236	14.241	1.56187	4.26808	5e-05	0.000203335	yes
QSOX1	QSOX1	QSOX1	chr1:180123967-180169859	untreated	treated	OK	88.0987	259.966	1.56113	4.15535	5e-05	0.000203335	yes
MAP1B	MAP1B	MAP1B	chr5:71403117-71505397	untreated	treated	OK	2.72902	8.03807	1.55847	3.91803	5e-05	0.000203335	yes
PLXNB1	PLXNB1	PLXNB1	chr3:48445260-48471460	untreated	treated	OK	0.977714	2.87851	1.55784	3.9643	5e-05	0.000203335	yes
CEP170	CEP170	CEP170	chr1:243287729-243418708	untreated	treated	OK	4.1768	12.2959	1.55771	4.26312	5e-05	0.000203335	yes
RAD50	RAD50	RAD50	chr5:131892615-131991846	untreated	treated	OK	1.322	3.89175	1.5577	3.89472	5e-05	0.000203335	yes
MYO10	MYO10	MYO10	chr5:16662015-16936385	untreated	treated	OK	5.7845	17.021	1.55705	4.18015	5e-05	0.000203335	yes
PODXL	PODXL	PODXL	chr7:131185020-131241376	untreated	treated	OK	0.588193	1.73046	1.55679	3.63914	5e-05	0.000203335	yes
ADAMTSL3	ADAMTSL3	ADAMTSL3	chr15:84322837-84708593	untreated	treated	OK	2.26526	6.66276	1.55644	4.29409	5e-05	0.000203335	yes
P2RX7	P2RX7	P2RX7	chr12:121570621-121624354	untreated	treated	OK	0.882959	2.59668	1.55625	3.56909	5e-05	0.000203335	yes
BCHE	BCHE	BCHE	chr3:165490691-165555253	untreated	treated	OK	0.787889	2.31591	1.55552	3.20275	5e-05	0.000203335	yes
FKBP15	FKBP15	FKBP15	chr9:115927799-115983641	untreated	treated	OK	4.86078	14.2771	1.55444	4.30301	5e-05	0.000203335	yes
SLC8A1	SLC8A1	SLC8A1	chr2:40144773-40739575	untreated	treated	OK	0.403331	1.18359	1.55313	2.96692	5e-05	0.000203335	yes
INCENP	INCENP	INCENP	chr11:61891444-61920635	untreated	treated	OK	3.0909	9.06847	1.55283	4.11115	5e-05	0.000203335	yes
DZIP3	DZIP3	DZIP3	chr3:108268717-108413693	untreated	treated	OK	1.94374	5.70253	1.55277	3.31435	5e-05	0.000203335	yes
PLOD3	PLOD3	PLOD3	chr7:100849257-100867471	untreated	treated	OK	21.5121	63.0655	1.5517	1.90743	0.00415	0.0107592	yes
ALPK1	ALPK1	ALPK1	chr4:113218498-113363764	untreated	treated	OK	1.3199	3.86922	1.55161	4.00983	5e-05	0.000203335	yes
HMOX1	HMOX1	HMOX1	chr22:35777059-35790207	untreated	treated	OK	8.62083	25.2705	1.55156	4.16893	5e-05	0.000203335	yes
CLGN	CLGN	CLGN	chr4:141309606-141348815	untreated	treated	OK	15.3664	45.0029	1.55024	4.45795	5e-05	0.000203335	yes
ARAP3	ARAP3	ARAP3	chr5:141032967-141061800	untreated	treated	OK	2.30565	6.7499	1.54969	4.14182	5e-05	0.000203335	yes
PLCG2	PLCG2	PLCG2	chr16:81812862-81996298	untreated	treated	OK	0.523632	1.53292	1.54966	3.83483	5e-05	0.000203335	yes
FBXO38	FBXO38	FBXO38	chr5:147763497-147822399	untreated	treated	OK	5.36267	15.6981	1.54956	4.24669	5e-05	0.000203335	yes
ACTN1	ACTN1	ACTN1	chr14:69340839-69446083	untreated	treated	OK	147.68	432.193	1.5492	4.11494	5e-05	0.000203335	yes
ZNF878	ZNF878	ZNF878	chr19:12154619-12163782	untreated	treated	OK	0.318737	0.931934	1.54786	2.2637	0.0007	0.00223654	yes
TPP2	TPP2	TPP2	chr13:103249285-103331523	untreated	treated	OK	2.5385	7.41805	1.54706	4.11309	5e-05	0.000203335	yes
SON	SON	SON	chr21:34915343-34949820	untreated	treated	OK	14.8085	43.264	1.54674	3.31887	5e-05	0.000203335	yes
UBR3	UBR3	UBR3	chr2:170684017-170940639	untreated	treated	OK	1.78416	5.20764	1.54538	4.09063	5e-05	0.000203335	yes
TRRAP	TRRAP	TRRAP	chr7:98476112-98741743	untreated	treated	OK	2.93462	8.55938	1.54433	2.27867	0.002	0.00567714	yes
DYSF	DYSF	DYSF	chr2:71680752-71913893	untreated	treated	OK	0.573691	1.66786	1.53965	3.55433	5e-05	0.000203335	yes
ATP1A3	ATP1A3	ATP1A3	chr19:42470733-42498428	untreated	treated	OK	2.0155	5.8577	1.5392	3.9646	5e-05	0.000203335	yes
HSP90AB1	HSP90AB1	HSP90AB1	chr6:44213902-44221625	untreated	treated	OK	347.96	1010.77	1.53845	3.87953	5e-05	0.000203335	yes
SCAF4	SCAF4	SCAF4	chr21:33043312-33104431	untreated	treated	OK	4.15433	12.0674	1.53843	4.13419	5e-05	0.000203335	yes
SAFB2	SAFB2	SAFB2	chr19:5587009-5622938	untreated	treated	OK	9.46221	27.4725	1.53774	4.29518	5e-05	0.000203335	yes
CACHD1	CACHD1	CACHD1	chr1:64936475-65158741	untreated	treated	OK	0.456368	1.3239	1.53653	3.35788	5e-05	0.000203335	yes
NLGN3	NLGN3	NLGN3	chrX:70364680-70391051	untreated	treated	OK	0.312403	0.905577	1.53543	2.76294	5e-05	0.000203335	yes
EFTUD2	EFTUD2	EFTUD2	chr17:42923720-42976993	untreated	treated	OK	24.1937	69.9964	1.53265	4.40504	5e-05	0.000203335	yes
FAAH	FAAH	FAAH	chr1:46859938-46879520	untreated	treated	OK	0.381793	1.10458	1.53263	2.58361	0.0003	0.00104535	yes
HSPH1	HSPH1	HSPH1	chr13:31709110-31736525	untreated	treated	OK	12.933	37.4019	1.53206	4.43085	5e-05	0.000203335	yes
MPDZ	MPDZ	MPDZ	chr9:13105702-13279563	untreated	treated	OK	0.973086	2.81363	1.53179	3.88321	5e-05	0.000203335	yes
PLEC	PLEC	PLEC	chr8:144989314-145050913	untreated	treated	OK	32.8044	94.8113	1.53117	3.27239	5e-05	0.000203335	yes
TRIP11	TRIP11	TRIP11	chr14:92434242-92506403	untreated	treated	OK	2.12283	6.13529	1.53114	3.82088	5e-05	0.000203335	yes
HSPA6	HSPA6	HSPA6	chr1:161494329-161496687	untreated	treated	OK	6.33179	18.2779	1.52941	4.16065	5e-05	0.000203335	yes
MAPK8IP3	MAPK8IP3	MAPK8IP3	chr16:1756220-1820318	untreated	treated	OK	3.33171	9.61529	1.52907	4.06766	5e-05	0.000203335	yes
MTR	MTR	MTR	chr1:236958580-237067281	untreated	treated	OK	0.628289	1.81254	1.52851	3.70435	5e-05	0.000203335	yes
LOC90784	LOC90784	LOC90784	chr2:86247338-86250991	untreated	treated	OK	1.19435	3.43755	1.52515	3.53503	5e-05	0.000203335	yes
SFPQ	SFPQ	SFPQ	chr1:35649200-35658743	untreated	treated	OK	35.1017	101.019	1.52501	4.40102	5e-05	0.000203335	yes
AMH	AMH	AMH	chr19:2249112-2252072	untreated	treated	OK	0.718475	2.06761	1.52495	3.01233	5e-05	0.000203335	yes
PTBP2	PTBP2	PTBP2	chr1:97187160-97280605	untreated	treated	OK	0.767708	2.20896	1.52474	3.36727	5e-05	0.000203335	yes
ULBP3	ULBP3	ULBP3	chr6:150385742-150390202	untreated	treated	OK	2.30719	6.63259	1.52343	2.99213	5e-05	0.000203335	yes
FAM129A	FAM129A	FAM129A	chr1:184760158-184943718	untreated	treated	OK	0.752716	2.1636	1.52325	3.73938	5e-05	0.000203335	yes
LOC729218	LOC729218	LOC729218	chr4:119512898-119556180	untreated	treated	OK	0.66002	1.897	1.52314	3.4791	5e-05	0.000203335	yes
DIAPH1	DIAPH1	DIAPH1	chr5:140894587-140998622	untreated	treated	OK	12.9466	37.2065	1.52298	4.32246	5e-05	0.000203335	yes
KDM3B	KDM3B	KDM3B	chr5:137688284-137772716	untreated	treated	OK	5.87217	16.8677	1.5223	4.29204	5e-05	0.000203335	yes
EWSR1	EWSR1	EWSR1	chr22:29663997-29696515	untreated	treated	OK	44.7827	128.572	1.52156	4.39306	5e-05	0.000203335	yes
SCART1	SCART1	SCART1	chr10:135267431-135281949	untreated	treated	OK	0.237647	0.682259	1.5215	2.81607	5e-05	0.000203335	yes
VWA8	VWA8	VWA8	chr13:42140960-42535221	untreated	treated	OK	1.1994	3.43946	1.51987	3.81711	5e-05	0.000203335	yes
STAT2	STAT2	STAT2	chr12:56735381-56754037	untreated	treated	OK	5.83902	16.7287	1.51852	4.2362	5e-05	0.000203335	yes
MSN	MSN	MSN	chrX:64887510-64961793	untreated	treated	OK	103.413	296.193	1.51812	4.11559	5e-05	0.000203335	yes
TTC17	TTC17	TTC17	chr11:43380434-43516483	untreated	treated	OK	7.97766	22.8491	1.5181	4.2366	5e-05	0.000203335	yes
KDM3A	KDM3A	KDM3A	chr2:86668270-86719839	untreated	treated	OK	10.3951	29.7345	1.51623	4.36783	5e-05	0.000203335	yes
ATF7IP	ATF7IP	ATF7IP	chr12:14518565-14655869	untreated	treated	OK	3.56476	10.1936	1.51579	4.09321	5e-05	0.000203335	yes
PTPRD	PTPRD	PTPRD	chr9:8314245-10612723	untreated	treated	OK	0.70934	2.02731	1.51502	3.68482	5e-05	0.000203335	yes
MCAM	MCAM	MCAM	chr11:119179233-119187840	untreated	treated	OK	4.25644	12.1457	1.51273	4.11886	5e-05	0.000203335	yes
ZCCHC8	ZCCHC8	ZCCHC8	chr12:122956145-122985620	untreated	treated	OK	5.04892	14.4069	1.51271	4.19962	5e-05	0.000203335	yes
TNS2	TNS2	TNS2	chr12:53436972-53473204	untreated	treated	OK	4.11905	11.753	1.51265	2.19642	0.0006	0.00195128	yes
LMAN1	LMAN1	LMAN1	chr18:56995055-57026508	untreated	treated	OK	23.2905	66.4282	1.51205	4.35555	5e-05	0.000203335	yes
MANBA	MANBA	MANBA	chr4:103552642-103682151	untreated	treated	OK	4.31818	12.3102	1.51136	4.10631	5e-05	0.000203335	yes
ATRX	ATRX	ATRX	chrX:76760355-77041755	untreated	treated	OK	8.17224	23.2951	1.51123	4.10526	5e-05	0.000203335	yes
PANK4	PANK4	PANK4	chr1:2439969-2458067	untreated	treated	OK	13.1661	37.5283	1.51115	4.26954	5e-05	0.000203335	yes
SLC1A4	SLC1A4	SLC1A4	chr2:65215578-65251000	untreated	treated	OK	13.5937	38.7461	1.51111	4.36187	5e-05	0.000203335	yes
SLC26A6	SLC26A6	SLC26A6	chr3:48663155-48672926	untreated	treated	OK	2.60587	7.42604	1.51083	3.83476	5e-05	0.000203335	yes
HPSE	HPSE	HPSE	chr4:84213613-84256306	untreated	treated	OK	0.830431	2.36488	1.50983	3.57568	5e-05	0.000203335	yes
PCDHB14	PCDHB14	PCDHB14	chr5:140601897-140605860	untreated	treated	OK	1.86526	5.30948	1.50919	3.66501	5e-05	0.000203335	yes
ESYT1	ESYT1	ESYT1	chr12:56521985-56538460	untreated	treated	OK	13.731	39.0539	1.50803	4.38291	5e-05	0.000203335	yes
DSC2	DSC2	DSC2	chr18:28645939-28742819	untreated	treated	OK	2.5263	7.16962	1.50487	4.01435	5e-05	0.000203335	yes
TSNAXIP1	TSNAXIP1	TSNAXIP1	chr16:67840780-67861971	untreated	treated	OK	0.245266	0.69565	1.50402	1.81381	0.0003	0.00104535	yes
CUL9	CUL9	CUL9	chr6:43149921-43192325	untreated	treated	OK	1.94048	5.50361	1.50396	4.0026	5e-05	0.000203335	yes
CD46	CD46	CD46	chr1:207925382-207968861	untreated	treated	OK	14.6938	41.6706	1.50382	4.34485	5e-05	0.000203335	yes
MATN1-AS1	MATN1-AS1	MATN1-AS1	chr1:31184123-31199593	untreated	treated	OK	0.237404	0.673178	1.50365	2.00537	0.0031	0.0083346	yes
DYNC2H1	DYNC2H1	DYNC2H1	chr11:102980159-103350591	untreated	treated	OK	0.288961	0.819004	1.50299	3.46541	5e-05	0.000203335	yes
PIEZO1	PIEZO1	PIEZO1	chr16:88772890-88851628	untreated	treated	OK	5.82974	16.512	1.50201	2.47245	0.0002	0.000726271	yes
GAPVD1	GAPVD1	GAPVD1	chr9:128024072-128127290	untreated	treated	OK	2.55273	7.2265	1.50126	4.03318	5e-05	0.000203335	yes
SAMD9L	SAMD9L	SAMD9L	chr7:92759366-92777701	untreated	treated	OK	0.239799	0.678488	1.5005	2.94621	5e-05	0.000203335	yes
INTS3	INTS3	INTS3	chr1:153700566-153746555	untreated	treated	OK	8.52452	24.1181	1.50043	4.27827	5e-05	0.000203335	yes
VARS	VARS	VARS	chr6_ssto_hap7:3076106-3093568	untreated	treated	OK	14.1475	40.0041	1.4996	4.27266	5e-05	0.000203335	yes
LRSAM1	LRSAM1	LRSAM1	chr9:130213764-130265780	untreated	treated	OK	5.40449	15.2733	1.49879	4.01773	5e-05	0.000203335	yes
VPS50	VPS50	VPS50	chr7:92861652-92990435	untreated	treated	OK	3.11328	8.79389	1.49806	3.01317	5e-05	0.000203335	yes
SETX	SETX	SETX	chr9:135136826-135230372	untreated	treated	OK	2.14334	6.0479	1.49657	4.00466	5e-05	0.000203335	yes
ARHGEF2	ARHGEF2	ARHGEF2	chr1:155916629-155948336	untreated	treated	OK	18.9413	53.4237	1.49594	4.33109	5e-05	0.000203335	yes
GPR107	GPR107	GPR107	chr9:132815984-132902448	untreated	treated	OK	7.2828	20.5363	1.49561	4.27411	5e-05	0.000203335	yes
ACP2	ACP2	ACP2	chr11:47260852-47290584	untreated	treated	OK	7.64195	21.5464	1.49544	2.55788	0.0001	0.000385101	yes
CTSD	CTSD	CTSD	chr11:1773981-1785222	untreated	treated	OK	88.1952	248.366	1.4937	4.22926	5e-05	0.000203335	yes
FTSJ3	FTSJ3	FTSJ3	chr17:61896792-61909387	untreated	treated	OK	27.5061	77.4584	1.49367	2.43736	0.00025	0.00088837	yes
GALNT7	GALNT7	GALNT7	chr4:174089903-174245118	untreated	treated	OK	2.42275	6.8205	1.49323	3.97087	5e-05	0.000203335	yes
SEMA4D	SEMA4D	SEMA4D	chr9:91975705-92094611	untreated	treated	OK	1.13333	3.18371	1.49014	3.71064	5e-05	0.000203335	yes
GOLIM4	GOLIM4	GOLIM4	chr3:167726460-167813713	untreated	treated	OK	6.32937	17.7773	1.4899	4.0873	5e-05	0.000203335	yes
BCLAF1	BCLAF1	BCLAF1	chr6:136578000-136610989	untreated	treated	OK	4.93234	13.8529	1.48985	4.11047	5e-05	0.000203335	yes
SKIV2L2	SKIV2L2	SKIV2L2	chr5:54603575-54830906	untreated	treated	OK	3.38302	9.5002	1.48965	3.66723	5e-05	0.000203335	yes
CCT6P3	CCT6P3	CCT6P3	chr7:64498731-64535091	untreated	treated	OK	0.256279	0.719356	1.48899	2.24101	0.00075	0.0023769	yes
AMOT	AMOT	AMOT	chrX:112018104-112084043	untreated	treated	OK	0.381009	1.06896	1.48831	3.38717	5e-05	0.000203335	yes
ABCC3	ABCC3	ABCC3	chr17:48712217-48769063	untreated	treated	OK	26.7385	74.9978	1.48793	4.23277	5e-05	0.000203335	yes
MED17	MED17	MED17	chr11:93517404-93546496	untreated	treated	OK	2.94758	8.26503	1.48749	3.96643	5e-05	0.000203335	yes
BTD	BTD	BTD	chr3:15602210-15687328	untreated	treated	OK	4.83259	13.5503	1.48745	1.65454	0.0099	0.0230578	yes
LRP5	LRP5	LRP5	chr11:68080076-68216743	untreated	treated	OK	10.3018	28.8774	1.48705	4.27366	5e-05	0.000203335	yes
MTOR	MTOR	MTOR	chr1:11166587-11322608	untreated	treated	OK	3.42669	9.59734	1.48582	4.10609	5e-05	0.000203335	yes
ATF6	ATF6	ATF6	chr1:161736033-161933860	untreated	treated	OK	10.3963	29.1131	1.4856	4.294	5e-05	0.000203335	yes
ULBP2	ULBP2	ULBP2	chr6:150263073-150270368	untreated	treated	OK	4.26072	11.9272	1.48509	3.7126	5e-05	0.000203335	yes
INTS9	INTS9	INTS9	chr8:28625174-28747698	untreated	treated	OK	3.46199	9.68895	1.48474	3.90295	5e-05	0.000203335	yes
SLC38A3	SLC38A3	SLC38A3	chr3:50242678-50258411	untreated	treated	OK	0.457704	1.2802	1.48389	2.77953	5e-05	0.000203335	yes
ADAMTS16	ADAMTS16	ADAMTS16	chr5:5140442-5320412	untreated	treated	OK	0.281758	0.787358	1.48256	2.95897	5e-05	0.000203335	yes
EXT2	EXT2	EXT2	chr11:44117098-44266980	untreated	treated	OK	11.6818	32.6389	1.48233	4.27488	5e-05	0.000203335	yes
ARHGEF4	ARHGEF4	ARHGEF4	chr2:131674223-131804826	untreated	treated	OK	0.584957	1.63421	1.48219	3.143	5e-05	0.000203335	yes
EIF4G1	EIF4G1	EIF4G1	chr3:184032282-184053146	untreated	treated	OK	38.7871	108.353	1.48209	4.13665	5e-05	0.000203335	yes
MET	MET	MET	chr7:116312458-116438440	untreated	treated	OK	17.1397	47.8711	1.48181	4.2473	5e-05	0.000203335	yes
LOX	LOX	LOX	chr5:121398889-121414055	untreated	treated	OK	1.00288	2.80036	1.48147	3.68379	5e-05	0.000203335	yes
TSC2	TSC2	TSC2	chr16:2097989-2185899	untreated	treated	OK	5.20664	14.5387	1.48147	1.88796	0.00265	0.00726375	yes
CALR	CALR	CALR	chr19:13049413-13055304	untreated	treated	OK	199.094	555.764	1.48102	4.09693	5e-05	0.000203335	yes
HHIP	HHIP	HHIP	chr4:145564067-145659881	untreated	treated	OK	1.1538	3.22002	1.48068	3.14248	5e-05	0.000203335	yes
PRPF6	PRPF6	PRPF6	chr20:62612430-62664453	untreated	treated	OK	46.0302	128.401	1.48	4.24185	5e-05	0.000203335	yes
GPC6	GPC6	GPC6	chr13:93879077-95060273	untreated	treated	OK	1.63187	4.55087	1.47961	3.97589	5e-05	0.000203335	yes
NFASC	NFASC	NFASC	chr1:204797781-204991950	untreated	treated	OK	1.4167	3.95061	1.47954	2.82203	5e-05	0.000203335	yes
TCAF1	TCAF1	TCAF1	chr7:143548460-143599278	untreated	treated	OK	1.93368	5.38034	1.47635	3.84835	5e-05	0.000203335	yes
PCDHB10	PCDHB10	PCDHB10	chr5:140571951-140575213	untreated	treated	OK	0.529899	1.47408	1.47602	3.03654	5e-05	0.000203335	yes
GADD45B	GADD45B	GADD45B	chr19:2476122-2478257	untreated	treated	OK	36.754	102.219	1.47569	4.1971	5e-05	0.000203335	yes
PDPR	PDPR	PDPR	chr16:70147528-70207351	untreated	treated	OK	3.78155	10.513	1.47512	4.07661	5e-05	0.000203335	yes
CHSY3	CHSY3	CHSY3	chr5:129240522-129522327	untreated	treated	OK	0.547241	1.52083	1.47461	3.12068	5e-05	0.000203335	yes
OLFML2B	OLFML2B	OLFML2B	chr1:161952981-161994255	untreated	treated	OK	0.282556	0.784175	1.47264	2.731	5e-05	0.000203335	yes
SLC16A7	SLC16A7	SLC16A7	chr12:59989820-60183635	untreated	treated	OK	0.230122	0.638635	1.47259	3.22993	5e-05	0.000203335	yes
USP11	USP11	USP11	chrX:47092313-47107727	untreated	treated	OK	23.4973	65.2089	1.47257	4.22014	5e-05	0.000203335	yes
AHCTF1	AHCTF1	AHCTF1	chr1:247002401-247094726	untreated	treated	OK	1.84643	5.12408	1.47255	3.90943	5e-05	0.000203335	yes
ATP6AP1	ATP6AP1	ATP6AP1	chrX:153656977-153664863	untreated	treated	OK	16.4797	45.63	1.46929	4.11873	5e-05	0.000203335	yes
MIA3	MIA3	MIA3	chr1:222791443-222841354	untreated	treated	OK	11.2098	31.0185	1.46837	3.71464	5e-05	0.000203335	yes
PYGB	PYGB	PYGB	chr20:25228705-25371618	untreated	treated	OK	408.343	1129.09	1.4673	3.21272	5e-05	0.000203335	yes
COG1	COG1	COG1	chr17:71189172-71258019	untreated	treated	OK	14.8456	41.0432	1.4671	2.13444	0.0015	0.00439991	yes
SYMPK	SYMPK	SYMPK	chr19:46318699-46366548	untreated	treated	OK	8.51176	23.531	1.46703	4.16133	5e-05	0.000203335	yes
ROR1	ROR1	ROR1	chr1:64239689-64647179	untreated	treated	OK	0.765977	2.11502	1.4653	3.36511	5e-05	0.000203335	yes
CEP152	CEP152	CEP152	chr15:49030134-49103343	untreated	treated	OK	0.567488	1.56672	1.46509	3.2842	5e-05	0.000203335	yes
KDM5B	KDM5B	KDM5B	chr1:202696531-202777549	untreated	treated	OK	8.89348	24.5495	1.46487	4.20179	5e-05	0.000203335	yes
CCT6P1	CCT6P1	CCT6P1	chr7:65111923-65235797	untreated	treated	OK	0.716603	1.97731	1.4643	2.03438	0.00215	0.00604977	yes
CENPC	CENPC	CENPC	chr4:68337988-68411256	untreated	treated	OK	1.28	3.53136	1.46408	3.44482	5e-05	0.000203335	yes
RETSAT	RETSAT	RETSAT	chr2:85569077-85581821	untreated	treated	OK	23.9182	65.9716	1.46374	4.22645	5e-05	0.000203335	yes
BUB1B	BUB1B	BUB1B	chr15:40453209-40569688	untreated	treated	OK	1.84519	5.08881	1.46356	2.26284	0.00095	0.00293376	yes
FNBP4	FNBP4	FNBP4	chr11:47738068-47788993	untreated	treated	OK	4.79237	13.2075	1.46255	3.9483	5e-05	0.000203335	yes
ATP1A1	ATP1A1	ATP1A1	chr1:116915794-116961244	untreated	treated	OK	53.1248	146.31	1.46157	4.1367	5e-05	0.000203335	yes
FAM160A2	FAM160A2	FAM160A2	chr11:6232563-6255941	untreated	treated	OK	5.16066	14.2074	1.46102	4.00268	5e-05	0.000203335	yes
TTC37	TTC37	TTC37	chr5:94799598-94890709	untreated	treated	OK	5.60887	15.4256	1.45954	4.01139	5e-05	0.000203335	yes
ALCAM	ALCAM	ALCAM	chr3:105085556-105295757	untreated	treated	OK	11.9904	32.9428	1.45809	4.16135	5e-05	0.000203335	yes
STC2	STC2	STC2	chr5:172741725-172756506	untreated	treated	OK	28.5414	78.3388	1.45667	4.20386	5e-05	0.000203335	yes
RPAP1	RPAP1	RPAP1	chr15:41809374-41836475	untreated	treated	OK	4.41128	12.1004	1.45579	4.04275	5e-05	0.000203335	yes
TFRC	TFRC	TFRC	chr3:195776154-195809032	untreated	treated	OK	13.1666	36.1145	1.4557	4.20415	5e-05	0.000203335	yes
SEC24C	SEC24C	SEC24C	chr10:75504130-75531933	untreated	treated	OK	88.4001	242.44	1.45551	3.97935	5e-05	0.000203335	yes
INSR	INSR	INSR	chr19:7112265-7294011	untreated	treated	OK	2.11545	5.79948	1.45496	3.90538	5e-05	0.000203335	yes
SND1	SND1	SND1	chr7:127292201-127732659	untreated	treated	OK	111.126	304.305	1.45333	3.99775	5e-05	0.000203335	yes
SETDB1	SETDB1	SETDB1	chr1:150898814-150937220	untreated	treated	OK	5.27263	14.4319	1.45267	3.20633	5e-05	0.000203335	yes
GPC4	GPC4	GPC4	chrX:132435063-132549205	untreated	treated	OK	2.81739	7.70013	1.45052	3.86843	5e-05	0.000203335	yes
TPM2	TPM2	TPM2	chr9:35681989-35690053	untreated	treated	OK	1.35342	3.69863	1.45038	2.75405	5e-05	0.000203335	yes
SEMA6D	SEMA6D	SEMA6D	chr15:47476402-48066420	untreated	treated	OK	0.435637	1.19028	1.45011	3.1423	5e-05	0.000203335	yes
U2SURP	U2SURP	U2SURP	chr3:142720371-142779567	untreated	treated	OK	3.88979	10.6179	1.44874	3.96338	5e-05	0.000203335	yes
CASC5	CASC5	CASC5	chr15:40886446-40954881	untreated	treated	OK	0.319223	0.87072	1.44765	2.91684	5e-05	0.000203335	yes
NFRKB	NFRKB	NFRKB	chr11:129733669-129765490	untreated	treated	OK	3.46888	9.45936	1.44727	3.93739	5e-05	0.000203335	yes
COL5A1	COL5A1	COL5A1	chr9:137533650-137764464	untreated	treated	OK	1.01521	2.76838	1.44726	3.43092	5e-05	0.000203335	yes
SLC39A10	SLC39A10	SLC39A10	chr2:196521531-196602426	untreated	treated	OK	2.13615	5.82398	1.44699	3.87462	5e-05	0.000203335	yes
DHX38	DHX38	DHX38	chr16:72118755-72146811	untreated	treated	OK	13.485	36.7108	1.44485	3.29436	5e-05	0.000203335	yes
PKP1	PKP1	PKP1	chr1:201252579-201302121	untreated	treated	OK	95.0789	258.616	1.44361	3.86961	5e-05	0.000203335	yes
LMNA	LMNA	LMNA	chr1:156052336-156109880	untreated	treated	OK	237.029	644.444	1.44299	3.78561	5e-05	0.000203335	yes
IGSF8	IGSF8	IGSF8	chr1:160061128-160068618	untreated	treated	OK	4.9549	13.4674	1.44255	3.85094	5e-05	0.000203335	yes
CTSL	CTSL	CTSL	chr9:90340973-90346384	untreated	treated	OK	21.6371	58.7831	1.44189	4.04086	5e-05	0.000203335	yes
ARMC5	ARMC5	ARMC5	chr16:31469593-31478488	untreated	treated	OK	1.07938	2.9321	1.44174	3.40465	5e-05	0.000203335	yes
CLK1	CLK1	CLK1	chr2:201717731-201729467	untreated	treated	OK	15.5077	42.1137	1.4413	4.00337	5e-05	0.000203335	yes
SLIT2	SLIT2	SLIT2	chr4:20255186-20622184	untreated	treated	OK	2.56774	6.96857	1.44037	3.88696	5e-05	0.000203335	yes
CEP295	CEP295	CEP295	chr11:93394815-93463522	untreated	treated	OK	0.62488	1.69469	1.43937	3.34087	5e-05	0.000203335	yes
EPHB1	EPHB1	EPHB1	chr3:134514098-134979307	untreated	treated	OK	0.367825	0.996798	1.43828	2.95494	5e-05	0.000203335	yes
XAB2	XAB2	XAB2	chr19:7684410-7694439	untreated	treated	OK	34.2814	92.8565	1.43757	4.10948	5e-05	0.000203335	yes
URB1	URB1	URB1	chr21:33664123-33765312	untreated	treated	OK	1.44844	3.91841	1.43577	3.71075	5e-05	0.000203335	yes
OFD1	OFD1	OFD1	chrX:13752831-13787480	untreated	treated	OK	4.43961	12.0036	1.43496	3.88753	5e-05	0.000203335	yes
HEATR6	HEATR6	HEATR6	chr17:58120551-58156292	untreated	treated	OK	6.70882	18.1369	1.4348	4.02394	5e-05	0.000203335	yes
SELENBP1	SELENBP1	SELENBP1	chr1:151336777-151345210	untreated	treated	OK	16.7471	45.2612	1.43436	3.95904	5e-05	0.000203335	yes
SUGP1	SUGP1	SUGP1	chr19:19387321-19431321	untreated	treated	OK	12.9077	34.8685	1.43369	3.95323	5e-05	0.000203335	yes
FAM120B	FAM120B	FAM120B	chr6:170599790-170716159	untreated	treated	OK	3.31352	8.95002	1.43353	3.91106	5e-05	0.000203335	yes
PDCD6IP	PDCD6IP	PDCD6IP	chr3:33840062-33911199	untreated	treated	OK	17.3018	46.6911	1.43223	4.06367	5e-05	0.000203335	yes
HCFC1	HCFC1	HCFC1	chrX:153213007-153236819	untreated	treated	OK	4.86575	13.1259	1.43169	3.72263	5e-05	0.000203335	yes
ACTN4	ACTN4	ACTN4	chr19:39138266-39235114	untreated	treated	OK	56.8829	153.29	1.4302	4.0026	5e-05	0.000203335	yes
WNT5B	WNT5B	WNT5B	chr12:1726221-1756378	untreated	treated	OK	0.804855	2.16881	1.43011	2.87084	5e-05	0.000203335	yes
CALCOCO1	CALCOCO1	CALCOCO1	chr12:54104901-54121307	untreated	treated	OK	13.1683	35.4814	1.43	4.04269	5e-05	0.000203335	yes
UFL1	UFL1	UFL1	chr6:96969701-97003151	untreated	treated	OK	2.32764	6.27125	1.42988	3.72666	5e-05	0.000203335	yes
ANLN	ANLN	ANLN	chr7:36363758-36493401	untreated	treated	OK	1.76622	4.75215	1.42792	3.04792	5e-05	0.000203335	yes
ATF6B	ATF6B	ATF6B	chr6_mcf_hap5:3462872-3475845	untreated	treated	OK	5.48207	14.7499	1.42792	3.88815	5e-05	0.000203335	yes
SUN1	SUN1	SUN1	chr7:855193-914557	untreated	treated	OK	19.8385	53.3495	1.42717	4.04276	5e-05	0.000203335	yes
MAGT1	MAGT1	MAGT1	chrX:77081861-77151065	untreated	treated	OK	18.9223	50.8057	1.4249	4.12216	5e-05	0.000203335	yes
SEL1L	SEL1L	SEL1L	chr14:81937890-82000205	untreated	treated	OK	7.53697	20.2356	1.42484	4.07905	5e-05	0.000203335	yes
ITPR2	ITPR2	ITPR2	chr12:26488269-26986131	untreated	treated	OK	0.341284	0.915646	1.42382	3.27776	5e-05	0.000203335	yes
RRP7BP	RRP7BP	RRP7BP	chr22:42949867-42978017	untreated	treated	OK	0.436673	1.17145	1.42367	1.79871	0.0068	0.0165599	yes
CDH2	CDH2	CDH2	chr18:25530926-25757410	untreated	treated	OK	4.97396	13.3405	1.42334	3.90435	5e-05	0.000203335	yes
DIP2B	DIP2B	DIP2B	chr12:50898767-51142450	untreated	treated	OK	4.40273	11.7945	1.42165	3.96017	5e-05	0.000203335	yes
SLC12A4	SLC12A4	SLC12A4	chr16:67973786-68002597	untreated	treated	OK	7.40887	19.8401	1.42109	3.96384	5e-05	0.000203335	yes
PHIP	PHIP	PHIP	chr6:79644135-79788011	untreated	treated	OK	2.20892	5.91436	1.42088	3.75344	5e-05	0.000203335	yes
FAM193A	FAM193A	FAM193A	chr4:2627158-2734302	untreated	treated	OK	2.43003	6.50103	1.4197	3.69791	5e-05	0.000203335	yes
FANCI	FANCI	FANCI	chr15:89787193-89878026	untreated	treated	OK	1.04987	2.80829	1.41948	1.42702	0.01835	0.0392902	yes
ADAM9	ADAM9	ADAM9	chr8:38854504-38962779	untreated	treated	OK	11.0999	29.6556	1.41776	4.04447	5e-05	0.000203335	yes
SLC38A7	SLC38A7	SLC38A7	chr16:58699012-58718681	untreated	treated	OK	5.4258	14.4914	1.41729	3.94475	5e-05	0.000203335	yes
ATR	ATR	ATR	chr3:142168076-142297668	untreated	treated	OK	0.873761	2.33226	1.41642	3.53786	5e-05	0.000203335	yes
ATXN2	ATXN2	ATXN2	chr12:111890017-112037480	untreated	treated	OK	6.16586	16.4437	1.41516	3.81828	5e-05	0.000203335	yes
LAMP3	LAMP3	LAMP3	chr3:182840002-182880667	untreated	treated	OK	3.06623	8.17665	1.41504	3.73828	5e-05	0.000203335	yes
ERMP1	ERMP1	ERMP1	chr9:5784571-5833081	untreated	treated	OK	2.30713	6.15086	1.41469	3.81419	5e-05	0.000203335	yes
AGAP5	AGAP5	AGAP5	chr10:75434032-75457554	untreated	treated	OK	1.09799	2.92689	1.41451	3.02433	5e-05	0.000203335	yes
FASTKD2	FASTKD2	FASTKD2	chr2:207602488-207660911	untreated	treated	OK	2.85323	7.60042	1.41348	3.78435	5e-05	0.000203335	yes
SLC12A7	SLC12A7	SLC12A7	chr5:1050488-1112172	untreated	treated	OK	4.11506	10.9551	1.41262	3.92257	5e-05	0.000203335	yes
PDIA4	PDIA4	PDIA4	chr7:148700153-148725782	untreated	treated	OK	33.2793	88.5084	1.41119	4.08755	5e-05	0.000203335	yes
NEAT1	NEAT1	NEAT1	chr11:65190268-65213009	untreated	treated	OK	16.3424	43.462	1.41113	2.51715	0.0001	0.000385101	yes
TJP1	TJP1	TJP1	chr15:29991570-30261002	untreated	treated	OK	6.30932	16.7782	1.41103	3.88755	5e-05	0.000203335	yes
RFX1	RFX1	RFX1	chr19:14072341-14117134	untreated	treated	OK	2.37289	6.30887	1.41074	3.72785	5e-05	0.000203335	yes
STK11IP	STK11IP	STK11IP	chr2:220462572-220481173	untreated	treated	OK	2.92149	7.7661	1.41049	3.75984	5e-05	0.000203335	yes
HSPA13	HSPA13	HSPA13	chr21:15743436-15755509	untreated	treated	OK	10.8898	28.9456	1.41037	4.03694	5e-05	0.000203335	yes
DDX60L	DDX60L	DDX60L	chr4:169277885-169401665	untreated	treated	OK	0.854059	2.26614	1.40783	3.41371	5e-05	0.000203335	yes
SERINC1	SERINC1	SERINC1	chr6:122764492-122792952	untreated	treated	OK	28.056	74.3942	1.40688	4.07343	5e-05	0.000203335	yes
AP3B1	AP3B1	AP3B1	chr5:77298149-77590579	untreated	treated	OK	6.03033	15.965	1.4046	3.93829	5e-05	0.000203335	yes
PHRF1	PHRF1	PHRF1	chr11:576445-612222	untreated	treated	OK	5.22392	13.8283	1.40442	3.87549	5e-05	0.000203335	yes
ZMYND8	ZMYND8	ZMYND8	chr20:45837858-45985633	untreated	treated	OK	6.01911	15.929	1.40404	3.80251	5e-05	0.000203335	yes
PTPN23	PTPN23	PTPN23	chr3:47422471-47454931	untreated	treated	OK	7.40634	19.5821	1.4027	3.94456	5e-05	0.000203335	yes
EFTUD1	EFTUD1	EFTUD1	chr15:82422560-82555104	untreated	treated	OK	6.96186	18.4028	1.40238	3.94419	5e-05	0.000203335	yes
RPN2	RPN2	RPN2	chr20:35729628-35870025	untreated	treated	OK	68.1251	180.064	1.40225	4.00251	5e-05	0.000203335	yes
CHD8	CHD8	CHD8	chr14:21853352-21905457	untreated	treated	OK	6.40733	16.9348	1.4022	3.84054	5e-05	0.000203335	yes
WDR36	WDR36	WDR36	chr5:110427869-110466200	untreated	treated	OK	3.42886	9.061	1.40194	3.84642	5e-05	0.000203335	yes
GJA1	GJA1	GJA1	chr6:121756722-121770890	untreated	treated	OK	9.05682	23.9178	1.40101	3.942	5e-05	0.000203335	yes
IL13RA2	IL13RA2	IL13RA2	chrX:114238537-114252207	untreated	treated	OK	0.729877	1.92672	1.40042	2.41835	0.0002	0.000726271	yes
CELSR2	CELSR2	CELSR2	chr1:109792640-109818378	untreated	treated	OK	0.420871	1.11085	1.40022	3.0917	5e-05	0.000203335	yes
CYFIP1	CYFIP1	CYFIP1	chr15:22892648-23003603	untreated	treated	OK	25.4435	67.1519	1.40013	4.07709	5e-05	0.000203335	yes
ROBO2	ROBO2	ROBO2	chr3:77089293-77699114	untreated	treated	OK	0.28173	0.743236	1.39951	3.08951	5e-05	0.000203335	yes
TBXAS1	TBXAS1	TBXAS1	chr7:139478046-139720125	untreated	treated	OK	175.868	463.739	1.39882	3.86598	5e-05	0.000203335	yes
ZNF224	ZNF224	ZNF224	chr19:44598481-44617336	untreated	treated	OK	1.5165	3.99337	1.39686	2.92218	5e-05	0.000203335	yes
INHBE	INHBE	INHBE	chr12:57849095-57851791	untreated	treated	OK	3.42822	9.02695	1.39678	3.60971	5e-05	0.000203335	yes
EPG5	EPG5	EPG5	chr18:43427573-43547305	untreated	treated	OK	0.934927	2.45976	1.39559	3.54603	5e-05	0.000203335	yes
PWP2	PWP2	PWP2	chr21:45527207-45551063	untreated	treated	OK	5.88963	15.4834	1.39447	3.84566	5e-05	0.000203335	yes
SRRT	SRRT	SRRT	chr7:100472700-100486285	untreated	treated	OK	13.1673	34.6004	1.39383	3.95134	5e-05	0.000203335	yes
CANX	CANX	CANX	chr5:179125929-179158639	untreated	treated	OK	63.0002	165.458	1.39304	3.9412	5e-05	0.000203335	yes
TMEM39A	TMEM39A	TMEM39A	chr3:119147806-119182529	untreated	treated	OK	6.32367	16.5989	1.39225	3.93512	5e-05	0.000203335	yes
MEGF8	MEGF8	MEGF8	chr19:42829760-42882921	untreated	treated	OK	1.01203	2.65603	1.39202	3.56436	5e-05	0.000203335	yes
GON4L	GON4L	GON4L	chr1:155715558-155829191	untreated	treated	OK	2.35275	6.17401	1.39186	3.57309	5e-05	0.000203335	yes
ASCC3	ASCC3	ASCC3	chr6:100956070-101329248	untreated	treated	OK	2.12543	5.57529	1.39129	3.35777	5e-05	0.000203335	yes
KIF11	KIF11	KIF11	chr10:94352824-94415152	untreated	treated	OK	1.2143	3.18344	1.39047	3.45971	5e-05	0.000203335	yes
ZNF280C	ZNF280C	ZNF280C	chrX:129336672-129402922	untreated	treated	OK	0.358466	0.939427	1.38995	2.78496	0.0001	0.000385101	yes
ADGRG1	ADGRG1	ADGRG1	chr16:57653604-57698951	untreated	treated	OK	3.83698	10.0544	1.38978	3.70278	5e-05	0.000203335	yes
RFWD2	RFWD2	RFWD2	chr1:175913961-176176380	untreated	treated	OK	0.861435	2.25705	1.38962	3.01845	5e-05	0.000203335	yes
SPOCK1	SPOCK1	SPOCK1	chr5:136310986-136835018	untreated	treated	OK	6.50126	17.0287	1.38918	3.92071	5e-05	0.000203335	yes
ZC3H12A	ZC3H12A	ZC3H12A	chr1:37940118-37949978	untreated	treated	OK	1.14305	2.99337	1.38889	3.1992	5e-05	0.000203335	yes
NFE2L3	NFE2L3	NFE2L3	chr7:26191846-26226756	untreated	treated	OK	5.18252	13.561	1.38773	3.83915	5e-05	0.000203335	yes
BCAM	BCAM	BCAM	chr19:45312315-45324678	untreated	treated	OK	27.0996	70.8501	1.3865	3.99517	5e-05	0.000203335	yes
ANKFY1	ANKFY1	ANKFY1	chr17:4066664-4167274	untreated	treated	OK	3.84229	10.0375	1.38536	3.84849	5e-05	0.000203335	yes
EIF5B	EIF5B	EIF5B	chr2:99953833-100016728	untreated	treated	OK	13.2491	34.5799	1.38404	3.89198	5e-05	0.000203335	yes
GGCX	GGCX	GGCX	chr2:85766100-85788657	untreated	treated	OK	3.44236	8.98449	1.38404	1.48093	0.01275	0.0287425	yes
PRKCSH	PRKCSH	PRKCSH	chr19:11531271-11561782	untreated	treated	OK	158.289	412.981	1.38352	3.81952	5e-05	0.000203335	yes
MEGF6	MEGF6	MEGF6	chr1:3404505-3528059	untreated	treated	OK	0.435699	1.13665	1.38338	3.09325	5e-05	0.000203335	yes
BTN2A1	BTN2A1	BTN2A1	chr6:26458131-26482737	untreated	treated	OK	3.67137	9.56968	1.38215	3.57155	5e-05	0.000203335	yes
ACO2	ACO2	ACO2	chr22:41865128-41940610	untreated	treated	OK	28.1023	73.2294	1.38173	3.09306	5e-05	0.000203335	yes
DIAPH3	DIAPH3	DIAPH3	chr13:60239720-60738119	untreated	treated	OK	0.36799	0.958898	1.38171	2.59325	5e-05	0.000203335	yes
MLKL	MLKL	MLKL	chr16:74705752-74734789	untreated	treated	OK	5.83084	15.1856	1.38093	3.68025	5e-05	0.000203335	yes
MYO18A	MYO18A	MYO18A	chr17:27400527-27507407	untreated	treated	OK	2.0658	5.37493	1.37954	3.59837	5e-05	0.000203335	yes
SLC37A2	SLC37A2	SLC37A2	chr11:124933012-124960412	untreated	treated	OK	0.644698	1.6769	1.3791	3.08075	5e-05	0.000203335	yes
MAN2B2	MAN2B2	MAN2B2	chr4:6576900-6624131	untreated	treated	OK	0.986642	2.56144	1.37636	3.3278	5e-05	0.000203335	yes
CTSA	CTSA	CTSA	chr20:44517110-44541003	untreated	treated	OK	80.1894	207.981	1.37496	3.16167	5e-05	0.000203335	yes
LAMA3	LAMA3	LAMA3	chr18:21269406-21535029	untreated	treated	OK	3.03552	7.8704	1.37449	3.27896	5e-05	0.000203335	yes
IGFBP5	IGFBP5	IGFBP5	chr2:217536827-217560272	untreated	treated	OK	23.1155	59.9138	1.37402	3.91998	5e-05	0.000203335	yes
VPS52	VPS52	VPS52	chr6_ssto_hap7:4697537-4719944	untreated	treated	OK	10.036	25.9924	1.3729	3.78801	5e-05	0.000203335	yes
C6orf141	C6orf141	C6orf141	chr6:49518112-49519808	untreated	treated	OK	2.97701	7.70571	1.37206	3.36461	5e-05	0.000203335	yes
DOCK4	DOCK4	DOCK4	chr7:111366163-111846462	untreated	treated	OK	4.57606	11.8359	1.37099	3.71631	5e-05	0.000203335	yes
CENPJ	CENPJ	CENPJ	chr13:25456411-25497027	untreated	treated	OK	0.476469	1.2317	1.37019	2.90349	5e-05	0.000203335	yes
HNRNPU	HNRNPU	HNRNPU	chr1:245013601-245027827	untreated	treated	OK	27.9592	72.2507	1.36969	3.90961	5e-05	0.000203335	yes
RBM19	RBM19	RBM19	chr12:114254542-114404176	untreated	treated	OK	5.07718	13.1161	1.36924	3.70498	5e-05	0.000203335	yes
SUPT5H	SUPT5H	SUPT5H	chr19:39936185-39967308	untreated	treated	OK	14.6877	37.9294	1.36871	3.89855	5e-05	0.000203335	yes
HERC2P2	HERC2P2	HERC2P2	chr15:23282264-23378259	untreated	treated	OK	1.31623	3.39749	1.36806	3.12043	5e-05	0.000203335	yes
ZNFX1	ZNFX1	ZNFX1	chr20:47862438-47905795	untreated	treated	OK	6.23398	16.0873	1.36769	1.40058	0.01695	0.0367986	yes
SFI1	SFI1	SFI1	chr22:31892124-32026810	untreated	treated	OK	1.71934	4.43289	1.36639	2.07299	0.001	0.00306765	yes
HLX	HLX	HLX	chr1:221006104-221058400	untreated	treated	OK	0.9316	2.40134	1.36606	2.80138	5e-05	0.000203335	yes
KIF18A	KIF18A	KIF18A	chr11:28042162-28129746	untreated	treated	OK	0.692354	1.78461	1.36603	2.98867	5e-05	0.000203335	yes
SOAT1	SOAT1	SOAT1	chr1:179262848-179327814	untreated	treated	OK	0.844549	2.17657	1.3658	3.42763	5e-05	0.000203335	yes
COL3A1	COL3A1	COL3A1	chr2:189839098-189877472	untreated	treated	OK	0.376673	0.970186	1.36495	2.93748	5e-05	0.000203335	yes
AASDH	AASDH	AASDH	chr4:57204450-57253674	untreated	treated	OK	3.78418	9.7446	1.36462	3.62964	5e-05	0.000203335	yes
DDX20	DDX20	DDX20	chr1:112264685-112310199	untreated	treated	OK	2.17386	5.59555	1.36402	2.70538	5e-05	0.000203335	yes
PUM1	PUM1	PUM1	chr1:31404352-31538564	untreated	treated	OK	6.64969	17.112	1.36365	3.81791	5e-05	0.000203335	yes
F11R	F11R	F11R	chr1:160965000-160991133	untreated	treated	OK	6.4553	16.6045	1.36302	3.84712	5e-05	0.000203335	yes
BMP1	BMP1	BMP1	chr8:22022652-22069840	untreated	treated	OK	2.54588	6.54563	1.36237	3.53039	5e-05	0.000203335	yes
TBC1D32	TBC1D32	TBC1D32	chr6:121400639-121655646	untreated	treated	OK	0.308173	0.792116	1.36197	2.79062	5e-05	0.000203335	yes
SEMA4B	SEMA4B	SEMA4B	chr15:90728151-90772892	untreated	treated	OK	16.5879	42.5997	1.36071	3.92804	5e-05	0.000203335	yes
CA12	CA12	CA12	chr15:63615729-63674309	untreated	treated	OK	3.50247	8.99383	1.36056	3.71321	5e-05	0.000203335	yes
GABRA3	GABRA3	GABRA3	chrX:151335633-151619831	untreated	treated	OK	1.44405	3.70599	1.35974	3.24001	5e-05	0.000203335	yes
DUSP10	DUSP10	DUSP10	chr1:221874761-221915518	untreated	treated	OK	0.958984	2.45871	1.35832	2.85135	5e-05	0.000203335	yes
RECQL	RECQL	RECQL	chr12:21590537-21654603	untreated	treated	OK	3.21615	8.24439	1.35808	2.93184	5e-05	0.000203335	yes
COG7	COG7	COG7	chr16:23399813-23464512	untreated	treated	OK	3.02812	7.75833	1.35733	3.55123	5e-05	0.000203335	yes
KIF20B	KIF20B	KIF20B	chr10:91461346-91534700	untreated	treated	OK	1.36502	3.49219	1.35521	3.34231	5e-05	0.000203335	yes
HRH1	HRH1	HRH1	chr3:11178778-11304939	untreated	treated	OK	1.93445	4.94686	1.35459	3.47861	5e-05	0.000203335	yes
COL6A3	COL6A3	COL6A3	chr2:238232654-238322850	untreated	treated	OK	0.529271	1.35266	1.35372	3.09769	5e-05	0.000203335	yes
CABIN1	CABIN1	CABIN1	chr22:24407764-24574596	untreated	treated	OK	2.14222	5.47444	1.3536	3.58702	5e-05	0.000203335	yes
OVGP1	OVGP1	OVGP1	chr1:111956936-111970399	untreated	treated	OK	0.71058	1.81411	1.35219	2.73082	5e-05	0.000203335	yes
PLXNA3	PLXNA3	PLXNA3	chrX:153686620-153701989	untreated	treated	OK	1.48589	3.79231	1.35175	3.42103	5e-05	0.000203335	yes
PAPL	PAPL	PAPL	chr19:39574944-39602128	untreated	treated	OK	6.36416	16.242	1.35169	3.7221	5e-05	0.000203335	yes
TP53	TP53	TP53	chr17:7571719-7606820	untreated	treated	OK	1.41632	3.61387	1.35139	1.83775	0.00095	0.00293376	yes
SLC22A4	SLC22A4	SLC22A4	chr5:131630144-131731306	untreated	treated	OK	0.819428	2.09045	1.35113	1.35525	0.02345	0.0483979	yes
GUSBP11	GUSBP11	GUSBP11	chr22:23980674-24059610	untreated	treated	OK	0.626969	1.59718	1.34906	2.85534	5e-05	0.000203335	yes
PIGG	PIGG	PIGG	chr4:492988-533710	untreated	treated	OK	4.89208	12.4604	1.34883	3.61754	5e-05	0.000203335	yes
TTI1	TTI1	TTI1	chr20:36611408-36661870	untreated	treated	OK	6.79534	17.3062	1.34867	3.79351	5e-05	0.000203335	yes
VPS13A	VPS13A	VPS13A	chr9:79791671-80032399	untreated	treated	OK	0.903372	2.30069	1.34867	3.3465	5e-05	0.000203335	yes
XRN1	XRN1	XRN1	chr3:142025448-142166904	untreated	treated	OK	1.52197	3.87489	1.34822	3.45944	5e-05	0.000203335	yes
ALS2CL	ALS2CL	ALS2CL	chr3:46710484-46735194	untreated	treated	OK	0.937092	2.38477	1.34759	3.24939	5e-05	0.000203335	yes
FAM208B	FAM208B	FAM208B	chr10:5726800-5805703	untreated	treated	OK	1.96786	5.00777	1.34754	3.46432	5e-05	0.000203335	yes
ABCA3	ABCA3	ABCA3	chr16:2325878-2390747	untreated	treated	OK	5.15107	13.1056	1.34724	3.79256	5e-05	0.000203335	yes
ABHD2	ABHD2	ABHD2	chr15:89631380-89745591	untreated	treated	OK	4.80575	12.2268	1.34722	3.79991	5e-05	0.000203335	yes
AP4B1	AP4B1	AP4B1	chr1:114355233-114447746	untreated	treated	OK	1.70464	4.33329	1.346	3.25568	5e-05	0.000203335	yes
ANKZF1	ANKZF1	ANKZF1	chr2:220094478-220110151	untreated	treated	OK	14.1494	35.9541	1.34542	3.41786	5e-05	0.000203335	yes
HLA-A	HLA-A	HLA-A	chr6_ssto_hap7:1239581-1243012	untreated	treated	OK	80.4383	204.291	1.34467	3.83791	5e-05	0.000203335	yes
PMEL	PMEL	PMEL	chr12:56347888-56360496	untreated	treated	OK	0.439708	1.11668	1.34459	2.1604	0.00025	0.00088837	yes
UTP14A	UTP14A	UTP14A	chrX:129040096-129063738	untreated	treated	OK	4.17233	10.5817	1.34265	3.54609	5e-05	0.000203335	yes
RRM1	RRM1	RRM1	chr11:4115923-4160106	untreated	treated	OK	14.8136	37.5471	1.34178	3.83637	5e-05	0.000203335	yes
GIGYF2	GIGYF2	GIGYF2	chr2:233562014-233725289	untreated	treated	OK	7.02438	17.7988	1.34134	2.6169	5e-05	0.000203335	yes
IL2RG	IL2RG	IL2RG	chrX:70327253-70331481	untreated	treated	OK	0.347292	0.879937	1.34125	1.88424	0.0026	0.00714337	yes
IL17RA	IL17RA	IL17RA	chr22:17565848-17596584	untreated	treated	OK	1.22223	3.09613	1.34094	3.56106	5e-05	0.000203335	yes
MICAL3	MICAL3	MICAL3	chr22:18270415-18507325	untreated	treated	OK	1.5793	3.99862	1.34021	3.42405	5e-05	0.000203335	yes
IL1RL1	IL1RL1	IL1RL1	chr2:102927961-102968497	untreated	treated	OK	40.1162	101.508	1.33934	3.82573	5e-05	0.000203335	yes
DBN1	DBN1	DBN1	chr5:176883613-176900694	untreated	treated	OK	30.0154	75.9091	1.33857	3.87829	5e-05	0.000203335	yes
CPA4	CPA4	CPA4	chr7:129932973-129964020	untreated	treated	OK	0.642547	1.62457	1.33819	2.73922	5e-05	0.000203335	yes
CHERP	CHERP	CHERP	chr19:16607121-16653263	untreated	treated	OK	6.60396	16.6935	1.33788	3.31629	5e-05	0.000203335	yes
BOD1L1	BOD1L1	BOD1L1	chr4:13570365-13629328	untreated	treated	OK	1.9885	5.02545	1.33757	3.22888	5e-05	0.000203335	yes
SMG9	SMG9	SMG9	chr19:44235300-44259142	untreated	treated	OK	7.6658	19.37	1.33732	3.6655	5e-05	0.000203335	yes
TMEM87A	TMEM87A	TMEM87A	chr15:42502649-42565782	untreated	treated	OK	8.52507	21.525	1.33623	3.72896	5e-05	0.000203335	yes
TNFRSF10A	TNFRSF10A	TNFRSF10A	chr8:23048969-23082680	untreated	treated	OK	3.69031	9.31727	1.33617	3.36762	5e-05	0.000203335	yes
PLAU	PLAU	PLAU	chr10:75669726-75682535	untreated	treated	OK	34.1993	86.2839	1.33513	3.83119	5e-05	0.000203335	yes
NPAT	NPAT	NPAT	chr11:108028118-108093365	untreated	treated	OK	1.33027	3.35562	1.33486	3.41364	5e-05	0.000203335	yes
CCPG1	CCPG1	CCPG1	chr15:55609381-55800432	untreated	treated	OK	5.7615	14.5308	1.33459	2.37176	0.00015	0.000558031	yes
OAS3	OAS3	OAS3	chr12:113376237-113411055	untreated	treated	OK	4.51431	11.3795	1.33385	3.71547	5e-05	0.000203335	yes
SMC4	SMC4	SMC4	chr3:159974773-160152749	untreated	treated	OK	9.66188	24.3426	1.33311	2.82098	5e-05	0.000203335	yes
NPTXR	NPTXR	NPTXR	chr22:39214455-39240017	untreated	treated	OK	4.06215	10.2335	1.33299	3.70499	5e-05	0.000203335	yes
NXF1	NXF1	NXF1	chr11:62559597-62572964	untreated	treated	OK	10.6159	26.673	1.32915	3.65495	5e-05	0.000203335	yes
GATAD2B	GATAD2B	GATAD2B	chr1:153777202-153895451	untreated	treated	OK	5.73022	14.3969	1.32909	3.69098	5e-05	0.000203335	yes
NASP	NASP	NASP	chr1:46049659-46084578	untreated	treated	OK	9.93612	24.9517	1.32838	3.64707	5e-05	0.000203335	yes
ATP2A2	ATP2A2	ATP2A2	chr12:110719031-110788897	untreated	treated	OK	23.3619	58.6656	1.32836	3.62782	5e-05	0.000203335	yes
COPB2	COPB2	COPB2	chr3:139076432-139108522	untreated	treated	OK	25.3667	63.6998	1.32835	3.83724	5e-05	0.000203335	yes
VPS18	VPS18	VPS18	chr15:41186627-41196173	untreated	treated	OK	7.96806	20.0061	1.32814	3.72467	5e-05	0.000203335	yes
CEP192	CEP192	CEP192	chr18:12991360-13125051	untreated	treated	OK	2.68744	6.74445	1.32747	3.50028	5e-05	0.000203335	yes
DNAJC16	DNAJC16	DNAJC16	chr1:15853307-15911605	untreated	treated	OK	1.44817	3.63382	1.32726	3.44281	5e-05	0.000203335	yes
TAOK2	TAOK2	TAOK2	chr16:29985187-30003582	untreated	treated	OK	8.4908	21.289	1.32614	3.78841	5e-05	0.000203335	yes
PRB1	PRB1	PRB1	chr12:11504756-11508524	untreated	treated	OK	3.14862	7.88971	1.32525	2.76687	5e-05	0.000203335	yes
ZC3HAV1	ZC3HAV1	ZC3HAV1	chr7:138728265-138794465	untreated	treated	OK	5.58144	13.9816	1.32482	3.44531	5e-05	0.000203335	yes
AP1G2	AP1G2	AP1G2	chr14:23980968-24048009	untreated	treated	OK	8.54765	21.4109	1.32474	2.68395	5e-05	0.000203335	yes
SDHAP2	SDHAP2	SDHAP2	chr3:195384909-195438746	untreated	treated	OK	1.04342	2.61113	1.32336	2.63997	5e-05	0.000203335	yes
RALGAPA1	RALGAPA1	RALGAPA1	chr14:36007557-36278432	untreated	treated	OK	0.929315	2.32535	1.32321	3.32394	5e-05	0.000203335	yes
SRRM1	SRRM1	SRRM1	chr1:24969593-24999772	untreated	treated	OK	6.46124	16.161	1.32263	3.5327	5e-05	0.000203335	yes
ADAMTS15	ADAMTS15	ADAMTS15	chr11:130318868-130346539	untreated	treated	OK	0.261961	0.654728	1.32154	2.59322	5e-05	0.000203335	yes
NKRF	NKRF	NKRF	chrX:118722299-118739846	untreated	treated	OK	2.39143	5.97627	1.32137	3.43946	5e-05	0.000203335	yes
NOV	NOV	NOV	chr8:120428551-120436678	untreated	treated	OK	1.28963	3.22238	1.32117	3.06318	5e-05	0.000203335	yes
TCERG1	TCERG1	TCERG1	chr5:145826872-145891069	untreated	treated	OK	6.87802	17.162	1.31915	3.64697	5e-05	0.000203335	yes
NOTCH1	NOTCH1	NOTCH1	chr9:139388895-139440238	untreated	treated	OK	0.573659	1.43112	1.31888	3.14205	5e-05	0.000203335	yes
FZD2	FZD2	FZD2	chr17:42634811-42638630	untreated	treated	OK	4.6421	11.5745	1.3181	3.61807	5e-05	0.000203335	yes
PPRC1	PPRC1	PPRC1	chr10:103892750-103910090	untreated	treated	OK	2.57797	6.42493	1.31745	3.49068	5e-05	0.000203335	yes
ZNF442	ZNF442	ZNF442	chr19:12460184-12476475	untreated	treated	OK	0.459211	1.14409	1.31697	2.53518	0.0001	0.000385101	yes
GOLGA2P5	GOLGA2P5	GOLGA2P5	chr12:100550174-100567121	untreated	treated	OK	0.753939	1.87833	1.31693	2.7327	5e-05	0.000203335	yes
UPF2	UPF2	UPF2	chr10:11962020-12085169	untreated	treated	OK	3.51164	8.74004	1.31549	3.52546	5e-05	0.000203335	yes
GPR155	GPR155	GPR155	chr2:175296299-175351816	untreated	treated	OK	0.284791	0.708542	1.31495	2.76618	5e-05	0.000203335	yes
CPVL	CPVL	CPVL	chr7:29019582-29186153	untreated	treated	OK	8.95166	22.2605	1.31426	3.5163	5e-05	0.000203335	yes
CWC22	CWC22	CWC22	chr2:180809603-180871780	untreated	treated	OK	7.45751	18.5444	1.31422	3.62984	5e-05	0.000203335	yes
MARCH6	MARCH6	MARCH6	chr5:10353750-10440500	untreated	treated	OK	8.84299	21.9868	1.31403	3.79602	5e-05	0.000203335	yes
TCOF1	TCOF1	TCOF1	chr5:149737201-149779871	untreated	treated	OK	6.639	16.5044	1.31382	3.68678	5e-05	0.000203335	yes
TCIRG1	TCIRG1	TCIRG1	chr11:67806461-67818366	untreated	treated	OK	9.07853	22.546	1.31234	3.65439	5e-05	0.000203335	yes
FYCO1	FYCO1	FYCO1	chr3:45959390-46037316	untreated	treated	OK	2.66235	6.60931	1.3118	3.52769	5e-05	0.000203335	yes
PPP1R12A	PPP1R12A	PPP1R12A	chr12:80167342-80329235	untreated	treated	OK	5.73754	14.2311	1.31054	3.56602	5e-05	0.000203335	yes
RSF1	RSF1	RSF1	chr11:77377273-77531880	untreated	treated	OK	10.2403	25.3882	1.3099	3.58361	5e-05	0.000203335	yes
MCM2	MCM2	MCM2	chr3:127317199-127341278	untreated	treated	OK	4.52271	11.2107	1.30962	3.51855	5e-05	0.000203335	yes
IFI16	IFI16	IFI16	chr1:158979681-159024945	untreated	treated	OK	9.07422	22.4892	1.30939	3.60187	5e-05	0.000203335	yes
AMOTL2	AMOTL2	AMOTL2	chr3:134074186-134094259	untreated	treated	OK	4.54788	11.2645	1.30852	3.60942	5e-05	0.000203335	yes
SLC30A7	SLC30A7	SLC30A7	chr1:101361631-101447311	untreated	treated	OK	1.74484	4.31265	1.30548	3.54058	5e-05	0.000203335	yes
KIAA1468	KIAA1468	KIAA1468	chr18:59854523-59974355	untreated	treated	OK	2.32853	5.75461	1.3053	3.45522	5e-05	0.000203335	yes
EXD2	EXD2	EXD2	chr14:69658193-69710737	untreated	treated	OK	13.8878	34.3078	1.30472	3.77749	5e-05	0.000203335	yes
MCM5	MCM5	MCM5	chr22:35796115-35820495	untreated	treated	OK	4.02083	9.93169	1.30455	3.44082	5e-05	0.000203335	yes
SLC43A1	SLC43A1	SLC43A1	chr11:57252003-57283192	untreated	treated	OK	7.43048	18.3365	1.30319	3.60868	5e-05	0.000203335	yes
SLC9A8	SLC9A8	SLC9A8	chr20:48429249-48508779	untreated	treated	OK	1.7693	4.36249	1.30198	3.4117	5e-05	0.000203335	yes
CBLB	CBLB	CBLB	chr3:105377108-105587887	untreated	treated	OK	4.86714	11.9998	1.30187	3.59512	5e-05	0.000203335	yes
MAPKBP1	MAPKBP1	MAPKBP1	chr15:42066631-42120053	untreated	treated	OK	3.83927	9.46217	1.30134	3.5795	5e-05	0.000203335	yes
CTNND1	CTNND1	CTNND1	chr11:57479994-57586652	untreated	treated	OK	20.6817	50.8651	1.29832	2.02641	0.00255	0.00702841	yes
HSP90AA1	HSP90AA1	HSP90AA1	chr14:102547074-102606086	untreated	treated	OK	255.647	628.583	1.29795	3.32992	5e-05	0.000203335	yes
SCFD2	SCFD2	SCFD2	chr4:53739150-54232242	untreated	treated	OK	3.80884	9.35911	1.29702	3.47677	5e-05	0.000203335	yes
RPGRIP1L	RPGRIP1L	RPGRIP1L	chr16:53633150-53737846	untreated	treated	OK	0.573754	1.40954	1.29672	3.06154	5e-05	0.000203335	yes
MAST4	MAST4	MAST4	chr5:65892175-66465423	untreated	treated	OK	0.396548	0.974172	1.29668	2.25869	5e-05	0.000203335	yes
CAND1	CAND1	CAND1	chr12:67663060-67708472	untreated	treated	OK	6.62973	16.2855	1.29657	3.69338	5e-05	0.000203335	yes
ADRB2	ADRB2	ADRB2	chr5:148206155-148208197	untreated	treated	OK	3.25336	7.98362	1.29511	3.28511	5e-05	0.000203335	yes
MSH2	MSH2	MSH2	chr2:47630205-47710367	untreated	treated	OK	8.9635	21.9924	1.29487	3.65086	5e-05	0.000203335	yes
WDR91	WDR91	WDR91	chr7:134868589-134896316	untreated	treated	OK	1.21606	2.98356	1.29482	3.24072	5e-05	0.000203335	yes
FUBP1	FUBP1	FUBP1	chr1:78412166-78444889	untreated	treated	OK	9.86899	24.2016	1.29413	3.61793	5e-05	0.000203335	yes
MYO1B	MYO1B	MYO1B	chr2:192110106-192290115	untreated	treated	OK	6.14401	15.0663	1.29407	3.63502	5e-05	0.000203335	yes
DENND4C	DENND4C	DENND4C	chr9:19230762-19374266	untreated	treated	OK	1.79866	4.4104	1.29399	3.47601	5e-05	0.000203335	yes
ZNF767P	ZNF767P	ZNF767P	chr7:149244244-149321881	untreated	treated	OK	1.52441	3.73791	1.29398	3.07365	5e-05	0.000203335	yes
DOLK	DOLK	DOLK	chr9:131707808-131769375	untreated	treated	OK	3.06851	7.52208	1.29359	1.78291	0.00305	0.00821726	yes
PIK3C3	PIK3C3	PIK3C3	chr18:39535162-39661446	untreated	treated	OK	5.45045	13.3571	1.29316	3.54036	5e-05	0.000203335	yes
PSPC1	PSPC1	PSPC1	chr13:20248891-20357159	untreated	treated	OK	15.2213	37.2808	1.29234	3.56816	5e-05	0.000203335	yes
ZNF557	ZNF557	ZNF557	chr19:7069470-7087978	untreated	treated	OK	1.85047	4.53183	1.2922	3.45864	5e-05	0.000203335	yes
ZNF571	ZNF571	ZNF571	chr19:38039850-38105079	untreated	treated	OK	0.758873	1.85776	1.29164	2.02442	0.0013	0.00388108	yes
SF3A1	SF3A1	SF3A1	chr22:30727976-30773894	untreated	treated	OK	10.7403	26.2909	1.29153	3.65453	5e-05	0.000203335	yes
XPC	XPC	XPC	chr3:14186647-14220172	untreated	treated	OK	8.25331	20.1998	1.2913	3.64527	5e-05	0.000203335	yes
MGEA5	MGEA5	MGEA5	chr10:103544199-103578222	untreated	treated	OK	13.5327	33.1102	1.29083	3.7243	5e-05	0.000203335	yes
ITPR1	ITPR1	ITPR1	chr3:4535031-4889524	untreated	treated	OK	0.595686	1.45714	1.29052	3.1661	5e-05	0.000203335	yes
ZNF79	ZNF79	ZNF79	chr9:130186652-130207651	untreated	treated	OK	1.94891	4.76604	1.29012	3.04585	5e-05	0.000203335	yes
ZBTB40	ZBTB40	ZBTB40	chr1:22778343-22857650	untreated	treated	OK	1.80595	4.41374	1.28924	3.42671	5e-05	0.000203335	yes
WDHD1	WDHD1	WDHD1	chr14:55405655-55493819	untreated	treated	OK	1.62794	3.97705	1.28865	3.39032	5e-05	0.000203335	yes
TNS3	TNS3	TNS3	chr7:47314751-47621742	untreated	treated	OK	5.99857	14.6402	1.28725	3.56282	5e-05	0.000203335	yes
EXOC6B	EXOC6B	EXOC6B	chr2:72406443-73053177	untreated	treated	OK	4.9684	12.1057	1.28483	3.43499	5e-05	0.000203335	yes
ECE1	ECE1	ECE1	chr1:21543739-21672034	untreated	treated	OK	8.54707	20.8153	1.28414	3.64077	5e-05	0.000203335	yes
FRYL	FRYL	FRYL	chr4:48499379-48782316	untreated	treated	OK	0.842931	2.05276	1.28408	3.28175	5e-05	0.000203335	yes
NPY1R	NPY1R	NPY1R	chr4:164245116-164253947	untreated	treated	OK	65.509	159.513	1.28391	3.6848	5e-05	0.000203335	yes
PPFIBP1	PPFIBP1	PPFIBP1	chr12:27677044-27848497	untreated	treated	OK	6.76087	16.4547	1.28322	3.56134	5e-05	0.000203335	yes
OTX1	OTX1	OTX1	chr2:63277191-63284966	untreated	treated	OK	1.43256	3.48656	1.28321	3.116	5e-05	0.000203335	yes
SAFB	SAFB	SAFB	chr19:5623045-5668489	untreated	treated	OK	18.0591	43.9495	1.28312	3.67269	5e-05	0.000203335	yes
UBAP2	UBAP2	UBAP2	chr9:33921690-34048947	untreated	treated	OK	4.72952	11.5083	1.28291	3.51884	5e-05	0.000203335	yes
HLA-C	HLA-C	HLA-C	chr6_ssto_hap7:2570004-2573382	untreated	treated	OK	43.961	106.775	1.28028	3.65434	5e-05	0.000203335	yes
WDR75	WDR75	WDR75	chr2:190306158-190340288	untreated	treated	OK	9.33215	22.6611	1.27994	3.59519	5e-05	0.000203335	yes
SEC16A	SEC16A	SEC16A	chr9:139334547-139380519	untreated	treated	OK	4.16716	10.1101	1.27866	3.37835	5e-05	0.000203335	yes
TANC1	TANC1	TANC1	chr2:159825145-160089170	untreated	treated	OK	2.24489	5.44529	1.27837	3.37396	5e-05	0.000203335	yes
NAA16	NAA16	NAA16	chr13:41885340-41951166	untreated	treated	OK	1.41312	3.42696	1.27804	2.97156	5e-05	0.000203335	yes
DNASE2	DNASE2	DNASE2	chr19:12986024-12992335	untreated	treated	OK	25.3376	61.4375	1.27784	3.63753	5e-05	0.000203335	yes
RPRD2	RPRD2	RPRD2	chr1:150336586-150449041	untreated	treated	OK	4.74026	11.4859	1.27682	3.56818	5e-05	0.000203335	yes
SYNRG	SYNRG	SYNRG	chr17:35874899-35969486	untreated	treated	OK	1.4981	3.62357	1.27428	3.35183	5e-05	0.000203335	yes
MX1	MX1	MX1	chr21:42792484-42831141	untreated	treated	OK	9.28985	22.4609	1.27369	3.52894	5e-05	0.000203335	yes
ZBTB3	ZBTB3	ZBTB3	chr11:62518434-62521656	untreated	treated	OK	0.581871	1.40682	1.27367	2.59724	0.0001	0.000385101	yes
COPB1	COPB1	COPB1	chr11:14479048-14521441	untreated	treated	OK	25.1054	60.6955	1.27359	3.61709	5e-05	0.000203335	yes
MAGED1	MAGED1	MAGED1	chrX:51546154-51645450	untreated	treated	OK	120.251	290.649	1.27323	3.58078	5e-05	0.000203335	yes
KLF2	KLF2	KLF2	chr19:16435650-16438339	untreated	treated	OK	1.50819	3.6447	1.27298	2.79694	5e-05	0.000203335	yes
UBR5	UBR5	UBR5	chr8:103264501-103424917	untreated	treated	OK	5.19405	12.5493	1.27268	3.39456	5e-05	0.000203335	yes
NOP56	NOP56	NOP56	chr20:2633177-2639039	untreated	treated	OK	50.2206	121.305	1.27228	3.61253	5e-05	0.000203335	yes
ARID4B	ARID4B	ARID4B	chr1:235330209-235491532	untreated	treated	OK	1.90425	4.59938	1.27222	3.25916	5e-05	0.000203335	yes
POGZ	POGZ	POGZ	chr1:151375199-151431941	untreated	treated	OK	6.09106	14.7104	1.27207	3.56806	5e-05	0.000203335	yes
BAG6	BAG6	BAG6	chr6_ssto_hap7:2937601-2956785	untreated	treated	OK	30.582	73.8238	1.2714	3.62236	5e-05	0.000203335	yes
EZR	EZR	EZR	chr6:159186772-159243272	untreated	treated	OK	51.5166	124.214	1.26972	3.66174	5e-05	0.000203335	yes
PDIA5	PDIA5	PDIA5	chr3:122785855-122880953	untreated	treated	OK	10.1972	24.5807	1.26936	3.48903	5e-05	0.000203335	yes
KIAA1467	KIAA1467	KIAA1467	chr12:13197314-13236383	untreated	treated	OK	0.418179	1.00794	1.26922	2.68949	5e-05	0.000203335	yes
HSPA9	HSPA9	HSPA9	chr5:137890570-137911318	untreated	treated	OK	70.2528	169.26	1.26861	3.62026	5e-05	0.000203335	yes
RBM39	RBM39	RBM39	chr20:34291530-34330258	untreated	treated	OK	41.1923	99.242	1.26858	3.68164	5e-05	0.000203335	yes
VPS13C	VPS13C	VPS13C	chr15:62144589-62352664	untreated	treated	OK	0.893154	2.15165	1.26846	3.02435	5e-05	0.000203335	yes
SLC7A11	SLC7A11	SLC7A11	chr4:138948576-139163503	untreated	treated	OK	21.3026	51.2965	1.26783	3.50346	5e-05	0.000203335	yes
CREB3L2	CREB3L2	CREB3L2	chr7:137559724-137686847	untreated	treated	OK	10.3564	24.93	1.26737	3.40699	5e-05	0.000203335	yes
TMEM87B	TMEM87B	TMEM87B	chr2:112812799-112876895	untreated	treated	OK	3.26188	7.8496	1.26691	3.4664	5e-05	0.000203335	yes
CENPE	CENPE	CENPE	chr4:104026962-104119566	untreated	treated	OK	0.437465	1.05251	1.26659	2.60661	5e-05	0.000203335	yes
ADCY9	ADCY9	ADCY9	chr16:4012649-4166186	untreated	treated	OK	1.8982	4.56174	1.26495	3.31725	5e-05	0.000203335	yes
TTK	TTK	TTK	chr6:80714321-80752244	untreated	treated	OK	1.23276	2.96142	1.26439	2.99825	5e-05	0.000203335	yes
SLC2A12	SLC2A12	SLC2A12	chr6:134308718-134373789	untreated	treated	OK	0.608292	1.46045	1.26358	2.97412	5e-05	0.000203335	yes
KDM4A	KDM4A	KDM4A	chr1:44115796-44173012	untreated	treated	OK	8.73673	20.9655	1.26285	3.57002	5e-05	0.000203335	yes
SLC26A11	SLC26A11	SLC26A11	chr17:78194199-78227308	untreated	treated	OK	5.05224	12.122	1.26263	3.38947	5e-05	0.000203335	yes
MAP3K14	MAP3K14	MAP3K14	chr17:43325291-43394430	untreated	treated	OK	1.85493	4.44998	1.26243	2.08573	0.00185	0.00530377	yes
GPC2	GPC2	GPC2	chr7:99767228-99775049	untreated	treated	OK	0.588617	1.41195	1.26229	2.50961	5e-05	0.000203335	yes
PARP14	PARP14	PARP14	chr3:122399671-122449687	untreated	treated	OK	4.1903	10.0456	1.26143	3.41308	5e-05	0.000203335	yes
CIT	CIT	CIT	chr12:120123594-120315095	untreated	treated	OK	1.30372	3.12523	1.26133	3.13406	5e-05	0.000203335	yes
DIS3L2	DIS3L2	DIS3L2	chr2:232826292-233208678	untreated	treated	OK	4.59841	11.0211	1.26107	3.11473	5e-05	0.000203335	yes
ZNF341	ZNF341	ZNF341	chr20:32319565-32398905	untreated	treated	OK	1.21848	2.91957	1.26067	2.97774	5e-05	0.000203335	yes
ITGB2	ITGB2	ITGB2	chr21:46305868-46349595	untreated	treated	OK	10.1258	24.2546	1.26021	3.51778	5e-05	0.000203335	yes
SLCO4A1	SLCO4A1	SLCO4A1	chr20:61273796-61303647	untreated	treated	OK	45.0356	107.806	1.2593	3.65337	5e-05	0.000203335	yes
CD7	CD7	CD7	chr17:80272745-80275480	untreated	treated	OK	0.275861	0.660263	1.2591	1.43775	0.0177	0.0381512	yes
ATAD2	ATAD2	ATAD2	chr8:124332090-124408705	untreated	treated	OK	1.48415	3.55173	1.25888	3.23099	5e-05	0.000203335	yes
UNC45A	UNC45A	UNC45A	chr15:91473409-91497323	untreated	treated	OK	17.7446	42.4607	1.25875	3.09937	5e-05	0.000203335	yes
TTC30B	TTC30B	TTC30B	chr2:178414880-178417524	untreated	treated	OK	0.447257	1.06938	1.2576	2.35826	0.0002	0.000726271	yes
CELSR1	CELSR1	CELSR1	chr22:46756730-46933067	untreated	treated	OK	1.70093	4.06631	1.2574	3.21762	5e-05	0.000203335	yes
PELP1	PELP1	PELP1	chr17:4574678-4608824	untreated	treated	OK	12.4191	29.6798	1.25692	3.59139	5e-05	0.000203335	yes
TRPM4	TRPM4	TRPM4	chr19:49661015-49715098	untreated	treated	OK	5.05701	12.0855	1.25692	3.41159	5e-05	0.000203335	yes
FGFBP1	FGFBP1	FGFBP1	chr4:15937192-15940363	untreated	treated	OK	12.0036	28.6646	1.2558	3.32996	5e-05	0.000203335	yes
MIS18BP1	MIS18BP1	MIS18BP1	chr14:45672392-45722605	untreated	treated	OK	2.35415	5.62063	1.25553	3.24726	5e-05	0.000203335	yes
PLCG1	PLCG1	PLCG1	chr20:39657461-39804357	untreated	treated	OK	14.4769	34.5521	1.25502	1.96573	0.00065	0.00209544	yes
EPB41L2	EPB41L2	EPB41L2	chr6:131160487-131384462	untreated	treated	OK	8.58255	20.4666	1.25379	3.5327	5e-05	0.000203335	yes
KANK1	KANK1	KANK1	chr9:470293-746106	untreated	treated	OK	3.89104	9.27817	1.25368	3.4643	5e-05	0.000203335	yes
SEC24D	SEC24D	SEC24D	chr4:119643977-119757326	untreated	treated	OK	10.3518	24.6817	1.25356	3.56365	5e-05	0.000203335	yes
JUP	JUP	JUP	chr17:39910858-39942964	untreated	treated	OK	13.3538	31.8298	1.25313	3.58442	5e-05	0.000203335	yes
DDX17	DDX17	DDX17	chr22:38864066-38902345	untreated	treated	OK	34.0741	81.2039	1.25288	3.03745	5e-05	0.000203335	yes
SLC33A1	SLC33A1	SLC33A1	chr3:155544300-155572248	untreated	treated	OK	11.8247	28.1704	1.25237	3.45483	5e-05	0.000203335	yes
ATP2B1	ATP2B1	ATP2B1	chr12:89981825-90049844	untreated	treated	OK	4.19514	9.99098	1.25191	3.49829	5e-05	0.000203335	yes
RBM26	RBM26	RBM26	chr13:79893002-79980356	untreated	treated	OK	1.72981	4.11962	1.2519	3.17078	5e-05	0.000203335	yes
KIRREL	KIRREL	KIRREL	chr1:157963062-158070052	untreated	treated	OK	5.95275	14.1741	1.25163	3.60063	5e-05	0.000203335	yes
EXOSC10	EXOSC10	EXOSC10	chr1:11126669-11159967	untreated	treated	OK	12.8672	30.6146	1.25052	3.52841	5e-05	0.000203335	yes
ABCB6	ABCB6	ABCB6	chr2:220074487-220083712	untreated	treated	OK	3.09192	7.35346	1.24992	3.28461	5e-05	0.000203335	yes
ABCA1	ABCA1	ABCA1	chr9:107543283-107690527	untreated	treated	OK	0.840993	1.99837	1.24866	3.08642	5e-05	0.000203335	yes
ZNF624	ZNF624	ZNF624	chr17:16524047-16557167	untreated	treated	OK	0.415071	0.985902	1.24809	2.55422	5e-05	0.000203335	yes
FASTKD5	FASTKD5	FASTKD5	chr20:3087556-3140556	untreated	treated	OK	6.44679	15.3092	1.24775	2.40816	5e-05	0.000203335	yes
FUS	FUS	FUS	chr16:31191430-31206192	untreated	treated	OK	48.424	114.955	1.24727	3.4699	5e-05	0.000203335	yes
TTF2	TTF2	TTF2	chr1:117602948-117645491	untreated	treated	OK	0.626988	1.48813	1.24699	2.81966	5e-05	0.000203335	yes
DNA2	DNA2	DNA2	chr10:70173820-70231878	untreated	treated	OK	0.63741	1.51269	1.24682	2.79203	5e-05	0.000203335	yes
AIM1	AIM1	AIM1	chr6:106959729-107018324	untreated	treated	OK	4.46566	10.5977	1.2468	3.49994	5e-05	0.000203335	yes
BTAF1	BTAF1	BTAF1	chr10:93683735-93790080	untreated	treated	OK	1.1054	2.61709	1.2434	3.15316	5e-05	0.000203335	yes
TRMT1L	TRMT1L	TRMT1L	chr1:185087217-185260913	untreated	treated	OK	1.28729	3.04745	1.24327	2.8954	5e-05	0.000203335	yes
HERC4	HERC4	HERC4	chr10:69681655-69835103	untreated	treated	OK	8.12217	19.2169	1.24244	3.38817	5e-05	0.000203335	yes
SMARCC2	SMARCC2	SMARCC2	chr12:56555635-56583351	untreated	treated	OK	9.86682	23.2945	1.23933	3.48937	5e-05	0.000203335	yes
TMEM67	TMEM67	TMEM67	chr8:94767071-94831460	untreated	treated	OK	1.74628	4.12276	1.23933	3.05384	5e-05	0.000203335	yes
KIF15	KIF15	KIF15	chr3:44803208-44894748	untreated	treated	OK	0.645275	1.52321	1.23913	2.82239	5e-05	0.000203335	yes
EFCAB7	EFCAB7	EFCAB7	chr1:63988971-64038364	untreated	treated	OK	0.956323	2.25738	1.23908	2.65755	5e-05	0.000203335	yes
KIDINS220	KIDINS220	KIDINS220	chr2:8868986-8977755	untreated	treated	OK	4.57207	10.792	1.23904	3.33876	5e-05	0.000203335	yes
NFXL1	NFXL1	NFXL1	chr4:47596014-48014961	untreated	treated	OK	2.45698	5.79867	1.23883	3.2118	5e-05	0.000203335	yes
ILF3	ILF3	ILF3	chr19:10764936-10803095	untreated	treated	OK	30.6079	72.2255	1.2386	3.37908	5e-05	0.000203335	yes
CPSF1	CPSF1	CPSF1	chr8:145597703-145634733	untreated	treated	OK	27.2802	64.3681	1.23849	3.34008	5e-05	0.000203335	yes
ALDH18A1	ALDH18A1	ALDH18A1	chr10:97365685-97416567	untreated	treated	OK	14.548	34.3019	1.23747	3.51639	5e-05	0.000203335	yes
BCOR	BCOR	BCOR	chrX:39910498-40036582	untreated	treated	OK	2.42125	5.70862	1.23739	3.17453	5e-05	0.000203335	yes
PPP1R15A	PPP1R15A	PPP1R15A	chr19:49375648-49379319	untreated	treated	OK	72.2058	170.126	1.23642	3.5362	5e-05	0.000203335	yes
USP19	USP19	USP19	chr3:49145478-49158371	untreated	treated	OK	10.7216	25.2531	1.23595	3.54252	5e-05	0.000203335	yes
SPATA5L1	SPATA5L1	SPATA5L1	chr15:45694518-45713616	untreated	treated	OK	4.10791	9.67044	1.23518	3.29448	5e-05	0.000203335	yes
TMEM43	TMEM43	TMEM43	chr3:14166439-14185180	untreated	treated	OK	14.8542	34.9446	1.2342	3.54242	5e-05	0.000203335	yes
PCF11	PCF11	PCF11	chr11:82868136-82896835	untreated	treated	OK	5.05129	11.8829	1.23416	3.35319	5e-05	0.000203335	yes
ZNF160	ZNF160	ZNF160	chr19:53569866-53606687	untreated	treated	OK	8.69214	20.4471	1.23412	3.44938	5e-05	0.000203335	yes
HSPA8	HSPA8	HSPA8	chr11:122928199-122933043	untreated	treated	OK	410.317	964.704	1.23335	3.1224	5e-05	0.000203335	yes
ZSCAN20	ZSCAN20	ZSCAN20	chr1:33938231-33961995	untreated	treated	OK	0.441138	1.03692	1.233	2.53953	5e-05	0.000203335	yes
KIF18B	KIF18B	KIF18B	chr17:43002078-43025079	untreated	treated	OK	1.12135	2.63427	1.23216	2.98923	5e-05	0.000203335	yes
GTF2IP20	GTF2IP20	GTF2IP20	chr1:224138967-224180346	untreated	treated	OK	0.775978	1.82239	1.23174	2.64325	5e-05	0.000203335	yes
FLII	FLII	FLII	chr17:18128935-18162230	untreated	treated	OK	22.4398	52.6936	1.23157	3.14545	5e-05	0.000203335	yes
ACAD11	ACAD11	ACAD11	chr3:132276981-132593050	untreated	treated	OK	2.44938	5.75094	1.23138	1.69909	0.0055	0.0137649	yes
TCN1	TCN1	TCN1	chr11:59620280-59634041	untreated	treated	OK	5.26388	12.3585	1.2313	3.17559	5e-05	0.000203335	yes
ZNF14	ZNF14	ZNF14	chr19:19821280-19843921	untreated	treated	OK	3.41586	8.01707	1.23083	3.24173	5e-05	0.000203335	yes
PGAP1	PGAP1	PGAP1	chr2:197697727-197791454	untreated	treated	OK	1.08382	2.54239	1.23006	3.25072	5e-05	0.000203335	yes
TFPI	TFPI	TFPI	chr2:188328957-188419219	untreated	treated	OK	57.6998	135.331	1.22985	2.93499	5e-05	0.000203335	yes
PVR	PVR	PVR	chr19:45147097-45169428	untreated	treated	OK	4.87068	11.4216	1.22957	2.9056	5e-05	0.000203335	yes
SLC22A17	SLC22A17	SLC22A17	chr14:23815519-23822121	untreated	treated	OK	21.319	49.937	1.22797	3.47848	5e-05	0.000203335	yes
GJA5	GJA5	GJA5	chr1:147228331-147245466	untreated	treated	OK	0.306538	0.717958	1.22783	2.13917	0.0004	0.00135259	yes
SERPINF1	SERPINF1	SERPINF1	chr17:1665258-1680859	untreated	treated	OK	2.17782	5.09859	1.22721	2.81068	5e-05	0.000203335	yes
VPS33B	VPS33B	VPS33B	chr15:91541645-91565851	untreated	treated	OK	2.58246	6.04587	1.2272	3.12213	5e-05	0.000203335	yes
CDCP1	CDCP1	CDCP1	chr3:45123765-45187914	untreated	treated	OK	48.4998	113.544	1.22719	3.38715	5e-05	0.000203335	yes
MYCBP2	MYCBP2	MYCBP2	chr13:77618791-77901177	untreated	treated	OK	1.38374	3.23744	1.22628	3.07543	5e-05	0.000203335	yes
BAG3	BAG3	BAG3	chr10:121410881-121437329	untreated	treated	OK	105.248	246.228	1.2262	3.49088	5e-05	0.000203335	yes
CTSV	CTSV	CTSV	chr9:99791958-99801925	untreated	treated	OK	0.373517	0.873512	1.22565	2.44401	0.0001	0.000385101	yes
RNF111	RNF111	RNF111	chr15:59279864-59389618	untreated	treated	OK	3.40255	7.95501	1.22525	3.35391	5e-05	0.000203335	yes
FNDC3B	FNDC3B	FNDC3B	chr3:171757417-172118492	untreated	treated	OK	5.61723	13.1303	1.22497	3.39212	5e-05	0.000203335	yes
DUS2	DUS2	DUS2	chr16:68055176-68113226	untreated	treated	OK	5.99391	13.9996	1.22382	2.51477	5e-05	0.000203335	yes
AP2B1	AP2B1	AP2B1	chr17:33914281-34053436	untreated	treated	OK	27.3011	63.7476	1.22341	3.54002	5e-05	0.000203335	yes
TMEM57	TMEM57	TMEM57	chr1:25757348-25826698	untreated	treated	OK	2.53795	5.92595	1.22338	3.24488	5e-05	0.000203335	yes
GLB1	GLB1	GLB1	chr3:33038099-33138694	untreated	treated	OK	12.0159	28.0487	1.22299	3.29843	5e-05	0.000203335	yes
NIPBL	NIPBL	NIPBL	chr5:36876860-37065921	untreated	treated	OK	2.51787	5.87342	1.22199	3.16618	5e-05	0.000203335	yes
MGC27345	MGC27345	MGC27345	chr7:127937737-127947816	untreated	treated	OK	0.458674	1.06939	1.22125	2.88852	5e-05	0.000203335	yes
DISP1	DISP1	DISP1	chr1:222988430-223179337	untreated	treated	OK	1.09551	2.55348	1.22087	3.05289	5e-05	0.000203335	yes
USPL1	USPL1	USPL1	chr13:31191829-31233686	untreated	treated	OK	1.66345	3.87706	1.22079	3.1082	5e-05	0.000203335	yes
STAT6	STAT6	STAT6	chr12:57482676-57505196	untreated	treated	OK	13.7979	32.1554	1.22062	2.8981	5e-05	0.000203335	yes
LMLN	LMLN	LMLN	chr3:197687070-197770591	untreated	treated	OK	0.630893	1.46989	1.22024	2.82933	5e-05	0.000203335	yes
GART	GART	GART	chr21:34876237-34915198	untreated	treated	OK	12.0731	28.1065	1.2191	3.34978	5e-05	0.000203335	yes
MISP	MISP	MISP	chr19:751145-764318	untreated	treated	OK	8.51907	19.8151	1.21783	3.37033	5e-05	0.000203335	yes
PLBD2	PLBD2	PLBD2	chr12:113796370-113827458	untreated	treated	OK	13.0365	30.322	1.21781	3.45738	5e-05	0.000203335	yes
ARPP21	ARPP21	ARPP21	chr3:35680665-35835988	untreated	treated	OK	0.300587	0.699001	1.21751	1.85405	0.0002	0.000726271	yes
LAMP1	LAMP1	LAMP1	chr13:113951468-113977741	untreated	treated	OK	26.5928	61.7894	1.21632	3.48544	5e-05	0.000203335	yes
PIGU	PIGU	PIGU	chr20:33148345-33265089	untreated	treated	OK	9.96868	23.1567	1.21596	3.32979	5e-05	0.000203335	yes
SCAF8	SCAF8	SCAF8	chr6:155054511-155155378	untreated	treated	OK	4.72353	10.9723	1.21593	3.3293	5e-05	0.000203335	yes
DNAJC13	DNAJC13	DNAJC13	chr3:132136552-132257876	untreated	treated	OK	4.29647	9.97924	1.21578	3.29824	5e-05	0.000203335	yes
CEP164	CEP164	CEP164	chr11:117192493-117283982	untreated	treated	OK	2.04594	4.75168	1.21568	3.21872	5e-05	0.000203335	yes
TGFB2	TGFB2	TGFB2	chr1:218517537-219347130	untreated	treated	OK	0.514752	1.19508	1.21516	2.38003	0.0001	0.000385101	yes
ZNF552	ZNF552	ZNF552	chr19:58318449-58326281	untreated	treated	OK	1.04094	2.41548	1.21443	2.67272	5e-05	0.000203335	yes
FLNC	FLNC	FLNC	chr7:128470482-128499328	untreated	treated	OK	7.54724	17.5105	1.2142	3.3874	5e-05	0.000203335	yes
SDHAP1	SDHAP1	SDHAP1	chr3:195686791-195717150	untreated	treated	OK	2.21745	5.14439	1.2141	2.99968	5e-05	0.000203335	yes
PMS2CL	PMS2CL	PMS2CL	chr7:6774935-6791232	untreated	treated	OK	2.46503	5.71852	1.21403	2.91977	5e-05	0.000203335	yes
SMARCAD1	SMARCAD1	SMARCAD1	chr4:95128758-95212443	untreated	treated	OK	2.68585	6.22965	1.21377	3.15075	5e-05	0.000203335	yes
PCYOX1	PCYOX1	PCYOX1	chr2:70485230-70508317	untreated	treated	OK	9.29219	21.5501	1.2136	3.50314	5e-05	0.000203335	yes
USP24	USP24	USP24	chr1:55532031-55681039	untreated	treated	OK	2.1843	5.06114	1.21229	3.18945	5e-05	0.000203335	yes
SERPINI1	SERPINI1	SERPINI1	chr3:167453431-167543357	untreated	treated	OK	1.4759	3.41891	1.21194	2.6602	5e-05	0.000203335	yes
TRAFD1	TRAFD1	TRAFD1	chr12:112563348-112591408	untreated	treated	OK	16.3367	37.8429	1.21191	3.45634	5e-05	0.000203335	yes
SGOL2	SGOL2	SGOL2	chr2:201390864-201448818	untreated	treated	OK	1.30495	3.022	1.21151	2.97416	5e-05	0.000203335	yes
ZNF230	ZNF230	ZNF230	chr19:44507076-44518072	untreated	treated	OK	0.663336	1.53525	1.21066	2.73373	5e-05	0.000203335	yes
SGK1	SGK1	SGK1	chr6:134490383-134639196	untreated	treated	OK	2.18395	5.05357	1.21037	2.93188	5e-05	0.000203335	yes
EDRF1	EDRF1	EDRF1	chr10:127408083-127452712	untreated	treated	OK	1.16055	2.68415	1.20965	2.96392	5e-05	0.000203335	yes
ZNF671	ZNF671	ZNF671	chr19:58231118-58238995	untreated	treated	OK	5.66834	13.1055	1.20917	3.24524	5e-05	0.000203335	yes
SLC4A11	SLC4A11	SLC4A11	chr20:3208062-3219887	untreated	treated	OK	8.11801	18.7541	1.20801	3.3563	5e-05	0.000203335	yes
SMCHD1	SMCHD1	SMCHD1	chr18:2655885-2805015	untreated	treated	OK	9.3231	21.5355	1.20784	3.36924	5e-05	0.000203335	yes
WNK4	WNK4	WNK4	chr17:40932648-40949084	untreated	treated	OK	10.3023	23.7823	1.20693	3.43027	5e-05	0.000203335	yes
SLC20A1	SLC20A1	SLC20A1	chr2:113403433-113421400	untreated	treated	OK	40.8823	94.317	1.20604	3.48879	5e-05	0.000203335	yes
DPYSL2	DPYSL2	DPYSL2	chr8:26371708-26515693	untreated	treated	OK	7.1371	16.4596	1.20552	3.41608	5e-05	0.000203335	yes
ATP8B3	ATP8B3	ATP8B3	chr19:1782073-1812275	untreated	treated	OK	0.608042	1.40151	1.20474	2.77021	5e-05	0.000203335	yes
FHOD1	FHOD1	FHOD1	chr16:67263291-67281425	untreated	treated	OK	7.10581	16.3766	1.20456	3.38294	5e-05	0.000203335	yes
SLC12A2	SLC12A2	SLC12A2	chr5:127419482-127525380	untreated	treated	OK	3.98272	9.17792	1.20441	3.31364	5e-05	0.000203335	yes
EIF4G3	EIF4G3	EIF4G3	chr1:21132784-21503381	untreated	treated	OK	7.12364	16.4154	1.20436	3.19692	5e-05	0.000203335	yes
SREBF1	SREBF1	SREBF1	chr17:17584786-17740325	untreated	treated	OK	11.8467	27.2982	1.20433	2.29729	0.00025	0.00088837	yes
KIF23	KIF23	KIF23	chr15:69706584-69740766	untreated	treated	OK	1.44768	3.33485	1.20388	2.97807	5e-05	0.000203335	yes
MAD1L1	MAD1L1	MAD1L1	chr7:1855427-2272583	untreated	treated	OK	9.51719	21.9014	1.20242	3.33549	5e-05	0.000203335	yes
CPT1A	CPT1A	CPT1A	chr11:68522087-68609399	untreated	treated	OK	9.94671	22.8676	1.20101	3.45226	5e-05	0.000203335	yes
DDX26B	DDX26B	DDX26B	chrX:134654007-134716460	untreated	treated	OK	0.416904	0.958289	1.20075	2.42036	5e-05	0.000203335	yes
XRN2	XRN2	XRN2	chr20:21283941-21370463	untreated	treated	OK	21.1514	48.6081	1.20044	3.46474	5e-05	0.000203335	yes
MCM6	MCM6	MCM6	chr2:136597195-136634047	untreated	treated	OK	10.4816	24.0869	1.20039	3.41522	5e-05	0.000203335	yes
HERC3	HERC3	HERC3	chr4:89513573-89629693	untreated	treated	OK	0.780761	1.79385	1.20011	2.8742	5e-05	0.000203335	yes
LINS	LINS	LINS	chr15:101109427-101142445	untreated	treated	OK	1.48429	3.41017	1.20007	2.81939	5e-05	0.000203335	yes
HIF1A	HIF1A	HIF1A	chr14:62147758-62215807	untreated	treated	OK	64.2733	147.662	1.2	3.37284	5e-05	0.000203335	yes
DHX30	DHX30	DHX30	chr3:47844398-47891686	untreated	treated	OK	17.9597	41.2577	1.1999	3.37454	5e-05	0.000203335	yes
INTS7	INTS7	INTS7	chr1:212113740-212278348	untreated	treated	OK	7.9176	18.187	1.19977	3.27519	5e-05	0.000203335	yes
NHLRC3	NHLRC3	NHLRC3	chr13:39612447-39624244	untreated	treated	OK	1.33925	3.07147	1.1975	2.90303	5e-05	0.000203335	yes
TMEM209	TMEM209	TMEM209	chr7:129804552-129845338	untreated	treated	OK	4.88548	11.2035	1.19738	3.28917	5e-05	0.000203335	yes
VPS16	VPS16	VPS16	chr20:2815960-3019315	untreated	treated	OK	17.5376	40.2087	1.19705	1.52736	0.01265	0.028537	yes
CNNM2	CNNM2	CNNM2	chr10:104678074-104838344	untreated	treated	OK	3.23186	7.4088	1.19687	3.01203	5e-05	0.000203335	yes
TARS2	TARS2	TARS2	chr1:150459839-150480085	untreated	treated	OK	12.6829	29.0632	1.1963	3.37103	5e-05	0.000203335	yes
CDK5RAP1	CDK5RAP1	CDK5RAP1	chr20:31946644-31989375	untreated	treated	OK	15.4577	35.4114	1.19588	3.37396	5e-05	0.000203335	yes
ZNF169	ZNF169	ZNF169	chr9:97021547-97064111	untreated	treated	OK	0.929311	2.12836	1.19551	2.54993	5e-05	0.000203335	yes
ZFAT	ZFAT	ZFAT	chr8:135490030-135725292	untreated	treated	OK	3.93284	9.00298	1.19483	3.28707	5e-05	0.000203335	yes
ITGB1	ITGB1	ITGB1	chr10:33189245-33247293	untreated	treated	OK	67.4669	154.44	1.19479	3.40823	5e-05	0.000203335	yes
ATXN2L	ATXN2L	ATXN2L	chr16:28834368-28848558	untreated	treated	OK	35.6152	81.5001	1.19431	3.34237	5e-05	0.000203335	yes
LUC7L	LUC7L	LUC7L	chr16:238969-279449	untreated	treated	OK	11.204	25.6361	1.19417	3.2389	5e-05	0.000203335	yes
C10orf10	C10orf10	C10orf10	chr10:45455218-45500777	untreated	treated	OK	10.8751	24.883	1.19413	1.89873	0.00245	0.00679627	yes
DHX16	DHX16	DHX16	chr6_ssto_hap7:1947095-1973134	untreated	treated	OK	8.56667	19.5972	1.19384	3.07053	5e-05	0.000203335	yes
PLEKHG3	PLEKHG3	PLEKHG3	chr14:65171125-65211064	untreated	treated	OK	3.65775	8.36443	1.19331	3.26082	5e-05	0.000203335	yes
CHST3	CHST3	CHST3	chr10:73724119-73773322	untreated	treated	OK	2.06186	4.71311	1.19273	3.20923	5e-05	0.000203335	yes
CDC5L	CDC5L	CDC5L	chr6:44355250-44418161	untreated	treated	OK	5.82173	13.3045	1.1924	3.36112	5e-05	0.000203335	yes
BRD2	BRD2	BRD2	chr6_ssto_hap7:4367204-4430060	untreated	treated	OK	33.9475	77.5568	1.19195	3.3807	5e-05	0.000203335	yes
ST3GAL1	ST3GAL1	ST3GAL1	chr8:134467090-134584183	untreated	treated	OK	135.582	309.674	1.19159	3.04996	5e-05	0.000203335	yes
TPBG	TPBG	TPBG	chr6:83072922-83077133	untreated	treated	OK	17.3966	39.7203	1.19107	3.42793	5e-05	0.000203335	yes
L3MBTL1	L3MBTL1	L3MBTL1	chr20:42136319-42170535	untreated	treated	OK	0.391079	0.892831	1.19093	2.23416	0.0004	0.00135259	yes
FANCM	FANCM	FANCM	chr14:45605141-45670093	untreated	treated	OK	0.846312	1.93161	1.19054	2.567	5e-05	0.000203335	yes
QSOX2	QSOX2	QSOX2	chr9:139098181-139137687	untreated	treated	OK	2.09956	4.79191	1.19051	3.10657	5e-05	0.000203335	yes
GPATCH1	GPATCH1	GPATCH1	chr19:33571785-33621318	untreated	treated	OK	1.45374	3.3178	1.19046	2.92024	5e-05	0.000203335	yes
STK10	STK10	STK10	chr5:171469073-171615346	untreated	treated	OK	5.13388	11.7144	1.19016	3.3219	5e-05	0.000203335	yes
PTPRS	PTPRS	PTPRS	chr19:5205518-5340814	untreated	treated	OK	20.8167	47.4721	1.18934	3.2375	5e-05	0.000203335	yes
RFWD3	RFWD3	RFWD3	chr16:74655296-74700779	untreated	treated	OK	4.61429	10.5126	1.18794	3.31034	5e-05	0.000203335	yes
SIDT2	SIDT2	SIDT2	chr11:117049938-117075508	untreated	treated	OK	2.79314	6.36318	1.18786	3.07242	5e-05	0.000203335	yes
USP20	USP20	USP20	chr9:132597695-132644117	untreated	treated	OK	3.58328	8.15765	1.18687	3.22881	5e-05	0.000203335	yes
REN	REN	REN	chr1:204123943-204135465	untreated	treated	OK	0.424159	0.962846	1.1827	1.78874	0.00425	0.0109832	yes
ARHGEF28	ARHGEF28	ARHGEF28	chr5:72921982-73237818	untreated	treated	OK	10.3821	23.5558	1.18199	3.27449	5e-05	0.000203335	yes
DIS3	DIS3	DIS3	chr13:73282494-73590591	untreated	treated	OK	3.56621	8.08954	1.18166	2.04792	0.00075	0.0023769	yes
JMJD1C	JMJD1C	JMJD1C	chr10:64926980-65226322	untreated	treated	OK	14.5275	32.9526	1.1816	3.15253	5e-05	0.000203335	yes
AKAP9	AKAP9	AKAP9	chr7:91570188-91739987	untreated	treated	OK	1.98778	4.50862	1.18153	2.97973	5e-05	0.000203335	yes
LRPPRC	LRPPRC	LRPPRC	chr2:44113362-44223144	untreated	treated	OK	12.8127	29.0601	1.18147	3.41803	5e-05	0.000203335	yes
APC	APC	APC	chr5:112043201-112181936	untreated	treated	OK	0.81116	1.83974	1.18144	2.88879	5e-05	0.000203335	yes
CCDC22	CCDC22	CCDC22	chrX:49091926-49121288	untreated	treated	OK	18.7066	42.4199	1.18119	3.33296	5e-05	0.000203335	yes
SLC10A7	SLC10A7	SLC10A7	chr4:147175132-147443123	untreated	treated	OK	0.966699	2.19163	1.18086	2.78055	5e-05	0.000203335	yes
GOLGA1	GOLGA1	GOLGA1	chr9:127640572-127703386	untreated	treated	OK	2.47105	5.59579	1.17922	3.08721	5e-05	0.000203335	yes
FMO4	FMO4	FMO4	chr1:171283321-171311223	untreated	treated	OK	1.32953	3.00941	1.17857	2.55535	5e-05	0.000203335	yes
HLA-B	HLA-B	HLA-B	chr6_ssto_hap7:2655407-2658748	untreated	treated	OK	54.1802	122.591	1.17801	3.36938	5e-05	0.000203335	yes
GPHN	GPHN	GPHN	chr14:66974124-67648525	untreated	treated	OK	8.02077	18.1479	1.17799	3.36238	5e-05	0.000203335	yes
NOP2	NOP2	NOP2	chr12:6666035-6677498	untreated	treated	OK	7.08049	16.0188	1.17785	3.23351	5e-05	0.000203335	yes
RIOK2	RIOK2	RIOK2	chr5:96496570-96519005	untreated	treated	OK	4.76818	10.7846	1.17746	2.99597	5e-05	0.000203335	yes
HSPA4L	HSPA4L	HSPA4L	chr4:128703452-128754526	untreated	treated	OK	1.34305	3.03692	1.1771	2.81994	5e-05	0.000203335	yes
CCRL2	CCRL2	CCRL2	chr3:46448720-46451014	untreated	treated	OK	1.67451	3.78293	1.17577	2.53923	5e-05	0.000203335	yes
SPOCK3	SPOCK3	SPOCK3	chr4:167654535-168155741	untreated	treated	OK	1.26296	2.85182	1.17508	2.57079	5e-05	0.000203335	yes
SYNE1	SYNE1	SYNE1	chr6:152442818-152958534	untreated	treated	OK	0.373974	0.843772	1.17392	2.91933	5e-05	0.000203335	yes
INADL	INADL	INADL	chr1:62208148-62629591	untreated	treated	OK	1.59852	3.60625	1.17377	3.06039	5e-05	0.000203335	yes
HERC2P9	HERC2P9	HERC2P9	chr15:28899587-28930410	untreated	treated	OK	0.65564	1.47831	1.17297	2.29707	0.00015	0.000558031	yes
ARID4A	ARID4A	ARID4A	chr14:58765221-58840451	untreated	treated	OK	8.03103	18.1007	1.17239	3.22641	5e-05	0.000203335	yes
HECTD1	HECTD1	HECTD1	chr14:31569320-31676729	untreated	treated	OK	9.59752	21.6193	1.17159	3.208	5e-05	0.000203335	yes
SLC27A3	SLC27A3	SLC27A3	chr1:153747767-153752633	untreated	treated	OK	3.14152	7.07537	1.17134	2.9725	5e-05	0.000203335	yes
ACSF2	ACSF2	ACSF2	chr17:48503518-48552206	untreated	treated	OK	39.3579	88.6403	1.17131	3.20677	5e-05	0.000203335	yes
AGAP6	AGAP6	AGAP6	chr10:51748077-51770259	untreated	treated	OK	1.56031	3.51284	1.17081	2.7977	5e-05	0.000203335	yes
WRN	WRN	WRN	chr8:30853317-31031277	untreated	treated	OK	1.44053	3.24315	1.17079	2.66058	5e-05	0.000203335	yes
KIF2C	KIF2C	KIF2C	chr1:45205489-45233438	untreated	treated	OK	3.20787	7.22179	1.17074	3.06625	5e-05	0.000203335	yes
ZSWIM3	ZSWIM3	ZSWIM3	chr20:44486219-44507769	untreated	treated	OK	3.21293	7.23066	1.17024	3.03268	5e-05	0.000203335	yes
ALAS1	ALAS1	ALAS1	chr3:52232098-52248343	untreated	treated	OK	59.428	133.724	1.17004	3.35448	5e-05	0.000203335	yes
VPS53	VPS53	VPS53	chr17:411907-618096	untreated	treated	OK	3.80217	8.55167	1.16938	2.34647	5e-05	0.000203335	yes
LIMA1	LIMA1	LIMA1	chr12:50569562-50677353	untreated	treated	OK	11.3501	25.5082	1.16826	3.30915	5e-05	0.000203335	yes
IL27RA	IL27RA	IL27RA	chr19:14142551-14163717	untreated	treated	OK	3.84046	8.62844	1.16782	3.07551	5e-05	0.000203335	yes
PTGER4	PTGER4	PTGER4	chr5:40680031-40693837	untreated	treated	OK	0.967766	2.17408	1.16768	2.7131	5e-05	0.000203335	yes
ZMPSTE24	ZMPSTE24	ZMPSTE24	chr1:40723721-40759856	untreated	treated	OK	6.38398	14.336	1.16712	3.22463	5e-05	0.000203335	yes
C11orf30	C11orf30	C11orf30	chr11:76156068-76263943	untreated	treated	OK	3.14194	7.05064	1.1661	3.19805	5e-05	0.000203335	yes
DLGAP5	DLGAP5	DLGAP5	chr14:55614833-55658396	untreated	treated	OK	5.56512	12.487	1.16595	3.15737	5e-05	0.000203335	yes
HLA-H	HLA-H	HLA-H	chr6_ssto_hap7:1186893-1190196	untreated	treated	OK	7.68926	17.2515	1.1658	3.08479	5e-05	0.000203335	yes
PRPF3	PRPF3	PRPF3	chr1:150293927-150325704	untreated	treated	OK	11.2077	25.1444	1.16574	3.24684	5e-05	0.000203335	yes
KRT16	KRT16	KRT16	chr17:39766030-39769079	untreated	treated	OK	1.35388	3.03719	1.16564	2.50493	5e-05	0.000203335	yes
ZNF335	ZNF335	ZNF335	chr20:44577291-44600833	untreated	treated	OK	4.54194	10.1866	1.16529	3.21686	5e-05	0.000203335	yes
SMC2	SMC2	SMC2	chr9:106856540-106903700	untreated	treated	OK	1.07956	2.42108	1.16522	2.92557	5e-05	0.000203335	yes
HSPA1L	HSPA1L	HSPA1L	chr6_qbl_hap6:3071043-3076482	untreated	treated	OK	0.523815	1.17446	1.16487	2.23002	0.0003	0.00104535	yes
ROBO4	ROBO4	ROBO4	chr11:124754113-124767831	untreated	treated	OK	2.18135	4.88882	1.16426	3.02187	5e-05	0.000203335	yes
ZKSCAN8	ZKSCAN8	ZKSCAN8	chr6:28109687-28127250	untreated	treated	OK	4.34148	9.72877	1.16407	3.23911	5e-05	0.000203335	yes
NOL6	NOL6	NOL6	chr9:33461350-33473941	untreated	treated	OK	3.47249	7.77558	1.16298	3.16564	5e-05	0.000203335	yes
CLCN5	CLCN5	CLCN5	chrX:49687224-49863892	untreated	treated	OK	0.520658	1.16581	1.16293	1.7744	0.00125	0.00374565	yes
MAGED2	MAGED2	MAGED2	chrX:54834031-54842448	untreated	treated	OK	104.385	233.676	1.1626	3.24805	5e-05	0.000203335	yes
TRIM21	TRIM21	TRIM21	chr11:4406126-4414926	untreated	treated	OK	7.1932	16.1012	1.16247	3.12381	5e-05	0.000203335	yes
ERV3-1	ERV3-1	ERV3-1	chr7:64434829-64467124	untreated	treated	OK	0.813964	1.81825	1.15951	1.77197	0.00245	0.00679627	yes
ATG2B	ATG2B	ATG2B	chr14:96747594-96829678	untreated	treated	OK	1.1161	2.49301	1.15943	2.89114	5e-05	0.000203335	yes
ZKSCAN4	ZKSCAN4	ZKSCAN4	chr6:28209482-28227030	untreated	treated	OK	1.28686	2.87376	1.15909	2.96797	5e-05	0.000203335	yes
SYNM	SYNM	SYNM	chr15:99645285-99675800	untreated	treated	OK	2.028	4.52833	1.15892	2.98326	5e-05	0.000203335	yes
CD68	CD68	CD68	chr17:7482804-7485429	untreated	treated	OK	48.8298	108.99	1.15836	3.31357	5e-05	0.000203335	yes
ZNF416	ZNF416	ZNF416	chr19:58082933-58090243	untreated	treated	OK	6.24724	13.9433	1.15828	3.12089	5e-05	0.000203335	yes
SERPINE1	SERPINE1	SERPINE1	chr7:100770369-100782547	untreated	treated	OK	98.5791	219.774	1.15667	3.2753	5e-05	0.000203335	yes
WDR3	WDR3	WDR3	chr1:118472371-118727848	untreated	treated	OK	4.31451	9.61708	1.1564	3.13196	5e-05	0.000203335	yes
ATM	ATM	ATM	chr11:108093558-108239826	untreated	treated	OK	1.51009	3.36304	1.15513	2.94214	5e-05	0.000203335	yes
ACO1	ACO1	ACO1	chr9:32384600-32450832	untreated	treated	OK	4.37749	9.74846	1.15507	3.13936	5e-05	0.000203335	yes
PHF8	PHF8	PHF8	chrX:53963112-54071569	untreated	treated	OK	5.31479	11.8334	1.15478	3.16293	5e-05	0.000203335	yes
QRICH1	QRICH1	QRICH1	chr3:49067141-49131504	untreated	treated	OK	14.5148	32.3159	1.15471	3.3049	5e-05	0.000203335	yes
TIMP1	TIMP1	TIMP1	chrX:47420498-47479256	untreated	treated	OK	282.934	629.755	1.15432	2.69493	5e-05	0.000203335	yes
OSBP	OSBP	OSBP	chr11:59341870-59383617	untreated	treated	OK	14.0099	31.1688	1.15365	3.32415	5e-05	0.000203335	yes
CSTF2T	CSTF2T	CSTF2T	chr10:52750910-54073888	untreated	treated	OK	17.7077	39.3585	1.1523	2.24551	5e-05	0.000203335	yes
ZFYVE26	ZFYVE26	ZFYVE26	chr14:68213236-68283306	untreated	treated	OK	4.52872	10.0587	1.15127	3.14811	5e-05	0.000203335	yes
GABBR1	GABBR1	GABBR1	chr6_qbl_hap6:873335-904294	untreated	treated	OK	0.851426	1.89027	1.15064	2.60616	5e-05	0.000203335	yes
TUBB4B	TUBB4B	TUBB4B	chr9:140135710-140142244	untreated	treated	OK	149.909	332.814	1.15063	3.22884	5e-05	0.000203335	yes
PLA2G6	PLA2G6	PLA2G6	chr22:38507501-38577836	untreated	treated	OK	2.27638	5.05126	1.1499	2.8672	5e-05	0.000203335	yes
PHGDH	PHGDH	PHGDH	chr1:120254418-120286849	untreated	treated	OK	282.465	626.728	1.14977	3.05196	5e-05	0.000203335	yes
CXorf57	CXorf57	CXorf57	chrX:105855159-105922673	untreated	treated	OK	0.355893	0.78939	1.14929	2.18148	0.00045	0.00150008	yes
PLEKHH2	PLEKHH2	PLEKHH2	chr2:43864438-43995126	untreated	treated	OK	0.918548	2.03572	1.14811	2.78251	5e-05	0.000203335	yes
BTN3A3	BTN3A3	BTN3A3	chr6:26440699-26453643	untreated	treated	OK	2.46943	5.47258	1.14805	2.93249	5e-05	0.000203335	yes
SAP130	SAP130	SAP130	chr2:128698790-128784869	untreated	treated	OK	6.57521	14.5691	1.1478	3.22686	5e-05	0.000203335	yes
KDM5C	KDM5C	KDM5C	chrX:53220502-53254604	untreated	treated	OK	21.3719	47.3333	1.14714	3.2431	5e-05	0.000203335	yes
YTHDC1	YTHDC1	YTHDC1	chr4_ctg9_hap1:6026-45746	untreated	treated	OK	8.04017	17.8011	1.14667	3.28983	5e-05	0.000203335	yes
ZNF16	ZNF16	ZNF16	chr8:146155743-146176274	untreated	treated	OK	8.47103	18.7453	1.14592	3.17873	5e-05	0.000203335	yes
ZC3H18	ZC3H18	ZC3H18	chr16:88636788-88698372	untreated	treated	OK	12.8883	28.4961	1.1447	3.26051	5e-05	0.000203335	yes
PRDM15	PRDM15	PRDM15	chr21:43218384-43299591	untreated	treated	OK	0.939	2.07544	1.14422	2.82533	5e-05	0.000203335	yes
ERBB2	ERBB2	ERBB2	chr17:37844336-37884915	untreated	treated	OK	5.20267	11.4938	1.14353	3.15243	5e-05	0.000203335	yes
EPHB2	EPHB2	EPHB2	chr1:23037330-23247993	untreated	treated	OK	0.288097	0.636397	1.14337	2.59909	5e-05	0.000203335	yes
PIAS1	PIAS1	PIAS1	chr15:68346571-68480404	untreated	treated	OK	5.14492	11.3636	1.14319	3.02126	5e-05	0.000203335	yes
RAPGEF6	RAPGEF6	RAPGEF6	chr5:130759613-130970929	untreated	treated	OK	1.03395	2.28332	1.14297	2.85182	5e-05	0.000203335	yes
SEC61A1	SEC61A1	SEC61A1	chr3:127771211-127790526	untreated	treated	OK	47.7085	105.227	1.14119	3.28757	5e-05	0.000203335	yes
NHSL1	NHSL1	NHSL1	chr6:138743180-138893668	untreated	treated	OK	1.27235	2.80512	1.14057	2.81977	5e-05	0.000203335	yes
PCDHB16	PCDHB16	PCDHB16	chr5:140561264-140565796	untreated	treated	OK	0.454036	0.999983	1.1391	2.35395	0.0001	0.000385101	yes
ZBTB49	ZBTB49	ZBTB49	chr4:4291923-4323513	untreated	treated	OK	0.603705	1.32948	1.13895	2.29239	0.0003	0.00104535	yes
PCDHB12	PCDHB12	PCDHB12	chr5:140588290-140591698	untreated	treated	OK	0.42118	0.927296	1.13859	2.11137	0.00055	0.0018	yes
NFE2L1	NFE2L1	NFE2L1	chr17:46125685-46138907	untreated	treated	OK	60.398	132.871	1.13746	3.22904	5e-05	0.000203335	yes
SRBD1	SRBD1	SRBD1	chr2:45615818-45838433	untreated	treated	OK	4.61291	10.1458	1.13713	3.11005	5e-05	0.000203335	yes
DCTN1	DCTN1	DCTN1	chr2:74588280-74621008	untreated	treated	OK	22.5736	49.6255	1.13645	3.29473	5e-05	0.000203335	yes
ZKSCAN2	ZKSCAN2	ZKSCAN2	chr16:25247321-25268855	untreated	treated	OK	1.05676	2.32304	1.13636	2.88908	5e-05	0.000203335	yes
SEC23IP	SEC23IP	SEC23IP	chr10:121652084-121704170	untreated	treated	OK	3.36491	7.39585	1.13615	3.18988	5e-05	0.000203335	yes
SPATA5	SPATA5	SPATA5	chr4:123844224-124240604	untreated	treated	OK	0.517314	1.13621	1.13512	2.60813	5e-05	0.000203335	yes
TTC28	TTC28	TTC28	chr22:28315363-29075853	untreated	treated	OK	2.19947	4.82997	1.13486	2.4111	0.00025	0.00088837	yes
BAZ1A	BAZ1A	BAZ1A	chr14:35221936-35344853	untreated	treated	OK	6.60147	14.4886	1.13406	3.16031	5e-05	0.000203335	yes
MAPT	MAPT	MAPT	chr17_ctg5_hap1:762280-946818	untreated	treated	OK	7.92529	17.3896	1.13369	3.18859	5e-05	0.000203335	yes
LOC101927592	LOC101927592	LOC101927592	chr12:127399773-127544942	untreated	treated	OK	0.310122	0.680441	1.13363	1.45053	0.01935	0.0410572	yes
IDE	IDE	IDE	chr10:94211440-94333852	untreated	treated	OK	2.88082	6.31974	1.13339	3.07273	5e-05	0.000203335	yes
ARSA	ARSA	ARSA	chr22:51061181-51066601	untreated	treated	OK	3.70106	8.11687	1.13299	3.03675	5e-05	0.000203335	yes
SRGAP3	SRGAP3	SRGAP3	chr3:9022275-9291369	untreated	treated	OK	1.27174	2.78893	1.13291	2.96176	5e-05	0.000203335	yes
FRRS1	FRRS1	FRRS1	chr1:100111430-100231349	untreated	treated	OK	0.975657	2.13791	1.13176	2.04881	0.00085	0.00265412	yes
TXNDC16	TXNDC16	TXNDC16	chr14:52897307-53019301	untreated	treated	OK	1.98543	4.34894	1.13121	2.96095	5e-05	0.000203335	yes
STRIP1	STRIP1	STRIP1	chr1:110574198-110597263	untreated	treated	OK	4.23754	9.27764	1.13053	3.06376	5e-05	0.000203335	yes
ABCA13	ABCA13	ABCA13	chr7:48211056-48687091	untreated	treated	OK	0.858201	1.87833	1.13006	2.98506	5e-05	0.000203335	yes
ARID5B	ARID5B	ARID5B	chr10:63661012-63856707	untreated	treated	OK	8.58449	18.7865	1.12989	3.15024	5e-05	0.000203335	yes
ALOXE3	ALOXE3	ALOXE3	chr17:7999217-8022234	untreated	treated	OK	0.63372	1.38678	1.12982	2.3633	5e-05	0.000203335	yes
ZNF799	ZNF799	ZNF799	chr19:12500827-12512088	untreated	treated	OK	1.73597	3.79265	1.12747	2.72805	5e-05	0.000203335	yes
SYTL4	SYTL4	SYTL4	chrX:99929488-99987135	untreated	treated	OK	0.589247	1.28659	1.12661	2.44077	5e-05	0.000203335	yes
IK	IK	IK	chr5:140027383-140042065	untreated	treated	OK	56.2191	122.727	1.12632	3.25961	5e-05	0.000203335	yes
KCNN4	KCNN4	KCNN4	chr19:44270684-44285409	untreated	treated	OK	53.5011	116.76	1.12591	3.23899	5e-05	0.000203335	yes
PEX1	PEX1	PEX1	chr7:92116336-92157845	untreated	treated	OK	2.12384	4.63216	1.12501	2.97103	5e-05	0.000203335	yes
CDAN1	CDAN1	CDAN1	chr15:43015759-43029417	untreated	treated	OK	2.03759	4.4419	1.12431	2.9385	5e-05	0.000203335	yes
FKBP10	FKBP10	FKBP10	chr17:39968961-39979469	untreated	treated	OK	39.4791	86.0613	1.12427	3.25738	5e-05	0.000203335	yes
TMEM115	TMEM115	TMEM115	chr3:50384918-50541675	untreated	treated	OK	35.0185	76.2787	1.12316	2.55332	5e-05	0.000203335	yes
HERC1	HERC1	HERC1	chr15:63900816-64126147	untreated	treated	OK	0.760279	1.65586	1.12298	2.7301	5e-05	0.000203335	yes
CSE1L	CSE1L	CSE1L	chr20:47662782-47713497	untreated	treated	OK	18.9654	41.3019	1.12284	3.22398	5e-05	0.000203335	yes
TRAM2	TRAM2	TRAM2	chr6:52362199-52441862	untreated	treated	OK	3.74569	8.15665	1.12275	3.13216	5e-05	0.000203335	yes
PFKM	PFKM	PFKM	chr12:48436680-48540187	untreated	treated	OK	24.601	53.5571	1.12236	2.73552	5e-05	0.000203335	yes
ITPR3	ITPR3	ITPR3	chr6:33589155-33664348	untreated	treated	OK	19.4646	42.342	1.12123	3.11282	5e-05	0.000203335	yes
CRNKL1	CRNKL1	CRNKL1	chr20:20015004-20341346	untreated	treated	OK	9.09222	19.7767	1.1211	3.14708	5e-05	0.000203335	yes
PPP6R3	PPP6R3	PPP6R3	chr11:68228185-68382801	untreated	treated	OK	11.7559	25.5696	1.12105	3.23442	5e-05	0.000203335	yes
ZFYVE16	ZFYVE16	ZFYVE16	chr5:79703831-79775688	untreated	treated	OK	1.70405	3.70624	1.12099	2.91301	5e-05	0.000203335	yes
NT5E	NT5E	NT5E	chr6:86159301-86205509	untreated	treated	OK	45.5955	99.1027	1.12003	3.23417	5e-05	0.000203335	yes
MFI2	MFI2	MFI2	chr3:196728611-196756687	untreated	treated	OK	11.1014	24.1171	1.11932	3.00611	5e-05	0.000203335	yes
ZNF407	ZNF407	ZNF407	chr18:72342918-72777628	untreated	treated	OK	0.780323	1.6914	1.11607	2.72357	5e-05	0.000203335	yes
HERC6	HERC6	HERC6	chr4:89299890-89364249	untreated	treated	OK	2.06953	4.48568	1.11602	2.90249	5e-05	0.000203335	yes
MB21D1	MB21D1	MB21D1	chr6:74134855-74162043	untreated	treated	OK	2.53072	5.48509	1.11597	2.68902	5e-05	0.000203335	yes
DHX15	DHX15	DHX15	chr4:24529087-24586184	untreated	treated	OK	17.245	37.3723	1.11579	3.21537	5e-05	0.000203335	yes
SMARCA2	SMARCA2	SMARCA2	chr9:2015218-2193623	untreated	treated	OK	7.65337	16.5834	1.11557	2.20127	0.0001	0.000385101	yes
ZNF845	ZNF845	ZNF845	chr19:53837001-53858122	untreated	treated	OK	3.54903	7.68419	1.11447	3.00842	5e-05	0.000203335	yes
HNRNPM	HNRNPM	HNRNPM	chr19:8509711-8554002	untreated	treated	OK	77.6549	168.092	1.1141	3.20451	5e-05	0.000203335	yes
KIAA1033	KIAA1033	KIAA1033	chr12:105501491-105562912	untreated	treated	OK	5.26927	11.3934	1.11253	3.07575	5e-05	0.000203335	yes
SUOX	SUOX	SUOX	chr12:56391042-56399309	untreated	treated	OK	7.22203	15.578	1.10904	2.99274	5e-05	0.000203335	yes
TRIM34	TRIM34	TRIM34	chr11:5617330-5665625	untreated	treated	OK	1.56023	3.3653	1.10898	1.38777	0.01905	0.0405138	yes
BAZ2A	BAZ2A	BAZ2A	chr12:56915608-57030163	untreated	treated	OK	9.01434	19.4417	1.10886	2.31341	0.0002	0.000726271	yes
TGS1	TGS1	TGS1	chr8:56651302-56738005	untreated	treated	OK	1.27906	2.75592	1.10745	1.83066	0.0038	0.00996979	yes
SSR1	SSR1	SSR1	chr6:7281375-7313547	untreated	treated	OK	8.72198	18.792	1.10739	3.20293	5e-05	0.000203335	yes
LOC344887	LOC344887	LOC344887	chr3:185677757-185698665	untreated	treated	OK	0.425977	0.916936	1.10604	1.89846	0.00225	0.00630234	yes
RICTOR	RICTOR	RICTOR	chr5:38938022-39074510	untreated	treated	OK	3.20808	6.90074	1.10504	2.95252	5e-05	0.000203335	yes
OXTR	OXTR	OXTR	chr3:8792094-8811300	untreated	treated	OK	9.48398	20.3969	1.10479	3.0909	5e-05	0.000203335	yes
RBM28	RBM28	RBM28	chr7:127950435-127983962	untreated	treated	OK	5.58524	12.0077	1.10427	2.94683	5e-05	0.000203335	yes
COIL	COIL	COIL	chr17:55015560-55038411	untreated	treated	OK	10.5637	22.71	1.10421	3.09644	5e-05	0.000203335	yes
CTTNBP2	CTTNBP2	CTTNBP2	chr7:117350705-117513561	untreated	treated	OK	0.47004	1.01023	1.10383	2.44803	5e-05	0.000203335	yes
SART3	SART3	SART3	chr12:108915990-108955165	untreated	treated	OK	14.9604	32.1498	1.10366	3.18758	5e-05	0.000203335	yes
MCM3	MCM3	MCM3	chr6:52128811-52149679	untreated	treated	OK	8.52008	18.309	1.10361	3.14357	5e-05	0.000203335	yes
ELP3	ELP3	ELP3	chr8:27947747-28048669	untreated	treated	OK	9.81383	21.0832	1.1032	3.07786	5e-05	0.000203335	yes
NUCB1	NUCB1	NUCB1	chr19:49403306-49426540	untreated	treated	OK	37.6148	80.7914	1.1029	3.18327	5e-05	0.000203335	yes
GDF15	GDF15	GDF15	chr19:18496967-18499986	untreated	treated	OK	57.4323	123.346	1.10278	3.14288	5e-05	0.000203335	yes
HOXB3	HOXB3	HOXB3	chr17:46620018-46651810	untreated	treated	OK	1.7362	3.7278	1.10239	2.53461	5e-05	0.000203335	yes
PKM	PKM	PKM	chr15:72491369-72523727	untreated	treated	OK	532.725	1143.08	1.10146	2.68872	5e-05	0.000203335	yes
DOCK11	DOCK11	DOCK11	chrX:117629871-117820123	untreated	treated	OK	6.63816	14.2413	1.10122	3.05866	5e-05	0.000203335	yes
XRCC5	XRCC5	XRCC5	chr2:216974019-217071016	untreated	treated	OK	53.1019	113.783	1.09945	3.15723	5e-05	0.000203335	yes
SERPINB5	SERPINB5	SERPINB5	chr18:61144143-61172318	untreated	treated	OK	14.5856	31.2444	1.09905	3.11288	5e-05	0.000203335	yes
C1GALT1C1	C1GALT1C1	C1GALT1C1	chrX:119759528-119764005	untreated	treated	OK	4.24723	9.0969	1.09885	2.78906	5e-05	0.000203335	yes
LGR4	LGR4	LGR4	chr11:27387507-27503980	untreated	treated	OK	4.54115	9.72587	1.09877	3.05229	5e-05	0.000203335	yes
ZNF143	ZNF143	ZNF143	chr11:9482511-9550071	untreated	treated	OK	4.51604	9.67191	1.09874	2.91697	5e-05	0.000203335	yes
S1PR1	S1PR1	S1PR1	chr1:101702304-101707076	untreated	treated	OK	0.349675	0.748735	1.09844	1.96933	0.00145	0.00427361	yes
WDR44	WDR44	WDR44	chrX:117480035-117583923	untreated	treated	OK	2.65406	5.67431	1.09624	2.92844	5e-05	0.000203335	yes
XYLT2	XYLT2	XYLT2	chr17:48423392-48438546	untreated	treated	OK	10.1957	21.7949	1.09602	3.05696	5e-05	0.000203335	yes
MYH14	MYH14	MYH14	chr19:50706884-50813801	untreated	treated	OK	3.27538	7.00101	1.0959	3.02296	5e-05	0.000203335	yes
SLC4A1AP	SLC4A1AP	SLC4A1AP	chr2:27848505-27917847	untreated	treated	OK	11.0891	23.7022	1.09588	1.46147	0.01695	0.0367986	yes
MGA	MGA	MGA	chr15:41952609-42062141	untreated	treated	OK	1.3184	2.8174	1.09557	2.8314	5e-05	0.000203335	yes
NUP133	NUP133	NUP133	chr1:229577043-229644088	untreated	treated	OK	7.48208	15.9875	1.09543	3.09391	5e-05	0.000203335	yes
SNHG17	SNHG17	SNHG17	chr20:37049238-37064018	untreated	treated	OK	18.4784	39.4631	1.09467	2.96344	5e-05	0.000203335	yes
LRRC16A	LRRC16A	LRRC16A	chr6:25279655-25620758	untreated	treated	OK	5.09219	10.8717	1.09422	3.05724	5e-05	0.000203335	yes
CMTR1	CMTR1	CMTR1	chr6:37400906-37449284	untreated	treated	OK	10.04	21.4312	1.09396	3.11669	5e-05	0.000203335	yes
POLR2B	POLR2B	POLR2B	chr4:57844805-58071465	untreated	treated	OK	36.4119	77.6976	1.09346	3.17213	5e-05	0.000203335	yes
TCAF2	TCAF2	TCAF2	chr7:143318044-143427173	untreated	treated	OK	0.510882	1.08955	1.09267	2.36207	5e-05	0.000203335	yes
CARS	CARS	CARS	chr11:3022151-3078681	untreated	treated	OK	63.0475	134.395	1.09197	3.09849	5e-05	0.000203335	yes
CDCA2	CDCA2	CDCA2	chr8:25316512-25365425	untreated	treated	OK	0.809013	1.72387	1.09142	2.47863	5e-05	0.000203335	yes
MLPH	MLPH	MLPH	chr2:238395052-238463961	untreated	treated	OK	41.1095	87.5966	1.0914	3.13331	5e-05	0.000203335	yes
FZD6	FZD6	FZD6	chr8:104310660-104345094	untreated	treated	OK	6.30349	13.4277	1.09099	3.04815	5e-05	0.000203335	yes
CWC25	CWC25	CWC25	chr17:36956686-36981603	untreated	treated	OK	3.02853	6.45013	1.09071	2.84942	5e-05	0.000203335	yes
QARS	QARS	QARS	chr3:49133364-49142562	untreated	treated	OK	70.3832	149.831	1.09003	3.10637	5e-05	0.000203335	yes
L3MBTL3	L3MBTL3	L3MBTL3	chr6:130339727-130462594	untreated	treated	OK	1.16793	2.48521	1.08941	2.64576	5e-05	0.000203335	yes
ETV3	ETV3	ETV3	chr1:157094458-157108383	untreated	treated	OK	3.04145	6.46949	1.08889	2.69884	5e-05	0.000203335	yes
EXOC8	EXOC8	EXOC8	chr1:231468476-231473618	untreated	treated	OK	2.27744	4.8435	1.08864	2.88236	5e-05	0.000203335	yes
USP8	USP8	USP8	chr15:50716573-50838902	untreated	treated	OK	4.77572	10.1537	1.08821	2.98013	5e-05	0.000203335	yes
KIF4A	KIF4A	KIF4A	chrX:69509878-69640774	untreated	treated	OK	2.06139	4.38223	1.08805	2.83504	5e-05	0.000203335	yes
TMEM161A	TMEM161A	TMEM161A	chr19:19230424-19249310	untreated	treated	OK	14.7274	31.3071	1.08798	2.97382	5e-05	0.000203335	yes
MR1	MR1	MR1	chr1:181002560-181031074	untreated	treated	OK	0.477744	1.01548	1.08786	2.54029	5e-05	0.000203335	yes
ZNF669	ZNF669	ZNF669	chr1:247263263-247267674	untreated	treated	OK	4.84614	10.3004	1.08779	2.81187	5e-05	0.000203335	yes
APCDD1L	APCDD1L	APCDD1L	chr20:57034159-57089994	untreated	treated	OK	12.2622	26.0586	1.08755	2.47008	5e-05	0.000203335	yes
ADAMTS17	ADAMTS17	ADAMTS17	chr15:100511642-100882183	untreated	treated	OK	0.864209	1.83476	1.08614	2.67946	5e-05	0.000203335	yes
CNOT4	CNOT4	CNOT4	chr7:135046546-135194875	untreated	treated	OK	4.82531	10.2416	1.08575	2.90198	5e-05	0.000203335	yes
ATP11A	ATP11A	ATP11A	chr13:113344642-113541482	untreated	treated	OK	1.90539	4.04382	1.08564	2.89235	5e-05	0.000203335	yes
CCAR2	CCAR2	CCAR2	chr8:22462144-22526661	untreated	treated	OK	14.2173	30.1706	1.08549	2.63939	5e-05	0.000203335	yes
ZNF816	ZNF816	ZNF816	chr19:53430387-53466164	untreated	treated	OK	5.26417	11.1698	1.08532	2.71929	5e-05	0.000203335	yes
PTCD3	PTCD3	PTCD3	chr2:86333304-86369280	untreated	treated	OK	8.56505	18.1686	1.08491	3.14081	5e-05	0.000203335	yes
TRHDE	TRHDE	TRHDE	chr12:72647286-73059422	untreated	treated	OK	2.82285	5.98777	1.08487	2.39742	5e-05	0.000203335	yes
TOP2B	TOP2B	TOP2B	chr3:25215822-25705863	untreated	treated	OK	10.1905	21.6095	1.08444	2.98972	5e-05	0.000203335	yes
CLPTM1	CLPTM1	CLPTM1	chr19:45457841-45496604	untreated	treated	OK	11.3782	24.1248	1.08425	3.06434	5e-05	0.000203335	yes
VPS13B	VPS13B	VPS13B	chr8:100025493-100889814	untreated	treated	OK	0.530168	1.12316	1.08304	1.74391	0.0016	0.00466255	yes
GTF2H4	GTF2H4	GTF2H4	chr6_qbl_hap6:2168961-2174865	untreated	treated	OK	10.3354	21.8872	1.0825	2.917	5e-05	0.000203335	yes
SPAG5	SPAG5	SPAG5	chr17:26904582-26926056	untreated	treated	OK	1.93437	4.09632	1.08247	2.77241	5e-05	0.000203335	yes
ATP8B1	ATP8B1	ATP8B1	chr18:55297533-55470327	untreated	treated	OK	1.15098	2.43633	1.08185	2.48191	5e-05	0.000203335	yes
CHD1	CHD1	CHD1	chr5:98190907-98262238	untreated	treated	OK	2.1102	4.46672	1.08183	2.78156	5e-05	0.000203335	yes
ZNF551	ZNF551	ZNF551	chr19:58193336-58201169	untreated	treated	OK	2.65351	5.61516	1.08142	2.82602	5e-05	0.000203335	yes
TSPAN10	TSPAN10	TSPAN10	chr17:79604196-79615785	untreated	treated	OK	1.60962	3.40578	1.08126	2.40152	5e-05	0.000203335	yes
XPR1	XPR1	XPR1	chr1:180601145-180859415	untreated	treated	OK	0.966439	2.04251	1.07959	2.80787	5e-05	0.000203335	yes
SLC44A5	SLC44A5	SLC44A5	chr1:75667815-76076799	untreated	treated	OK	1.01613	2.14725	1.07941	2.52212	5e-05	0.000203335	yes
ATG2A	ATG2A	ATG2A	chr11:64662003-64684722	untreated	treated	OK	5.53736	11.6994	1.07917	3.02534	5e-05	0.000203335	yes
AIFM1	AIFM1	AIFM1	chrX:129263337-129299861	untreated	treated	OK	8.48367	17.9159	1.07848	2.96233	5e-05	0.000203335	yes
CD55	CD55	CD55	chr1:207494816-207534311	untreated	treated	OK	82.0425	173.201	1.07801	2.96364	5e-05	0.000203335	yes
TMEM168	TMEM168	TMEM168	chr7:112402436-112430478	untreated	treated	OK	0.491589	1.03776	1.07794	2.52319	5e-05	0.000203335	yes
LCMT2	LCMT2	LCMT2	chr15:43619973-43646753	untreated	treated	OK	2.16131	4.56084	1.07739	1.57758	0.00795	0.0190729	yes
XKR3	XKR3	XKR3	chr22:17264305-17302584	untreated	treated	OK	1.07029	2.25827	1.07722	2.18237	0.00045	0.00150008	yes
CLDN4	CLDN4	CLDN4	chr7:73245192-73247023	untreated	treated	OK	246.46	519.541	1.07588	2.93459	5e-05	0.000203335	yes
USP5	USP5	USP5	chr12:6961284-6975795	untreated	treated	OK	17.9405	37.8013	1.07521	3.06196	5e-05	0.000203335	yes
TRIM26	TRIM26	TRIM26	chr6_ssto_hap7:1482639-1511683	untreated	treated	OK	5.37954	11.3318	1.07483	2.95596	5e-05	0.000203335	yes
SERINC5	SERINC5	SERINC5	chr5:79407049-79551901	untreated	treated	OK	0.745756	1.56971	1.07372	2.43808	5e-05	0.000203335	yes
PKI55	PKI55	PKI55	chr2:217081611-217084915	untreated	treated	OK	1.23637	2.60186	1.07343	2.44898	5e-05	0.000203335	yes
VCPIP1	VCPIP1	VCPIP1	chr8:67542487-67579452	untreated	treated	OK	3.68317	7.74776	1.07283	2.92163	5e-05	0.000203335	yes
FAF2	FAF2	FAF2	chr5:175875355-175937075	untreated	treated	OK	17.3171	36.4211	1.07258	3.10239	5e-05	0.000203335	yes
SLC7A8	SLC7A8	SLC7A8	chr14:23594503-23652869	untreated	treated	OK	1.10702	2.3282	1.07253	2.46197	5e-05	0.000203335	yes
TUBB2A	TUBB2A	TUBB2A	chr6:3153900-3157783	untreated	treated	OK	3.06938	6.45469	1.0724	2.58244	5e-05	0.000203335	yes
SLC38A2	SLC38A2	SLC38A2	chr12:46751970-46766645	untreated	treated	OK	109.303	229.767	1.07184	2.94436	5e-05	0.000203335	yes
ATP7A	ATP7A	ATP7A	chrX:77166152-77305892	untreated	treated	OK	1.25665	2.63956	1.07072	2.53124	5e-05	0.000203335	yes
CSPP1	CSPP1	CSPP1	chr8:67976602-68108849	untreated	treated	OK	2.76201	5.8005	1.07046	2.83176	5e-05	0.000203335	yes
DOPEY2	DOPEY2	DOPEY2	chr21:37536838-37666572	untreated	treated	OK	2.38713	5.01268	1.0703	2.83142	5e-05	0.000203335	yes
DDX27	DDX27	DDX27	chr20:47835831-47860614	untreated	treated	OK	27.9564	58.6834	1.06977	3.09714	5e-05	0.000203335	yes
PSEN1	PSEN1	PSEN1	chr14:73603142-73690399	untreated	treated	OK	25.8809	54.3126	1.0694	3.0887	5e-05	0.000203335	yes
GTF3C3	GTF3C3	GTF3C3	chr2:197627755-197664492	untreated	treated	OK	8.54349	17.9248	1.06906	3.02793	5e-05	0.000203335	yes
ELF1	ELF1	ELF1	chr13:41506054-41593508	untreated	treated	OK	4.11065	8.62118	1.06852	2.88729	5e-05	0.000203335	yes
SLC38A1	SLC38A1	SLC38A1	chr12:46576839-46663208	untreated	treated	OK	52.5733	110.255	1.06844	2.87352	5e-05	0.000203335	yes
HK1	HK1	HK1	chr10:71029755-71161637	untreated	treated	OK	40.496	84.9205	1.06833	3.0949	5e-05	0.000203335	yes
TMF1	TMF1	TMF1	chr3:69068977-69101484	untreated	treated	OK	3.79331	7.95088	1.06766	2.86356	5e-05	0.000203335	yes
EXOC1	EXOC1	EXOC1	chr4:56719815-56771244	untreated	treated	OK	9.026	18.9165	1.06748	2.98835	5e-05	0.000203335	yes
LINC01239	LINC01239	LINC01239	chr9:22646198-22824212	untreated	treated	OK	1.3931	2.91854	1.06695	2.44225	5e-05	0.000203335	yes
METTL3	METTL3	METTL3	chr14:21945334-21979517	untreated	treated	OK	14.1366	29.6126	1.06678	1.43108	0.01035	0.0239548	yes
KIAA1429	KIAA1429	KIAA1429	chr8:95500004-95565746	untreated	treated	OK	11.1099	23.2283	1.06403	3.02442	5e-05	0.000203335	yes
CLU	CLU	CLU	chr8:27454433-27472328	untreated	treated	OK	49.441	103.359	1.06388	3.06182	5e-05	0.000203335	yes
NTN4	NTN4	NTN4	chr12:96043030-96184536	untreated	treated	OK	36.9127	77.1548	1.06364	3.07743	5e-05	0.000203335	yes
MTO1	MTO1	MTO1	chr6:74171453-74211179	untreated	treated	OK	7.05178	14.7367	1.06336	2.91434	5e-05	0.000203335	yes
ZNF211	ZNF211	ZNF211	chr19:58144534-58154147	untreated	treated	OK	7.12301	14.8829	1.0631	2.84097	5e-05	0.000203335	yes
RBM12B	RBM12B	RBM12B	chr8:94743730-94753224	untreated	treated	OK	2.61968	5.46643	1.06121	2.73694	5e-05	0.000203335	yes
NAF1	NAF1	NAF1	chr4:164047859-164088073	untreated	treated	OK	4.90064	10.2209	1.06048	2.7597	5e-05	0.000203335	yes
DCAF12L2	DCAF12L2	DCAF12L2	chrX:125297481-125300080	untreated	treated	OK	1.23686	2.57924	1.06026	2.41766	5e-05	0.000203335	yes
PLEKHG4	PLEKHG4	PLEKHG4	chr16:67312059-67360661	untreated	treated	OK	5.73787	11.9603	1.05966	2.91834	5e-05	0.000203335	yes
ABCC4	ABCC4	ABCC4	chr13:95672082-95953700	untreated	treated	OK	1.69224	3.52725	1.05961	2.76862	5e-05	0.000203335	yes
CD9	CD9	CD9	chr12:6309481-6347437	untreated	treated	OK	130.56	272.029	1.05905	3.02681	5e-05	0.000203335	yes
TGOLN2	TGOLN2	TGOLN2	chr2:85545140-85555419	untreated	treated	OK	16.2269	33.8005	1.05866	3.02163	5e-05	0.000203335	yes
AP1G1	AP1G1	AP1G1	chr16:71762904-71842976	untreated	treated	OK	10.4967	21.8576	1.0582	3.03344	5e-05	0.000203335	yes
TLR9	TLR9	TLR9	chr3:52255095-52260179	untreated	treated	OK	0.854374	1.77785	1.0572	2.43255	5e-05	0.000203335	yes
ECT2	ECT2	ECT2	chr3:172468474-172539264	untreated	treated	OK	9.66875	20.1192	1.05717	2.93527	5e-05	0.000203335	yes
JUNB	JUNB	JUNB	chr19:12902309-12904125	untreated	treated	OK	46.7528	97.2656	1.05688	3.05591	5e-05	0.000203335	yes
ECD	ECD	ECD	chr10:74894281-74927853	untreated	treated	OK	23.8837	49.6631	1.05614	3.02309	5e-05	0.000203335	yes
SIDT1	SIDT1	SIDT1	chr3:113251217-113348422	untreated	treated	OK	0.673964	1.40132	1.05605	2.42314	5e-05	0.000203335	yes
PCDHB9	PCDHB9	PCDHB9	chr5:140566700-140571111	untreated	treated	OK	1.06214	2.2074	1.05537	2.58166	5e-05	0.000203335	yes
DDX46	DDX46	DDX46	chr5:134094423-134166826	untreated	treated	OK	3.93093	8.16772	1.05506	2.88422	5e-05	0.000203335	yes
TTC12	TTC12	TTC12	chr11:113185250-113237114	untreated	treated	OK	1.9097	3.9671	1.05474	2.54327	5e-05	0.000203335	yes
IFI44	IFI44	IFI44	chr1:79115476-79129763	untreated	treated	OK	2.91081	6.04659	1.0547	2.57343	5e-05	0.000203335	yes
ZBED9	ZBED9	ZBED9	chr6_cox_hap2:61610-77316	untreated	treated	OK	0.767202	1.59343	1.05446	2.46875	5e-05	0.000203335	yes
PPP1R9A	PPP1R9A	PPP1R9A	chr7:94536948-94925727	untreated	treated	OK	0.697247	1.44766	1.05398	2.60173	5e-05	0.000203335	yes
SIK1	SIK1	SIK1	chr21:44834397-44847002	untreated	treated	OK	2.7158	5.63791	1.05378	2.76307	5e-05	0.000203335	yes
SIPA1L1	SIPA1L1	SIPA1L1	chr14:71996028-72207946	untreated	treated	OK	24.2843	50.3868	1.05302	2.91543	5e-05	0.000203335	yes
LRRC8E	LRRC8E	LRRC8E	chr19:7953389-7966908	untreated	treated	OK	6.19456	12.8476	1.05242	2.88534	5e-05	0.000203335	yes
TBCD	TBCD	TBCD	chr17:80709939-80901062	untreated	treated	OK	7.82462	16.2276	1.05235	2.97733	5e-05	0.000203335	yes
KDM8	KDM8	KDM8	chr16:27214806-27233089	untreated	treated	OK	0.538094	1.11552	1.05179	1.93021	0.001	0.00306765	yes
PLA2G4C	PLA2G4C	PLA2G4C	chr19:48551099-48614109	untreated	treated	OK	0.863312	1.78967	1.05174	2.22491	5e-05	0.000203335	yes
COPG1	COPG1	COPG1	chr3:128968452-128996616	untreated	treated	OK	47.371	98.1501	1.05099	3.0356	5e-05	0.000203335	yes
SVIL	SVIL	SVIL	chr10:29698462-30024730	untreated	treated	OK	5.46438	11.318	1.05049	2.41121	5e-05	0.000203335	yes
ERCC4	ERCC4	ERCC4	chr16:14014013-14046205	untreated	treated	OK	1.44266	2.98776	1.05033	2.73513	5e-05	0.000203335	yes
LOXL4	LOXL4	LOXL4	chr10:100007442-100028007	untreated	treated	OK	4.89556	10.1385	1.0503	2.88026	5e-05	0.000203335	yes
SYNPO	SYNPO	SYNPO	chr5:149980641-150038792	untreated	treated	OK	3.36842	6.9755	1.05022	2.88847	5e-05	0.000203335	yes
TRIM46	TRIM46	TRIM46	chr1:155146262-155157447	untreated	treated	OK	0.702031	1.45339	1.04981	1.9365	0.00045	0.00150008	yes
SEC63	SEC63	SEC63	chr6:108188959-108279482	untreated	treated	OK	7.71339	15.9633	1.04932	3.02076	5e-05	0.000203335	yes
CHST11	CHST11	CHST11	chr12:104850691-105155792	untreated	treated	OK	0.861546	1.78152	1.04811	2.59551	5e-05	0.000203335	yes
GFPT2	GFPT2	GFPT2	chr5:179727699-179780315	untreated	treated	OK	11.0355	22.815	1.04784	2.95653	5e-05	0.000203335	yes
STT3B	STT3B	STT3B	chr3:31573992-31679114	untreated	treated	OK	14.9909	30.9923	1.04783	3.01943	5e-05	0.000203335	yes
DAAM1	DAAM1	DAAM1	chr14:59655380-59838123	untreated	treated	OK	2.42078	5.0046	1.04778	2.72185	5e-05	0.000203335	yes
AKAP8	AKAP8	AKAP8	chr19:15464331-15490612	untreated	treated	OK	8.24708	17.049	1.04773	2.94213	5e-05	0.000203335	yes
NEK8	NEK8	NEK8	chr17:27055831-27069784	untreated	treated	OK	0.41442	0.856352	1.04711	1.90928	0.00175	0.00504169	yes
GAK	GAK	GAK	chr4:843064-952443	untreated	treated	OK	6.48492	13.3968	1.04673	2.63051	5e-05	0.000203335	yes
TSPYL2	TSPYL2	TSPYL2	chrX:53111541-53117728	untreated	treated	OK	20.1515	41.6239	1.04652	3.00086	5e-05	0.000203335	yes
CNTRL	CNTRL	CNTRL	chr9:123850573-123939886	untreated	treated	OK	0.417351	0.862021	1.04646	2.30755	0.0002	0.000726271	yes
SQLE	SQLE	SQLE	chr8:126010719-126034525	untreated	treated	OK	9.90562	20.4595	1.04645	2.94518	5e-05	0.000203335	yes
C1orf116	C1orf116	C1orf116	chr1:207191865-207206101	untreated	treated	OK	0.517538	1.06843	1.04576	2.38466	0.0001	0.000385101	yes
ZNF649	ZNF649	ZNF649	chr19:52391277-52408305	untreated	treated	OK	1.55846	3.21706	1.04563	2.54925	5e-05	0.000203335	yes
PNISR	PNISR	PNISR	chr6:99847840-99879190	untreated	treated	OK	7.65457	15.7955	1.04512	2.64664	5e-05	0.000203335	yes
LMBRD2	LMBRD2	LMBRD2	chr5:36103413-36152015	untreated	treated	OK	2.16068	4.45602	1.04427	2.58681	5e-05	0.000203335	yes
KDM4C	KDM4C	KDM4C	chr9:6720862-7175648	untreated	treated	OK	3.79219	7.81745	1.04367	2.78521	5e-05	0.000203335	yes
SLC23A2	SLC23A2	SLC23A2	chr20:4833001-4990939	untreated	treated	OK	3.33099	6.86654	1.04363	2.85553	5e-05	0.000203335	yes
NFATC4	NFATC4	NFATC4	chr14:24836116-24848811	untreated	treated	OK	2.93461	6.04835	1.04337	2.79627	5e-05	0.000203335	yes
METTL13	METTL13	METTL13	chr1:171750760-171766856	untreated	treated	OK	31.9284	65.8035	1.04332	2.97997	5e-05	0.000203335	yes
WASH1	WASH1	WASH1	chr9:11986-29739	untreated	treated	OK	2.65493	5.47126	1.0432	2.50262	5e-05	0.000203335	yes
ZMYM1	ZMYM1	ZMYM1	chr1:35525386-35581459	untreated	treated	OK	1.44985	2.98756	1.04306	2.49172	5e-05	0.000203335	yes
CEP250	CEP250	CEP250	chr20:34043222-34099803	untreated	treated	OK	5.67495	11.6908	1.04269	2.86014	5e-05	0.000203335	yes
THOC1	THOC1	THOC1	chr18:214519-268059	untreated	treated	OK	9.53135	19.6322	1.04247	2.87043	5e-05	0.000203335	yes
ZNF844	ZNF844	ZNF844	chr19:12175545-12188626	untreated	treated	OK	2.16518	4.45928	1.04232	2.5754	5e-05	0.000203335	yes
DPP4	DPP4	DPP4	chr2:162848754-162931052	untreated	treated	OK	67.5249	139.035	1.04196	2.98223	5e-05	0.000203335	yes
SEMA7A	SEMA7A	SEMA7A	chr15:74701629-74726299	untreated	treated	OK	2.77431	5.71105	1.04162	2.74534	5e-05	0.000203335	yes
TNKS	TNKS	TNKS	chr8:9413444-9639856	untreated	treated	OK	1.95253	4.01877	1.04141	2.76128	5e-05	0.000203335	yes
SLFN5	SLFN5	SLFN5	chr17:33570085-33594761	untreated	treated	OK	8.33172	17.1396	1.04065	2.95218	5e-05	0.000203335	yes
TAF2	TAF2	TAF2	chr8:120743013-120845074	untreated	treated	OK	8.30912	17.0918	1.04054	2.95885	5e-05	0.000203335	yes
HLA-F	HLA-F	HLA-F	chr6_ssto_hap7:1028896-1054576	untreated	treated	OK	3.75171	7.70779	1.03877	1.9711	0.00085	0.00265412	yes
USP43	USP43	USP43	chr17:9548853-9633003	untreated	treated	OK	0.339813	0.697354	1.03715	2.00676	0.0008	0.00251807	yes
ZNF284	ZNF284	ZNF284	chr19:44576296-44591623	untreated	treated	OK	0.724788	1.48735	1.03711	2.00974	0.0012	0.00361174	yes
ZNF142	ZNF142	ZNF142	chr2:219502639-219524355	untreated	treated	OK	2.95442	6.06146	1.03679	2.75405	5e-05	0.000203335	yes
PGD	PGD	PGD	chr1:10459048-10480568	untreated	treated	OK	30.741	63.0567	1.03648	2.9898	5e-05	0.000203335	yes
INHBA	INHBA	INHBA	chr7:41728600-41818976	untreated	treated	OK	3.77828	7.74616	1.03575	2.6195	5e-05	0.000203335	yes
CEP162	CEP162	CEP162	chr6:84833959-84937353	untreated	treated	OK	0.541498	1.1098	1.03527	2.19646	0.00015	0.000558031	yes
KIF14	KIF14	KIF14	chr1:200520624-200589862	untreated	treated	OK	0.945278	1.93592	1.03421	2.50146	5e-05	0.000203335	yes
FOCAD	FOCAD	FOCAD	chr9:20658307-20995954	untreated	treated	OK	6.53982	13.3928	1.03414	2.93156	5e-05	0.000203335	yes
BSG	BSG	BSG	chr19:571276-583493	untreated	treated	OK	160.618	328.886	1.03396	2.90053	5e-05	0.000203335	yes
ZNF443	ZNF443	ZNF443	chr19:12540519-12551926	untreated	treated	OK	1.82789	3.74276	1.03392	2.52743	5e-05	0.000203335	yes
LINC01351	LINC01351	LINC01351	chr1:190447389-190450524	untreated	treated	OK	20.343	41.6327	1.03318	2.8599	5e-05	0.000203335	yes
CCDC146	CCDC146	CCDC146	chr7:76751933-76924521	untreated	treated	OK	1.46869	3.00506	1.03286	2.41016	5e-05	0.000203335	yes
ZNF419	ZNF419	ZNF419	chr19:57999078-58006048	untreated	treated	OK	10.95	22.4041	1.03284	2.72326	5e-05	0.000203335	yes
DNMT3B	DNMT3B	DNMT3B	chr20:31350190-31397162	untreated	treated	OK	0.589864	1.20563	1.03134	2.22568	0.0001	0.000385101	yes
GYS1	GYS1	GYS1	chr19:49471381-49496610	untreated	treated	OK	8.2159	16.7914	1.03123	2.90304	5e-05	0.000203335	yes
MICALL2	MICALL2	MICALL2	chr7:1473994-1499109	untreated	treated	OK	3.48762	7.12591	1.03083	2.71808	5e-05	0.000203335	yes
PAM	PAM	PAM	chr5:102201526-102366808	untreated	treated	OK	7.6908	15.7076	1.03025	2.89641	5e-05	0.000203335	yes
ANKRD24	ANKRD24	ANKRD24	chr19:4183350-4224811	untreated	treated	OK	0.440197	0.899042	1.03024	2.07573	0.0004	0.00135259	yes
MAML2	MAML2	MAML2	chr11:95709756-96076344	untreated	treated	OK	2.38395	4.8678	1.02992	2.7453	5e-05	0.000203335	yes
ENTHD2	ENTHD2	ENTHD2	chr17:79202076-79212891	untreated	treated	OK	3.13081	6.3922	1.02978	2.62206	0.0001	0.000385101	yes
ALOX12P2	ALOX12P2	ALOX12P2	chr17:6756894-6803668	untreated	treated	OK	0.596237	1.21733	1.02976	1.99671	0.00085	0.00265412	yes
CENPF	CENPF	CENPF	chr1:214776531-214837914	untreated	treated	OK	1.26815	2.58805	1.02915	2.4108	5e-05	0.000203335	yes
IPO8	IPO8	IPO8	chr12:30781914-30848929	untreated	treated	OK	5.13597	10.4755	1.02831	2.85971	5e-05	0.000203335	yes
GPRC5C	GPRC5C	GPRC5C	chr17:72427666-72443568	untreated	treated	OK	43.8518	89.3697	1.02715	2.90515	5e-05	0.000203335	yes
PYGL	PYGL	PYGL	chr14:51371934-51411248	untreated	treated	OK	92.3623	187.971	1.02513	2.90702	5e-05	0.000203335	yes
GALNT2	GALNT2	GALNT2	chr1:230193535-230417876	untreated	treated	OK	22.0616	44.8169	1.0225	2.5577	5e-05	0.000203335	yes
FBLN1	FBLN1	FBLN1	chr22:45898718-45997014	untreated	treated	OK	10.7229	21.7667	1.02143	2.83153	5e-05	0.000203335	yes
TM9SF1	TM9SF1	TM9SF1	chr14:24658348-24664942	untreated	treated	OK	24.078	48.8766	1.02143	2.90985	5e-05	0.000203335	yes
HTRA1	HTRA1	HTRA1	chr10:124221040-124274424	untreated	treated	OK	23.3542	47.3973	1.02112	2.91337	5e-05	0.000203335	yes
MED24	MED24	MED24	chr17:38175349-38210889	untreated	treated	OK	8.98572	18.2301	1.02062	2.91293	5e-05	0.000203335	yes
ZW10	ZW10	ZW10	chr11:113603904-113644485	untreated	treated	OK	5.52221	11.2018	1.02042	2.77037	5e-05	0.000203335	yes
NRDE2	NRDE2	NRDE2	chr14:90744397-90798481	untreated	treated	OK	2.78049	5.63999	1.02035	2.68625	5e-05	0.000203335	yes
FAM21C	FAM21C	FAM21C	chr10:46222647-46288412	untreated	treated	OK	1.42916	2.89842	1.0201	2.57855	5e-05	0.000203335	yes
EEA1	EEA1	EEA1	chr12:93166284-93323107	untreated	treated	OK	3.2589	6.60713	1.01964	2.57523	5e-05	0.000203335	yes
SLC52A3	SLC52A3	SLC52A3	chr20:740723-749228	untreated	treated	OK	1.63162	3.30713	1.01928	2.43306	5e-05	0.000203335	yes
TMEM132A	TMEM132A	TMEM132A	chr11:60691912-60719257	untreated	treated	OK	5.53559	11.2199	1.01924	2.79806	5e-05	0.000203335	yes
ADAM19	ADAM19	ADAM19	chr5:156904311-157002831	untreated	treated	OK	2.67428	5.41722	1.0184	2.76546	5e-05	0.000203335	yes
SCARA5	SCARA5	SCARA5	chr8:27727398-27850369	untreated	treated	OK	20.7407	41.9651	1.01673	2.95236	5e-05	0.000203335	yes
KDM2B	KDM2B	KDM2B	chr12:121866899-122018920	untreated	treated	OK	5.18552	10.4885	1.01625	2.83466	5e-05	0.000203335	yes
TNFAIP3	TNFAIP3	TNFAIP3	chr6:138144806-138204451	untreated	treated	OK	0.581038	1.17522	1.01622	2.17325	0.00015	0.000558031	yes
EP300	EP300	EP300	chr22:41488613-41576081	untreated	treated	OK	3.98971	8.06821	1.01596	2.5525	5e-05	0.000203335	yes
TJP2	TJP2	TJP2	chr9:71736179-71870124	untreated	treated	OK	4.82299	9.75179	1.01574	2.74008	5e-05	0.000203335	yes
NPEPPS	NPEPPS	NPEPPS	chr17:45608443-45700642	untreated	treated	OK	25.0736	50.6729	1.01505	2.94069	5e-05	0.000203335	yes
LOC146880	LOC146880	LOC146880	chr17:62745779-62778117	untreated	treated	OK	1.72793	3.49199	1.015	2.30651	0.0001	0.000385101	yes
PABPC3	PABPC3	PABPC3	chr13:25670275-25672704	untreated	treated	OK	0.538116	1.08697	1.01433	1.85788	0.0017	0.00491407	yes
TRIM5	TRIM5	TRIM5	chr11:5684424-5706339	untreated	treated	OK	6.93449	14.0045	1.01403	2.75699	5e-05	0.000203335	yes
SERPING1	SERPING1	SERPING1	chr11:57365026-57382326	untreated	treated	OK	0.347402	0.70159	1.01402	1.46699	0.0092	0.0216262	yes
TRIM66	TRIM66	TRIM66	chr11:8633583-8680383	untreated	treated	OK	0.461379	0.931532	1.01365	2.3243	5e-05	0.000203335	yes
MBTPS2	MBTPS2	MBTPS2	chrX:21857655-21903541	untreated	treated	OK	7.64192	15.4179	1.0126	2.78248	5e-05	0.000203335	yes
ERC1	ERC1	ERC1	chr12:1100373-1605099	untreated	treated	OK	2.82789	5.70455	1.01239	2.55816	5e-05	0.000203335	yes
DHX37	DHX37	DHX37	chr12:125431369-125473667	untreated	treated	OK	4.09287	8.25037	1.01134	2.78332	5e-05	0.000203335	yes
IFNGR1	IFNGR1	IFNGR1	chr6:137518620-137540567	untreated	treated	OK	2.64379	5.32931	1.01134	2.49234	0.0001	0.000385101	yes
HNRNPDL	HNRNPDL	HNRNPDL	chr4:83343716-83351378	untreated	treated	OK	25.3967	51.1936	1.01132	2.90775	5e-05	0.000203335	yes
ZNF684	ZNF684	ZNF684	chr1:40997232-41013841	untreated	treated	OK	0.582395	1.17367	1.01096	1.82265	0.0027	0.00738671	yes
ZBED5	ZBED5	ZBED5	chr11:10874250-10879620	untreated	treated	OK	11.6836	23.5351	1.01033	2.85153	5e-05	0.000203335	yes
GSE1	GSE1	GSE1	chr16:85645028-85709812	untreated	treated	OK	7.196	14.4937	1.01016	2.75381	5e-05	0.000203335	yes
ZNF225	ZNF225	ZNF225	chr19:44617547-44637255	untreated	treated	OK	1.31097	2.64034	1.01009	2.34619	5e-05	0.000203335	yes
PLAUR	PLAUR	PLAUR	chr19:44150246-44174498	untreated	treated	OK	14.7316	29.6555	1.00939	2.7517	5e-05	0.000203335	yes
PCNXL3	PCNXL3	PCNXL3	chr11:65383782-65404910	untreated	treated	OK	6.91686	13.9233	1.00931	2.79041	5e-05	0.000203335	yes
GFM1	GFM1	GFM1	chr3:158362316-158410360	untreated	treated	OK	5.79291	11.6443	1.00727	2.5109	5e-05	0.000203335	yes
ARFGAP2	ARFGAP2	ARFGAP2	chr11:46958239-47198676	untreated	treated	OK	23.605	47.4261	1.00659	2.29792	0.00025	0.00088837	yes
EP400	EP400	EP400	chr12:132434464-132565011	untreated	treated	OK	3.45169	6.93396	1.00637	2.51313	5e-05	0.000203335	yes
ZNF337	ZNF337	ZNF337	chr20:25604680-25677540	untreated	treated	OK	5.58345	11.2154	1.00625	2.70345	5e-05	0.000203335	yes
LMAN2L	LMAN2L	LMAN2L	chr2:97371666-97405813	untreated	treated	OK	13.8682	27.8542	1.00612	2.79996	5e-05	0.000203335	yes
BTN2A2	BTN2A2	BTN2A2	chr6:26383323-26395100	untreated	treated	OK	3.23056	6.4882	1.00603	2.49705	5e-05	0.000203335	yes
NR2C1	NR2C1	NR2C1	chr12:95414004-95467404	untreated	treated	OK	6.74323	13.5378	1.00549	2.49095	5e-05	0.000203335	yes
KIAA0368	KIAA0368	KIAA0368	chr9:114122972-114247025	untreated	treated	OK	8.35682	16.7668	1.00458	2.86603	5e-05	0.000203335	yes
MYADM	MYADM	MYADM	chr19:54368837-54379689	untreated	treated	OK	30.4857	61.1574	1.00439	2.92062	5e-05	0.000203335	yes
GPR39	GPR39	GPR39	chr2:133174146-133429070	untreated	treated	OK	4.5298	9.08534	1.00409	2.50222	5e-05	0.000203335	yes
C14orf159	C14orf159	C14orf159	chr14:91580356-91691740	untreated	treated	OK	0.403278	0.80853	1.00353	1.4836	0.00105	0.00320581	yes
MARCH7	MARCH7	MARCH7	chr2:160568967-160625094	untreated	treated	OK	16.2003	32.463	1.00277	2.87234	5e-05	0.000203335	yes
TBX3	TBX3	TBX3	chr12:115108058-115121969	untreated	treated	OK	5.88395	11.7903	1.00274	2.82956	5e-05	0.000203335	yes
WDR47	WDR47	WDR47	chr1:109512837-109584850	untreated	treated	OK	1.7772	3.56037	1.00242	2.57821	5e-05	0.000203335	yes
PIK3C2A	PIK3C2A	PIK3C2A	chr11:17108123-17191354	untreated	treated	OK	4.85937	9.72966	1.00162	2.70621	5e-05	0.000203335	yes
PHLDB2	PHLDB2	PHLDB2	chr3:111393522-111695364	untreated	treated	OK	6.62261	13.259	1.0015	2.70458	5e-05	0.000203335	yes
TRERF1	TRERF1	TRERF1	chr6:42192670-42419789	untreated	treated	OK	4.28228	8.57146	1.00116	2.75791	5e-05	0.000203335	yes
NCAPG	NCAPG	NCAPG	chr4:17812435-18023483	untreated	treated	OK	0.728709	1.45781	1.00039	1.38836	0.022	0.0457266	yes
VPS13D	VPS13D	VPS13D	chr1:12290095-12572098	untreated	treated	OK	1.29732	2.59519	1.00031	2.57556	5e-05	0.000203335	yes
RNF7	RNF7	RNF7	chr3:141457050-141465645	untreated	treated	OK	45.7395	22.8652	-1.00029	-2.80155	5e-05	0.000203335	yes
ZMYM6NB	ZMYM6NB	ZMYM6NB	chr1:35447126-35450948	untreated	treated	OK	19.6255	9.81057	-1.00032	-2.5347	5e-05	0.000203335	yes
TMEM134	TMEM134	TMEM134	chr11:67231818-67236748	untreated	treated	OK	41.8817	20.9277	-1.0009	-2.64335	5e-05	0.000203335	yes
NMRK1	NMRK1	NMRK1	chr9:77676115-77703133	untreated	treated	OK	18.0682	9.0275	-1.00105	-2.57761	5e-05	0.000203335	yes
RPUSD3	RPUSD3	RPUSD3	chr3:9879532-9885702	untreated	treated	OK	45.3986	22.6781	-1.00135	-2.74712	5e-05	0.000203335	yes
TK2	TK2	TK2	chr16:66541905-66584315	untreated	treated	OK	21.3027	10.6401	-1.00152	-2.85506	5e-05	0.000203335	yes
GNB2	GNB2	GNB2	chr7:100271362-100276792	untreated	treated	OK	367.332	183.463	-1.0016	-2.80405	5e-05	0.000203335	yes
RPL23AP7	RPL23AP7	RPL23AP7	chr2:114368815-114384715	untreated	treated	OK	16.2769	8.12841	-1.00178	-2.50965	5e-05	0.000203335	yes
C1orf174	C1orf174	C1orf174	chr1:3805696-3816857	untreated	treated	OK	18.0366	9.00704	-1.0018	-2.68902	5e-05	0.000203335	yes
PP7080	PP7080	PP7080	chr5:470624-473080	untreated	treated	OK	11.334	5.65806	-1.00227	-2.61973	5e-05	0.000203335	yes
CXXC5	CXXC5	CXXC5	chr5:139028300-139062680	untreated	treated	OK	6.83003	3.40808	-1.00293	-2.4315	0.0001	0.000385101	yes
OR2W3	OR2W3	OR2W3	chr1:248058888-248059833	untreated	treated	OK	3.05441	1.5236	-1.00341	-1.84006	0.00255	0.00702841	yes
N6AMT2	N6AMT2	N6AMT2	chr13:21303072-21348057	untreated	treated	OK	9.09746	4.53774	-1.00349	-2.29747	5e-05	0.000203335	yes
TRADD	TRADD	TRADD	chr16:67188088-67193812	untreated	treated	OK	49.0909	24.4834	-1.00365	-2.79383	5e-05	0.000203335	yes
RABIF	RABIF	RABIF	chr1:202847409-202858385	untreated	treated	OK	13.5543	6.75966	-1.00373	-2.7505	5e-05	0.000203335	yes
USP12	USP12	USP12	chr13:27640286-27746033	untreated	treated	OK	68.3609	34.0894	-1.00385	-2.90048	5e-05	0.000203335	yes
HOXA9	HOXA9	HOXA9	chr7:27202056-27219880	untreated	treated	OK	11.8344	5.90087	-1.00399	-2.0438	0.00035	0.00119762	yes
PRR5	PRR5	PRR5	chr22:45064426-45258664	untreated	treated	OK	5.91018	2.94675	-1.00408	-2.36645	5e-05	0.000203335	yes
CACFD1	CACFD1	CACFD1	chr9:136325086-136335909	untreated	treated	OK	20.3096	10.126	-1.0041	-2.78976	5e-05	0.000203335	yes
ZCRB1	ZCRB1	ZCRB1	chr12:42705887-42719932	untreated	treated	OK	71.8601	35.8272	-1.00413	-2.89846	5e-05	0.000203335	yes
CTNNBIP1	CTNNBIP1	CTNNBIP1	chr1:9908333-9970316	untreated	treated	OK	32.9884	16.4457	-1.00425	-2.88697	5e-05	0.000203335	yes
LOC148413	LOC148413	LOC148413	chr1:1334909-1342693	untreated	treated	OK	38.5385	19.2087	-1.00454	-1.51993	0.009	0.0211907	yes
RAB28	RAB28	RAB28	chr4:13369346-13485989	untreated	treated	OK	10.978	5.47093	-1.00476	-2.60837	5e-05	0.000203335	yes
C17orf89	C17orf89	C17orf89	chr17:79213110-79215098	untreated	treated	OK	56.3644	28.0664	-1.00594	-2.61129	5e-05	0.000203335	yes
TBC1D10B	TBC1D10B	TBC1D10B	chr16:30368421-30381522	untreated	treated	OK	22.6643	11.2811	-1.00652	-2.85148	5e-05	0.000203335	yes
KCNK1	KCNK1	KCNK1	chr1:233749749-233808258	untreated	treated	OK	12.878	6.40984	-1.00655	-2.6815	5e-05	0.000203335	yes
SAT1	SAT1	SAT1	chrX:23801274-23804340	untreated	treated	OK	425.559	211.701	-1.00733	-2.85404	5e-05	0.000203335	yes
FHIT	FHIT	FHIT	chr3:59735035-61237133	untreated	treated	OK	17.0247	8.45695	-1.00942	-2.56658	5e-05	0.000203335	yes
CNOT11	CNOT11	CNOT11	chr2:101869344-101886778	untreated	treated	OK	26.1086	12.9672	-1.00965	-2.85319	5e-05	0.000203335	yes
DNAL4	DNAL4	DNAL4	chr22:39174512-39190161	untreated	treated	OK	20.026	9.94426	-1.00994	-2.69451	5e-05	0.000203335	yes
KLHDC3	KLHDC3	KLHDC3	chr6:42981840-42989036	untreated	treated	OK	64.3655	31.9509	-1.01043	-2.87823	5e-05	0.000203335	yes
LSM2	LSM2	LSM2	chr6_qbl_hap6:3058813-3068398	untreated	treated	OK	60.844	30.2001	-1.01056	-2.74733	5e-05	0.000203335	yes
PTP4A3	PTP4A3	PTP4A3	chr8:142431487-142442554	untreated	treated	OK	10.8369	5.37858	-1.01066	-2.71387	5e-05	0.000203335	yes
SLC2A4RG	SLC2A4RG	SLC2A4RG	chr20:62371210-62436856	untreated	treated	OK	59.1365	29.3477	-1.0108	-2.61913	5e-05	0.000203335	yes
SNRNP25	SNRNP25	SNRNP25	chr16:103828-107669	untreated	treated	OK	27.489	13.6403	-1.01098	-2.64772	5e-05	0.000203335	yes
GNG2	GNG2	GNG2	chr14:52327021-52436518	untreated	treated	OK	23.7014	11.7587	-1.01124	-2.89898	5e-05	0.000203335	yes
ADSL	ADSL	ADSL	chr22:40742503-40762575	untreated	treated	OK	74.5989	36.9846	-1.01223	-2.85386	5e-05	0.000203335	yes
TP53I11	TP53I11	TP53I11	chr11:44785975-44972857	untreated	treated	OK	2.86407	1.41984	-1.01234	-2.47573	5e-05	0.000203335	yes
RAB5B	RAB5B	RAB5B	chr12:56367696-56390467	untreated	treated	OK	52.1859	25.8649	-1.01266	-2.93944	5e-05	0.000203335	yes
ANKRD37	ANKRD37	ANKRD37	chr4:186317839-186347139	untreated	treated	OK	17.9859	8.91293	-1.01289	-1.73094	0.0034	0.00903776	yes
CCDC153	CCDC153	CCDC153	chr11:119060962-119066584	untreated	treated	OK	18.5391	9.18541	-1.01315	-2.44833	5e-05	0.000203335	yes
LSM5	LSM5	LSM5	chr7:32524944-32534870	untreated	treated	OK	10.5309	5.21511	-1.01385	-2.66897	5e-05	0.000203335	yes
ZFAND2B	ZFAND2B	ZFAND2B	chr2:220071505-220074373	untreated	treated	OK	22.1417	10.9611	-1.01437	-2.66285	5e-05	0.000203335	yes
IMP3	IMP3	IMP3	chr15:75931425-75932664	untreated	treated	OK	89.3573	44.2173	-1.01498	-2.86589	5e-05	0.000203335	yes
LINC00094	LINC00094	LINC00094	chr9:136890560-136933141	untreated	treated	OK	8.8419	4.37085	-1.01644	-1.60962	0.00765	0.0184181	yes
EGFL7	EGFL7	EGFL7	chr9:139553307-139567130	untreated	treated	OK	4.18439	2.06839	-1.01651	-2.18031	0.0003	0.00104535	yes
LOH12CR2	LOH12CR2	LOH12CR2	chr12:12508341-12510001	untreated	treated	OK	2.12723	1.05135	-1.01674	-2.0091	0.00095	0.00293376	yes
ZNHIT1	ZNHIT1	ZNHIT1	chr7:100849257-100867471	untreated	treated	OK	324.849	160.533	-1.0169	-2.14849	0.0013	0.00388108	yes
FGFR1OP2	FGFR1OP2	FGFR1OP2	chr12:27091304-27119581	untreated	treated	OK	54.9128	27.1363	-1.01692	-2.24268	5e-05	0.000203335	yes
SLC35B1	SLC35B1	SLC35B1	chr17:47778295-47785313	untreated	treated	OK	74.7116	36.9197	-1.01694	-2.89735	5e-05	0.000203335	yes
CCDC90B	CCDC90B	CCDC90B	chr11:82970134-82997450	untreated	treated	OK	25.0679	12.3845	-1.01731	-2.88853	5e-05	0.000203335	yes
SHISA4	SHISA4	SHISA4	chr1:201857796-201861715	untreated	treated	OK	8.41828	4.15876	-1.01737	-2.49054	0.0001	0.000385101	yes
LIMK1	LIMK1	LIMK1	chr7:73498106-73536855	untreated	treated	OK	20.4187	10.0833	-1.01792	-2.92164	5e-05	0.000203335	yes
S100A6	S100A6	S100A6	chr1:153507075-153508717	untreated	treated	OK	7521.67	3714	-1.01808	-2.2998	5e-05	0.000203335	yes
CMTM3	CMTM3	CMTM3	chr16:66637934-66647795	untreated	treated	OK	51.0272	25.1947	-1.01815	-2.88637	5e-05	0.000203335	yes
NMT2	NMT2	NMT2	chr10:15147770-15210709	untreated	treated	OK	17.1763	8.48009	-1.01827	-2.78818	5e-05	0.000203335	yes
HSBP1L1	HSBP1L1	HSBP1L1	chr18:77724581-77730822	untreated	treated	OK	38.9771	19.2421	-1.01836	-2.66882	5e-05	0.000203335	yes
ANKRD29	ANKRD29	ANKRD29	chr18:21178889-21242849	untreated	treated	OK	18.4064	9.08597	-1.01849	-2.86692	5e-05	0.000203335	yes
S100A13	S100A13	S100A13	chr1:153591275-153618782	untreated	treated	OK	528.912	261.032	-1.0188	-2.08529	0.00065	0.00209544	yes
TMEM263	TMEM263	TMEM263	chr12:107349543-107367813	untreated	treated	OK	81.4162	40.1787	-1.01888	-2.96266	5e-05	0.000203335	yes
DNLZ	DNLZ	DNLZ	chr9:139256351-139258263	untreated	treated	OK	13.6221	6.72235	-1.01891	-2.34186	0.00015	0.000558031	yes
MMP25-AS1	MMP25-AS1	MMP25-AS1	chr16:3096681-3110724	untreated	treated	OK	1.48742	0.733721	-1.0195	-1.86998	0.003	0.00809605	yes
NDUFA8	NDUFA8	NDUFA8	chr9:124906337-124922098	untreated	treated	OK	214.666	105.834	-1.02029	-2.9011	5e-05	0.000203335	yes
GATSL3	GATSL3	GATSL3	chr22:30681106-30685616	untreated	treated	OK	8.57433	4.22604	-1.02072	-2.52394	5e-05	0.000203335	yes
TOMM40	TOMM40	TOMM40	chr19:45394476-45406946	untreated	treated	OK	26.3614	12.9901	-1.02102	-2.81414	5e-05	0.000203335	yes
ORAI1	ORAI1	ORAI1	chr12:122064454-122079946	untreated	treated	OK	34.0107	16.7575	-1.02118	-2.81517	5e-05	0.000203335	yes
PPP1R14B	PPP1R14B	PPP1R14B	chr11:64011950-64014413	untreated	treated	OK	219.469	108.128	-1.02127	-2.91818	5e-05	0.000203335	yes
ASNA1	ASNA1	ASNA1	chr19:12848305-12859137	untreated	treated	OK	262.733	129.425	-1.02148	-2.898	5e-05	0.000203335	yes
PEBP1	PEBP1	PEBP1	chr12:118573869-118583390	untreated	treated	OK	243.557	119.964	-1.02166	-2.92643	5e-05	0.000203335	yes
FAM213B	FAM213B	FAM213B	chr1:2517898-2564481	untreated	treated	OK	32.0646	15.7821	-1.0227	-2.85953	5e-05	0.000203335	yes
RAB18	RAB18	RAB18	chr10:27793102-27831166	untreated	treated	OK	20.2189	9.95136	-1.02274	-2.92926	5e-05	0.000203335	yes
SLC25A16	SLC25A16	SLC25A16	chr10:70242089-70287280	untreated	treated	OK	9.08882	4.47196	-1.02319	-2.67251	5e-05	0.000203335	yes
MRPL23	MRPL23	MRPL23	chr11:1968501-1977839	untreated	treated	OK	310.861	152.878	-1.02389	-2.90069	5e-05	0.000203335	yes
HCG4	HCG4	HCG4	chr6_ssto_hap7:1096479-1103140	untreated	treated	OK	5.16832	2.54097	-1.02432	-2.25082	0.00025	0.00088837	yes
ADO	ADO	ADO	chr10:64564515-64568239	untreated	treated	OK	51.6911	25.4109	-1.02447	-2.96338	5e-05	0.000203335	yes
PPP2R2D	PPP2R2D	PPP2R2D	chr10:133747954-133773338	untreated	treated	OK	8.42967	4.14358	-1.0246	-2.85243	5e-05	0.000203335	yes
RRAGC	RRAGC	RRAGC	chr1:39303868-39325495	untreated	treated	OK	36.192	17.7877	-1.02479	-2.93802	5e-05	0.000203335	yes
TMIE	TMIE	TMIE	chr3:46742822-46752413	untreated	treated	OK	3.84984	1.8921	-1.02481	-2.35688	0.0001	0.000385101	yes
C19orf33	C19orf33	C19orf33	chr19:38794199-38806606	untreated	treated	OK	661.217	324.879	-1.02522	-2.45854	5e-05	0.000203335	yes
FAM219B	FAM219B	FAM219B	chr15:75192327-75199462	untreated	treated	OK	28.2829	13.8939	-1.02548	-2.92722	5e-05	0.000203335	yes
UPK3A	UPK3A	UPK3A	chr22:45680867-45691755	untreated	treated	OK	1.47665	0.725296	-1.02569	-1.37508	0.018	0.0386753	yes
ZNF664	ZNF664	ZNF664	chr12:124457761-124800570	untreated	treated	OK	186.704	91.7002	-1.02576	-2.85024	5e-05	0.000203335	yes
NANP	NANP	NANP	chr20:25593572-25604648	untreated	treated	OK	11.1639	5.48277	-1.02587	-2.83386	5e-05	0.000203335	yes
MIR210HG	MIR210HG	MIR210HG	chr11:565656-568457	untreated	treated	OK	13.2639	6.51358	-1.02599	-2.75048	5e-05	0.000203335	yes
TTC39A	TTC39A	TTC39A	chr1:51752929-51810788	untreated	treated	OK	0.867247	0.425811	-1.02623	-1.61145	0.00075	0.0023769	yes
TMEM38B	TMEM38B	TMEM38B	chr9:108456805-108538892	untreated	treated	OK	6.43308	3.15778	-1.0266	-2.70484	5e-05	0.000203335	yes
COX20	COX20	COX20	chr1:244998638-245010243	untreated	treated	OK	17.4884	8.57746	-1.02778	-2.55689	5e-05	0.000203335	yes
FAM173A	FAM173A	FAM173A	chr16:771141-776473	untreated	treated	OK	65.8893	32.312	-1.02797	-2.73705	5e-05	0.000203335	yes
HDDC2	HDDC2	HDDC2	chr6:125596495-125623282	untreated	treated	OK	24.7383	12.1307	-1.02808	-2.78579	5e-05	0.000203335	yes
OXLD1	OXLD1	OXLD1	chr17:79632065-79633667	untreated	treated	OK	63.99	31.3698	-1.02847	-2.59052	5e-05	0.000203335	yes
BANF1	BANF1	BANF1	chr11:65764015-65771617	untreated	treated	OK	315.475	154.618	-1.02881	-2.48291	5e-05	0.000203335	yes
B9D1	B9D1	B9D1	chr17:19240866-19290532	untreated	treated	OK	31.5846	15.4785	-1.02895	-1.94178	0.00115	0.00347826	yes
FKBP2	FKBP2	FKBP2	chr11:64008412-64011607	untreated	treated	OK	204.491	100.213	-1.02897	-2.91736	5e-05	0.000203335	yes
PLA2G16	PLA2G16	PLA2G16	chr11:63341943-63381941	untreated	treated	OK	52.5705	25.7566	-1.02931	-2.83836	5e-05	0.000203335	yes
MALL	MALL	MALL	chr2:110841446-110874143	untreated	treated	OK	7.65798	3.75151	-1.02949	-2.72675	5e-05	0.000203335	yes
KLHL7	KLHL7	KLHL7	chr7:23145352-23215038	untreated	treated	OK	26.3405	12.898	-1.03013	-2.30059	5e-05	0.000203335	yes
NDUFB6	NDUFB6	NDUFB6	chr9:32540541-32573182	untreated	treated	OK	110.263	53.9771	-1.03053	-2.2168	0.0004	0.00135259	yes
RNF10	RNF10	RNF10	chr12:120972131-121015397	untreated	treated	OK	130.251	63.751	-1.03077	-2.95774	5e-05	0.000203335	yes
MEST	MEST	MEST	chr7:130126015-130372268	untreated	treated	OK	10.9325	5.35082	-1.03079	-1.91709	0.0015	0.00439991	yes
GSKIP	GSKIP	GSKIP	chr14:96829788-96853627	untreated	treated	OK	40.6374	19.8845	-1.03117	-2.92184	5e-05	0.000203335	yes
JHDM1D-AS1	JHDM1D-AS1	JHDM1D-AS1	chr7:139877060-139879440	untreated	treated	OK	1.63794	0.80141	-1.03127	-2.12342	0.0007	0.00223654	yes
OAZ2	OAZ2	OAZ2	chr15:64979772-64995480	untreated	treated	OK	98.2172	48.0501	-1.03144	-2.94725	5e-05	0.000203335	yes
TMEM222	TMEM222	TMEM222	chr1:27648635-27662891	untreated	treated	OK	53.68	26.2552	-1.03178	-2.82294	5e-05	0.000203335	yes
LOC100505622	LOC100505622	LOC100505622	chr19:42636780-42641251	untreated	treated	OK	7.97733	3.9017	-1.0318	-2.16491	0.0004	0.00135259	yes
UFSP2	UFSP2	UFSP2	chr4:186317839-186347139	untreated	treated	OK	9.11978	4.45881	-1.03234	-2.12005	0.00035	0.00119762	yes
ERAL1	ERAL1	ERAL1	chr17:27182042-27188072	untreated	treated	OK	31.0298	15.1616	-1.03323	-2.86275	5e-05	0.000203335	yes
MRPL43	MRPL43	MRPL43	chr10:102732285-102747276	untreated	treated	OK	105.673	51.6229	-1.03352	-2.60221	5e-05	0.000203335	yes
GPX1	GPX1	GPX1	chr3:49394608-49395791	untreated	treated	OK	701.704	342.749	-1.03371	-2.84944	5e-05	0.000203335	yes
VPS29	VPS29	VPS29	chr12:110929327-110939945	untreated	treated	OK	105.708	51.6329	-1.03373	-2.97693	5e-05	0.000203335	yes
ACOT8	ACOT8	ACOT8	chr20:44462469-44486048	untreated	treated	OK	102.131	49.8756	-1.03401	-2.22899	0.0002	0.000726271	yes
LHPP	LHPP	LHPP	chr10:126150340-126302710	untreated	treated	OK	18.9872	9.27233	-1.03402	-2.77225	5e-05	0.000203335	yes
LAMTOR5	LAMTOR5	LAMTOR5	chr1:110943876-110958896	untreated	treated	OK	157.536	76.9187	-1.03427	-2.90946	5e-05	0.000203335	yes
CPTP	CPTP	CPTP	chr1:1260142-1264276	untreated	treated	OK	39.4268	19.2481	-1.03446	-2.9312	5e-05	0.000203335	yes
SUB1	SUB1	SUB1	chr5:32585604-32604185	untreated	treated	OK	61.1394	29.8439	-1.03467	-2.98778	5e-05	0.000203335	yes
TIMM10B	TIMM10B	TIMM10B	chr11:6495912-6505911	untreated	treated	OK	31.3946	15.3191	-1.03519	-1.81905	0.00125	0.00374565	yes
SMS	SMS	SMS	chrX:21958690-22012955	untreated	treated	OK	45.5851	22.2388	-1.03549	-2.93734	5e-05	0.000203335	yes
CIB1	CIB1	CIB1	chr15:90773476-90815443	untreated	treated	OK	249.723	121.821	-1.03557	-1.73254	0.00295	0.00798613	yes
HHLA3	HHLA3	HHLA3	chr1:70820492-70833705	untreated	treated	OK	28.302	13.8034	-1.03588	-2.6467	5e-05	0.000203335	yes
GOLPH3	GOLPH3	GOLPH3	chr5:32124823-32174425	untreated	treated	OK	67.6981	33.0162	-1.03594	-2.99979	5e-05	0.000203335	yes
KCMF1	KCMF1	KCMF1	chr2:85198230-85286595	untreated	treated	OK	17.1083	8.3429	-1.03607	-2.98331	5e-05	0.000203335	yes
KLHL12	KLHL12	KLHL12	chr1:202860223-202897772	untreated	treated	OK	17.4137	8.4891	-1.03654	-2.90482	5e-05	0.000203335	yes
MGST1	MGST1	MGST1	chr12:16500075-16530123	untreated	treated	OK	134.213	65.4252	-1.03661	-2.91469	5e-05	0.000203335	yes
C7orf13	C7orf13	C7orf13	chr7:156431059-156433348	untreated	treated	OK	4.9974	2.43608	-1.03662	-2.55892	5e-05	0.000203335	yes
DEPDC1B	DEPDC1B	DEPDC1B	chr5:59892738-59995993	untreated	treated	OK	1.42165	0.692814	-1.03703	-2.07224	0.00045	0.00150008	yes
ST3GAL4-AS1	ST3GAL4-AS1	ST3GAL4-AS1	chr11:126173646-126225482	untreated	treated	OK	20.7965	10.1341	-1.03712	-1.38677	0.0172	0.0372412	yes
TMEM241	TMEM241	TMEM241	chr18:20875978-21017925	untreated	treated	OK	4.48993	2.18782	-1.0372	-2.62541	5e-05	0.000203335	yes
ACOT13	ACOT13	ACOT13	chr6:24667262-24719403	untreated	treated	OK	11.5361	5.61802	-1.03803	-1.54704	0.00815	0.0194768	yes
C10orf32	C10orf32	C10orf32	chr10:104613966-104661655	untreated	treated	OK	7.10389	3.45882	-1.03833	-1.98809	0.00105	0.00320581	yes
OAF	OAF	OAF	chr11:120081746-120100650	untreated	treated	OK	15.9846	7.78128	-1.0386	-2.78498	5e-05	0.000203335	yes
TCEA3	TCEA3	TCEA3	chr1:23707401-23751272	untreated	treated	OK	42.3043	20.5934	-1.03862	-2.93305	5e-05	0.000203335	yes
SCN1B	SCN1B	SCN1B	chr19:35521591-35531353	untreated	treated	OK	12.348	6.01072	-1.03867	-2.64813	5e-05	0.000203335	yes
DYNLRB1	DYNLRB1	DYNLRB1	chr20:33104188-33128762	untreated	treated	OK	728.916	354.814	-1.03869	-2.94109	5e-05	0.000203335	yes
C1QBP	C1QBP	C1QBP	chr17:5185557-5342471	untreated	treated	OK	205.205	99.8706	-1.03893	-1.8082	0.0028	0.00761996	yes
GCH1	GCH1	GCH1	chr14:55308723-55369542	untreated	treated	OK	8.88853	4.32548	-1.03908	-2.58777	5e-05	0.000203335	yes
ZNF639	ZNF639	ZNF639	chr3:179040778-179053323	untreated	treated	OK	19.1031	9.29371	-1.03948	-2.90676	5e-05	0.000203335	yes
CRIPT	CRIPT	CRIPT	chr2:46844310-46857315	untreated	treated	OK	8.33411	4.05204	-1.04038	-2.89101	5e-05	0.000203335	yes
MTMR12	MTMR12	MTMR12	chr5:32227112-32313114	untreated	treated	OK	12.839	6.24235	-1.04038	-2.95456	5e-05	0.000203335	yes
MRPL52	MRPL52	MRPL52	chr14:23299091-23304246	untreated	treated	OK	135.19	65.72	-1.04058	-2.9347	5e-05	0.000203335	yes
RNPS1	RNPS1	RNPS1	chr16:2303116-2318413	untreated	treated	OK	56.71	27.5586	-1.0411	-2.96963	5e-05	0.000203335	yes
C2orf15	C2orf15	C2orf15	chr2:99613723-99771187	untreated	treated	OK	3.42325	1.66321	-1.0414	-1.9048	0.00175	0.00504169	yes
PHOSPHO1	PHOSPHO1	PHOSPHO1	chr17:47300731-47308128	untreated	treated	OK	6.54265	3.17858	-1.04149	-2.60781	5e-05	0.000203335	yes
ATP5O	ATP5O	ATP5O	chr21:35275756-35288158	untreated	treated	OK	505.672	245.646	-1.04162	-2.94964	5e-05	0.000203335	yes
HMG20B	HMG20B	HMG20B	chr19:3572942-3579081	untreated	treated	OK	144.931	70.3746	-1.04224	-3.00886	5e-05	0.000203335	yes
HCFC1R1	HCFC1R1	HCFC1R1	chr16:3072620-3077756	untreated	treated	OK	117.008	56.8028	-1.04257	-2.41817	5e-05	0.000203335	yes
SMKR1	SMKR1	SMKR1	chr7:129142319-129152773	untreated	treated	OK	9.16141	4.44609	-1.04303	-2.45721	5e-05	0.000203335	yes
CYC1	CYC1	CYC1	chr8:145149937-145152430	untreated	treated	OK	425.13	206.304	-1.04313	-2.92898	5e-05	0.000203335	yes
UBE2D1	UBE2D1	UBE2D1	chr10:60094738-60130513	untreated	treated	OK	16.3253	7.92176	-1.04321	-2.86322	5e-05	0.000203335	yes
TBX1	TBX1	TBX1	chr22:19744225-19771112	untreated	treated	OK	10.1531	4.92642	-1.04331	-2.73586	5e-05	0.000203335	yes
NMB	NMB	NMB	chr15:85198359-85201802	untreated	treated	OK	6.76097	3.27915	-1.04391	-2.35902	5e-05	0.000203335	yes
PROSC	PROSC	PROSC	chr8:37620100-37637286	untreated	treated	OK	28.3612	13.7528	-1.0442	-2.95518	5e-05	0.000203335	yes
PHC2	PHC2	PHC2	chr1:33789223-33841194	untreated	treated	OK	223.516	108.349	-1.0447	-2.93682	5e-05	0.000203335	yes
TMEM237	TMEM237	TMEM237	chr2:202484906-202508252	untreated	treated	OK	6.85909	3.32485	-1.04473	-2.86661	5e-05	0.000203335	yes
GOSR2	GOSR2	GOSR2	chr17:45000485-45018733	untreated	treated	OK	38.173	18.5029	-1.0448	-2.89124	5e-05	0.000203335	yes
RAB1B	RAB1B	RAB1B	chr11:66036055-66044963	untreated	treated	OK	359.864	174.415	-1.04492	-2.9329	5e-05	0.000203335	yes
FAAP20	FAAP20	FAAP20	chr1:1981908-2144159	untreated	treated	OK	155.004	75.1196	-1.04504	-1.98009	0.00075	0.0023769	yes
SH3BGRL	SH3BGRL	SH3BGRL	chrX:80369199-80554046	untreated	treated	OK	168.803	81.8042	-1.04509	-2.78336	5e-05	0.000203335	yes
ATG5	ATG5	ATG5	chr6:106632351-106773695	untreated	treated	OK	21.2728	10.3084	-1.04519	-2.93415	5e-05	0.000203335	yes
ZDHHC1	ZDHHC1	ZDHHC1	chr16:67428321-67450339	untreated	treated	OK	3.29788	1.59757	-1.04566	-2.35015	0.0002	0.000726271	yes
HDGFRP3	HDGFRP3	HDGFRP3	chr15:83806803-83876770	untreated	treated	OK	19.1688	9.28496	-1.04579	-2.86302	5e-05	0.000203335	yes
RSAD1	RSAD1	RSAD1	chr17:48556160-48563341	untreated	treated	OK	77.0127	37.2859	-1.04647	-3.04022	5e-05	0.000203335	yes
TMED2	TMED2	TMED2	chr12:124069075-124082688	untreated	treated	OK	120.81	58.4894	-1.04649	-3.02135	5e-05	0.000203335	yes
CENPK	CENPK	CENPK	chr5:64813592-64858995	untreated	treated	OK	1.36743	0.661911	-1.04676	-1.79647	0.0018	0.0051742	yes
PMM1	PMM1	PMM1	chr22:41972889-41985871	untreated	treated	OK	71.747	34.7161	-1.04731	-2.90562	5e-05	0.000203335	yes
RALB	RALB	RALB	chr2:121010413-121052286	untreated	treated	OK	48.0235	23.2268	-1.04795	-3.00756	5e-05	0.000203335	yes
RALA	RALA	RALA	chr7:39663151-39747723	untreated	treated	OK	19.2412	9.30397	-1.04828	-2.93541	5e-05	0.000203335	yes
PSMG1	PSMG1	PSMG1	chr21:40547371-40555440	untreated	treated	OK	62.9265	30.4234	-1.04848	-2.93934	5e-05	0.000203335	yes
CCDC43	CCDC43	CCDC43	chr17:42754804-42767165	untreated	treated	OK	46.9758	22.7102	-1.04858	-3.00091	5e-05	0.000203335	yes
UBE2J1	UBE2J1	UBE2J1	chr6:90036343-90062619	untreated	treated	OK	11.5818	5.59727	-1.04906	-2.9123	5e-05	0.000203335	yes
TMEM121	TMEM121	TMEM121	chr14:105992952-105996539	untreated	treated	OK	15.5745	7.52493	-1.04944	-2.73545	5e-05	0.000203335	yes
BECN1	BECN1	BECN1	chr17:40950853-40976310	untreated	treated	OK	48.7353	23.5461	-1.04948	-2.97522	5e-05	0.000203335	yes
FABP5	FABP5	FABP5	chr8:82192717-82197012	untreated	treated	OK	56.575	27.3228	-1.05006	-2.82189	5e-05	0.000203335	yes
SNTA1	SNTA1	SNTA1	chr20:31995762-32031698	untreated	treated	OK	28.0407	13.5349	-1.05084	-2.92347	5e-05	0.000203335	yes
MRPS17	MRPS17	MRPS17	chr7:56019610-56023033	untreated	treated	OK	54.3943	26.2544	-1.0509	-2.76892	5e-05	0.000203335	yes
SEC61B	SEC61B	SEC61B	chr9:101984569-101992901	untreated	treated	OK	530.373	255.946	-1.05117	-3.01016	5e-05	0.000203335	yes
DNAJC19	DNAJC19	DNAJC19	chr3:180701497-180707562	untreated	treated	OK	31.7863	15.338	-1.05129	-2.87217	5e-05	0.000203335	yes
ZPR1	ZPR1	ZPR1	chr11:116649275-116658739	untreated	treated	OK	28.2716	13.639	-1.05162	-2.89363	5e-05	0.000203335	yes
NCBP2-AS2	NCBP2-AS2	NCBP2-AS2	chr3:196669493-196670884	untreated	treated	OK	63.5808	30.6724	-1.05165	-2.95911	5e-05	0.000203335	yes
PHF1	PHF1	PHF1	chr6_ssto_hap7:4859020-4864476	untreated	treated	OK	63.2381	30.5067	-1.05167	-3.01743	5e-05	0.000203335	yes
ZNF674-AS1	ZNF674-AS1	ZNF674-AS1	chrX:46404924-46407910	untreated	treated	OK	1.96573	0.948184	-1.05183	-2.20435	0.0002	0.000726271	yes
SLC25A42	SLC25A42	SLC25A42	chr19:19174802-19223841	untreated	treated	OK	11.1723	5.38883	-1.05188	-2.88432	5e-05	0.000203335	yes
PIGX	PIGX	PIGX	chr3:196439244-196462876	untreated	treated	OK	8.44479	4.07212	-1.05228	-2.79556	5e-05	0.000203335	yes
CACYBP	CACYBP	CACYBP	chr1:174968570-174981163	untreated	treated	OK	13.4456	6.48286	-1.05243	-2.88748	5e-05	0.000203335	yes
TPD52L2	TPD52L2	TPD52L2	chr20:62496580-62522898	untreated	treated	OK	409.949	197.613	-1.05276	-2.88464	5e-05	0.000203335	yes
GSAP	GSAP	GSAP	chr7:76940067-77054760	untreated	treated	OK	4.5276	2.18245	-1.0528	-2.66852	5e-05	0.000203335	yes
NELFB	NELFB	NELFB	chr9:140149751-140168000	untreated	treated	OK	57.936	27.9193	-1.0532	-3.03674	5e-05	0.000203335	yes
TFDP1	TFDP1	TFDP1	chr13:114239002-114295788	untreated	treated	OK	37.7475	18.1886	-1.05335	-2.99213	5e-05	0.000203335	yes
KIAA1147	KIAA1147	KIAA1147	chr7:141356527-141401953	untreated	treated	OK	6.65563	3.20624	-1.05369	-2.88771	5e-05	0.000203335	yes
UBTD1	UBTD1	UBTD1	chr10:99258638-99330967	untreated	treated	OK	127.062	61.196	-1.05403	-3.02947	5e-05	0.000203335	yes
PID1	PID1	PID1	chr2:229888688-230136057	untreated	treated	OK	8.7198	4.19849	-1.05443	-2.78429	5e-05	0.000203335	yes
C1orf204	C1orf204	C1orf204	chr1:159796478-159832447	untreated	treated	OK	2.11602	1.01836	-1.0551	-2.27986	0.00025	0.00088837	yes
DDHD2	DDHD2	DDHD2	chr8:38089008-38120287	untreated	treated	OK	12.253	5.89692	-1.0551	-2.95347	5e-05	0.000203335	yes
FAM49B	FAM49B	FAM49B	chr8:130851838-131028897	untreated	treated	OK	47.8712	23.0352	-1.05532	-3.02633	5e-05	0.000203335	yes
FAM222A	FAM222A	FAM222A	chr12:110152186-110211292	untreated	treated	OK	2.24947	1.08242	-1.05533	-2.26554	0.00015	0.000558031	yes
SMIM4	SMIM4	SMIM4	chr3:52570620-52574586	untreated	treated	OK	29.5367	14.2109	-1.05551	-2.44566	5e-05	0.000203335	yes
GNG7	GNG7	GNG7	chr19:2511217-2702746	untreated	treated	OK	15.2754	7.34881	-1.05563	-2.99453	5e-05	0.000203335	yes
RAD17	RAD17	RAD17	chr5:68647552-68710630	untreated	treated	OK	13.8873	6.68067	-1.0557	-1.49461	0.0193	0.040978	yes
DPH3	DPH3	DPH3	chr3:16298567-16306496	untreated	treated	OK	23.9786	11.5305	-1.05629	-2.99591	5e-05	0.000203335	yes
CISD2	CISD2	CISD2	chr4:103790134-103940896	untreated	treated	OK	7.7069	3.70584	-1.05635	-2.90665	5e-05	0.000203335	yes
OAZ1	OAZ1	OAZ1	chr19:2269484-2273487	untreated	treated	OK	1258.62	605.076	-1.05666	-2.77671	5e-05	0.000203335	yes
SFT2D1	SFT2D1	SFT2D1	chr6:166733215-166756094	untreated	treated	OK	44.9809	21.6168	-1.05716	-2.91267	5e-05	0.000203335	yes
POLE3	POLE3	POLE3	chr9:116169517-116191964	untreated	treated	OK	50.4783	24.2503	-1.05766	-3.00629	5e-05	0.000203335	yes
ATP5H	ATP5H	ATP5H	chr17:73028661-73061984	untreated	treated	OK	888.411	426.767	-1.05778	-2.4421	5e-05	0.000203335	yes
MRPL13	MRPL13	MRPL13	chr8:121408082-121535875	untreated	treated	OK	109.881	52.7686	-1.05819	-2.92396	5e-05	0.000203335	yes
RAMP1	RAMP1	RAMP1	chr2:238768186-238820759	untreated	treated	OK	360.705	173.205	-1.05834	-3.00128	5e-05	0.000203335	yes
CDC42SE2	CDC42SE2	CDC42SE2	chr5:130599701-130730382	untreated	treated	OK	20.2511	9.72047	-1.0589	-3.01691	5e-05	0.000203335	yes
FCHO1	FCHO1	FCHO1	chr19:17858526-17899377	untreated	treated	OK	12.3045	5.90583	-1.05898	-2.91374	5e-05	0.000203335	yes
CCDC85C	CCDC85C	CCDC85C	chr14:99947738-100070727	untreated	treated	OK	9.19183	4.40967	-1.05968	-1.57854	0.01025	0.0237787	yes
FLOT1	FLOT1	FLOT1	chr6_ssto_hap7:2027817-2042770	untreated	treated	OK	289.563	138.876	-1.06008	-2.99231	5e-05	0.000203335	yes
SMARCD3	SMARCD3	SMARCD3	chr7:150936058-150974231	untreated	treated	OK	23.3547	11.2005	-1.06014	-2.87221	5e-05	0.000203335	yes
PANK1	PANK1	PANK1	chr10:91339253-91405329	untreated	treated	OK	1.31822	0.632157	-1.06024	-2.56608	5e-05	0.000203335	yes
GPS2	GPS2	GPS2	chr17:7215977-7218658	untreated	treated	OK	32.0256	15.3444	-1.06151	-2.87366	5e-05	0.000203335	yes
QDPR	QDPR	QDPR	chr4:17488015-17513857	untreated	treated	OK	26.0006	12.4525	-1.06211	-2.88306	5e-05	0.000203335	yes
ATP5I	ATP5I	ATP5I	chr4:666224-668127	untreated	treated	OK	648.089	310.363	-1.06223	-2.97128	5e-05	0.000203335	yes
ARL5A	ARL5A	ARL5A	chr2:152657479-152685009	untreated	treated	OK	16.029	7.67555	-1.06234	-2.92459	5e-05	0.000203335	yes
HSBP1	HSBP1	HSBP1	chr16:83841507-83846607	untreated	treated	OK	209.594	100.362	-1.06239	-3	5e-05	0.000203335	yes
LOC654342	LOC654342	LOC654342	chr2:91824708-91847975	untreated	treated	OK	35.2078	16.8543	-1.06278	-2.67275	5e-05	0.000203335	yes
RELB	RELB	RELB	chr19:45504706-45541456	untreated	treated	OK	3.97075	1.9005	-1.06303	-2.54097	5e-05	0.000203335	yes
UBE2G2	UBE2G2	UBE2G2	chr21:46188494-46221751	untreated	treated	OK	49.1762	23.533	-1.06328	-3.08002	5e-05	0.000203335	yes
HPGD	HPGD	HPGD	chr4:175411327-175444049	untreated	treated	OK	146.622	70.1247	-1.06411	-3.01778	5e-05	0.000203335	yes
TCF19	TCF19	TCF19	chr6_ssto_hap7:2461238-2466929	untreated	treated	OK	6.12538	2.92873	-1.06452	-2.78214	5e-05	0.000203335	yes
UQCR10	UQCR10	UQCR10	chr22:30163357-30166402	untreated	treated	OK	149.754	71.5964	-1.06463	-2.97774	5e-05	0.000203335	yes
ADIPOR2	ADIPOR2	ADIPOR2	chr12:1800246-1897845	untreated	treated	OK	32.803	15.6795	-1.06495	-3.07044	5e-05	0.000203335	yes
GAS2L1	GAS2L1	GAS2L1	chr22:29702984-29708778	untreated	treated	OK	9.89946	4.73173	-1.06498	-2.80242	5e-05	0.000203335	yes
DCTN3	DCTN3	DCTN3	chr9:34613541-34620520	untreated	treated	OK	123.982	59.2594	-1.06501	-2.95417	5e-05	0.000203335	yes
S100A16	S100A16	S100A16	chr1:153579366-153585514	untreated	treated	OK	1484.36	709.396	-1.06518	-2.78911	5e-05	0.000203335	yes
RFNG	RFNG	RFNG	chr17:80005777-80009650	untreated	treated	OK	51.6549	24.6775	-1.06571	-3.00112	5e-05	0.000203335	yes
AP1S1	AP1S1	AP1S1	chr7:100797685-100804557	untreated	treated	OK	450.215	215.05	-1.06594	-2.98232	5e-05	0.000203335	yes
ATP6V0E2	ATP6V0E2	ATP6V0E2	chr7:149564782-149577801	untreated	treated	OK	29.9605	14.3054	-1.06651	-2.96436	5e-05	0.000203335	yes
OGFRL1	OGFRL1	OGFRL1	chr6:71998476-72011973	untreated	treated	OK	2.80798	1.34028	-1.06699	-2.25524	0.0003	0.00104535	yes
ICAM3	ICAM3	ICAM3	chr19:10444451-10450345	untreated	treated	OK	19.2492	9.18771	-1.06702	-2.79941	5e-05	0.000203335	yes
ETFA	ETFA	ETFA	chr15:76508628-76603810	untreated	treated	OK	80.5096	38.4254	-1.0671	-3.00339	5e-05	0.000203335	yes
CBFB	CBFB	CBFB	chr16:67063049-67134958	untreated	treated	OK	26.5474	12.6703	-1.06712	-3.03168	5e-05	0.000203335	yes
BLOC1S6	BLOC1S6	BLOC1S6	chr15:45879416-45901909	untreated	treated	OK	46.8978	22.3828	-1.06713	-3.09684	5e-05	0.000203335	yes
SOX8	SOX8	SOX8	chr16:1031807-1036979	untreated	treated	OK	2.61603	1.24843	-1.06726	-2.52877	5e-05	0.000203335	yes
FDX1L	FDX1L	FDX1L	chr19:10420886-10426691	untreated	treated	OK	58.9208	28.1144	-1.06747	-2.86852	5e-05	0.000203335	yes
PI4K2B	PI4K2B	PI4K2B	chr4:25235652-25280831	untreated	treated	OK	8.80818	4.2028	-1.06749	-2.89234	5e-05	0.000203335	yes
UBE2J2	UBE2J2	UBE2J2	chr1:1189291-1209234	untreated	treated	OK	56.2722	26.8448	-1.06778	-3.08975	5e-05	0.000203335	yes
OBFC1	OBFC1	OBFC1	chr10:105637317-105678045	untreated	treated	OK	14.8439	7.08036	-1.06798	-3.04391	5e-05	0.000203335	yes
PRTFDC1	PRTFDC1	PRTFDC1	chr10:25137535-25241573	untreated	treated	OK	4.02356	1.91911	-1.06803	-2.45069	5e-05	0.000203335	yes
MRPS10	MRPS10	MRPS10	chr6:42174538-42185633	untreated	treated	OK	79.6866	38.0077	-1.06805	-3.08116	5e-05	0.000203335	yes
SSU72	SSU72	SSU72	chr1:1477052-1510262	untreated	treated	OK	228.522	108.976	-1.06833	-3.06495	5e-05	0.000203335	yes
SNF8	SNF8	SNF8	chr17:47007458-47022154	untreated	treated	OK	631.473	301.099	-1.06848	-2.96519	5e-05	0.000203335	yes
COX5A	COX5A	COX5A	chr15:75212616-75230495	untreated	treated	OK	209.279	99.7848	-1.06853	-3.02718	5e-05	0.000203335	yes
PINK1	PINK1	PINK1	chr1:20959947-20988037	untreated	treated	OK	91.6556	43.6882	-1.06898	-1.79862	0.0036	0.00951071	yes
MXRA8	MXRA8	MXRA8	chr1:1288068-1298921	untreated	treated	OK	7.17005	3.41527	-1.06998	-2.72219	5e-05	0.000203335	yes
PET117	PET117	PET117	chr20:18118498-18169031	untreated	treated	OK	43.9488	20.9325	-1.07008	-2.188	0.00035	0.00119762	yes
SRXN1	SRXN1	SRXN1	chr20:627267-634014	untreated	treated	OK	78.2415	37.2557	-1.07047	-3.09264	5e-05	0.000203335	yes
UBR5-AS1	UBR5-AS1	UBR5-AS1	chr8:103251678-103264402	untreated	treated	OK	2.26478	1.07817	-1.07079	-1.61399	0.00785	0.018847	yes
SYT17	SYT17	SYT17	chr16:19179534-19279656	untreated	treated	OK	25.4894	12.1218	-1.07229	-3.05928	5e-05	0.000203335	yes
DCXR	DCXR	DCXR	chr17:79993756-79995573	untreated	treated	OK	99.5986	47.3631	-1.07236	-2.95594	5e-05	0.000203335	yes
TPGS2	TPGS2	TPGS2	chr18:33877658-34805288	untreated	treated	OK	22.4187	10.6585	-1.0727	-1.8497	0.00195	0.00554984	yes
PDXP	PDXP	PDXP	chr22:38054736-38062939	untreated	treated	OK	28.4516	13.5244	-1.07294	-2.97453	5e-05	0.000203335	yes
ROGDI	ROGDI	ROGDI	chr16:4846962-4852951	untreated	treated	OK	16.0767	7.64156	-1.07303	-2.84029	5e-05	0.000203335	yes
STRBP	STRBP	STRBP	chr9:125883907-126030855	untreated	treated	OK	3.22902	1.53413	-1.07367	-2.80044	5e-05	0.000203335	yes
BET1L	BET1L	BET1L	chr11:202923-207422	untreated	treated	OK	59.2351	28.142	-1.07373	-3.09346	5e-05	0.000203335	yes
INO80E	INO80E	INO80E	chr16:30007529-30024917	untreated	treated	OK	81.1165	38.5305	-1.07399	-2.72423	5e-05	0.000203335	yes
BCL3	BCL3	BCL3	chr19:45251977-45263301	untreated	treated	OK	9.26527	4.40047	-1.07418	-2.7551	5e-05	0.000203335	yes
PPP1R11	PPP1R11	PPP1R11	chr6_ssto_hap7:1365371-1374068	untreated	treated	OK	50.1074	23.7943	-1.07441	-2.98443	5e-05	0.000203335	yes
PLEKHA1	PLEKHA1	PLEKHA1	chr10:124134093-124191871	untreated	treated	OK	8.15669	3.87121	-1.0752	-2.93212	5e-05	0.000203335	yes
TM2D1	TM2D1	TM2D1	chr1:62146718-62191095	untreated	treated	OK	16.7316	7.94014	-1.07534	-2.79266	5e-05	0.000203335	yes
UCK1	UCK1	UCK1	chr9:134378288-134406662	untreated	treated	OK	25.8238	12.2473	-1.07623	-2.7006	5e-05	0.000203335	yes
TAGLN3	TAGLN3	TAGLN3	chr3:111717585-111732735	untreated	treated	OK	318.921	151.197	-1.07677	-3.07087	5e-05	0.000203335	yes
HIBADH	HIBADH	HIBADH	chr7:27565058-27702620	untreated	treated	OK	50.2131	23.7984	-1.0772	-3.05868	5e-05	0.000203335	yes
MOB2	MOB2	MOB2	chr11:1490677-1508009	untreated	treated	OK	49.6992	23.5518	-1.07739	-2.9618	5e-05	0.000203335	yes
ZNRF1	ZNRF1	ZNRF1	chr16:75032914-75144892	untreated	treated	OK	15.6546	7.41755	-1.07757	-3.03453	5e-05	0.000203335	yes
APLN	APLN	APLN	chrX:128779235-128788933	untreated	treated	OK	4.92545	2.33378	-1.07759	-2.75585	5e-05	0.000203335	yes
ERH	ERH	ERH	chr14:69846839-69865021	untreated	treated	OK	1539	729.196	-1.07761	-2.92464	5e-05	0.000203335	yes
JTB	JTB	JTB	chr1:153931574-153950451	untreated	treated	OK	92.7791	43.9552	-1.07776	-1.93439	0.00105	0.00320581	yes
NEK6	NEK6	NEK6	chr9:127019884-127114719	untreated	treated	OK	10.3288	4.89241	-1.07805	-2.87814	5e-05	0.000203335	yes
TMEM261	TMEM261	TMEM261	chr9:7796490-7799799	untreated	treated	OK	31.1307	14.7323	-1.07935	-2.99934	5e-05	0.000203335	yes
RNF187	RNF187	RNF187	chr1:228675067-228683889	untreated	treated	OK	305.811	144.69	-1.07968	-2.96533	5e-05	0.000203335	yes
CST3	CST3	CST3	chr20:23608533-23618685	untreated	treated	OK	213.95	101.148	-1.0808	-3.07971	5e-05	0.000203335	yes
TESK1	TESK1	TESK1	chr9:35605280-35618424	untreated	treated	OK	13.4503	6.35598	-1.08145	-2.88575	5e-05	0.000203335	yes
PARPBP	PARPBP	PARPBP	chr12:102513955-102591614	untreated	treated	OK	2.01882	0.953966	-1.0815	-2.43686	5e-05	0.000203335	yes
MRPS36	MRPS36	MRPS36	chr5:68513572-68525985	untreated	treated	OK	24.697	11.6701	-1.08153	-2.89007	5e-05	0.000203335	yes
FAM104A	FAM104A	FAM104A	chr17:71189172-71258019	untreated	treated	OK	58.2346	27.5144	-1.08169	-2.02917	0.0012	0.00361174	yes
IFT52	IFT52	IFT52	chr20:42219252-42275862	untreated	treated	OK	32.1704	15.189	-1.08271	-3.0178	5e-05	0.000203335	yes
TCTA	TCTA	TCTA	chr3:49449638-49453909	untreated	treated	OK	19.4299	9.17184	-1.08299	-2.93761	5e-05	0.000203335	yes
MXD4	MXD4	MXD4	chr4:2249159-2263739	untreated	treated	OK	44.0544	20.7857	-1.08369	-3.14956	5e-05	0.000203335	yes
VPS26B	VPS26B	VPS26B	chr11:134094498-134117686	untreated	treated	OK	43.2397	20.3798	-1.08522	-3.13355	5e-05	0.000203335	yes
RAB4B	RAB4B	RAB4B	chr19:41281081-41314346	untreated	treated	OK	14.5241	6.84511	-1.08531	-1.38038	0.01955	0.0413932	yes
RAB11B	RAB11B	RAB11B	chr19:8439259-8469317	untreated	treated	OK	191.106	90.0166	-1.08611	-3.09339	5e-05	0.000203335	yes
YWHAH	YWHAH	YWHAH	chr22:32329506-32353590	untreated	treated	OK	73.6245	34.6716	-1.08643	-3.1008	5e-05	0.000203335	yes
COPS7A	COPS7A	COPS7A	chr12:6833149-6841041	untreated	treated	OK	67.8717	31.9576	-1.08665	-3.10888	5e-05	0.000203335	yes
ATP5J2	ATP5J2	ATP5J2	chr7:99006600-99063824	untreated	treated	OK	777.598	365.993	-1.08721	-1.99928	0.0006	0.00195128	yes
RRAS	RRAS	RRAS	chr19:50138548-50143400	untreated	treated	OK	282.445	132.926	-1.08735	-3.1013	5e-05	0.000203335	yes
CHCHD7	CHCHD7	CHCHD7	chr8:57124314-57131176	untreated	treated	OK	13.6821	6.43606	-1.08804	-2.83381	5e-05	0.000203335	yes
VEGFB	VEGFB	VEGFB	chr11:64002055-64006736	untreated	treated	OK	72.4759	34.0885	-1.08822	-3.09001	5e-05	0.000203335	yes
TP53INP1	TP53INP1	TP53INP1	chr8:95938199-95961615	untreated	treated	OK	7.44519	3.50175	-1.08823	-2.97849	5e-05	0.000203335	yes
LINC01137	LINC01137	LINC01137	chr1:37920479-37940044	untreated	treated	OK	2.73272	1.2853	-1.08824	-2.21473	0.0005	0.00164973	yes
FAM212A	FAM212A	FAM212A	chr3:49840686-49842463	untreated	treated	OK	2.67829	1.25963	-1.08831	-1.97162	0.00175	0.00504169	yes
TMEM158	TMEM158	TMEM158	chr3:45265955-45267814	untreated	treated	OK	32.5066	15.2874	-1.08839	-3.03392	5e-05	0.000203335	yes
GTF2E2	GTF2E2	GTF2E2	chr8:30436030-30515738	untreated	treated	OK	58.783	27.6348	-1.08891	-3.08611	5e-05	0.000203335	yes
SPR	SPR	SPR	chr2:73114511-73119289	untreated	treated	OK	93.7138	44.0525	-1.08904	-3.0844	5e-05	0.000203335	yes
NDUFA1	NDUFA1	NDUFA1	chrX:119004494-119010629	untreated	treated	OK	264.014	124.091	-1.08921	-2.85109	5e-05	0.000203335	yes
FECH	FECH	FECH	chr18:55212072-55253969	untreated	treated	OK	6.52343	3.06567	-1.08943	-3.04078	5e-05	0.000203335	yes
C4orf32	C4orf32	C4orf32	chr4:113066552-113110237	untreated	treated	OK	11.3714	5.34034	-1.09041	-2.94371	5e-05	0.000203335	yes
ACP1	ACP1	ACP1	chr2:264868-278282	untreated	treated	OK	97.3698	45.6786	-1.09196	-3.12008	5e-05	0.000203335	yes
C6orf52	C6orf52	C6orf52	chr6:10671650-10695030	untreated	treated	OK	4.48041	2.10079	-1.0927	-1.71558	0.00465	0.0118815	yes
DNAAF2	DNAAF2	DNAAF2	chr14:50091891-50101948	untreated	treated	OK	19.2078	9.00393	-1.09307	-3.06139	5e-05	0.000203335	yes
ARPC3	ARPC3	ARPC3	chr12:110872694-110888216	untreated	treated	OK	454.708	213.123	-1.09325	-3.12853	5e-05	0.000203335	yes
SH2B2	SH2B2	SH2B2	chr7:101928352-101962178	untreated	treated	OK	6.61209	3.09897	-1.09332	-2.70835	5e-05	0.000203335	yes
C7orf60	C7orf60	C7orf60	chr7:112459201-112579932	untreated	treated	OK	8.91052	4.17293	-1.09445	-2.98434	5e-05	0.000203335	yes
HPS1	HPS1	HPS1	chr10:100175954-100206704	untreated	treated	OK	10.2216	4.78665	-1.09453	-2.58638	5e-05	0.000203335	yes
RAB40B	RAB40B	RAB40B	chr17:80614942-80656598	untreated	treated	OK	9.20558	4.31073	-1.09458	-2.77281	5e-05	0.000203335	yes
SH3GLB2	SH3GLB2	SH3GLB2	chr9:131770071-131790632	untreated	treated	OK	20.8674	9.7679	-1.09513	-3.01079	5e-05	0.000203335	yes
CDC26	CDC26	CDC26	chr9:116029289-116037869	untreated	treated	OK	13.8531	6.48406	-1.09524	-2.64668	5e-05	0.000203335	yes
TCEAL4	TCEAL4	TCEAL4	chrX:102831158-102842664	untreated	treated	OK	79.8207	37.3543	-1.09549	-3.10384	5e-05	0.000203335	yes
C4orf3	C4orf3	C4orf3	chr4:120217573-120225600	untreated	treated	OK	82.8044	38.7435	-1.09575	-3.1753	5e-05	0.000203335	yes
LDLRAP1	LDLRAP1	LDLRAP1	chr1:25870075-25895377	untreated	treated	OK	18.0857	8.46205	-1.09577	-3.05774	5e-05	0.000203335	yes
MPG	MPG	MPG	chr16:127017-188697	untreated	treated	OK	253.884	118.757	-1.09615	-2.58476	5e-05	0.000203335	yes
ENOPH1	ENOPH1	ENOPH1	chr4:83351632-83382328	untreated	treated	OK	24.034	11.2389	-1.09658	-3.0449	5e-05	0.000203335	yes
TUSC1	TUSC1	TUSC1	chr9:25676386-25678856	untreated	treated	OK	9.33828	4.36326	-1.09775	-2.88655	5e-05	0.000203335	yes
ISG15	ISG15	ISG15	chr1:948846-949919	untreated	treated	OK	798.78	373.191	-1.09789	-3.07493	5e-05	0.000203335	yes
SCML1	SCML1	SCML1	chrX:17755568-17773108	untreated	treated	OK	10.6285	4.96528	-1.09799	-2.91575	5e-05	0.000203335	yes
FBXW11	FBXW11	FBXW11	chr5:171288555-171433877	untreated	treated	OK	43.7458	20.4362	-1.09802	-3.18294	5e-05	0.000203335	yes
LYPLA1	LYPLA1	LYPLA1	chr8:54958926-55014577	untreated	treated	OK	9.97035	4.65708	-1.09822	-2.84079	5e-05	0.000203335	yes
CDK4	CDK4	CDK4	chr12:58138783-58146230	untreated	treated	OK	100.843	47.1025	-1.09823	-2.68064	5e-05	0.000203335	yes
BTBD2	BTBD2	BTBD2	chr19:1985446-2015702	untreated	treated	OK	72.0689	33.633	-1.0995	-3.18694	5e-05	0.000203335	yes
CAMK2N1	CAMK2N1	CAMK2N1	chr1:20808883-20812728	untreated	treated	OK	9.60815	4.48178	-1.10019	-2.85908	5e-05	0.000203335	yes
COX6C	COX6C	COX6C	chr8:100890222-100906242	untreated	treated	OK	324.997	151.571	-1.10043	-3.15422	5e-05	0.000203335	yes
C9orf142	C9orf142	C9orf142	chr9:139886869-139888428	untreated	treated	OK	70.3348	32.783	-1.10129	-2.97394	5e-05	0.000203335	yes
MAFA	MAFA	MAFA	chr8:144510229-144512602	untreated	treated	OK	1.58138	0.736742	-1.10195	-2.24396	0.00035	0.00119762	yes
C4orf19	C4orf19	C4orf19	chr4:37455551-37687999	untreated	treated	OK	0.747263	0.348119	-1.10203	-1.85948	0.0019	0.00542066	yes
THOC7	THOC7	THOC7	chr3:63805040-63849599	untreated	treated	OK	66.1351	30.8065	-1.10218	-3.07323	5e-05	0.000203335	yes
MRPS7	MRPS7	MRPS7	chr17:73232686-73267311	untreated	treated	OK	119.577	55.6979	-1.10225	-2.00468	0.001	0.00306765	yes
NDUFA5	NDUFA5	NDUFA5	chr7:123177051-123241705	untreated	treated	OK	15.7722	7.34545	-1.10246	-3.1581	5e-05	0.000203335	yes
LRRC57	LRRC57	LRRC57	chr15:42834719-42841002	untreated	treated	OK	12.5674	5.85203	-1.10267	-2.96489	5e-05	0.000203335	yes
MAPKAPK5	MAPKAPK5	MAPKAPK5	chr12:112277572-112331228	untreated	treated	OK	32.0508	14.9243	-1.1027	-2.12306	0.00045	0.00150008	yes
PLEKHB1	PLEKHB1	PLEKHB1	chr11:73357222-73373864	untreated	treated	OK	22.7789	10.6041	-1.10307	-3.02766	5e-05	0.000203335	yes
PELI3	PELI3	PELI3	chr11:66233797-66277130	untreated	treated	OK	10.918	5.08203	-1.10324	-1.54481	0.013	0.0292449	yes
MPHOSPH6	MPHOSPH6	MPHOSPH6	chr16:82181766-82203829	untreated	treated	OK	50.5416	23.5156	-1.10385	-3.05411	5e-05	0.000203335	yes
PFDN2	PFDN2	PFDN2	chr1:161070345-161102478	untreated	treated	OK	664.447	309.139	-1.1039	-2.57956	5e-05	0.000203335	yes
TUSC2	TUSC2	TUSC2	chr3:50362339-50365669	untreated	treated	OK	35.2906	16.4181	-1.104	-3.05809	5e-05	0.000203335	yes
NFU1	NFU1	NFU1	chr2:69623244-69664760	untreated	treated	OK	45.2949	21.0681	-1.10429	-3.01758	5e-05	0.000203335	yes
SLC25A33	SLC25A33	SLC25A33	chr1:9599527-9642831	untreated	treated	OK	5.72821	2.66425	-1.10435	-2.57631	0.0001	0.000385101	yes
PDK2	PDK2	PDK2	chr17:48172100-48207246	untreated	treated	OK	32.5988	15.1586	-1.10469	-2.45101	5e-05	0.000203335	yes
SLC9A3R1	SLC9A3R1	SLC9A3R1	chr17:72744750-72765499	untreated	treated	OK	58.3238	27.112	-1.10515	-3.15404	5e-05	0.000203335	yes
PRADC1	PRADC1	PRADC1	chr2:73455133-73460356	untreated	treated	OK	33.9706	15.7871	-1.10555	-2.90802	5e-05	0.000203335	yes
SYNGR3	SYNGR3	SYNGR3	chr16:2039945-2044276	untreated	treated	OK	7.35867	3.41938	-1.10571	-2.80615	5e-05	0.000203335	yes
GSTK1	GSTK1	GSTK1	chr7:142960521-142966222	untreated	treated	OK	241.038	111.879	-1.10732	-3.16961	5e-05	0.000203335	yes
MAFG-AS1	MAFG-AS1	MAFG-AS1	chr17:79885704-79888629	untreated	treated	OK	11.0413	5.12415	-1.10752	-2.89048	5e-05	0.000203335	yes
RHOC	RHOC	RHOC	chr1:113243748-113250025	untreated	treated	OK	429.855	199.451	-1.10782	-3.09777	5e-05	0.000203335	yes
RANGRF	RANGRF	RANGRF	chr17:8191081-8198170	untreated	treated	OK	68.6516	31.8513	-1.10794	-2.91642	5e-05	0.000203335	yes
MAL2	MAL2	MAL2	chr8:120220609-120257914	untreated	treated	OK	206.539	95.8148	-1.1081	-3.14792	5e-05	0.000203335	yes
UBE2D2	UBE2D2	UBE2D2	chr5:138940750-139008018	untreated	treated	OK	67.6428	31.3762	-1.10826	-3.17621	5e-05	0.000203335	yes
GTDC1	GTDC1	GTDC1	chr2:144694633-145090101	untreated	treated	OK	3.95624	1.8351	-1.10827	-2.56229	5e-05	0.000203335	yes
GSTT1	GSTT1	GSTT1	chr22:24376132-24384311	untreated	treated	OK	115.928	53.7598	-1.10863	-3.09921	5e-05	0.000203335	yes
TMEM179B	TMEM179B	TMEM179B	chr11:62554873-62559486	untreated	treated	OK	48.5631	22.5196	-1.10868	-2.29686	0.0001	0.000385101	yes
C9orf9	C9orf9	C9orf9	chr9:135754289-135765418	untreated	treated	OK	5.64918	2.61807	-1.10954	-2.16277	0.00035	0.00119762	yes
SURF1	SURF1	SURF1	chr9:136218659-136223361	untreated	treated	OK	49.0896	22.7465	-1.10977	-2.99758	5e-05	0.000203335	yes
COX5B	COX5B	COX5B	chr2:98262520-98264657	untreated	treated	OK	1005.51	465.861	-1.10995	-3.10054	5e-05	0.000203335	yes
ARRDC1	ARRDC1	ARRDC1	chr9:140500095-140513347	untreated	treated	OK	36.908	17.0912	-1.11068	-2.698	5e-05	0.000203335	yes
CENPA	CENPA	CENPA	chr2:27008881-27017455	untreated	treated	OK	10.6198	4.91644	-1.11108	-2.76055	5e-05	0.000203335	yes
COMMD10	COMMD10	COMMD10	chr5:115420672-115628987	untreated	treated	OK	29.6747	13.7374	-1.11113	-3.01996	5e-05	0.000203335	yes
YDJC	YDJC	YDJC	chr22:21982377-21984340	untreated	treated	OK	42.25	19.5531	-1.11155	-3.06572	5e-05	0.000203335	yes
PHF10	PHF10	PHF10	chr6:170102256-170124106	untreated	treated	OK	16.8206	7.78399	-1.11165	-2.11487	0.0002	0.000726271	yes
FAM127B	FAM127B	FAM127B	chrX:134184962-134186221	untreated	treated	OK	124.946	57.7779	-1.11271	-2.95467	5e-05	0.000203335	yes
POP5	POP5	POP5	chr12:121016847-121019201	untreated	treated	OK	103.682	47.9444	-1.11274	-3.04911	5e-05	0.000203335	yes
MED10	MED10	MED10	chr5:6372038-6378639	untreated	treated	OK	246.759	114.094	-1.11288	-3.20667	5e-05	0.000203335	yes
RAB27A	RAB27A	RAB27A	chr15:55495163-55582013	untreated	treated	OK	5.92161	2.73773	-1.11301	-2.92485	5e-05	0.000203335	yes
STRADB	STRADB	STRADB	chr2:202316391-202345574	untreated	treated	OK	7.81522	3.61263	-1.11324	-2.89136	5e-05	0.000203335	yes
TYMS	TYMS	TYMS	chr18:596997-712662	untreated	treated	OK	33.5693	15.5111	-1.11384	-2.2968	0.0001	0.000385101	yes
AK6	AK6	AK6	chr5:68647552-68710630	untreated	treated	OK	44.328	20.4789	-1.11408	-1.59244	0.0073	0.0176643	yes
CYCS	CYCS	CYCS	chr7:25158269-25164980	untreated	treated	OK	23.721	10.9569	-1.11433	-3.19771	5e-05	0.000203335	yes
NUDT8	NUDT8	NUDT8	chr11:67395408-67397408	untreated	treated	OK	30.4852	14.0786	-1.11461	-2.81546	5e-05	0.000203335	yes
SRP14	SRP14	SRP14	chr15:40327890-40331403	untreated	treated	OK	449.866	207.682	-1.11512	-3.14966	5e-05	0.000203335	yes
POLR2F	POLR2F	POLR2F	chr22:38339056-38437922	untreated	treated	OK	31.6024	14.5867	-1.11538	-2.8213	5e-05	0.000203335	yes
PAIP2	PAIP2	PAIP2	chr5:138677520-138719039	untreated	treated	OK	126.088	58.1841	-1.11573	-3.21073	5e-05	0.000203335	yes
LRRC20	LRRC20	LRRC20	chr10:72058725-72142406	untreated	treated	OK	28.8147	13.2964	-1.11577	-3.13447	5e-05	0.000203335	yes
SNAP23	SNAP23	SNAP23	chr15:42787503-42825259	untreated	treated	OK	59.8637	27.6088	-1.11655	-3.25319	5e-05	0.000203335	yes
TOMM5	TOMM5	TOMM5	chr9:37588411-37592636	untreated	treated	OK	80.5334	37.1383	-1.11668	-3.03485	5e-05	0.000203335	yes
FASTK	FASTK	FASTK	chr7:150773707-150777970	untreated	treated	OK	91.4683	42.1787	-1.11676	-3.19525	5e-05	0.000203335	yes
SPTSSA	SPTSSA	SPTSSA	chr14:34902143-34931468	untreated	treated	OK	87.7132	40.4347	-1.1172	-3.21121	5e-05	0.000203335	yes
UPK3BL	UPK3BL	UPK3BL	chr7:102277194-102312176	untreated	treated	OK	5.22893	2.40857	-1.11834	-2.355	0.0001	0.000385101	yes
CENPU	CENPU	CENPU	chr4:185570766-185655286	untreated	treated	OK	2.38167	1.09628	-1.11936	-1.64189	0.00465	0.0118815	yes
TXN	TXN	TXN	chr9:113006091-113018920	untreated	treated	OK	198.629	91.3572	-1.12048	-3.19732	5e-05	0.000203335	yes
NUBP2	NUBP2	NUBP2	chr16:1832923-1839192	untreated	treated	OK	84.0463	38.6479	-1.12079	-3.1042	5e-05	0.000203335	yes
UBE2QL1	UBE2QL1	UBE2QL1	chr5:6448735-6496834	untreated	treated	OK	75.4092	34.6741	-1.12088	-3.21396	5e-05	0.000203335	yes
PDCD2	PDCD2	PDCD2	chr6:170884659-170893780	untreated	treated	OK	30.0883	13.8339	-1.12099	-2.85324	5e-05	0.000203335	yes
FHL1	FHL1	FHL1	chrX:135228860-135293518	untreated	treated	OK	75.1045	34.4942	-1.12255	-3.26631	5e-05	0.000203335	yes
SULT2B1	SULT2B1	SULT2B1	chr19:49055428-49102684	untreated	treated	OK	0.973874	0.447178	-1.12289	-1.50931	0.00615	0.0151598	yes
SMIM10L1	SMIM10L1	SMIM10L1	chr12:10998447-11328619	untreated	treated	OK	13.9545	6.40681	-1.12305	-2.19718	0.0002	0.000726271	yes
BRI3	BRI3	BRI3	chr7:97910978-98030427	untreated	treated	OK	170.73	78.3765	-1.12322	-2.09065	0.0008	0.00251807	yes
RNASEH2B	RNASEH2B	RNASEH2B	chr13:51456514-51544596	untreated	treated	OK	4.36546	2.00353	-1.12359	-2.52632	0.0001	0.000385101	yes
RAC1	RAC1	RAC1	chr7:6414125-6443598	untreated	treated	OK	215.195	98.7122	-1.12434	-3.22438	5e-05	0.000203335	yes
GABARAPL2	GABARAPL2	GABARAPL2	chr16:75600248-75611779	untreated	treated	OK	418.056	191.752	-1.12445	-3.21	5e-05	0.000203335	yes
ODF3B	ODF3B	ODF3B	chr22:50968837-50971008	untreated	treated	OK	2.29054	1.05047	-1.12466	-1.86918	0.00195	0.00554984	yes
DUSP9	DUSP9	DUSP9	chrX:152907896-152916781	untreated	treated	OK	2.7918	1.28022	-1.1248	-2.50305	5e-05	0.000203335	yes
ST6GALNAC2	ST6GALNAC2	ST6GALNAC2	chr17:74561460-74582145	untreated	treated	OK	27.4417	12.5824	-1.12497	-3.13802	5e-05	0.000203335	yes
HIST1H4E	HIST1H4E	HIST1H4E	chr6:26204872-26205249	untreated	treated	OK	5.51761	2.52791	-1.1261	-1.53825	0.01225	0.0277412	yes
PIN1	PIN1	PIN1	chr19:9945882-9960365	untreated	treated	OK	195.546	89.5895	-1.1261	-3.21428	5e-05	0.000203335	yes
NDFIP1	NDFIP1	NDFIP1	chr5:141488323-141534008	untreated	treated	OK	101.673	46.5646	-1.12663	-3.23706	5e-05	0.000203335	yes
FAM124A	FAM124A	FAM124A	chr13:51796469-51858377	untreated	treated	OK	0.724326	0.331677	-1.12686	-2.16505	0.0004	0.00135259	yes
LINC01356	LINC01356	LINC01356	chr1:113362790-113393265	untreated	treated	OK	1.43802	0.658455	-1.12693	-2.03902	0.0009	0.00279539	yes
LINC01184	LINC01184	LINC01184	chr5:127357243-127418766	untreated	treated	OK	8.95078	4.09723	-1.12736	-2.99467	5e-05	0.000203335	yes
RAP1B	RAP1B	RAP1B	chr12:69004618-69054385	untreated	treated	OK	45.9776	21.0453	-1.12743	-3.16985	5e-05	0.000203335	yes
TEX40	TEX40	TEX40	chr11:64067862-64072239	untreated	treated	OK	11.9396	5.46387	-1.12776	-2.58278	5e-05	0.000203335	yes
LINC01011	LINC01011	LINC01011	chr6:2988200-2991405	untreated	treated	OK	2.06975	0.947122	-1.12783	-2.21166	0.0002	0.000726271	yes
SAP18	SAP18	SAP18	chr13:21714652-21723224	untreated	treated	OK	85.1538	38.9583	-1.12814	-3.23825	5e-05	0.000203335	yes
NMRAL1	NMRAL1	NMRAL1	chr16:4511677-4560348	untreated	treated	OK	90.3105	41.3157	-1.1282	-2.63538	5e-05	0.000203335	yes
ARL4A	ARL4A	ARL4A	chr7:12726451-12730558	untreated	treated	OK	4.19137	1.91673	-1.12877	-2.8079	5e-05	0.000203335	yes
SDHB	SDHB	SDHB	chr1:17345224-17380665	untreated	treated	OK	130.149	59.4856	-1.12955	-3.23021	5e-05	0.000203335	yes
CCDC58	CCDC58	CCDC58	chr3:122078437-122102078	untreated	treated	OK	53.8215	24.595	-1.12982	-3.02032	5e-05	0.000203335	yes
MED28	MED28	MED28	chr4:17616250-17627251	untreated	treated	OK	24.5667	11.2216	-1.13043	-3.13011	5e-05	0.000203335	yes
DUT	DUT	DUT	chr15:48623620-48635570	untreated	treated	OK	28.5074	13.0197	-1.13064	-3.11848	5e-05	0.000203335	yes
MESP1	MESP1	MESP1	chr15:90293097-90294540	untreated	treated	OK	10.5774	4.83066	-1.1307	-2.72806	5e-05	0.000203335	yes
ABHD17C	ABHD17C	ABHD17C	chr15:80987651-81047962	untreated	treated	OK	9.04228	4.12645	-1.13178	-2.9702	5e-05	0.000203335	yes
BTBD10	BTBD10	BTBD10	chr11:13409542-13484844	untreated	treated	OK	16.7748	7.65311	-1.13218	-3.10754	5e-05	0.000203335	yes
CAPZA2	CAPZA2	CAPZA2	chr7:116502562-116559313	untreated	treated	OK	69.6411	31.7556	-1.13293	-3.28635	5e-05	0.000203335	yes
TAF6	TAF6	TAF6	chr7:99690350-99723128	untreated	treated	OK	39.8669	18.1774	-1.13305	-1.70543	0.0091	0.0214106	yes
MRPL33	MRPL33	MRPL33	chr2:27994583-28002608	untreated	treated	OK	231.276	105.44	-1.13319	-3.04732	5e-05	0.000203335	yes
FAM104B	FAM104B	FAM104B	chrX:55169534-55187628	untreated	treated	OK	30.157	13.7487	-1.1332	-2.98382	5e-05	0.000203335	yes
GAS6-AS2	GAS6-AS2	GAS6-AS2	chr13:114567149-114569805	untreated	treated	OK	2.71614	1.23805	-1.13348	-2.41271	5e-05	0.000203335	yes
FAM86C1	FAM86C1	FAM86C1	chr11:71498556-71524905	untreated	treated	OK	8.064	3.67258	-1.1347	-2.84247	5e-05	0.000203335	yes
UBE2E1	UBE2E1	UBE2E1	chr3:23845514-23933131	untreated	treated	OK	199.109	90.6639	-1.13496	-3.23797	5e-05	0.000203335	yes
ARMC10	ARMC10	ARMC10	chr7:102715327-102789569	untreated	treated	OK	16.7055	7.60517	-1.13527	-2.52076	5e-05	0.000203335	yes
FSD1	FSD1	FSD1	chr19:4304590-4323843	untreated	treated	OK	9.54871	4.34584	-1.13567	-2.91318	5e-05	0.000203335	yes
URB1-AS1	URB1-AS1	URB1-AS1	chr21:33765441-33766266	untreated	treated	OK	15.5806	7.0844	-1.13703	-2.76242	5e-05	0.000203335	yes
CCZ1B	CCZ1B	CCZ1B	chr7:6838565-6865926	untreated	treated	OK	5.3516	2.43311	-1.13717	-2.72717	5e-05	0.000203335	yes
TRNAU1AP	TRNAU1AP	TRNAU1AP	chr1:28879528-28908366	untreated	treated	OK	16.7763	7.6266	-1.13731	-2.54258	5e-05	0.000203335	yes
VAMP4	VAMP4	VAMP4	chr1:171669295-171711379	untreated	treated	OK	25.9166	11.7808	-1.13744	-3.02873	5e-05	0.000203335	yes
WDR45B	WDR45B	WDR45B	chr17:80572437-80606411	untreated	treated	OK	74.6437	33.9151	-1.13809	-3.29096	5e-05	0.000203335	yes
AAMDC	AAMDC	AAMDC	chr11:77532207-77583398	untreated	treated	OK	110.614	50.2137	-1.13938	-3.03198	5e-05	0.000203335	yes
POLR2D	POLR2D	POLR2D	chr2:128603839-128615729	untreated	treated	OK	26.6421	12.0894	-1.13997	-3.19454	5e-05	0.000203335	yes
LY6E	LY6E	LY6E	chr8:144099901-144103827	untreated	treated	OK	164.846	74.7504	-1.14096	-3.23336	5e-05	0.000203335	yes
PLEK2	PLEK2	PLEK2	chr14:67853699-67878828	untreated	treated	OK	21.0203	9.52401	-1.14214	-3.02988	5e-05	0.000203335	yes
MTFMT	MTFMT	MTFMT	chr15:65293849-65321977	untreated	treated	OK	13.0835	5.92704	-1.14237	-3.10772	5e-05	0.000203335	yes
SLC25A11	SLC25A11	SLC25A11	chr17:4840425-4843462	untreated	treated	OK	56.2758	25.4714	-1.14363	-3.2393	5e-05	0.000203335	yes
DPY30	DPY30	DPY30	chr2:32248971-32264844	untreated	treated	OK	118.734	53.7321	-1.14387	-3.21044	5e-05	0.000203335	yes
GET4	GET4	GET4	chr7:916190-936071	untreated	treated	OK	52.2999	23.6464	-1.14518	-3.26915	5e-05	0.000203335	yes
PPCS	PPCS	PPCS	chr1:42922011-42939049	untreated	treated	OK	18.5817	8.39783	-1.14579	-2.75871	5e-05	0.000203335	yes
NEK7	NEK7	NEK7	chr1:198126107-198291548	untreated	treated	OK	8.85301	3.99682	-1.14732	-3.10794	5e-05	0.000203335	yes
MTFP1	MTFP1	MTFP1	chr22:30821610-30825041	untreated	treated	OK	26.5302	11.9757	-1.14753	-2.9909	5e-05	0.000203335	yes
SMIM3	SMIM3	SMIM3	chr5:150157507-150176298	untreated	treated	OK	13.8209	6.23826	-1.14764	-3.07216	5e-05	0.000203335	yes
MRPS24	MRPS24	MRPS24	chr7:43906156-43966010	untreated	treated	OK	204.914	92.4796	-1.14781	-2.63404	5e-05	0.000203335	yes
HMGN4	HMGN4	HMGN4	chr6:26538571-26547164	untreated	treated	OK	40.1413	18.1157	-1.14785	-3.23096	5e-05	0.000203335	yes
RABL2A	RABL2A	RABL2A	chr2:114384805-114400975	untreated	treated	OK	3.26369	1.47274	-1.14801	-2.29325	0.0001	0.000385101	yes
PQLC3	PQLC3	PQLC3	chr2:11295497-11318998	untreated	treated	OK	10.3038	4.64955	-1.14802	-2.95102	5e-05	0.000203335	yes
MRPS18C	MRPS18C	MRPS18C	chr4:84377084-84406290	untreated	treated	OK	47.2731	21.3186	-1.1489	-2.57345	5e-05	0.000203335	yes
LIPT2	LIPT2	LIPT2	chr11:74202922-74204755	untreated	treated	OK	1.78963	0.806687	-1.14958	-1.78962	0.0032	0.00856603	yes
MAN1B1-AS1	MAN1B1-AS1	MAN1B1-AS1	chr9:139979397-139981269	untreated	treated	OK	2.34143	1.05493	-1.15024	-2.36941	5e-05	0.000203335	yes
XRCC6BP1	XRCC6BP1	XRCC6BP1	chr12:58335444-58351052	untreated	treated	OK	6.23097	2.80639	-1.15074	-2.61686	5e-05	0.000203335	yes
BAD	BAD	BAD	chr11:64037299-64056972	untreated	treated	OK	184.193	82.9455	-1.15099	-2.72681	5e-05	0.000203335	yes
KCTD13	KCTD13	KCTD13	chr16:29917656-29937553	untreated	treated	OK	11.165	5.02766	-1.15102	-2.97694	5e-05	0.000203335	yes
PRR16	PRR16	PRR16	chr5:119799972-120023025	untreated	treated	OK	22.5372	10.1487	-1.15102	-3.13043	5e-05	0.000203335	yes
PKIG	PKIG	PKIG	chr20:43160421-43247678	untreated	treated	OK	62.6528	28.2108	-1.15113	-3.18548	5e-05	0.000203335	yes
PPA2	PPA2	PPA2	chr4:106290233-106395227	untreated	treated	OK	54.464	24.5182	-1.15145	-3.28543	5e-05	0.000203335	yes
IFNGR2	IFNGR2	IFNGR2	chr21:34775201-34852316	untreated	treated	OK	54.2442	24.4169	-1.15159	-2.64774	5e-05	0.000203335	yes
EMD	EMD	EMD	chrX:153607596-153609883	untreated	treated	OK	49.8501	22.4168	-1.15302	-3.19692	5e-05	0.000203335	yes
TMEM14B	TMEM14B	TMEM14B	chr6:10747991-10760006	untreated	treated	OK	84.5512	38.0198	-1.15308	-3.19817	5e-05	0.000203335	yes
RBM18	RBM18	RBM18	chr9:125001833-125085742	untreated	treated	OK	19.0482	8.56524	-1.15309	-2.55109	5e-05	0.000203335	yes
DESI2	DESI2	DESI2	chr1:244816349-244872336	untreated	treated	OK	46.0438	20.6932	-1.15385	-3.32577	5e-05	0.000203335	yes
STX10	STX10	STX10	chr19:13254871-13261188	untreated	treated	OK	116.011	52.107	-1.15472	-3.27528	5e-05	0.000203335	yes
OPN3	OPN3	OPN3	chr1:241695433-241803701	untreated	treated	OK	10.1729	4.56889	-1.15482	-1.33394	0.0177	0.0381512	yes
GOLGA7	GOLGA7	GOLGA7	chr8:41348080-41368499	untreated	treated	OK	43.7396	19.6438	-1.15486	-3.2471	5e-05	0.000203335	yes
SPRY2	SPRY2	SPRY2	chr13:80910111-80915086	untreated	treated	OK	66.9524	30.0626	-1.15517	-3.31633	5e-05	0.000203335	yes
DECR2	DECR2	DECR2	chr16:451857-462487	untreated	treated	OK	15.7173	7.05722	-1.15518	-3.01741	5e-05	0.000203335	yes
STARD3NL	STARD3NL	STARD3NL	chr7:38217807-38270272	untreated	treated	OK	11.4346	5.1332	-1.15548	-2.97954	5e-05	0.000203335	yes
AP1S2	AP1S2	AP1S2	chrX:15843928-15873137	untreated	treated	OK	32.2851	14.488	-1.15601	-3.26537	5e-05	0.000203335	yes
DIMT1	DIMT1	DIMT1	chr5:61684350-61699728	untreated	treated	OK	8.65136	3.88139	-1.15635	-2.86394	5e-05	0.000203335	yes
TSPAN13	TSPAN13	TSPAN13	chr7:16793350-16824161	untreated	treated	OK	22.3782	10.0396	-1.15639	-3.17	5e-05	0.000203335	yes
HRK	HRK	HRK	chr12:117298224-117319232	untreated	treated	OK	0.895309	0.401604	-1.15661	-1.67606	0.00495	0.0125513	yes
NRTN	NRTN	NRTN	chr19:5823817-5828335	untreated	treated	OK	7.32041	3.28287	-1.15697	-2.64329	5e-05	0.000203335	yes
CCDC106	CCDC106	CCDC106	chr19:56158953-56164526	untreated	treated	OK	37.1767	16.6717	-1.15699	-3.23189	5e-05	0.000203335	yes
ERGIC1	ERGIC1	ERGIC1	chr5:172261222-172379688	untreated	treated	OK	69.5865	31.2029	-1.15713	-3.3548	5e-05	0.000203335	yes
PSMD9	PSMD9	PSMD9	chr12:122326636-122355771	untreated	treated	OK	100.608	45.098	-1.15761	-3.30696	5e-05	0.000203335	yes
MVB12A	MVB12A	MVB12A	chr19:17516494-17536148	untreated	treated	OK	74.2618	33.2861	-1.1577	-3.24838	5e-05	0.000203335	yes
RMND5B	RMND5B	RMND5B	chr5:177557961-177575571	untreated	treated	OK	28.4747	12.7583	-1.15825	-3.21013	5e-05	0.000203335	yes
CHMP6	CHMP6	CHMP6	chr17:78965640-78973933	untreated	treated	OK	22.0981	9.90068	-1.15832	-3.13903	5e-05	0.000203335	yes
TIMM8B	TIMM8B	TIMM8B	chr11:111944967-111957522	untreated	treated	OK	65.153	29.1891	-1.1584	-1.80485	0.00275	0.00749968	yes
WRB	WRB	WRB	chr21:40752212-40769815	untreated	treated	OK	36.1287	16.1821	-1.15875	-3.23846	5e-05	0.000203335	yes
PRR13	PRR13	PRR13	chr12:53835432-53840427	untreated	treated	OK	63.9173	28.6237	-1.15899	-3.23151	5e-05	0.000203335	yes
PYCR1	PYCR1	PYCR1	chr17:79890261-79895204	untreated	treated	OK	255.786	114.51	-1.15947	-3.2688	5e-05	0.000203335	yes
FAM162A	FAM162A	FAM162A	chr3:122103022-122128961	untreated	treated	OK	181.317	81.1224	-1.16034	-3.3034	5e-05	0.000203335	yes
MRPS26	MRPS26	MRPS26	chr20:3026674-3028896	untreated	treated	OK	168.502	75.3849	-1.16042	-3.30347	5e-05	0.000203335	yes
CHCHD6	CHCHD6	CHCHD6	chr3:126423062-126679263	untreated	treated	OK	40.3712	18.0555	-1.16089	-3.12063	5e-05	0.000203335	yes
TMEM230	TMEM230	TMEM230	chr20:5080483-5093733	untreated	treated	OK	252.694	112.912	-1.16219	-3.3108	5e-05	0.000203335	yes
METTL10	METTL10	METTL10	chr10:126446399-126480510	untreated	treated	OK	8.42163	3.76237	-1.16246	-3.10586	5e-05	0.000203335	yes
CLPP	CLPP	CLPP	chr19:6361462-6368915	untreated	treated	OK	145.445	64.9423	-1.16325	-3.31758	5e-05	0.000203335	yes
FAM107B	FAM107B	FAM107B	chr10:14560555-14816896	untreated	treated	OK	36.5229	16.3073	-1.16328	-3.33761	5e-05	0.000203335	yes
COA3	COA3	COA3	chr17:40949635-40950743	untreated	treated	OK	68.2417	30.4664	-1.16344	-3.11606	5e-05	0.000203335	yes
RITA1	RITA1	RITA1	chr12:113623330-113630173	untreated	treated	OK	40.5891	18.1058	-1.16464	-3.26248	5e-05	0.000203335	yes
SNX10	SNX10	SNX10	chr7:26331514-26413949	untreated	treated	OK	2.10269	0.937658	-1.1651	-2.50615	5e-05	0.000203335	yes
ORMDL3	ORMDL3	ORMDL3	chr17:38077295-38083884	untreated	treated	OK	22.9769	10.2441	-1.16539	-3.20205	5e-05	0.000203335	yes
FKBP3	FKBP3	FKBP3	chr14:45553301-45603732	untreated	treated	OK	245.932	109.558	-1.16657	-3.03135	5e-05	0.000203335	yes
KLHL2	KLHL2	KLHL2	chr4:166128769-166244308	untreated	treated	OK	5.51991	2.45899	-1.16658	-2.99591	5e-05	0.000203335	yes
ZNF771	ZNF771	ZNF771	chr16:30418734-30429916	untreated	treated	OK	6.17834	2.75092	-1.16731	-2.74175	5e-05	0.000203335	yes
TMEM128	TMEM128	TMEM128	chr4:4237268-4249969	untreated	treated	OK	17.9876	8.00446	-1.16813	-3.0287	5e-05	0.000203335	yes
SMIM12	SMIM12	SMIM12	chr1:35315962-35325417	untreated	treated	OK	8.417	3.74212	-1.16945	-3.21045	5e-05	0.000203335	yes
GLRX2	GLRX2	GLRX2	chr1:193065594-193075244	untreated	treated	OK	14.0479	6.24339	-1.16995	-2.7471	5e-05	0.000203335	yes
CEBPD	CEBPD	CEBPD	chr8:48649475-48650726	untreated	treated	OK	22.479	9.981	-1.17132	-3.10501	5e-05	0.000203335	yes
NHP2L1	NHP2L1	NHP2L1	chr22:42069936-42084913	untreated	treated	OK	222.774	98.9023	-1.17151	-3.25099	5e-05	0.000203335	yes
SH3GL1	SH3GL1	SH3GL1	chr19:4360363-4400565	untreated	treated	OK	35.4576	15.7386	-1.17179	-3.33557	5e-05	0.000203335	yes
MAPKAP1	MAPKAP1	MAPKAP1	chr9:128199672-128469513	untreated	treated	OK	51.5626	22.8861	-1.17185	-3.1509	5e-05	0.000203335	yes
HIST1H2AG	HIST1H2AG	HIST1H2AG	chr6:27100816-27101314	untreated	treated	OK	6.58373	2.92097	-1.17246	-2.05465	0.00085	0.00265412	yes
SVIP	SVIP	SVIP	chr11:22843597-22851382	untreated	treated	OK	17.9457	7.96041	-1.17272	-3.08269	5e-05	0.000203335	yes
PITX1	PITX1	PITX1	chr5:134363423-134735577	untreated	treated	OK	16.5974	7.3616	-1.17286	-1.54446	0.00895	0.0210845	yes
PKN1	PKN1	PKN1	chr19:14544165-14582679	untreated	treated	OK	116.601	51.6439	-1.17491	-3.37037	5e-05	0.000203335	yes
URI1	URI1	URI1	chr19:30414550-30507519	untreated	treated	OK	17.0839	7.56063	-1.17606	-3.29598	5e-05	0.000203335	yes
PYY	PYY	PYY	chr17:42030106-42081837	untreated	treated	OK	2.57831	1.14094	-1.1762	-2.09893	0.00105	0.00320581	yes
GMFB	GMFB	GMFB	chr14:54941208-54955744	untreated	treated	OK	80.0838	35.4324	-1.17644	-3.40662	5e-05	0.000203335	yes
NDUFS5	NDUFS5	NDUFS5	chr1:39491966-39500308	untreated	treated	OK	546.502	241.772	-1.17658	-3.33182	5e-05	0.000203335	yes
RPA3	RPA3	RPA3	chr7:7676574-7918851	untreated	treated	OK	23.0836	10.2056	-1.17751	-1.91758	0.00155	0.00453012	yes
RHNO1	RHNO1	RHNO1	chr12:2945981-2998691	untreated	treated	OK	17.4304	7.7038	-1.17796	-2.13774	0.0003	0.00104535	yes
CMTM6	CMTM6	CMTM6	chr3:32522803-32544403	untreated	treated	OK	56.7123	25.0586	-1.17836	-3.40939	5e-05	0.000203335	yes
SELT	SELT	SELT	chr3:150321065-150348234	untreated	treated	OK	53.4158	23.5974	-1.17864	-3.38988	5e-05	0.000203335	yes
[truncated: 704 more rows]

## Sheet: Sheet2
PSseq without cutoff
test_id	gene_id	gene	locus	sample_1	sample_2	status	value_1	value_2	log2(fold_change)	test_stat	p_value	q_value	significant
A1BG	A1BG	A1BG	chr19:58858171-58874214	untreated	treated	OK	2.56155	2.13703	-0.261408	-0.332359	0.57665	0.673349	no
A1BG-AS1	A1BG-AS1	A1BG-AS1	chr19:58858171-58874214	untreated	treated	OK	0.840838	0.705786	-0.252597	-0.243509	0.66755	0.750863	no
A4GALT	A4GALT	A4GALT	chr22:43088126-43116876	untreated	treated	OK	5.45709	4.72657	-0.207338	-0.525524	0.35105	0.456619	no
AAAS	AAAS	AAAS	chr12:53701239-53715412	untreated	treated	OK	18.3432	28.9189	0.656772	1.81999	0.00095	0.00293376	yes
AACS	AACS	AACS	chr12:125549924-125627871	untreated	treated	OK	10.5909	17.7508	0.745063	2.11402	0.00045	0.00150008	yes
AADACP1	AADACP1	AADACP1	chr3:151347319-151645963	untreated	treated	OK	4.35653	3.55239	-0.294389	-0.648957	0.25715	0.355901	no
AADAT	AADAT	AADAT	chr4:170981372-171011538	untreated	treated	OK	2.07518	1.2213	-0.764819	-1.63284	0.00365	0.00962313	yes
AAED1	AAED1	AAED1	chr9:99403532-99417599	untreated	treated	OK	8.20509	3.33112	-1.30051	-3.05619	5e-05	0.000203335	yes
AAGAB	AAGAB	AAGAB	chr15:67493012-67819641	untreated	treated	OK	24.5838	12.5196	-0.973524	-2.3991	5e-05	0.000203335	yes
AAK1	AAK1	AAK1	chr2:69685126-69870977	untreated	treated	OK	2.94175	4.54698	0.628235	1.70912	0.00365	0.00962313	yes
AAMDC	AAMDC	AAMDC	chr11:77532207-77583398	untreated	treated	OK	110.614	50.2137	-1.13938	-3.03198	5e-05	0.000203335	yes
AAMP	AAMP	AAMP	chr2:219128851-219134932	untreated	treated	OK	123.277	86.7062	-0.507703	-1.46873	0.01035	0.0239548	yes
AAR2	AAR2	AAR2	chr20:34824338-34844863	untreated	treated	OK	28.6286	49.0421	0.776562	2.21247	0.0001	0.000385101	yes
AARS	AARS	AARS	chr16:70286296-70323412	untreated	treated	OK	68.3993	305.227	2.15783	5.97353	5e-05	0.000203335	yes
AARS2	AARS2	AARS2	chr6:44266462-44281063	untreated	treated	OK	4.80989	6.91296	0.523299	1.44062	0.0123	0.0278203	yes
AARSD1	AARSD1	AARSD1	chr17:41102542-41132545	untreated	treated	OK	20.0012	23.3791	0.225132	0.594894	0.3002	0.403036	no
AASDH	AASDH	AASDH	chr4:57204450-57253674	untreated	treated	OK	3.78418	9.7446	1.36462	3.62964	5e-05	0.000203335	yes
AASDHPPT	AASDHPPT	AASDHPPT	chr11:105921824-105969419	untreated	treated	OK	16.028	9.47973	-0.75768	-2.00432	0.0006	0.00195128	yes
AASS	AASS	AASS	chr7:121713597-121784344	untreated	treated	OK	0.692503	2.83882	2.0354	4.78762	5e-05	0.000203335	yes
AATF	AATF	AATF	chr17:35306174-35414171	untreated	treated	OK	25.4909	32.3794	0.345094	0.981754	0.0845	0.141443	no
AATK	AATK	AATK	chr17:79008946-79156964	untreated	treated	OK	0.630745	0.360948	-0.805265	-0.589527	0.2857	0.387449	no
ABALON	ABALON	ABALON	chr20:30252260-30311212	untreated	treated	OK	0.814713	0.78638	-0.0510643	-0.00517392	0.9705	0.978678	no
ABAT	ABAT	ABAT	chr16:8768443-8878432	untreated	treated	OK	0.661533	0.741887	0.165387	0.359381	0.5184	0.620927	no
ABCA1	ABCA1	ABCA1	chr9:107543283-107690527	untreated	treated	OK	0.840993	1.99837	1.24866	3.08642	5e-05	0.000203335	yes
ABCA10	ABCA10	ABCA10	chr17:67144147-67323323	untreated	treated	OK	0.750012	0.889726	0.246448	0.375223	0.505	0.608146	no
ABCA11P	ABCA11P	ABCA11P	chr4:419223-492960	untreated	treated	OK	2.76691	1.9155	-0.530554	-0.431774	0.3989	0.505826	no
ABCA13	ABCA13	ABCA13	chr7:48211056-48687091	untreated	treated	OK	0.858201	1.87833	1.13006	2.98506	5e-05	0.000203335	yes
ABCA2	ABCA2	ABCA2	chr9:139901685-139931234	untreated	treated	OK	4.22931	6.35374	0.587186	1.60853	0.0049	0.0124587	yes
ABCA3	ABCA3	ABCA3	chr16:2325878-2390747	untreated	treated	OK	5.15107	13.1056	1.34724	3.79256	5e-05	0.000203335	yes
ABCA5	ABCA5	ABCA5	chr17:67144147-67323323	untreated	treated	OK	0.482597	0.876033	0.860166	1.38542	0.0247	0.0506381	no
ABCA7	ABCA7	ABCA7	chr19:1040101-1065570	untreated	treated	OK	1.69079	2.78963	0.722379	1.89805	0.0009	0.00279539	yes
ABCB10	ABCB10	ABCB10	chr1:229652328-229694442	untreated	treated	OK	6.6767	5.06436	-0.398756	-1.07254	0.06145	0.108509	no
ABCB6	ABCB6	ABCB6	chr2:220074487-220083712	untreated	treated	OK	3.09192	7.35346	1.24992	3.28461	5e-05	0.000203335	yes
ABCB7	ABCB7	ABCB7	chrX:74273006-74376175	untreated	treated	OK	13.714	22.3779	0.706426	1.97033	0.0008	0.00251807	yes
ABCB8	ABCB8	ABCB8	chr7:150725508-150744869	untreated	treated	OK	3.10936	5.27831	0.763458	2.06611	0.0005	0.00164973	yes
ABCB9	ABCB9	ABCB9	chr12:123405497-123451056	untreated	treated	OK	2.37991	2.76249	0.215064	0.535042	0.3427	0.448103	no
ABCC1	ABCC1	ABCC1	chr16:16043433-16236930	untreated	treated	OK	2.60127	11.7113	2.17061	5.95776	5e-05	0.000203335	yes
ABCC10	ABCC10	ABCC10	chr6:43395291-43424370	untreated	treated	OK	2.01633	3.7416	0.891925	2.17846	0.0002	0.000726271	yes
ABCC3	ABCC3	ABCC3	chr17:48712217-48769063	untreated	treated	OK	26.7385	74.9978	1.48793	4.23277	5e-05	0.000203335	yes
ABCC4	ABCC4	ABCC4	chr13:95672082-95953700	untreated	treated	OK	1.69224	3.52725	1.05961	2.76862	5e-05	0.000203335	yes
ABCC5	ABCC5	ABCC5	chr3:183637723-183735727	untreated	treated	OK	5.2885	9.5367	0.85063	1.96415	0.0007	0.00223654	yes
ABCD1	ABCD1	ABCD1	chrX:152990322-153010216	untreated	treated	OK	7.44319	7.22897	-0.042132	-0.115954	0.8368	0.882049	no
ABCD3	ABCD3	ABCD3	chr1:94883932-94984219	untreated	treated	OK	7.01472	6.45616	-0.119709	-0.281904	0.6104	0.702601	no
ABCD4	ABCD4	ABCD4	chr14:74751979-74769767	untreated	treated	OK	9.42557	7.86229	-0.261629	-0.715632	0.21605	0.308568	no
ABCE1	ABCE1	ABCE1	chr4:145915726-146050676	untreated	treated	OK	22.1218	22.4139	0.018925	0.0505316	0.9325	0.95102	no
ABCF1	ABCF1	ABCF1	chr6_ssto_hap7:1871447-1891586	untreated	treated	OK	16.3177	30.9062	0.921461	2.64821	5e-05	0.000203335	yes
ABCF2	ABCF2	ABCF2	chr7:150904922-150924460	untreated	treated	OK	33.6071	49.2033	0.549987	1.49879	0.00875	0.0206548	yes
ABCF3	ABCF3	ABCF3	chr3:183903862-183911795	untreated	treated	OK	39.0331	55.2438	0.501116	1.44805	0.01305	0.029337	yes
ABCG1	ABCG1	ABCG1	chr21:43619798-43717354	untreated	treated	OK	34.6669	60.5924	0.805578	2.35277	0.0001	0.000385101	yes
ABCG4	ABCG4	ABCG4	chr11:119019749-119033374	untreated	treated	OK	0.796121	0.74848	-0.0890234	-0.189148	0.74325	0.81164	no
ABHD10	ABHD10	ABHD10	chr3:111697722-111712215	untreated	treated	OK	53.7714	40.4362	-0.411191	-1.20658	0.03635	0.070013	no
ABHD11	ABHD11	ABHD11	chr7:73150424-73153197	untreated	treated	OK	17.8096	14.9096	-0.256414	-0.68382	0.22845	0.323206	no
ABHD11-AS1	ABHD11-AS1	ABHD11-AS1	chr7:73149398-73150330	untreated	treated	OK	3.04927	2.27649	-0.421649	-0.597176	0.28925	0.391196	no
ABHD12	ABHD12	ABHD12	chr20:25228705-25371618	untreated	treated	OK	28.5941	17.6074	-0.699534	-0.163534	0.6518	0.737577	no
ABHD13	ABHD13	ABHD13	chr13:108870762-108886603	untreated	treated	OK	3.76907	2.98623	-0.335883	-0.897786	0.11745	0.187029	no
ABHD14A	ABHD14A	ABHD14A	chr3:52009041-52023218	untreated	treated	OK	27.2693	8.87524	-1.61942	-2.46609	5e-05	0.000203335	yes
ABHD14A-ACY1	ABHD14A-ACY1	ABHD14A-ACY1	chr3:52009041-52023218	untreated	treated	OK	1.59898	0.303696	-2.39645	-0.768006	0.32435	0.428138	no
ABHD14B	ABHD14B	ABHD14B	chr3:52002525-52008646	untreated	treated	OK	58.4424	52.0228	-0.167871	-0.48056	0.4017	0.508379	no
ABHD15	ABHD15	ABHD15	chr17:27887688-27894042	untreated	treated	OK	3.12511	2.83493	-0.140596	-0.360526	0.5352	0.635864	no
ABHD16A	ABHD16A	ABHD16A	chr6_ssto_hap7:2985531-3001955	untreated	treated	OK	8.19124	6.05668	-0.435554	-1.12953	0.04955	0.0906161	no
ABHD17A	ABHD17A	ABHD17A	chr19:1876974-1885518	untreated	treated	OK	29.5341	11.6337	-1.34408	-3.66129	5e-05	0.000203335	yes
ABHD17B	ABHD17B	ABHD17B	chr9:74477367-74526148	untreated	treated	OK	4.63576	4.85987	0.068113	0.178474	0.75025	0.816456	no
ABHD17C	ABHD17C	ABHD17C	chr15:80987651-81047962	untreated	treated	OK	9.04228	4.12645	-1.13178	-2.9702	5e-05	0.000203335	yes
ABHD2	ABHD2	ABHD2	chr15:89631380-89745591	untreated	treated	OK	4.80575	12.2268	1.34722	3.79991	5e-05	0.000203335	yes
ABHD3	ABHD3	ABHD3	chr18:19230857-19284766	untreated	treated	OK	16.3031	17.8463	0.130474	0.357732	0.53735	0.637656	no
ABHD4	ABHD4	ABHD4	chr14:23067146-23081265	untreated	treated	OK	63.7274	65.09	0.030523	0.0888849	0.8759	0.910564	no
ABHD5	ABHD5	ABHD5	chr3:43732374-43764217	untreated	treated	OK	7.19001	3.63821	-0.982765	-2.7045	5e-05	0.000203335	yes
ABHD6	ABHD6	ABHD6	chr3:58223258-58280461	untreated	treated	OK	21.2885	12.6265	-0.753626	-2.10325	0.0001	0.000385101	yes
ABHD8	ABHD8	ABHD8	chr19:17402939-17414282	untreated	treated	OK	43.588	18.3825	-1.2456	-3.52979	5e-05	0.000203335	yes
ABI1	ABI1	ABI1	chr10:26986594-27150016	untreated	treated	OK	8.48021	10.4372	0.299559	0.81091	0.1517	0.231281	no
ABI2	ABI2	ABI2	chr2:204192961-204296896	untreated	treated	OK	25.6409	23.1632	-0.146616	-0.422505	0.46465	0.569747	no
ABI3BP	ABI3BP	ABI3BP	chr3:100468178-100712334	untreated	treated	OK	12.5484	82.5371	2.71754	7.56402	5e-05	0.000203335	yes
ABL1	ABL1	ABL1	chr9:133589267-133763062	untreated	treated	OK	10.4271	10.3417	-0.0118649	-0.0337475	0.95115	0.963979	no
ABL2	ABL2	ABL2	chr1:179068461-179198819	untreated	treated	OK	1.85813	2.55539	0.45969	1.19211	0.03245	0.0637361	no
ABLIM1	ABLIM1	ABLIM1	chr10:116190868-116444414	untreated	treated	OK	7.36337	7.65451	0.0559444	0.159211	0.77565	0.836211	no
ABLIM2	ABLIM2	ABLIM2	chr4:7967036-8160559	untreated	treated	OK	3.07738	2.2019	-0.482957	-1.19531	0.0343	0.0667108	no
ABLIM3	ABLIM3	ABLIM3	chr5:148521045-148640001	untreated	treated	OK	57.8073	63.8843	0.144209	0.417769	0.46895	0.573388	no
ABR	ABR	ABR	chr17:906757-1090616	untreated	treated	OK	29.8572	26.7951	-0.15611	-0.446824	0.4424	0.548291	no
ABRACL	ABRACL	ABRACL	chr6:139349818-139364439	untreated	treated	OK	31.9027	22.4242	-0.508622	-1.35693	0.01695	0.0367986	yes
ABT1	ABT1	ABT1	chr6:26597170-26600277	untreated	treated	OK	21.2255	15.981	-0.40944	-1.13628	0.0477	0.0876795	no
ABTB1	ABTB1	ABTB1	chr3:127391780-127399769	untreated	treated	OK	74.4725	53.3531	-0.481135	-1.36528	0.017	0.0368761	yes
ABTB2	ABTB2	ABTB2	chr11:34172533-34379555	untreated	treated	OK	3.20096	5.23105	0.708595	1.90454	0.0019	0.00542066	yes
ACAA1	ACAA1	ACAA1	chr3:38080695-38178733	untreated	treated	OK	21.243	18.6091	-0.190978	-0.528087	0.3609	0.466894	no
ACAA2	ACAA2	ACAA2	chr18:47309873-47340251	untreated	treated	OK	13.42	8.21175	-0.70862	-1.89765	0.0011	0.00334346	yes
ACACA	ACACA	ACACA	chr17:35441926-35766902	untreated	treated	OK	4.59819	8.15244	0.826166	2.30595	5e-05	0.000203335	yes
ACACB	ACACB	ACACB	chr12:109577201-109706030	untreated	treated	OK	2.49619	3.92002	0.651133	1.76607	0.0034	0.00903776	yes
ACAD10	ACAD10	ACAD10	chr12:112123856-112194911	untreated	treated	OK	3.28992	16.3901	2.3167	6.26139	5e-05	0.000203335	yes
ACAD11	ACAD11	ACAD11	chr3:132276981-132593050	untreated	treated	OK	2.44938	5.75094	1.23138	1.69909	0.0055	0.0137649	yes
ACAD8	ACAD8	ACAD8	chr11:134123433-134135746	untreated	treated	OK	40.5162	26.223	-0.627668	-1.79558	0.0018	0.0051742	yes
ACAD9	ACAD9	ACAD9	chr3:128598332-128631957	untreated	treated	OK	10.7801	18.9023	0.810192	2.28661	5e-05	0.000203335	yes
ACADM	ACADM	ACADM	chr1:76190031-76229363	untreated	treated	OK	15.5512	12.1432	-0.356876	-0.991836	0.0831	0.13937	no
ACADS	ACADS	ACADS	chr12:121163540-121177811	untreated	treated	OK	26.5098	17.7649	-0.577497	-1.58778	0.00445	0.0114451	yes
ACADSB	ACADSB	ACADSB	chr10:124768428-124817806	untreated	treated	OK	3.59656	3.92019	0.124306	0.336652	0.55195	0.65175	no
ACADVL	ACADVL	ACADVL	chr17:7093209-7128586	untreated	treated	OK	100.232	120.235	0.262512	0.673065	0.24505	0.342492	no
ACAP2	ACAP2	ACAP2	chr3:194995464-195163817	untreated	treated	OK	8.85395	17.2794	0.964662	2.73084	5e-05	0.000203335	yes
ACAP3	ACAP3	ACAP3	chr1:1227763-1243269	untreated	treated	OK	8.41722	5.35616	-0.652145	-1.78809	0.0018	0.0051742	yes
ACAT1	ACAT1	ACAT1	chr11:107992257-108018891	untreated	treated	OK	18.8657	20.8032	0.141038	0.394764	0.4954	0.599209	no
ACAT2	ACAT2	ACAT2	chr6:160181290-160210735	untreated	treated	OK	36.3604	20.0177	-0.861091	-1.12831	0.0573	0.10237	no
ACBD3	ACBD3	ACBD3	chr1:226332379-226374423	untreated	treated	OK	52.291	67.0171	0.357967	1.03912	0.07045	0.121335	no
ACBD4	ACBD4	ACBD4	chr17:43209966-43221543	untreated	treated	OK	22.8843	15.2994	-0.580882	-1.60676	0.00525	0.0131903	yes
ACBD5	ACBD5	ACBD5	chr10:27484142-27531068	untreated	treated	OK	5.52385	5.08559	-0.119261	-0.323532	0.5722	0.6696	no
ACBD6	ACBD6	ACBD6	chr1:180257351-180472022	untreated	treated	OK	30.5595	22.0936	-0.467994	-1.30324	0.02565	0.0521966	no
ACBD7	ACBD7	ACBD7	chr10:15117473-15130775	untreated	treated	OK	1.25731	0.736354	-0.771871	-1.67207	0.0046	0.0117747	yes
ACCS	ACCS	ACCS	chr11:44087728-44105569	untreated	treated	OK	1.47895	2.47328	0.741849	1.64698	0.0051	0.0128735	yes
ACD	ACD	ACD	chr16:67679029-67694718	untreated	treated	OK	16.1602	10.6783	-0.597761	-1.46438	0.0112	0.0257103	yes
ACE	ACE	ACE	chr17:61554421-61575741	untreated	treated	OK	1.0646	4.7385	2.15412	5.29553	5e-05	0.000203335	yes
ACER3	ACER3	ACER3	chr11:76571916-76737841	untreated	treated	OK	24.2896	37.1111	0.61151	1.7207	0.0029	0.0078623	yes
ACHE	ACHE	ACHE	chr7:100487614-100493754	untreated	treated	OK	2.72831	3.80362	0.479366	1.13318	0.04755	0.0874785	no
ACIN1	ACIN1	ACIN1	chr14:23527773-23569665	untreated	treated	OK	17.12	54.3248	1.66592	2.2533	0.001	0.00306765	yes
ACKR3	ACKR3	ACKR3	chr2:237478379-237490994	untreated	treated	OK	0.505292	1.65578	1.71232	3.16251	5e-05	0.000203335	yes
ACLY	ACLY	ACLY	chr17:40023169-40075275	untreated	treated	OK	11.0168	38.6963	1.8125	5.12871	5e-05	0.000203335	yes
ACMSD	ACMSD	ACMSD	chr2:135596185-135676176	untreated	treated	OK	4.55691	6.8512	0.5883	1.26187	0.03115	0.0615852	no
ACO1	ACO1	ACO1	chr9:32384600-32450832	untreated	treated	OK	4.37749	9.74846	1.15507	3.13936	5e-05	0.000203335	yes
ACO2	ACO2	ACO2	chr22:41865128-41940610	untreated	treated	OK	28.1023	73.2294	1.38173	3.09306	5e-05	0.000203335	yes
ACOT1	ACOT1	ACOT1	chr14:73945188-74025651	untreated	treated	OK	3.35208	4.39799	0.391788	0.444596	0.44835	0.55393	no
ACOT13	ACOT13	ACOT13	chr6:24667262-24719403	untreated	treated	OK	11.5361	5.61802	-1.03803	-1.54704	0.00815	0.0194768	yes
ACOT2	ACOT2	ACOT2	chr14:74034323-74042362	untreated	treated	OK	18.293	24.7868	0.438282	1.21089	0.0364	0.070078	no
ACOT7	ACOT7	ACOT7	chr1:6324331-6453826	untreated	treated	OK	126.245	120.304	-0.0695471	-0.199743	0.7287	0.80001	no
ACOT8	ACOT8	ACOT8	chr20:44462469-44486048	untreated	treated	OK	102.131	49.8756	-1.03401	-2.22899	0.0002	0.000726271	yes
ACOT9	ACOT9	ACOT9	chrX:23721776-23761407	untreated	treated	OK	33.6307	26.5253	-0.34241	-0.960593	0.09255	0.152917	no
ACOX1	ACOX1	ACOX1	chr17:73937588-74002080	untreated	treated	OK	15.1232	25.5973	0.75923	1.79177	0.00315	0.00845144	yes
ACOX2	ACOX2	ACOX2	chr3:58490862-58522929	untreated	treated	OK	4.96396	4.09584	-0.277332	-0.705036	0.2143	0.306678	no
ACOX3	ACOX3	ACOX3	chr4:8368008-8442452	untreated	treated	OK	5.13715	8.7886	0.774667	2.07804	0.0002	0.000726271	yes
ACP1	ACP1	ACP1	chr2:264868-278282	untreated	treated	OK	97.3698	45.6786	-1.09196	-3.12008	5e-05	0.000203335	yes
ACP2	ACP2	ACP2	chr11:47260852-47290584	untreated	treated	OK	7.64195	21.5464	1.49544	2.55788	0.0001	0.000385101	yes
ACP6	ACP6	ACP6	chr1:147119167-147142634	untreated	treated	OK	75.3599	75.9384	0.011034	0.0319598	0.95425	0.965985	no
ACSF2	ACSF2	ACSF2	chr17:48503518-48552206	untreated	treated	OK	39.3579	88.6403	1.17131	3.20677	5e-05	0.000203335	yes
ACSF3	ACSF3	ACSF3	chr16:89160216-89222254	untreated	treated	OK	17.5621	18.0861	0.0424138	0.120039	0.8355	0.881431	no
ACSL1	ACSL1	ACSL1	chr4:185676748-185747268	untreated	treated	OK	7.65613	8.55291	0.1598	0.444817	0.4368	0.543121	no
ACSL3	ACSL3	ACSL3	chr2:223725731-223808119	untreated	treated	OK	18.8098	29.0025	0.624697	1.83293	0.00205	0.00581013	yes
ACSL4	ACSL4	ACSL4	chrX:108884563-108976621	untreated	treated	OK	7.84935	11.5291	0.554631	1.57353	0.0074	0.0178795	yes
ACSM3	ACSM3	ACSM3	chr16:20775311-20860990	untreated	treated	OK	2.23371	3.72079	0.736169	1.09646	0.064	0.112215	no
ACSS1	ACSS1	ACSS1	chr20:24986865-25038818	untreated	treated	OK	2.57227	2.85509	0.150495	0.386248	0.4992	0.602846	no
ACSS2	ACSS2	ACSS2	chr20:33462765-33515769	untreated	treated	OK	76.5303	99.2332	0.374791	1.08053	0.05685	0.101665	no
ACTA2	ACTA2	ACTA2	chr10:90692440-90775542	untreated	treated	OK	0.649892	0.875615	0.430095	0.608651	0.28595	0.387706	no
ACTB	ACTB	ACTB	chr7:5566778-5570232	untreated	treated	OK	1038.82	1264.61	0.28375	0.701375	0.22205	0.315498	no
ACTG1	ACTG1	ACTG1	chr17:79476996-79479892	untreated	treated	OK	938.379	1718.34	0.872771	2.0698	0.00055	0.0018	yes
ACTG1P20	ACTG1P20	ACTG1P20	chr1:27648635-27662891	untreated	treated	OK	0.78339	1.16219	0.569043	0.307067	0.6311	0.720016	no
ACTL6A	ACTL6A	ACTL6A	chr3:179280667-179306193	untreated	treated	OK	44.6131	42.4864	-0.0704669	-0.19905	0.7315	0.802457	no
ACTN1	ACTN1	ACTN1	chr14:69340839-69446083	untreated	treated	OK	147.68	432.193	1.5492	4.11494	5e-05	0.000203335	yes
ACTN4	ACTN4	ACTN4	chr19:39138266-39235114	untreated	treated	OK	56.8829	153.29	1.4302	4.0026	5e-05	0.000203335	yes
ACTR10	ACTR10	ACTR10	chr14:58666832-58702353	untreated	treated	OK	81.0017	53.66	-0.594104	-1.71779	0.00345	0.00915561	yes
ACTR1A	ACTR1A	ACTR1A	chr10:104238985-104262512	untreated	treated	OK	35.7136	38.9812	0.126305	0.365018	0.52275	0.624805	no
ACTR1B	ACTR1B	ACTR1B	chr2:98272401-98280561	untreated	treated	OK	60.6949	21.026	-1.5294	-4.35045	5e-05	0.000203335	yes
ACTR2	ACTR2	ACTR2	chr2:65454828-65498390	untreated	treated	OK	119.286	140.205	0.233118	0.658028	0.25185	0.350254	no
ACTR3	ACTR3	ACTR3	chr2:114588759-114719129	untreated	treated	OK	28.5073	24.8873	-0.195923	-0.569036	0.32295	0.426682	no
ACTR3B	ACTR3B	ACTR3B	chr7:152456833-152552464	untreated	treated	OK	5.88779	3.36599	-0.806696	-2.01512	0.00035	0.00119762	yes
ACTR5	ACTR5	ACTR5	chr20:37377096-37401089	untreated	treated	OK	5.94678	7.9734	0.423088	1.12394	0.0482	0.0883849	no
ACTR6	ACTR6	ACTR6	chr12:100593864-100618202	untreated	treated	OK	27.9464	30.6166	0.131651	0.373343	0.5149	0.617651	no
ACTR8	ACTR8	ACTR8	chr3:53901093-53916229	untreated	treated	OK	7.9828	10.3772	0.378448	1.05464	0.0699	0.120564	no
ACTRT3	ACTRT3	ACTRT3	chr3:169484710-169487683	untreated	treated	OK	1.56857	2.05085	0.386779	0.84944	0.1437	0.221673	no
ACVR1	ACVR1	ACVR1	chr2:158592957-158732374	untreated	treated	OK	14.4704	21.3855	0.563535	1.6031	0.0061	0.0150595	yes
ACVR1B	ACVR1B	ACVR1B	chr12:52345450-52390863	untreated	treated	OK	4.289	6.09635	0.507303	1.38841	0.01635	0.0356637	yes
ACVR2A	ACVR2A	ACVR2A	chr2:148602085-149271044	untreated	treated	OK	1.17241	2.47065	1.07542	0.910342	0.1127	0.180532	no
ACVR2B	ACVR2B	ACVR2B	chr3:38492517-38534633	untreated	treated	OK	1.35781	1.02191	-0.410014	-0.968058	0.09685	0.159066	no
ACVR2B-AS1	ACVR2B-AS1	ACVR2B-AS1	chr3:38492517-38534633	untreated	treated	OK	0.947047	0.904003	-0.0671085	-0.0549621	0.92385	0.944832	no
ACY1	ACY1	ACY1	chr3:52009041-52023218	untreated	treated	OK	27.1686	15.1695	-0.840764	-1.86748	0.00105	0.00320581	yes
ACYP1	ACYP1	ACYP1	chr14:75519927-75536186	untreated	treated	OK	21.6981	8.83399	-1.29643	-3.0393	5e-05	0.000203335	yes
ACYP2	ACYP2	ACYP2	chr2:54342409-54532435	untreated	treated	OK	23.1696	8.55173	-1.43794	-3.74649	5e-05	0.000203335	yes
ADA	ADA	ADA	chr20:43248162-43280376	untreated	treated	OK	15.9262	9.02056	-0.820113	-2.16438	0.0003	0.00104535	yes
ADAL	ADAL	ADAL	chr15:43619973-43646753	untreated	treated	OK	5.42533	5.41189	-0.00357909	-0.00692645	0.9905	0.992651	no
ADAM10	ADAM10	ADAM10	chr15:58887402-59042177	untreated	treated	OK	3.32755	12.4114	1.89914	5.2036	5e-05	0.000203335	yes
ADAM11	ADAM11	ADAM11	chr17:42836567-42859214	untreated	treated	OK	1.68981	1.95197	0.208071	0.515951	0.37165	0.477978	no
ADAM15	ADAM15	ADAM15	chr1:155006281-155042029	untreated	treated	OK	105.134	100.662	-0.0627079	-0.17529	0.76535	0.827869	no
ADAM17	ADAM17	ADAM17	chr2:9629410-9695917	untreated	treated	OK	7.65051	22.7524	1.57239	4.41574	5e-05	0.000203335	yes
ADAM19	ADAM19	ADAM19	chr5:156904311-157002831	untreated	treated	OK	2.67428	5.41722	1.0184	2.76546	5e-05	0.000203335	yes
ADAM1A	ADAM1A	ADAM1A	chr12:112336866-112339706	untreated	treated	OK	1.28995	1.06289	-0.27932	-0.59437	0.3005	0.403246	no
ADAM21	ADAM21	ADAM21	chr14:70918873-70926622	untreated	treated	OK	0.354585	1.50944	2.08981	3.83116	5e-05	0.000203335	yes
ADAM22	ADAM22	ADAM22	chr7:87563565-87832204	untreated	treated	OK	1.67382	2.78267	0.733326	1.43035	0.0116	0.0264686	yes
ADAM8	ADAM8	ADAM8	chr10:135075919-135090407	untreated	treated	OK	2.82889	11.4235	2.01369	5.35323	5e-05	0.000203335	yes
ADAM9	ADAM9	ADAM9	chr8:38854504-38962779	untreated	treated	OK	11.0999	29.6556	1.41776	4.04447	5e-05	0.000203335	yes
ADAMTS1	ADAMTS1	ADAMTS1	chr21:28208605-28217728	untreated	treated	OK	1.25314	4.09131	1.70701	4.29529	5e-05	0.000203335	yes
ADAMTS13	ADAMTS13	ADAMTS13	chr9:136228324-136324525	untreated	treated	OK	0.948131	1.47699	0.639505	0.232189	0.6195	0.710224	no
ADAMTS15	ADAMTS15	ADAMTS15	chr11:130318868-130346539	untreated	treated	OK	0.261961	0.654728	1.32154	2.59322	5e-05	0.000203335	yes
ADAMTS16	ADAMTS16	ADAMTS16	chr5:5140442-5320412	untreated	treated	OK	0.281758	0.787358	1.48256	2.95897	5e-05	0.000203335	yes
ADAMTS17	ADAMTS17	ADAMTS17	chr15:100511642-100882183	untreated	treated	OK	0.864209	1.83476	1.08614	2.67946	5e-05	0.000203335	yes
ADAMTS20	ADAMTS20	ADAMTS20	chr12:43748011-43945724	untreated	treated	OK	0.752808	0.951602	0.338077	0.764815	0.186	0.273633	no
ADAMTSL3	ADAMTSL3	ADAMTSL3	chr15:84322837-84708593	untreated	treated	OK	2.26526	6.66276	1.55644	4.29409	5e-05	0.000203335	yes
ADAMTSL5	ADAMTSL5	ADAMTSL5	chr19:1505016-1513188	untreated	treated	OK	3.07215	2.14729	-0.51673	-1.27802	0.02835	0.0566912	no
ADAR	ADAR	ADAR	chr1:154554533-154600456	untreated	treated	OK	33.5105	57.083	0.768447	2.17729	0.00015	0.000558031	yes
ADARB1	ADARB1	ADARB1	chr21:46494492-46646478	untreated	treated	OK	15.9911	11.7603	-0.443343	-1.11059	0.05205	0.0944928	no
ADAT1	ADAT1	ADAT1	chr16:75632246-75657221	untreated	treated	OK	7.1819	7.09391	-0.0177835	-0.0491862	0.92875	0.947968	no
ADAT2	ADAT2	ADAT2	chr6:143743968-143771841	untreated	treated	OK	1.36963	0.827419	-0.727097	-1.79529	0.0019	0.00542066	yes
ADAT3	ADAT3	ADAT3	chr19:1905370-1926012	untreated	treated	OK	3.19416	3.16043	-0.0153154	-0.0114361	0.98465	0.988217	no
ADCK1	ADCK1	ADCK1	chr14:78266425-78400297	untreated	treated	OK	3.11346	3.96547	0.348973	0.863178	0.12885	0.202217	no
ADCK2	ADCK2	ADCK2	chr7:140372952-140394908	untreated	treated	OK	23.9565	14.3388	-0.740489	-2.07201	0.00025	0.00088837	yes
ADCK3	ADCK3	ADCK3	chr1:227127937-227175246	untreated	treated	OK	12.7471	17.857	0.486327	1.36437	0.0192	0.0407925	yes
ADCK4	ADCK4	ADCK4	chr19:41197433-41222790	untreated	treated	OK	4.96176	7.16434	0.529982	1.37718	0.01685	0.0366245	yes
ADCK5	ADCK5	ADCK5	chr8:145597703-145634733	untreated	treated	OK	10.9387	16.3832	0.582775	0.54992	0.32905	0.433236	no
ADCY3	ADCY3	ADCY3	chr2:25013135-25142055	untreated	treated	OK	7.94096	11.0227	0.473088	0.720941	0.1997	0.290024	no
ADCY6	ADCY6	ADCY6	chr12:49159973-49182879	untreated	treated	OK	4.18714	7.14034	0.770027	2.09806	0.0003	0.00104535	yes
ADCY7	ADCY7	ADCY7	chr16:50300450-50352045	untreated	treated	OK	4.68081	7.05074	0.591019	1.60464	0.0057	0.014194	yes
ADCY9	ADCY9	ADCY9	chr16:4012649-4166186	untreated	treated	OK	1.8982	4.56174	1.26495	3.31725	5e-05	0.000203335	yes
ADD1	ADD1	ADD1	chr4:2845583-2931802	untreated	treated	OK	20.0893	26.8909	0.42069	1.21408	0.03415	0.0664991	no
ADD2	ADD2	ADD2	chr2:70889215-70995375	untreated	treated	OK	2.15498	2.89588	0.426329	1.09121	0.0563	0.10082	no
ADD3	ADD3	ADD3	chr10:111705316-111895323	untreated	treated	OK	6.80313	7.07205	0.0559299	0.153489	0.7882	0.845369	no
ADGRA2	ADGRA2	ADGRA2	chr8:37654400-37707431	untreated	treated	OK	2.20041	2.90619	0.401361	0.575135	0.32245	0.426109	no
ADGRA3	ADGRA3	ADGRA3	chr4:22388996-22517677	untreated	treated	OK	2.58677	3.13153	0.275719	0.716819	0.2167	0.309325	no
ADGRB2	ADGRB2	ADGRB2	chr1:32192705-32229664	untreated	treated	OK	3.60842	3.11614	-0.211606	-0.568084	0.33015	0.43433	no
ADGRB3	ADGRB3	ADGRB3	chr6:69345631-70099403	untreated	treated	OK	0.182103	0.87555	2.26543	4.22831	5e-05	0.000203335	yes
ADGRE5	ADGRE5	ADGRE5	chr19:14491955-14519537	untreated	treated	OK	16.4183	94.3573	2.52283	7.11753	5e-05	0.000203335	yes
ADGRF1	ADGRF1	ADGRF1	chr6:46965439-47010099	untreated	treated	OK	49.1757	94.0288	0.935157	2.40966	5e-05	0.000203335	yes
ADGRG1	ADGRG1	ADGRG1	chr16:57653604-57698951	untreated	treated	OK	3.83698	10.0544	1.38978	3.70278	5e-05	0.000203335	yes
ADGRG6	ADGRG6	ADGRG6	chr6:142623055-142767403	untreated	treated	OK	1.48891	5.33806	1.84206	4.89344	5e-05	0.000203335	yes
ADGRL1	ADGRL1	ADGRL1	chr19:14247963-14316997	untreated	treated	OK	9.36146	14.3668	0.61793	1.67039	0.00365	0.00962313	yes
ADGRL3	ADGRL3	ADGRL3	chr4:62362838-63027483	untreated	treated	OK	0.390843	1.44638	1.88779	4.12997	5e-05	0.000203335	yes
ADH5	ADH5	ADH5	chr4:99992129-100009939	untreated	treated	OK	76.9731	103.291	0.424293	1.213	0.0346	0.0671326	no
ADI1	ADI1	ADI1	chr2:3501689-3523350	untreated	treated	OK	78.2147	34.0037	-1.20175	-3.41536	5e-05	0.000203335	yes
ADIPOR1	ADIPOR1	ADIPOR1	chr1:202909952-202927700	untreated	treated	OK	90.9228	36.2182	-1.32793	-3.83519	5e-05	0.000203335	yes
ADIPOR2	ADIPOR2	ADIPOR2	chr12:1800246-1897845	untreated	treated	OK	32.803	15.6795	-1.06495	-3.07044	5e-05	0.000203335	yes
ADIRF	ADIRF	ADIRF	chr10:88728187-88769960	untreated	treated	OK	1891.93	1091.21	-0.793939	-2.08264	0.0004	0.00135259	yes
ADK	ADK	ADK	chr10:75910942-76469061	untreated	treated	OK	163.417	94.609	-0.788509	-2.25817	0.0001	0.000385101	yes
ADM	ADM	ADM	chr11:10326526-10328949	untreated	treated	OK	6.06818	29.569	2.28475	6.06176	5e-05	0.000203335	yes
ADM2	ADM2	ADM2	chr22:50919984-50924866	untreated	treated	OK	3.81429	3.99748	0.0676769	0.181714	0.7536	0.818929	no
ADNP	ADNP	ADNP	chr20:49505454-49575060	untreated	treated	OK	16.9783	24.6919	0.540344	1.11069	0.05815	0.103517	no
ADNP2	ADNP2	ADNP2	chr18:77866914-77898228	untreated	treated	OK	9.69381	8.52964	-0.18458	-0.518431	0.37325	0.479416	no
ADNP-AS1	ADNP-AS1	ADNP-AS1	chr20:49505454-49575060	untreated	treated	OK	1.24947	0.44854	-1.47801	-0.221762	0.26515	0.364553	no
ADO	ADO	ADO	chr10:64564515-64568239	untreated	treated	OK	51.6911	25.4109	-1.02447	-2.96338	5e-05	0.000203335	yes
ADORA2B	ADORA2B	ADORA2B	chr17:15848230-15879210	untreated	treated	OK	17.7787	11.9403	-0.574316	-1.57388	0.0066	0.0161275	yes
ADPGK	ADPGK	ADPGK	chr15:73043707-73090540	untreated	treated	OK	15.2361	12.657	-0.267566	-0.738714	0.19715	0.28703	no
ADPRH	ADPRH	ADPRH	chr3:119298279-119308792	untreated	treated	OK	2.59617	2.53686	-0.0333425	-0.0839822	0.8823	0.915303	no
ADPRHL1	ADPRHL1	ADPRHL1	chr13:114076254-114107839	untreated	treated	OK	16.6669	13.7179	-0.28093	-0.761821	0.1833	0.270276	no
ADPRHL2	ADPRHL2	ADPRHL2	chr1:36554452-36559533	untreated	treated	OK	52.6946	29.5779	-0.833135	-2.34534	5e-05	0.000203335	yes
ADPRM	ADPRM	ADPRM	chr17:10600926-10614875	untreated	treated	OK	5.25885	6.72003	0.353722	0.88353	0.1272	0.199846	no
ADRA1D	ADRA1D	ADRA1D	chr20:4201277-4229659	untreated	treated	OK	27.3027	32.2905	0.242067	0.695108	0.2244	0.318487	no
ADRB1	ADRB1	ADRB1	chr10:115803805-115806667	untreated	treated	OK	0.641238	0.516297	-0.312659	-0.576597	0.31385	0.417304	no
ADRB2	ADRB2	ADRB2	chr5:148206155-148208197	untreated	treated	OK	3.25336	7.98362	1.29511	3.28511	5e-05	0.000203335	yes
ADRBK1	ADRBK1	ADRBK1	chr11:67033904-67054029	untreated	treated	OK	65.2839	27.5108	-1.24673	-3.61375	5e-05	0.000203335	yes
ADRBK2	ADRBK2	ADRBK2	chr22:25960860-26125258	untreated	treated	OK	0.6326	0.51048	-0.309439	-0.724859	0.2116	0.30352	no
ADRM1	ADRM1	ADRM1	chr20:60877951-60883918	untreated	treated	OK	127.673	93.8655	-0.443791	-1.26645	0.02685	0.0542456	no
ADSL	ADSL	ADSL	chr22:40742503-40762575	untreated	treated	OK	74.5989	36.9846	-1.01223	-2.85386	5e-05	0.000203335	yes
ADSS	ADSS	ADSS	chr1:244571793-244615436	untreated	treated	OK	16.939	15.6968	-0.109883	-0.309291	0.59575	0.690164	no
ADSSL1	ADSSL1	ADSSL1	chr14:105190533-105213647	untreated	treated	OK	11.7074	6.04696	-0.953136	-2.45543	5e-05	0.000203335	yes
ADTRP	ADTRP	ADTRP	chr6:11713887-11779280	untreated	treated	OK	3.75015	2.78549	-0.429018	-1.01221	0.0754	0.128541	no
AEBP2	AEBP2	AEBP2	chr12:19592607-19675173	untreated	treated	OK	7.18736	5.97377	-0.266821	-0.743711	0.1934	0.282366	no
AEN	AEN	AEN	chr15:89164526-89175512	untreated	treated	OK	12.0494	10.5021	-0.19828	-0.553209	0.33675	0.441261	no
AES	AES	AES	chr19:3052907-3062964	untreated	treated	OK	394.732	129.777	-1.60483	-4.52812	5e-05	0.000203335	yes
AFAP1	AFAP1	AFAP1	chr4:7755816-7942023	untreated	treated	OK	7.25896	8.6191	0.247775	0.696496	0.22085	0.314104	no
AFF1	AFF1	AFF1	chr4:87856153-88062206	untreated	treated	OK	2.54672	4.06761	0.67554	1.74496	0.0025	0.0069068	yes
AFF2	AFF2	AFF2	chrX:147582138-148082193	untreated	treated	OK	0.70028	0.667466	-0.0692376	-0.170737	0.7661	0.828542	no
AFF4	AFF4	AFF4	chr5:132211070-132299354	untreated	treated	OK	13.0899	17.1712	0.391535	1.08463	0.05945	0.105497	no
AFG3L1P	AFG3L1P	AFG3L1P	chr16:90036182-90067195	untreated	treated	OK	2.77328	4.22859	0.608581	0.683833	0.26295	0.362183	no
AFG3L2	AFG3L2	AFG3L2	chr18:12307667-12377275	untreated	treated	OK	37.5237	27.3472	-0.456411	-1.16436	0.0437	0.0814037	no
AFMID	AFMID	AFMID	chr17:76183397-76203782	untreated	treated	OK	35.4576	24.2556	-0.547777	-1.39938	0.01365	0.0305371	yes
AFTPH	AFTPH	AFTPH	chr2:64751438-64820138	untreated	treated	OK	15.8526	14.8473	-0.0945272	-0.272672	0.63345	0.7216	no
AGA	AGA	AGA	chr4:178351928-178363657	untreated	treated	OK	4.64808	8.89427	0.93624	2.43973	5e-05	0.000203335	yes
AGAP1	AGAP1	AGAP1	chr2:236402732-237040444	untreated	treated	OK	11.463	7.87976	-0.540756	-1.46761	0.0106	0.0244502	yes
AGAP11	AGAP11	AGAP11	chr10:88728187-88769960	untreated	treated	OK	2.23806	2.80577	0.326147	0.0915938	0.87535	0.910484	no
AGAP1-IT1	AGAP1-IT1	AGAP1-IT1	chr2:236402732-237040444	untreated	treated	OK	4.06135	2.05629	-0.98192	-0.33547	0.73715	0.80723	no
AGAP2	AGAP2	AGAP2	chr12:58118075-58135944	untreated	treated	OK	1.52156	1.82595	0.263095	0.221089	0.6815	0.76244	no
AGAP2-AS1	AGAP2-AS1	AGAP2-AS1	chr12:58118075-58135944	untreated	treated	OK	35.5867	27.1527	-0.390242	-0.947485	0.1	0.163141	no
AGAP3	AGAP3	AGAP3	chr7:150782917-150841523	untreated	treated	OK	34.272	27.7956	-0.302175	-0.854357	0.13595	0.21146	no
AGAP4	AGAP4	AGAP4	chr10:46321039-46349325	untreated	treated	OK	0.173555	0.692546	1.99652	2.74062	5e-05	0.000203335	yes
AGAP5	AGAP5	AGAP5	chr10:75434032-75457554	untreated	treated	OK	1.09799	2.92689	1.41451	3.02433	5e-05	0.000203335	yes
AGAP6	AGAP6	AGAP6	chr10:51748077-51770259	untreated	treated	OK	1.56031	3.51284	1.17081	2.7977	5e-05	0.000203335	yes
AGBL5	AGBL5	AGBL5	chr2:27274490-27294567	untreated	treated	OK	18.4426	7.94781	-1.21442	-1.29887	0.0426	0.0797223	no
AGFG1	AGFG1	AGFG1	chr2:228336847-228425938	untreated	treated	OK	9.63248	8.88029	-0.117301	-0.337594	0.54905	0.648918	no
AGFG2	AGFG2	AGFG2	chr7:100136833-100165843	untreated	treated	OK	2.8988	2.0173	-0.523036	-1.36116	0.01925	0.0408786	yes
AGGF1	AGGF1	AGGF1	chr5:76326209-76361058	untreated	treated	OK	7.90432	6.39583	-0.30551	-0.839602	0.1484	0.227565	no
AGK	AGK	AGK	chr7:141251077-141354209	untreated	treated	OK	13.9001	17.7001	0.348667	0.977728	0.09025	0.149633	no
AGL	AGL	AGL	chr1:100315639-100389579	untreated	treated	OK	0.684206	2.24538	1.71446	4.22822	5e-05	0.000203335	yes
AGMO	AGMO	AGMO	chr7:15239942-15601640	untreated	treated	OK	0.692365	0.516195	-0.423617	-0.760179	0.19125	0.279922	no
AGO1	AGO1	AGO1	chr1:36348809-36389899	untreated	treated	OK	5.06523	5.26248	0.0551164	0.153379	0.7886	0.845658	no
AGO2	AGO2	AGO2	chr8:141541263-141645646	untreated	treated	OK	30.6268	21.1279	-0.535646	-1.47293	0.0113	0.0259168	yes
AGO3	AGO3	AGO3	chr1:36396682-36522063	untreated	treated	OK	2.2789	1.9629	-0.215351	-0.522003	0.3648	0.470761	no
AGO4	AGO4	AGO4	chr1:36273827-36323490	untreated	treated	OK	2.77041	2.25757	-0.29533	-0.779221	0.16825	0.252287	no
AGPAT1	AGPAT1	AGPAT1	chr6_ssto_hap7:3468303-3493616	untreated	treated	OK	48.4797	27.1231	-0.837856	-2.05502	0.0005	0.00164973	yes
AGPAT2	AGPAT2	AGPAT2	chr9:139567594-139581911	untreated	treated	OK	129.608	70.6287	-0.875827	-2.50877	5e-05	0.000203335	yes
AGPAT3	AGPAT3	AGPAT3	chr21:45285115-45407475	untreated	treated	OK	17.4174	13.5268	-0.364711	-1.03903	0.0702	0.121033	no
AGPAT4	AGPAT4	AGPAT4	chr6:161551056-161695107	untreated	treated	OK	1.65892	5.58789	1.75206	4.72964	5e-05	0.000203335	yes
AGPAT5	AGPAT5	AGPAT5	chr8:6565877-6619021	untreated	treated	OK	7.29644	5.56539	-0.390708	-1.0913	0.0543	0.0977128	no
AGPAT6	AGPAT6	AGPAT6	chr8:41386724-41482520	untreated	treated	OK	11.8908	10.3583	-0.19905	-0.562592	0.32055	0.424075	no
AGPAT9	AGPAT9	AGPAT9	chr4:84457066-84527027	untreated	treated	OK	8.76259	9.7524	0.1544	0.419006	0.46575	0.570717	no
AGPS	AGPS	AGPS	chr2:178257470-178408564	untreated	treated	OK	8.13559	10.1276	0.31598	0.907204	0.1139	0.182229	no
AGR2	AGR2	AGR2	chr7:16832263-16844738	untreated	treated	OK	419.17	447.957	0.0958255	0.270313	0.63925	0.726556	no
AGRN	AGRN	AGRN	chr1:955502-991499	untreated	treated	OK	10.5401	49.8118	2.24059	6.19193	5e-05	0.000203335	yes
AGTPBP1	AGTPBP1	AGTPBP1	chr9:88161453-88356944	untreated	treated	OK	2.69703	2.07417	-0.378841	-0.949804	0.09545	0.157126	no
AGTRAP	AGTRAP	AGTRAP	chr1:11796141-11810828	untreated	treated	OK	19.259	10.2708	-0.906984	-2.33901	5e-05	0.000203335	yes
AHCTF1	AHCTF1	AHCTF1	chr1:247002401-247094726	untreated	treated	OK	1.84643	5.12408	1.47255	3.90943	5e-05	0.000203335	yes
AHCY	AHCY	AHCY	chr20:32868070-32899608	untreated	treated	OK	150.67	214.027	0.506402	1.42869	0.0105	0.0242585	yes
AHCYL1	AHCYL1	AHCYL1	chr1:110527386-110566364	untreated	treated	OK	26.6034	28.6432	0.106587	0.308658	0.5922	0.687346	no
AHCYL2	AHCYL2	AHCYL2	chr7:128864854-129070052	untreated	treated	OK	5.80173	8.7818	0.598035	1.65434	0.0048	0.0122261	yes
AHDC1	AHDC1	AHDC1	chr1:27860755-27930005	untreated	treated	OK	1.73061	3.28103	0.922867	2.29899	5e-05	0.000203335	yes
AHI1	AHI1	AHI1	chr6:135605109-135818903	untreated	treated	OK	1.59736	2.31959	0.53818	1.35838	0.01725	0.0373307	yes
AHNAK	AHNAK	AHNAK	chr11:62201013-62314332	untreated	treated	OK	48.5026	45.3833	-0.0958985	-0.0747269	0.8756	0.910524	no
AHNAK2	AHNAK2	AHNAK2	chr14:105403590-105444694	untreated	treated	OK	4.33126	7.89755	0.866619	2.12546	0.00025	0.00088837	yes
AHR	AHR	AHR	chr7:17338275-17385775	untreated	treated	OK	7.27151	12.8629	0.822887	2.23622	0.00025	0.00088837	yes
AHRR	AHRR	AHRR	chr5:271735-438405	untreated	treated	OK	2.11278	2.01135	-0.0709776	-0.0441325	0.9396	0.955772	no
AHSA1	AHSA1	AHSA1	chr14:77924372-77935815	untreated	treated	OK	163.01	109.35	-0.576	-1.65878	0.0039	0.0101908	yes
AHSA2	AHSA2	AHSA2	chr2:61404554-61697849	untreated	treated	OK	2.23855	3.00734	0.425926	0.185007	0.77755	0.837475	no
AIDA	AIDA	AIDA	chr1:222841354-222885864	untreated	treated	OK	24.5322	8.60427	-1.51155	-4.24795	5e-05	0.000203335	yes
AIF1L	AIF1L	AIF1L	chr9:133971862-133998539	untreated	treated	OK	5.6841	3.41232	-0.736177	-1.93502	0.00065	0.00209544	yes
AIFM1	AIFM1	AIFM1	chrX:129263337-129299861	untreated	treated	OK	8.48367	17.9159	1.07848	2.96233	5e-05	0.000203335	yes
AIFM2	AIFM2	AIFM2	chr10:71812356-71892690	untreated	treated	OK	11.6432	11.3798	-0.0330164	-0.0688304	0.9082	0.933109	no
AIG1	AIG1	AIG1	chr6:143380499-143661480	untreated	treated	OK	41.1559	48.0417	0.223187	0.592925	0.30635	0.409227	no
AIM1	AIM1	AIM1	chr6:106959729-107018324	untreated	treated	OK	4.46566	10.5977	1.2468	3.49994	5e-05	0.000203335	yes
AIMP1	AIMP1	AIMP1	chr4:106965473-107270381	untreated	treated	OK	16.8121	22.7778	0.438129	1.14147	0.04845	0.0887678	no
AIMP2	AIMP2	AIMP2	chr7:6048881-6098860	untreated	treated	OK	26.5226	24.6558	-0.105292	-0.0981259	0.8605	0.900203	no
AIP	AIP	AIP	chr11:67250499-67258579	untreated	treated	OK	245.816	264.403	0.105163	0.297595	0.59965	0.693315	no
AJUBA	AJUBA	AJUBA	chr14:23440382-23451851	untreated	treated	OK	44.8822	42.0076	-0.095493	-0.272425	0.63655	0.724315	no
AK1	AK1	AK1	chr9:130628758-130640022	untreated	treated	OK	34.0108	10.5161	-1.6934	-4.67753	5e-05	0.000203335	yes
AK2	AK2	AK2	chr1:33473540-33502512	untreated	treated	OK	53.6478	42.8441	-0.324422	-0.929078	0.1056	0.170982	no
AK3	AK3	AK3	chr9:4709556-4742043	untreated	treated	OK	20.2892	8.34737	-1.28132	-3.62741	5e-05	0.000203335	yes
AK4	AK4	AK4	chr1:65613231-65697828	untreated	treated	OK	16.8255	15.3535	-0.132079	-0.382894	0.5034	0.606671	no
AK5	AK5	AK5	chr1:77747661-78025654	untreated	treated	OK	3.93049	2.45165	-0.680956	-1.73118	0.003	0.00809605	yes
AK6	AK6	AK6	chr5:68647552-68710630	untreated	treated	OK	44.328	20.4789	-1.11408	-1.59244	0.0073	0.0176643	yes
AK7	AK7	AK7	chr14:96858447-96955764	untreated	treated	OK	0.500959	0.767083	0.614689	1.19615	0.04155	0.0782103	no
AK8	AK8	AK8	chr9:135600964-135754198	untreated	treated	OK	0.997953	0.860946	-0.213049	-0.409636	0.47765	0.58144	no
AK9	AK9	AK9	chr6:109814058-110012415	untreated	treated	OK	2.86233	2.75219	-0.0566055	-0.133216	0.8197	0.869628	no
AKAP1	AKAP1	AKAP1	chr17:55162552-55198710	untreated	treated	OK	26.3724	37.4342	0.505331	1.47449	0.0112	0.0257103	yes
AKAP10	AKAP10	AKAP10	chr17:19807764-19881169	untreated	treated	OK	7.16495	6.19025	-0.210959	-0.579785	0.30235	0.40514	no
AKAP11	AKAP11	AKAP11	chr13:42846288-42897403	untreated	treated	OK	1.54493	2.68731	0.79862	2.06664	0.0004	0.00135259	yes
AKAP12	AKAP12	AKAP12	chr6:151561133-151679694	untreated	treated	OK	6.88167	12.9538	0.912548	2.50499	5e-05	0.000203335	yes
AKAP13	AKAP13	AKAP13	chr15:85923826-86292589	untreated	treated	OK	2.32537	4.50012	0.952505	2.341	5e-05	0.000203335	yes
AKAP17A	AKAP17A	AKAP17A	chrY:1660485-1711974	untreated	treated	OK	8.79589	14.2378	0.694822	1.92105	0.001	0.00306765	yes
AKAP2	AKAP2	AKAP2	chr9:112403067-112934791	untreated	treated	OK	52.1267	65.5128	0.329755	0.914983	0.1112	0.178461	no
AKAP3	AKAP3	AKAP3	chr12:4724673-4758213	untreated	treated	OK	0.928924	1.13766	0.292432	0.651404	0.2497	0.34775	no
AKAP6	AKAP6	AKAP6	chr14:32798478-33302268	untreated	treated	OK	1.07165	1.70028	0.66594	1.69588	0.0029	0.0078623	yes
AKAP8	AKAP8	AKAP8	chr19:15464331-15490612	untreated	treated	OK	8.24708	17.049	1.04773	2.94213	5e-05	0.000203335	yes
AKAP8L	AKAP8L	AKAP8L	chr19:15490858-15529932	untreated	treated	OK	22.9483	74.6766	1.70227	4.89675	5e-05	0.000203335	yes
AKAP9	AKAP9	AKAP9	chr7:91570188-91739987	untreated	treated	OK	1.98778	4.50862	1.18153	2.97973	5e-05	0.000203335	yes
AKIP1	AKIP1	AKIP1	chr11:8932700-8954553	untreated	treated	OK	28.3124	20.3783	-0.474396	-1.26652	0.0283	0.0566	no
AKIRIN1	AKIRIN1	AKIRIN1	chr1:39456915-39471737	untreated	treated	OK	46.9413	17.8224	-1.39717	-4.01703	5e-05	0.000203335	yes
AKIRIN2	AKIRIN2	AKIRIN2	chr6:88384577-88411985	untreated	treated	OK	25.7834	32.5123	0.334542	0.947974	0.1036	0.168101	no
AKNA	AKNA	AKNA	chr9:117096432-117156685	untreated	treated	OK	1.8508	2.93529	0.665353	1.75999	0.00195	0.00554984	yes
AKR1A1	AKR1A1	AKR1A1	chr1:46016454-46035723	untreated	treated	OK	90.4538	76.8047	-0.235987	-0.673635	0.2398	0.336209	no
AKR1B1	AKR1B1	AKR1B1	chr7:134127106-134143888	untreated	treated	OK	1.14727	1.2483	0.121764	0.2199	0.7067	0.782236	no
AKR1B10	AKR1B10	AKR1B10	chr7:134212343-134226166	untreated	treated	OK	0.456432	0.631349	0.468038	0.696473	0.2308	0.32596	no
AKR1C1	AKR1C1	AKR1C1	chr10:5005453-5020158	untreated	treated	OK	1.26371	1.32116	0.0641492	0.119543	0.83255	0.879147	no
AKR1C3	AKR1C3	AKR1C3	chr10:5090957-5149878	untreated	treated	OK	10.5098	12.3215	0.229443	0.586731	0.30605	0.408953	no
AKR1E2	AKR1E2	AKR1E2	chr10:4868368-4890251	untreated	treated	OK	2.0313	1.59847	-0.345713	-0.674287	0.21935	0.312694	no
AKR7A2	AKR7A2	AKR7A2	chr1:19629201-19638640	untreated	treated	OK	27.9158	15.008	-0.895348	-2.49975	5e-05	0.000203335	yes
AKT1	AKT1	AKT1	chr14:105235686-105262080	untreated	treated	OK	117.595	42.5536	-1.46648	-4.21604	5e-05	0.000203335	yes
AKT1S1	AKT1S1	AKT1S1	chr19:50372289-50392007	untreated	treated	OK	103.563	53.6853	-0.947906	-1.97505	0.0006	0.00195128	yes
AKT2	AKT2	AKT2	chr19:40736223-40791302	untreated	treated	OK	18.6139	10.3716	-0.843743	-2.41328	5e-05	0.000203335	yes
AKT3	AKT3	AKT3	chr1:243419306-244006886	untreated	treated	OK	24.1351	17.3239	-0.47837	-1.0028	0.0795	0.134484	no
AKTIP	AKTIP	AKTIP	chr16:53468350-53537216	untreated	treated	OK	11.5079	6.17783	-0.897455	-1.18839	0.0417	0.0784242	no
ALAD	ALAD	ALAD	chr9:116148591-116163618	untreated	treated	OK	17.0972	18.0409	0.0775164	0.221365	0.70485	0.78098	no
ALAS1	ALAS1	ALAS1	chr3:52232098-52248343	untreated	treated	OK	59.428	133.724	1.17004	3.35448	5e-05	0.000203335	yes
ALCAM	ALCAM	ALCAM	chr3:105085556-105295757	untreated	treated	OK	11.9904	32.9428	1.45809	4.16135	5e-05	0.000203335	yes
ALDH18A1	ALDH18A1	ALDH18A1	chr10:97365685-97416567	untreated	treated	OK	14.548	34.3019	1.23747	3.51639	5e-05	0.000203335	yes
ALDH1A3	ALDH1A3	ALDH1A3	chr15:101419896-101456830	untreated	treated	OK	223.748	180.53	-0.309637	-0.856042	0.13855	0.214935	no
ALDH1B1	ALDH1B1	ALDH1B1	chr9:38392660-38398662	untreated	treated	OK	6.21456	6.31375	0.0228445	0.0614017	0.91225	0.935931	no
ALDH2	ALDH2	ALDH2	chr12:112204690-112247789	untreated	treated	OK	11.8417	13.3309	0.170898	0.46934	0.41035	0.517099	no
ALDH3A1	ALDH3A1	ALDH3A1	chr17:19641297-19651746	untreated	treated	OK	1.59044	2.42799	0.61034	1.31707	0.01905	0.0405138	yes
ALDH3A2	ALDH3A2	ALDH3A2	chr17:19552063-19580908	untreated	treated	OK	47.6658	42.3828	-0.169473	-0.498728	0.38485	0.491823	no
ALDH3B1	ALDH3B1	ALDH3B1	chr11:67776016-67796749	untreated	treated	OK	15.9209	15.9026	-0.00166388	-0.004686	0.99375	0.995136	no
ALDH4A1	ALDH4A1	ALDH4A1	chr1:19197923-19229293	untreated	treated	OK	6.72868	8.42224	0.323879	0.880705	0.1236	0.195306	no
ALDH5A1	ALDH5A1	ALDH5A1	chr6:24495196-24537435	untreated	treated	OK	2.74002	4.12036	0.588584	1.58272	0.0057	0.014194	yes
ALDH6A1	ALDH6A1	ALDH6A1	chr14:74486058-74551196	untreated	treated	OK	3.42231	4.168	0.284385	0.597773	0.29635	0.398795	no
ALDH7A1	ALDH7A1	ALDH7A1	chr5:125877532-125931082	untreated	treated	OK	14.952	17.6345	0.238055	0.687252	0.23035	0.325431	no
ALDH9A1	ALDH9A1	ALDH9A1	chr1:165631448-165667900	untreated	treated	OK	38.0315	44.6169	0.230393	0.665291	0.25435	0.352895	no
ALDOA	ALDOA	ALDOA	chr16:30064410-30081741	untreated	treated	OK	1025.47	980.995	-0.0639705	-0.16046	0.76705	0.829292	no
ALDOC	ALDOC	ALDOC	chr17:26900132-26903951	untreated	treated	OK	38.3814	47.161	0.297187	0.837865	0.15035	0.229738	no
ALG1	ALG1	ALG1	chr16:5121809-5147821	untreated	treated	OK	4.95183	6.59254	0.412872	0.909306	0.1179	0.187583	no
ALG10	ALG10	ALG10	chr12:34175215-34181236	untreated	treated	OK	0.628577	1.05616	0.748671	1.4915	0.01105	0.0253975	yes
ALG10B	ALG10B	ALG10B	chr12:38710556-38723528	untreated	treated	OK	0.823872	1.20675	0.550638	1.24694	0.0303	0.0600978	no
ALG11	ALG11	ALG11	chr13:52586522-52607736	untreated	treated	OK	4.69604	6.34241	0.433587	0.687743	0.2153	0.307735	no
ALG12	ALG12	ALG12	chr22:50296853-50312106	untreated	treated	OK	6.21851	10.469	0.751488	2.01012	0.0006	0.00195128	yes
ALG13	ALG13	ALG13	chrX:110924345-111003875	untreated	treated	OK	7.91435	6.29488	-0.330292	-0.850366	0.1454	0.223895	no
ALG14	ALG14	ALG14	chr1:95448278-95538507	untreated	treated	OK	6.65134	5.35728	-0.312143	-0.73942	0.18695	0.274811	no
ALG1L	ALG1L	ALG1L	chr3:125635443-125655887	untreated	treated	OK	2.80518	2.39739	-0.226629	-0.215633	0.71335	0.787372	no
ALG2	ALG2	ALG2	chr9:101978706-101984246	untreated	treated	OK	20.3701	17.9661	-0.18117	-0.522166	0.368	0.474228	no
ALG3	ALG3	ALG3	chr3:183948316-183967313	untreated	treated	OK	58.6539	45.5288	-0.365449	-1.01934	0.075	0.127944	no
ALG5	ALG5	ALG5	chr13:37523907-37573504	untreated	treated	OK	15.0045	12.6305	-0.248488	-0.654706	0.2538	0.352321	no
ALG6	ALG6	ALG6	chr1:63833260-63904233	untreated	treated	OK	0.731473	0.99601	0.445355	0.947274	0.10105	0.164646	no
ALG8	ALG8	ALG8	chr11:77726760-77850699	untreated	treated	OK	15.918	28.7718	0.853995	0.94158	0.09585	0.157684	no
ALG9	ALG9	ALG9	chr11:111652918-111742305	untreated	treated	OK	2.61065	4.01439	0.620774	1.65379	0.0051	0.0128735	yes
ALKBH1	ALKBH1	ALKBH1	chr14:78138748-78174356	untreated	treated	OK	7.34946	9.76431	0.409879	1.10746	0.052	0.0944153	no
ALKBH2	ALKBH2	ALKBH2	chr12:109525992-109531293	untreated	treated	OK	62.2735	54.6545	-0.188278	-0.512914	0.3744	0.480797	no
ALKBH3	ALKBH3	ALKBH3	chr11:43902356-43942494	untreated	treated	OK	59.6914	41.2064	-0.534654	-1.50669	0.0088	0.0207614	yes
ALKBH4	ALKBH4	ALKBH4	chr7:102073976-102105321	untreated	treated	OK	22.0535	11.2002	-0.977486	-1.57032	0.0078	0.0187444	yes
ALKBH5	ALKBH5	ALKBH5	chr17:18086866-18113267	untreated	treated	OK	57.5421	29.0742	-0.984876	-2.84936	5e-05	0.000203335	yes
ALKBH6	ALKBH6	ALKBH6	chr19:36500017-36505145	untreated	treated	OK	12.725	11.6833	-0.123213	-0.310048	0.58385	0.679607	no
ALKBH7	ALKBH7	ALKBH7	chr19:6372443-6375261	untreated	treated	OK	173.151	128.863	-0.426198	-1.214	0.03675	0.0706676	no
ALKBH8	ALKBH8	ALKBH8	chr11:107373452-107436461	untreated	treated	OK	1.93564	1.86603	-0.0528418	-0.131741	0.8206	0.870297	no
ALMS1	ALMS1	ALMS1	chr2:73612885-73837046	untreated	treated	OK	1.17426	1.75162	0.576943	1.39415	0.01625	0.0354995	yes
ALOX12-AS1	ALOX12-AS1	ALOX12-AS1	chr17:6888441-6915653	untreated	treated	OK	7.52759	4.9804	-0.595928	-1.26604	0.0296	0.0589174	no
ALOX12B	ALOX12B	ALOX12B	chr17:7975953-7991021	untreated	treated	OK	0.898499	0.863582	-0.0571838	-0.114794	0.8388	0.883509	no
ALOX12P2	ALOX12P2	ALOX12P2	chr17:6756894-6803668	untreated	treated	OK	0.596237	1.21733	1.02976	1.99671	0.00085	0.00265412	yes
ALOXE3	ALOXE3	ALOXE3	chr17:7999217-8022234	untreated	treated	OK	0.63372	1.38678	1.12982	2.3633	5e-05	0.000203335	yes
ALPK1	ALPK1	ALPK1	chr4:113218498-113363764	untreated	treated	OK	1.3199	3.86922	1.55161	4.00983	5e-05	0.000203335	yes
ALS2	ALS2	ALS2	chr2:202564985-202645895	untreated	treated	OK	6.87311	7.24031	0.0750885	0.187869	0.7375	0.807339	no
ALS2CL	ALS2CL	ALS2CL	chr3:46710484-46735194	untreated	treated	OK	0.937092	2.38477	1.34759	3.24939	5e-05	0.000203335	yes
ALYREF	ALYREF	ALYREF	chr17:79845710-79858409	untreated	treated	OK	115.4	68.079	-0.761366	-1.28247	0.02745	0.0552076	no
AMACR	AMACR	AMACR	chr5:33987090-34124633	untreated	treated	OK	6.85189	5.73306	-0.257198	-0.619897	0.2774	0.378017	no
AMBRA1	AMBRA1	AMBRA1	chr11:46417961-46615619	untreated	treated	OK	5.2036	15.9155	1.61285	4.54141	5e-05	0.000203335	yes
AMD1	AMD1	AMD1	chr6:110931180-111216915	untreated	treated	OK	34.7789	35.7935	0.041485	0.0997628	0.86445	0.902873	no
AMDHD1	AMDHD1	AMDHD1	chr12:96337070-96362370	untreated	treated	OK	0.653757	0.752837	0.203582	0.356142	0.5319	0.632932	no
AMDHD2	AMDHD2	AMDHD2	chr16:2570362-2581409	untreated	treated	OK	17.9543	12.6852	-0.501181	-1.35145	0.0203	0.042771	yes
AMER1	AMER1	AMER1	chrX:63404996-63425624	untreated	treated	OK	1.00334	1.98196	0.982112	2.52084	5e-05	0.000203335	yes
AMFR	AMFR	AMFR	chr16:56395363-56459450	untreated	treated	OK	32.9252	24.81	-0.408271	-1.18529	0.04055	0.0765846	no
AMH	AMH	AMH	chr19:2249112-2252072	untreated	treated	OK	0.718475	2.06761	1.52495	3.01233	5e-05	0.000203335	yes
AMHR2	AMHR2	AMHR2	chr12:53817638-53825318	untreated	treated	OK	0.420947	0.697634	0.728833	1.05901	0.0487	0.0891752	no
AMIGO1	AMIGO1	AMIGO1	chr1:110049445-110052336	untreated	treated	OK	0.585247	0.826771	0.498443	0.93372	0.1085	0.174976	no
AMIGO2	AMIGO2	AMIGO2	chr12:47469489-47630446	untreated	treated	OK	7.07777	7.00758	-0.0143788	-0.035665	0.9527	0.965096	no
AMIGO3	AMIGO3	AMIGO3	chr3:49726949-49761407	untreated	treated	OK	1.18124	2.2569	0.934041	0.555828	0.40535	0.512096	no
AMMECR1	AMMECR1	AMMECR1	chrX:109437413-109699562	untreated	treated	OK	3.83288	3.65169	-0.0698662	-0.186091	0.74595	0.813695	no
AMMECR1L	AMMECR1L	AMMECR1L	chr2:128619206-128643514	untreated	treated	OK	12.6891	11.0348	-0.201526	-0.576113	0.31595	0.419148	no
AMN1	AMN1	AMN1	chr12:31824070-31882108	untreated	treated	OK	11.3479	8.00634	-0.503211	-1.33323	0.02125	0.0444034	yes
AMOT	AMOT	AMOT	chrX:112018104-112084043	untreated	treated	OK	0.381009	1.06896	1.48831	3.38717	5e-05	0.000203335	yes
AMOTL1	AMOTL1	AMOTL1	chr11:94501507-94609918	untreated	treated	OK	1.95496	3.30472	0.757387	1.99701	0.00055	0.0018	yes
AMOTL2	AMOTL2	AMOTL2	chr3:134074186-134094259	untreated	treated	OK	4.54788	11.2645	1.30852	3.60942	5e-05	0.000203335	yes
AMPD2	AMPD2	AMPD2	chr1:110162434-110174677	untreated	treated	OK	9.37804	16.0954	0.779288	2.22681	0.00015	0.000558031	yes
AMPD3	AMPD3	AMPD3	chr11:10471867-10529126	untreated	treated	OK	6.18114	11.1653	0.853074	2.3798	5e-05	0.000203335	yes
AMZ2	AMZ2	AMZ2	chr17:66244144-66253305	untreated	treated	OK	100.605	38.524	-1.38487	-3.81073	5e-05	0.000203335	yes
AMZ2P1	AMZ2P1	AMZ2P1	chr17:62962667-62971703	untreated	treated	OK	4.18028	2.95202	-0.501898	-1.30633	0.0233	0.0481422	yes
ANAPC1	ANAPC1	ANAPC1	chr2:112525213-112641741	untreated	treated	OK	2.9387	4.352	0.566503	1.55573	0.00645	0.0157968	yes
ANAPC10	ANAPC10	ANAPC10	chr4:145915726-146050676	untreated	treated	OK	15.5186	8.41859	-0.882344	-0.852308	0.1634	0.246214	no
ANAPC11	ANAPC11	ANAPC11	chr17:79845710-79858409	untreated	treated	OK	311.286	121.749	-1.35433	-2.91351	5e-05	0.000203335	yes
ANAPC13	ANAPC13	ANAPC13	chr3:134196545-134293855	untreated	treated	OK	70.1037	30.4303	-1.20398	-2.76752	5e-05	0.000203335	yes
ANAPC15	ANAPC15	ANAPC15	chr11:71709957-71823822	untreated	treated	OK	41.4343	28.0014	-0.565324	-0.414808	0.466	0.570807	no
ANAPC16	ANAPC16	ANAPC16	chr10:73855789-73995618	untreated	treated	OK	37.6758	14.423	-1.38527	-2.98973	5e-05	0.000203335	yes
ANAPC2	ANAPC2	ANAPC2	chr9:140069235-140084822	untreated	treated	OK	9.23651	16.9458	0.875504	1.28834	0.0314	0.0619563	no
ANAPC4	ANAPC4	ANAPC4	chr4:25378847-25420120	untreated	treated	OK	2.83718	4.16726	0.554642	1.40416	0.01505	0.0332546	yes
ANAPC5	ANAPC5	ANAPC5	chr12:121746047-121792012	untreated	treated	OK	60.7677	34.1848	-0.829951	-2.38524	5e-05	0.000203335	yes
ANAPC7	ANAPC7	ANAPC7	chr12:110810704-110841535	untreated	treated	OK	12.4973	20.8593	0.73908	2.06283	0.0003	0.00104535	yes
ANG	ANG	ANG	chr14:21152335-21168761	untreated	treated	OK	21.4712	40.0586	0.899708	1.29926	0.0249	0.050935	no
ANGEL1	ANGEL1	ANGEL1	chr14:77253585-77279283	untreated	treated	OK	4.5173	6.66808	0.561811	1.52483	0.0078	0.0187444	yes
ANGEL2	ANGEL2	ANGEL2	chr1:213165523-213189217	untreated	treated	OK	5.37811	5.17602	-0.0552552	-0.151304	0.78935	0.846165	no
ANGPT4	ANGPT4	ANGPT4	chr20:853296-896960	untreated	treated	OK	2.95473	4.24827	0.523851	1.27741	0.02905	0.0579476	no
ANGPTL4	ANGPTL4	ANGPTL4	chr19:8429010-8439259	untreated	treated	OK	3.10737	11.0842	1.83474	4.6163	5e-05	0.000203335	yes
ANGPTL6	ANGPTL6	ANGPTL6	chr19:10196794-10213425	untreated	treated	OK	0.541654	0.695936	0.361582	0.17015	0.74585	0.813655	no
ANK1	ANK1	ANK1	chr8:41510743-41754280	untreated	treated	OK	0.832271	2.76353	1.73138	3.93494	5e-05	0.000203335	yes
ANK3	ANK3	ANK3	chr10:61786055-62493284	untreated	treated	OK	2.93048	11.5056	1.97313	5.33072	5e-05	0.000203335	yes
ANKDD1A	ANKDD1A	ANKDD1A	chr15:65204100-65251041	untreated	treated	OK	0.995122	0.883003	-0.172455	-0.364022	0.5287	0.629878	no
ANKEF1	ANKEF1	ANKEF1	chr20:10004459-10288066	untreated	treated	OK	3.68855	3.25683	-0.179587	-0.457982	0.42205	0.528493	no
ANKFY1	ANKFY1	ANKFY1	chr17:4066664-4167274	untreated	treated	OK	3.84229	10.0375	1.38536	3.84849	5e-05	0.000203335	yes
ANKH	ANKH	ANKH	chr5:14704908-14871887	untreated	treated	OK	5.37708	5.5421	0.0436107	0.119905	0.83275	0.879267	no
ANKHD1	ANKHD1	ANKHD1	chr5:139781398-139929163	untreated	treated	OK	8.78322	14.8674	0.759334	1.21694	0.0355	0.0685393	no
ANKHD1-EIF4EBP3	ANKHD1-EIF4EBP3	ANKHD1-EIF4EBP3	chr5:139781398-139929163	untreated	treated	OK	1.18741	4.80343	2.01624	2.50783	0.0006	0.00195128	yes
ANKIB1	ANKIB1	ANKIB1	chr7:91875547-92030698	untreated	treated	OK	16.487	18.0627	0.131685	0.372123	0.5151	0.617833	no
ANKLE1	ANKLE1	ANKLE1	chr19:17392453-17398455	untreated	treated	OK	0.753129	0.750275	-0.0054777	-0.0108046	0.98555	0.988763	no
ANKLE2	ANKLE2	ANKLE2	chr12:133302252-133338474	untreated	treated	OK	19.4578	21.8347	0.166273	0.479827	0.39595	0.502529	no
ANKMY1	ANKMY1	ANKMY1	chr2:241418838-241503431	untreated	treated	OK	2.32458	2.32	-0.00284468	-0.00545542	0.99235	0.994042	no
ANKMY2	ANKMY2	ANKMY2	chr7:16639400-16685442	untreated	treated	OK	11.8809	14.2961	0.266982	0.742615	0.1969	0.286731	no
ANKRA2	ANKRA2	ANKRA2	chr5:72848024-72861511	untreated	treated	OK	8.12062	8.34276	0.0389346	0.104232	0.85645	0.897564	no
ANKRD10	ANKRD10	ANKRD10	chr13:111530886-111567454	untreated	treated	OK	21.4745	17.4252	-0.301449	-0.775029	0.17385	0.258972	no
ANKRD11	ANKRD11	ANKRD11	chr16:89334028-89556969	untreated	treated	OK	39.526	33.3298	-0.245987	-0.329294	0.52005	0.622384	no
ANKRD12	ANKRD12	ANKRD12	chr18:9136750-9285983	untreated	treated	OK	4.56675	7.67626	0.749238	1.95086	0.0007	0.00223654	yes
ANKRD13A	ANKRD13A	ANKRD13A	chr12:110437234-110477235	untreated	treated	OK	29.9602	15.4605	-0.954457	-2.76424	5e-05	0.000203335	yes
ANKRD13B	ANKRD13B	ANKRD13B	chr17:27920526-27948441	untreated	treated	OK	1.67727	1.22694	-0.451042	-0.99207	0.08265	0.138813	no
ANKRD13C	ANKRD13C	ANKRD13C	chr1:70724684-70820417	untreated	treated	OK	10.2761	9.18733	-0.161574	-0.457677	0.4314	0.5377	no
ANKRD13D	ANKRD13D	ANKRD13D	chr11:67056761-67069955	untreated	treated	OK	19.9811	14.5793	-0.454711	-1.2587	0.0277	0.0555979	no
ANKRD16	ANKRD16	ANKRD16	chr10:5903688-5979558	untreated	treated	OK	2.62432	1.54965	-0.759999	-0.557758	0.3919	0.498564	no
ANKRD17	ANKRD17	ANKRD17	chr4:73940501-74124502	untreated	treated	OK	5.8703	18.2904	1.63958	4.49499	5e-05	0.000203335	yes
ANKRD18A	ANKRD18A	ANKRD18A	chr9:38571360-38620360	untreated	treated	OK	0.67224	1.16999	0.799444	1.6555	0.00575	0.0142965	yes
ANKRD18B	ANKRD18B	ANKRD18B	chr9:33524410-33573001	untreated	treated	OK	0.950397	0.955904	0.00833582	0.0181813	0.9796	0.984858	no
ANKRD23	ANKRD23	ANKRD23	chr2:97503650-97509758	untreated	treated	OK	0.76493	0.928347	0.279337	0.546733	0.34345	0.448676	no
ANKRD24	ANKRD24	ANKRD24	chr19:4183350-4224811	untreated	treated	OK	0.440197	0.899042	1.03024	2.07573	0.0004	0.00135259	yes
ANKRD26	ANKRD26	ANKRD26	chr10:27293044-27389427	untreated	treated	OK	0.857335	1.44126	0.749404	1.76358	0.00255	0.00702841	yes
ANKRD27	ANKRD27	ANKRD27	chr19:33087906-33166102	untreated	treated	OK	3.6554	3.42022	-0.0959397	-0.255566	0.6515	0.737302	no
ANKRD28	ANKRD28	ANKRD28	chr3:15708743-15901053	untreated	treated	OK	9.30361	9.36266	0.0091275	0.02581	0.96395	0.973288	no
ANKRD29	ANKRD29	ANKRD29	chr18:21178889-21242849	untreated	treated	OK	18.4064	9.08597	-1.01849	-2.86692	5e-05	0.000203335	yes
ANKRD32	ANKRD32	ANKRD32	chr5:93954390-94031573	untreated	treated	OK	0.505564	0.761844	0.591603	1.19886	0.03915	0.0743643	no
ANKRD33B	ANKRD33B	ANKRD33B	chr5:10564434-10657928	untreated	treated	OK	2.369	1.35864	-0.802118	-2.01095	0.00025	0.00088837	yes
ANKRD34A	ANKRD34A	ANKRD34A	chr1:144146810-146467744	untreated	treated	OK	2.66375	2.10148	-0.342048	-0.0706802	0.82485	0.873657	no
ANKRD36C	ANKRD36C	ANKRD36C	chr2:96515295-96658068	untreated	treated	OK	5.47939	6.81146	0.313951	0.853831	0.14295	0.220674	no
ANKRD37	ANKRD37	ANKRD37	chr4:186317839-186347139	untreated	treated	OK	17.9859	8.91293	-1.01289	-1.73094	0.0034	0.00903776	yes
ANKRD39	ANKRD39	ANKRD39	chr2:97513723-97523756	untreated	treated	OK	24.7061	7.31835	-1.75528	-4.38629	5e-05	0.000203335	yes
ANKRD40	ANKRD40	ANKRD40	chr17:48770550-48785270	untreated	treated	OK	39.9767	24.8673	-0.684909	-1.99052	0.0007	0.00223654	yes
ANKRD42	ANKRD42	ANKRD42	chr11:82904780-82967141	untreated	treated	OK	7.61049	7.01263	-0.118034	-0.317584	0.5822	0.678359	no
ANKRD44	ANKRD44	ANKRD44	chr2:197851385-198175521	untreated	treated	OK	0.629452	0.651205	0.0490162	0.0848515	0.87625	0.910855	no
ANKRD45	ANKRD45	ANKRD45	chr1:173577474-173639001	untreated	treated	OK	1.773	1.02894	-0.785027	-1.74273	0.00335	0.00891402	yes
ANKRD46	ANKRD46	ANKRD46	chr8:101521979-101572014	untreated	treated	OK	8.58426	7.86188	-0.126819	-0.338786	0.55645	0.655386	no
ANKRD49	ANKRD49	ANKRD49	chr11:94227152-94232744	untreated	treated	OK	1.86553	2.351	0.333688	0.750142	0.19435	0.283497	no
ANKRD50	ANKRD50	ANKRD50	chr4:125585203-125633887	untreated	treated	OK	3.62548	4.55503	0.329291	0.887935	0.1242	0.196014	no
ANKRD52	ANKRD52	ANKRD52	chr12:56623819-56652143	untreated	treated	OK	6.34315	8.07574	0.348394	0.959807	0.0894	0.148491	no
ANKRD54	ANKRD54	ANKRD54	chr22:38226861-38240378	untreated	treated	OK	15.7298	9.24662	-0.766499	-2.09747	0.0006	0.00195128	yes
ANKRD6	ANKRD6	ANKRD6	chr6:90142896-90529513	untreated	treated	OK	0.627509	0.494119	-0.344779	-0.197161	0.7914	0.847816	no
ANKRD9	ANKRD9	ANKRD9	chr14:102973197-102976128	untreated	treated	OK	10.0281	8.54705	-0.230547	-0.606812	0.2903	0.392164	no
ANKS1A	ANKS1A	ANKS1A	chr6:34857037-35059190	untreated	treated	OK	4.20263	7.5549	0.846122	2.33069	0.0002	0.000726271	yes
ANKS3	ANKS3	ANKS3	chr16:4746510-4799397	untreated	treated	OK	3.24241	4.01267	0.307494	0.762684	0.184	0.270999	no
ANKS6	ANKS6	ANKS6	chr9:101494290-101558794	untreated	treated	OK	6.86014	6.25432	-0.133386	-0.376429	0.51135	0.614133	no
ANKZF1	ANKZF1	ANKZF1	chr2:220094478-220110151	untreated	treated	OK	14.1494	35.9541	1.34542	3.41786	5e-05	0.000203335	yes
ANLN	ANLN	ANLN	chr7:36363758-36493401	untreated	treated	OK	1.76622	4.75215	1.42792	3.04792	5e-05	0.000203335	yes
ANO1	ANO1	ANO1	chr11:69924407-70035652	untreated	treated	OK	9.5799	14.6492	0.61274	1.73339	0.0027	0.00738671	yes
ANO10	ANO10	ANO10	chr3:43407817-43663560	untreated	treated	OK	9.92984	19.1247	0.945595	2.57319	5e-05	0.000203335	yes
ANO6	ANO6	ANO6	chr12:45566816-45834187	untreated	treated	OK	10.2721	12.611	0.295952	0.824868	0.1507	0.230191	no
ANO8	ANO8	ANO8	chr19:17420336-17445638	untreated	treated	OK	5.01631	7.35141	0.551394	0.570515	0.2885	0.390345	no
ANO9	ANO9	ANO9	chr11:417929-442011	untreated	treated	OK	0.816035	3.51766	2.10791	4.75286	5e-05	0.000203335	yes
ANOS1	ANOS1	ANOS1	chrX:8496914-8700227	untreated	treated	OK	0.803237	2.46007	1.6148	3.98862	5e-05	0.000203335	yes
ANP32A	ANP32A	ANP32A	chr15:69070874-69113261	untreated	treated	OK	73.3545	61.2772	-0.259534	-0.754895	0.17975	0.266043	no
ANP32AP1	ANP32AP1	ANP32AP1	chr15:35529526-35530264	untreated	treated	OK	0.974551	0.441026	-1.14387	-1.1824	0.08655	0.144406	no
ANP32B	ANP32B	ANP32B	chr9:100745488-100778224	untreated	treated	OK	156.524	142.845	-0.131934	-0.380103	0.5109	0.61365	no
ANP32E	ANP32E	ANP32E	chr1:150190716-150208504	untreated	treated	OK	17.5626	17.8521	0.0235881	0.0672055	0.9077	0.932892	no
ANPEP	ANPEP	ANPEP	chr15:90328125-90358072	untreated	treated	OK	4.31943	27.4691	2.6689	7.38537	5e-05	0.000203335	yes
ANTXR1	ANTXR1	ANTXR1	chr2:69240275-69476459	untreated	treated	OK	13.4117	24.65	0.878096	2.32874	5e-05	0.000203335	yes
ANTXR2	ANTXR2	ANTXR2	chr4:80822770-80994626	untreated	treated	OK	158.697	257.419	0.69785	1.56576	0.00695	0.0168965	yes
ANXA1	ANXA1	ANXA1	chr9:75766646-75785310	untreated	treated	OK	120.017	178.853	0.575539	1.67429	0.0033	0.00879365	yes
ANXA10	ANXA10	ANXA10	chr4:169013687-169108893	untreated	treated	OK	8.68061	16.1054	0.891673	2.3439	0.0001	0.000385101	yes
ANXA11	ANXA11	ANXA11	chr10:81914879-81965433	untreated	treated	OK	328.65	232.376	-0.500087	-1.38301	0.0167	0.0363352	yes
ANXA2	ANXA2	ANXA2	chr15:60639349-60690185	untreated	treated	OK	412.082	547.74	0.410562	1.12673	0.0476	0.0875331	no
ANXA2P2	ANXA2P2	ANXA2P2	chr9:33624222-33625532	untreated	treated	OK	12.7956	19.1122	0.578844	1.54333	0.00655	0.0160174	yes
ANXA2R	ANXA2R	ANXA2R	chr5:43014830-43093660	untreated	treated	OK	5.66285	6.6484	0.231477	0.367718	0.5228	0.624807	no
ANXA3	ANXA3	ANXA3	chr4:79472741-79531605	untreated	treated	OK	78.3878	52.8049	-0.569957	-1.64495	0.0045	0.0115553	yes
ANXA4	ANXA4	ANXA4	chr2:69969126-70053596	untreated	treated	OK	36.9299	29.8507	-0.307023	-0.88001	0.1239	0.195636	no
ANXA5	ANXA5	ANXA5	chr4:122589151-122618147	untreated	treated	OK	528.749	450.917	-0.229721	-0.628447	0.27435	0.374849	no
ANXA6	ANXA6	ANXA6	chr5:150480266-150537443	untreated	treated	OK	84.2259	155.906	0.888341	2.53099	5e-05	0.000203335	yes
ANXA7	ANXA7	ANXA7	chr10:75135188-75173841	untreated	treated	OK	414.196	393.887	-0.0725326	-0.19734	0.73045	0.801455	no
AOC2	AOC2	AOC2	chr17:40996608-41002724	untreated	treated	OK	0.552287	0.728346	0.399204	0.72796	0.1972	0.287071	no
AOX1	AOX1	AOX1	chr2:201450730-201536217	untreated	treated	OK	72.8706	102.47	0.491793	1.38731	0.0152	0.0335344	yes
AP1AR	AP1AR	AP1AR	chr4:113152894-113191211	untreated	treated	OK	11.5381	6.30479	-0.871892	-2.39762	5e-05	0.000203335	yes
AP1B1	AP1B1	AP1B1	chr22:29723668-29784572	untreated	treated	OK	13.5062	22.5366	0.738643	2.14126	5e-05	0.000203335	yes
AP1G1	AP1G1	AP1G1	chr16:71762904-71842976	untreated	treated	OK	10.4967	21.8576	1.0582	3.03344	5e-05	0.000203335	yes
AP1G2	AP1G2	AP1G2	chr14:23980968-24048009	untreated	treated	OK	8.54765	21.4109	1.32474	2.68395	5e-05	0.000203335	yes
AP1M1	AP1M1	AP1M1	chr19:16308664-16346156	untreated	treated	OK	32.4426	30.0243	-0.11176	-0.32139	0.57715	0.673811	no
AP1S1	AP1S1	AP1S1	chr7:100797685-100804557	untreated	treated	OK	450.215	215.05	-1.06594	-2.98232	5e-05	0.000203335	yes
AP1S2	AP1S2	AP1S2	chrX:15843928-15873137	untreated	treated	OK	32.2851	14.488	-1.15601	-3.26537	5e-05	0.000203335	yes
AP1S3	AP1S3	AP1S3	chr2:224620046-224702319	untreated	treated	OK	5.36079	3.33914	-0.682968	-1.82673	0.0012	0.00361174	yes
AP2A1	AP2A1	AP2A1	chr19:50270179-50316567	untreated	treated	OK	62.831	75.2998	0.261169	0.754296	0.1884	0.276503	no
AP2A2	AP2A2	AP2A2	chr11:925808-1012245	untreated	treated	OK	22.4255	33.669	0.586281	1.72569	0.00225	0.00630234	yes
AP2B1	AP2B1	AP2B1	chr17:33914281-34053436	untreated	treated	OK	27.3011	63.7476	1.22341	3.54002	5e-05	0.000203335	yes
AP2M1	AP2M1	AP2M1	chr3:183892633-183901879	untreated	treated	OK	403.888	256.47	-0.655166	-1.81278	0.0023	0.00642568	yes
AP2S1	AP2S1	AP2S1	chr19:47341414-47354252	untreated	treated	OK	331.689	141.493	-1.2291	-3.44881	5e-05	0.000203335	yes
AP3B1	AP3B1	AP3B1	chr5:77298149-77590579	untreated	treated	OK	6.03033	15.965	1.4046	3.93829	5e-05	0.000203335	yes
AP3D1	AP3D1	AP3D1	chr19:2100986-2151556	untreated	treated	OK	24.9332	39.9163	0.678909	1.95532	0.00075	0.0023769	yes
AP3M1	AP3M1	AP3M1	chr10:75880014-75910826	untreated	treated	OK	59.1868	66.6763	0.171898	0.493718	0.39075	0.497493	no
AP3M2	AP3M2	AP3M2	chr8:42010463-42028701	untreated	treated	OK	7.85629	9.31184	0.245219	0.676943	0.23635	0.332454	no
AP3S1	AP3S1	AP3S1	chr5:115177618-115249778	untreated	treated	OK	72.7615	29.8119	-1.28729	-3.61802	5e-05	0.000203335	yes
AP3S2	AP3S2	AP3S2	chr15:90373830-90456222	untreated	treated	OK	16.6982	15.9885	-0.0626581	-0.141005	0.80555	0.858527	no
AP4B1	AP4B1	AP4B1	chr1:114355233-114447746	untreated	treated	OK	1.70464	4.33329	1.346	3.25568	5e-05	0.000203335	yes
AP4E1	AP4E1	AP4E1	chr15:51200868-51298097	untreated	treated	OK	2.14694	2.88258	0.425079	1.10911	0.0531	0.0960482	no
AP4M1	AP4M1	AP4M1	chr7:99690350-99723128	untreated	treated	OK	10.2537	16.3647	0.674443	0.633302	0.25785	0.356565	no
AP4S1	AP4S1	AP4S1	chr14:31363004-31565656	untreated	treated	OK	5.54925	2.85116	-0.960741	-1.00386	0.06955	0.120121	no
AP5B1	AP5B1	AP5B1	chr11:65541368-65548062	untreated	treated	OK	11.4915	10.592	-0.117581	-0.333297	0.56225	0.660892	no
AP5M1	AP5M1	AP5M1	chr14:57669193-57756797	untreated	treated	OK	31.6601	32.8325	0.0524591	0.0861908	0.8776	0.91187	no
AP5S1	AP5S1	AP5S1	chr20:3801170-3805954	untreated	treated	OK	21.323	14.8508	-0.521868	-1.42752	0.01445	0.032099	yes
AP5Z1	AP5Z1	AP5Z1	chr7:4815261-4834026	untreated	treated	OK	9.10864	13.164	0.53129	1.51246	0.0098	0.0228537	yes
APAF1	APAF1	APAF1	chr12:99039077-100378432	untreated	treated	OK	1.08969	1.2316	0.176615	0.416874	0.46775	0.572462	no
APBA2	APBA2	APBA2	chr15:29213839-29410516	untreated	treated	OK	27.5683	21.0093	-0.391977	-1.13706	0.04615	0.085328	no
APBA3	APBA3	APBA3	chr19:3708334-3987432	untreated	treated	OK	14.6779	8.18201	-0.84312	-0.10211	0.55375	0.653219	no
APBB1	APBB1	APBB1	chr11:6416353-6440702	untreated	treated	OK	17.7546	21.1206	0.250461	0.698438	0.21545	0.307915	no
APBB2	APBB2	APBB2	chr4:40812043-41216635	untreated	treated	OK	13.2227	17.7949	0.428444	1.22181	0.0327	0.0641492	no
APBB3	APBB3	APBB3	chr5:139937852-139948689	untreated	treated	OK	2.09678	4.45495	1.08724	0.536404	0.5236	0.625417	no
APC	APC	APC	chr5:112043201-112181936	untreated	treated	OK	0.81116	1.83974	1.18144	2.88879	5e-05	0.000203335	yes
APCDD1L	APCDD1L	APCDD1L	chr20:57034159-57089994	untreated	treated	OK	12.2622	26.0586	1.08755	2.47008	5e-05	0.000203335	yes
APCDD1L-AS1	APCDD1L-AS1	APCDD1L-AS1	chr20:57090434-57194948	untreated	treated	OK	24.7293	15.3957	-0.683698	-1.91885	0.0006	0.00195128	yes
APEH	APEH	APEH	chr3:49711434-49720934	untreated	treated	OK	81.1128	105.426	0.378228	1.08078	0.0583	0.103755	no
APEX1	APEX1	APEX1	chr14:20923289-20925931	untreated	treated	OK	118.458	154.038	0.378919	1.08099	0.06055	0.107125	no
APEX2	APEX2	APEX2	chrX:55026755-55034306	untreated	treated	OK	51.8048	38.7801	-0.417771	-1.19954	0.0343	0.0667108	no
APH1A	APH1A	APH1A	chr1:150237798-150241609	untreated	treated	OK	96.5618	72.5144	-0.413185	-1.17522	0.04245	0.0795453	no
APH1B	APH1B	APH1B	chr15:63569748-63601325	untreated	treated	OK	6.23844	6.51984	0.0636521	0.173481	0.75965	0.823565	no
API5	API5	API5	chr11:43333504-43366080	untreated	treated	OK	30.5186	28.7917	-0.084039	-0.244806	0.66745	0.750863	no
APIP	APIP	APIP	chr11:34903842-35017675	untreated	treated	OK	36.2191	13.9527	-1.37621	-2.53356	5e-05	0.000203335	yes
APITD1	APITD1,APITD1-CORT	APITD1,APITD1-CORT	chr1:10490158-10512060	untreated	treated	OK	22.186	7.67275	-1.53183	-3.86841	5e-05	0.000203335	yes
APITD1-CORT	APITD1-CORT	APITD1-CORT	chr1:10490158-10512060	untreated	treated	OK	1.27878	0.733089	-0.802704	-0.520392	0.3456	0.451048	no
APLF	APLF	APLF	chr2:68694690-68807294	untreated	treated	OK	11.5856	9.14445	-0.341359	-0.960309	0.09725	0.15954	no
APLN	APLN	APLN	chrX:128779235-128788933	untreated	treated	OK	4.92545	2.33378	-1.07759	-2.75585	5e-05	0.000203335	yes
APLP1	APLP1	APLP1	chr19:36359400-36370699	untreated	treated	OK	8.25214	10.823	0.391257	1.05835	0.0662	0.115415	no
APLP2	APLP2	APLP2	chr11:129939715-130014706	untreated	treated	OK	49.3177	272.922	2.46831	6.77851	5e-05	0.000203335	yes
APMAP	APMAP	APMAP	chr20:24943579-24973425	untreated	treated	OK	32.6465	60.078	0.879906	2.5163	5e-05	0.000203335	yes
APOA1BP	APOA1BP	APOA1BP	chr1:156561557-156564091	untreated	treated	OK	119.951	37.011	-1.69642	-4.73677	5e-05	0.000203335	yes
APOBEC3B	APOBEC3B	APOBEC3B	chr22:39353526-39394225	untreated	treated	OK	4.54122	6.4643	0.509414	1.26131	0.0289	0.0576929	no
APOBEC3C	APOBEC3C	APOBEC3C	chr22:39410264-39414825	untreated	treated	OK	613.568	578.56	-0.0847579	-0.237292	0.68305	0.763645	no
APOBEC3D	APOBEC3D	APOBEC3D	chr22:39417117-39429256	untreated	treated	OK	1.02747	3.86826	1.91258	4.3069	5e-05	0.000203335	yes
APOBEC3F	APOBEC3F	APOBEC3F	chr22:39436672-39451975	untreated	treated	OK	0.257088	0.796902	1.63214	2.12592	5e-05	0.000203335	yes
APOBEC3G	APOBEC3G	APOBEC3G	chr22:39473009-39483748	untreated	treated	OK	6.10712	7.90291	0.371893	0.963895	0.0939	0.15489	no
APOBEC3H	APOBEC3H	APOBEC3H	chr22:39493228-39500072	untreated	treated	OK	0.883426	1.03853	0.233356	0.275135	0.5017	0.6053	no
APOC1	APOC1	APOC1	chr19:45417920-45422606	untreated	treated	OK	5.63044	5.10377	-0.141687	-0.252233	0.6544	0.739936	no
APOD	APOD	APOD	chr3:195295572-195311076	untreated	treated	OK	5.64179	9.08887	0.687949	1.67576	0.0039	0.0101908	yes
APOE	APOE	APOE	chr19:45409005-45412652	untreated	treated	OK	0.663046	0.967489	0.545137	0.664787	0.1239	0.195636	no
APOL2	APOL2	APOL2	chr22:36622254-36636000	untreated	treated	OK	6.66056	10.8729	0.707019	1.89037	0.0008	0.00251807	yes
APOL3	APOL3	APOL3	chr22:36536370-36562225	untreated	treated	OK	2.7918	2.83043	0.0198247	0.0470837	0.9332	0.951434	no
APOL6	APOL6	APOL6	chr22:36044423-36064456	untreated	treated	OK	2.2358	3.08867	0.466198	1.25675	0.02695	0.0543967	no
APOLD1	APOLD1	APOLD1	chr12:12878850-12944399	untreated	treated	OK	1.58909	1.19483	-0.411391	-1.00468	0.08225	0.138267	no
APOM	APOM	APOM	chr6_ssto_hap7:2937601-2956785	untreated	treated	OK	3.0312	1.9414	-0.642788	-0.145002	0.65015	0.736032	no
APOO	APOO	APOO	chrX:23851464-23926057	untreated	treated	OK	14.8938	8.69495	-0.776458	-1.95146	0.00115	0.00347826	yes
APOOL	APOOL	APOOL	chrX:84258897-84363974	untreated	treated	OK	15.4012	21.5741	0.486256	1.38631	0.01595	0.0349801	yes
APOPT1	APOPT1	APOPT1	chr14:104029293-104058510	untreated	treated	OK	81.4204	34.3741	-1.24407	-3.48409	5e-05	0.000203335	yes
APP	APP	APP	chr21:27252860-27543446	untreated	treated	OK	171.277	1075.37	2.65044	6.53605	5e-05	0.000203335	yes
APPBP2	APPBP2	APPBP2	chr17:58520509-58603601	untreated	treated	OK	11.0733	17.367	0.649264	1.88026	0.0011	0.00334346	yes
APPL1	APPL1	APPL1	chr3:57261764-57326710	untreated	treated	OK	8.90276	6.89735	-0.368211	-1.03384	0.0716	0.122971	no
APPL2	APPL2	APPL2	chr12:105567074-105630008	untreated	treated	OK	21.2471	16.0698	-0.402914	-1.16275	0.04595	0.0849947	no
APRT	APRT	APRT	chr16:88875876-88878342	untreated	treated	OK	817.126	279.455	-1.54794	-4.29048	5e-05	0.000203335	yes
APTR	APTR	APTR	chr7:77313167-77409120	untreated	treated	OK	6.5895	3.62258	-0.863153	-1.05999	0.0671	0.116638	no
APTX	APTX	APTX	chr9:32972603-33001639	untreated	treated	OK	32.4752	21.4186	-0.600475	-1.68135	0.00305	0.00821726	yes
AQP11	AQP11	AQP11	chr11:77300679-77321401	untreated	treated	OK	1.69389	1.04792	-0.692809	-1.4356	0.01355	0.0303396	yes
AQP7P3	AQP7P3	AQP7P3	chr9:42844369-42893137	untreated	treated	OK	1.5129	1.81863	0.26554	0.348734	0.52445	0.626142	no
AQR	AQR	AQR	chr15:35148551-35261995	untreated	treated	OK	2.68515	12.2678	2.19181	5.97388	5e-05	0.000203335	yes
AR	AR	AR	chrX:66763873-66950461	untreated	treated	OK	2.42857	4.53896	0.902254	2.35832	0.0001	0.000385101	yes
ARAF	ARAF	ARAF	chrX:47420498-47479256	untreated	treated	OK	53.8227	42.1106	-0.354033	-0.462283	0.3867	0.493747	no
ARAP1	ARAP1	ARAP1	chr11:72396113-72463434	untreated	treated	OK	13.3332	24.579	0.882408	2.54529	5e-05	0.000203335	yes
ARAP3	ARAP3	ARAP3	chr5:141032967-141061800	untreated	treated	OK	2.30565	6.7499	1.54969	4.14182	5e-05	0.000203335	yes
ARC	ARC	ARC	chr8:143692404-143695833	untreated	treated	OK	0.730446	1.41952	0.958552	2.04065	0.00105	0.00320581	yes
ARCN1	ARCN1	ARCN1	chr11:118443101-118473747	untreated	treated	OK	52.9468	75.1497	0.505225	1.4694	0.01015	0.0235636	yes
AREL1	AREL1	AREL1	chr14:75127954-75179807	untreated	treated	OK	17.7042	14.0614	-0.332358	-0.957904	0.09855	0.161345	no
ARF1	ARF1	ARF1	chr1:228270360-228286913	untreated	treated	OK	817.615	596.562	-0.454752	-1.18771	0.03945	0.0748681	no
ARF3	ARF3	ARF3	chr12:49329991-49351252	untreated	treated	OK	69.3574	58.8973	-0.235849	-0.68534	0.23175	0.327123	no
ARF4	ARF4	ARF4	chr3:57557089-57583215	untreated	treated	OK	253.067	135.443	-0.901832	-2.58485	5e-05	0.000203335	yes
ARF5	ARF5	ARF5	chr7:127228405-127231759	untreated	treated	OK	325.209	100.604	-1.69268	-4.81288	5e-05	0.000203335	yes
ARF6	ARF6	ARF6	chr14:50359735-50363772	untreated	treated	OK	149.585	98.759	-0.598986	-1.69816	0.0031	0.0083346	yes
ARFGAP1	ARFGAP1	ARFGAP1	chr20:61904136-61921142	untreated	treated	OK	39.8315	54.6803	0.457113	1.33034	0.0212	0.0443204	yes
ARFGAP2	ARFGAP2	ARFGAP2	chr11:46958239-47198676	untreated	treated	OK	23.605	47.4261	1.00659	2.29792	0.00025	0.00088837	yes
ARFGAP3	ARFGAP3	ARFGAP3	chr22:43192531-43253408	untreated	treated	OK	18.7474	17.2062	-0.123761	-0.351263	0.54615	0.6462	no
ARFGEF1	ARFGEF1	ARFGEF1	chr8:68109883-68255912	untreated	treated	OK	7.95881	9.72995	0.28988	0.790056	0.1699	0.254113	no
ARFGEF2	ARFGEF2	ARFGEF2	chr20:47538274-47653230	untreated	treated	OK	11.1403	12.214	0.132751	0.373096	0.5194	0.621894	no
ARFIP1	ARFIP1	ARFIP1	chr4:153701088-153833063	untreated	treated	OK	11.0117	12.5924	0.193522	0.543815	0.345	0.450473	no
ARFIP2	ARFIP2	ARFIP2	chr11:6495912-6505911	untreated	treated	OK	37.6969	20.6035	-0.871559	-1.96773	0.00075	0.0023769	yes
ARFRP1	ARFRP1	ARFRP1	chr20:62289162-62370460	untreated	treated	OK	41.6943	26.239	-0.668139	-1.26676	0.04005	0.0758064	no
ARG2	ARG2	ARG2	chr14:68086578-68141602	untreated	treated	OK	10.711	6.14565	-0.801453	-0.628848	0.2737	0.37408	no
ARGLU1	ARGLU1	ARGLU1	chr13:107195661-107220514	untreated	treated	OK	18.6572	23.0978	0.308016	0.850637	0.13685	0.212757	no
ARHGAP1	ARHGAP1	ARHGAP1	chr11:46698624-46722215	untreated	treated	OK	16.7993	22.8518	0.443911	1.27334	0.02895	0.0577659	no
ARHGAP10	ARHGAP10	ARHGAP10	chr4:148653452-148993927	untreated	treated	OK	1.81176	2.04821	0.176971	0.422279	0.45995	0.565056	no
ARHGAP11A	ARHGAP11A	ARHGAP11A	chr15:32907344-32932150	untreated	treated	OK	6.03263	5.36666	-0.168765	-0.425628	0.45445	0.559683	no
ARHGAP11B	ARHGAP11B	ARHGAP11B	chr15:30918878-30931013	untreated	treated	OK	0.667971	1.07019	0.680013	0.951211	0.1006	0.164037	no
ARHGAP12	ARHGAP12	ARHGAP12	chr10:32094325-32217804	untreated	treated	OK	6.75441	7.12932	0.0779357	0.218742	0.7038	0.780229	no
ARHGAP17	ARHGAP17	ARHGAP17	chr16:24930704-25026699	untreated	treated	OK	8.2891	11.4693	0.468496	1.30866	0.0252	0.0514185	no
ARHGAP18	ARHGAP18	ARHGAP18	chr6:129898239-130031370	untreated	treated	OK	4.20335	4.01192	-0.0672482	-0.177471	0.75465	0.819795	no
ARHGAP19	ARHGAP19	ARHGAP19	chr10:98757794-99052430	untreated	treated	OK	1.65231	1.67402	0.0188376	0.0480233	0.93375	0.951793	no
ARHGAP21	ARHGAP21	ARHGAP21	chr10:24872537-25012597	untreated	treated	OK	9.93414	10.1434	0.0300762	0.0831469	0.8861	0.918287	no
ARHGAP22	ARHGAP22	ARHGAP22	chr10:49654067-49864310	untreated	treated	OK	3.10521	2.52575	-0.29798	-0.731294	0.19415	0.283301	no
ARHGAP23	ARHGAP23	ARHGAP23	chr17:36584719-36668628	untreated	treated	OK	1.36313	1.67493	0.29718	0.73749	0.20525	0.296419	no
ARHGAP24	ARHGAP24	ARHGAP24	chr4:86396283-86923823	untreated	treated	OK	10.3758	14.906	0.522674	1.4737	0.0115	0.0262822	yes
ARHGAP25	ARHGAP25	ARHGAP25	chr2:68961912-69053957	untreated	treated	OK	0.950783	1.23345	0.375509	0.807522	0.14485	0.223154	no
ARHGAP26	ARHGAP26	ARHGAP26	chr5:142150291-142608572	untreated	treated	OK	1.96618	3.51378	0.837628	2.2674	5e-05	0.000203335	yes
ARHGAP27	ARHGAP27	ARHGAP27	chr17_ctg5_hap1:86403-125407	untreated	treated	OK	15.6435	18.7011	0.257562	0.654911	0.25015	0.348189	no
ARHGAP28	ARHGAP28	ARHGAP28	chr18:6834431-6915712	untreated	treated	OK	1.28425	1.19484	-0.104108	-0.249958	0.6647	0.748896	no
ARHGAP29	ARHGAP29	ARHGAP29	chr1:94634462-94703307	untreated	treated	OK	37.9505	39.1052	0.0432426	0.122132	0.8328	0.879267	no
ARHGAP31	ARHGAP31	ARHGAP31	chr3:119013219-119138323	untreated	treated	OK	2.31868	4.12379	0.830666	2.25316	5e-05	0.000203335	yes
ARHGAP32	ARHGAP32	ARHGAP32	chr11:128834954-129062093	untreated	treated	OK	1.32761	1.63397	0.299549	0.757157	0.18375	0.270754	no
ARHGAP35	ARHGAP35	ARHGAP35	chr19:47421932-47508333	untreated	treated	OK	10.8409	9.38535	-0.207999	-0.56032	0.32305	0.426727	no
ARHGAP39	ARHGAP39	ARHGAP39	chr8:145754562-145911197	untreated	treated	OK	4.24955	3.98788	-0.0916867	-0.240705	0.6742	0.756499	no
ARHGAP42	ARHGAP42	ARHGAP42	chr11:100558406-100861656	untreated	treated	OK	1.1639	1.41453	0.281358	0.67819	0.24135	0.338089	no
ARHGAP44	ARHGAP44	ARHGAP44	chr17:12569206-12921381	untreated	treated	OK	4.05706	3.08954	-0.393045	-0.399434	0.4517	0.557039	no
ARHGAP5	ARHGAP5	ARHGAP5	chr14:32546494-32628934	untreated	treated	OK	34.6502	32.7279	-0.0823455	-0.226291	0.68965	0.769161	no
ARHGAP5-AS1	ARHGAP5-AS1	ARHGAP5-AS1	chr14:32544624-32545905	untreated	treated	OK	15.3554	15.6667	0.0289593	0.0771724	0.8909	0.921119	no
ARHGAP6	ARHGAP6	ARHGAP6	chrX:11155662-11683821	untreated	treated	OK	1.15162	1.45291	0.335281	0.787316	0.16	0.241881	no
ARHGDIA	ARHGDIA	ARHGDIA	chr17:79825594-79829282	untreated	treated	OK	414.317	291.421	-0.507629	-1.38495	0.01605	0.0351517	yes
ARHGDIB	ARHGDIB	ARHGDIB	chr12:15094949-15114562	untreated	treated	OK	11.3209	9.95361	-0.185703	-0.475617	0.40905	0.516014	no
ARHGEF1	ARHGEF1	ARHGEF1	chr19:42387266-42411604	untreated	treated	OK	35.565	51.7522	0.54116	1.58129	0.00555	0.0138739	yes
ARHGEF10	ARHGEF10	ARHGEF10	chr8:1772141-1906807	untreated	treated	OK	2.31228	3.96788	0.77905	2.01383	0.0003	0.00104535	yes
ARHGEF10L	ARHGEF10L	ARHGEF10L	chr1:17866329-18024370	untreated	treated	OK	1.07201	0.809624	-0.404995	-0.906247	0.1146	0.183145	no
ARHGEF11	ARHGEF11	ARHGEF11	chr1:156904631-157015162	untreated	treated	OK	5.68699	8.5858	0.594288	1.62145	0.00505	0.0127648	yes
ARHGEF12	ARHGEF12	ARHGEF12	chr11:120207617-120360645	untreated	treated	OK	18.717	19.7793	0.0796448	0.220925	0.6994	0.776951	no
ARHGEF16	ARHGEF16	ARHGEF16	chr1:3371146-3397677	untreated	treated	OK	1.98937	1.87607	-0.0845977	-0.201206	0.7337	0.80427	no
ARHGEF17	ARHGEF17	ARHGEF17	chr11:73019662-73080425	untreated	treated	OK	1.03147	1.73709	0.751962	1.91841	0.00105	0.00320581	yes
ARHGEF18	ARHGEF18	ARHGEF18	chr19:7459998-7537371	untreated	treated	OK	11.0118	17.7149	0.685909	1.95628	0.0006	0.00195128	yes
ARHGEF19	ARHGEF19	ARHGEF19	chr1:16524598-16539104	untreated	treated	OK	2.32761	1.1709	-0.991237	-2.31654	0.0001	0.000385101	yes
ARHGEF2	ARHGEF2	ARHGEF2	chr1:155916629-155948336	untreated	treated	OK	18.9413	53.4237	1.49594	4.33109	5e-05	0.000203335	yes
ARHGEF25	ARHGEF25	ARHGEF25	chr12:58003962-58011028	untreated	treated	OK	18.3662	9.68509	-0.923213	-2.55438	5e-05	0.000203335	yes
ARHGEF26	ARHGEF26	ARHGEF26	chr3:153742189-153975616	untreated	treated	OK	1.1534	1.06476	-0.115364	-0.264573	0.6466	0.73259	no
ARHGEF28	ARHGEF28	ARHGEF28	chr5:72921982-73237818	untreated	treated	OK	10.3821	23.5558	1.18199	3.27449	5e-05	0.000203335	yes
ARHGEF3	ARHGEF3	ARHGEF3	chr3:56761445-57113336	untreated	treated	OK	12.6861	14.1532	0.157887	0.437954	0.44425	0.549846	no
ARHGEF35	ARHGEF35	ARHGEF35	chr7:143883175-144077725	untreated	treated	OK	2.17606	1.1134	-0.96675	-1.10939	0.06075	0.10742	no
ARHGEF37	ARHGEF37	ARHGEF37	chr5:148961134-149014527	untreated	treated	OK	7.65433	4.67874	-0.710154	-1.96157	0.0007	0.00223654	yes
ARHGEF39	ARHGEF39	ARHGEF39	chr9:35658286-35665278	untreated	treated	OK	0.712301	0.495811	-0.522698	-0.470272	0.41635	0.52318	no
ARHGEF4	ARHGEF4	ARHGEF4	chr2:131674223-131804826	untreated	treated	OK	0.584957	1.63421	1.48219	3.143	5e-05	0.000203335	yes
ARHGEF40	ARHGEF40	ARHGEF40	chr14:21484921-21572863	untreated	treated	OK	4.49765	6.20048	0.463209	0.993684	0.08755	0.145811	no
ARHGEF5	ARHGEF5	ARHGEF5	chr7:143883175-144077725	untreated	treated	OK	1.5218	2.34371	0.623011	1.31084	0.02415	0.0496287	yes
ARHGEF6	ARHGEF6	ARHGEF6	chrX:135747711-135863503	untreated	treated	OK	4.31089	4.34789	0.0123277	0.0331858	0.95305	0.965375	no
ARHGEF7	ARHGEF7	ARHGEF7	chr13:111766158-111958081	untreated	treated	OK	5.99265	9.38808	0.647635	1.8039	0.0017	0.00491407	yes
ARHGEF9	ARHGEF9	ARHGEF9	chrX:62854847-63005426	untreated	treated	OK	9.53189	10.0853	0.0814146	0.233353	0.6847	0.765027	no
ARID1A	ARID1A	ARID1A	chr1:27022521-27108601	untreated	treated	OK	4.70347	7.7107	0.713138	1.85281	0.0013	0.00388108	yes
ARID1B	ARID1B	ARID1B	chr6:157099063-157531913	untreated	treated	OK	3.71795	5.72158	0.621907	1.61107	0.0058	0.0144042	yes
ARID2	ARID2	ARID2	chr12:46123619-46301819	untreated	treated	OK	1.54465	2.90368	0.910608	2.38177	5e-05	0.000203335	yes
ARID3A	ARID3A	ARID3A	chr19:926036-972803	untreated	treated	OK	1.65697	1.51539	-0.128863	-0.291385	0.60815	0.700698	no
ARID3B	ARID3B	ARID3B	chr15:74833517-74890472	untreated	treated	OK	1.44482	1.39009	-0.0557059	-0.134079	0.81	0.861813	no
ARID4A	ARID4A	ARID4A	chr14:58765221-58840451	untreated	treated	OK	8.03103	18.1007	1.17239	3.22641	5e-05	0.000203335	yes
ARID4B	ARID4B	ARID4B	chr1:235330209-235491532	untreated	treated	OK	1.90425	4.59938	1.27222	3.25916	5e-05	0.000203335	yes
ARID5A	ARID5A	ARID5A	chr2:97202463-97218371	untreated	treated	OK	8.73625	6.63764	-0.396344	-1.05189	0.0704	0.121265	no
ARID5B	ARID5B	ARID5B	chr10:63661012-63856707	untreated	treated	OK	8.58449	18.7865	1.12989	3.15024	5e-05	0.000203335	yes
ARIH1	ARIH1	ARIH1	chr15:72766666-72878896	untreated	treated	OK	13.7927	16.1136	0.224374	0.644792	0.261	0.360073	no
ARIH2	ARIH2	ARIH2	chr3:48955220-49022971	untreated	treated	OK	39.1623	24.6816	-0.666031	-1.93057	0.00095	0.00293376	yes
ARL1	ARL1	ARL1	chr12:101786897-101801598	untreated	treated	OK	65.3735	45.2454	-0.530933	-1.54777	0.00755	0.0182079	yes
ARL13B	ARL13B	ARL13B	chr3:93698982-93774522	untreated	treated	OK	2.95954	3.15981	0.0944651	0.236326	0.68275	0.763508	no
ARL14	ARL14	ARL14	chr3:160394947-160396235	untreated	treated	OK	1.19985	1.61125	0.425324	0.769359	0.1857	0.273223	no
ARL14EP	ARL14EP	ARL14EP	chr11:30344645-30359770	untreated	treated	OK	22.1065	17.1864	-0.363201	-1.02744	0.0743	0.126867	no
ARL14EPL	ARL14EPL	ARL14EPL	chr5:115387162-115394827	untreated	treated	OK	3.9616	2.63307	-0.589339	-1.06599	0.0691	0.119519	no
ARL15	ARL15	ARL15	chr5:53180613-53606403	untreated	treated	OK	2.64731	1.67948	-0.656509	-1.55096	0.0062	0.0152684	yes
ARL16	ARL16	ARL16	chr17:79648223-79650954	untreated	treated	OK	55.1249	23.0443	-1.25829	-3.44476	5e-05	0.000203335	yes
ARL2	ARL2	ARL2	chr11:64781584-64808044	untreated	treated	OK	535.226	205.96	-1.37779	-3.57178	5e-05	0.000203335	yes
ARL2BP	ARL2BP	ARL2BP	chr16:57279037-57287545	untreated	treated	OK	77.089	28.1158	-1.45514	-4.18967	5e-05	0.000203335	yes
ARL3	ARL3	ARL3	chr10:104433483-104474190	untreated	treated	OK	10.2093	4.18564	-1.28636	-3.48336	5e-05	0.000203335	yes
ARL4A	ARL4A	ARL4A	chr7:12726451-12730558	untreated	treated	OK	4.19137	1.91673	-1.12877	-2.8079	5e-05	0.000203335	yes
ARL4C	ARL4C	ARL4C	chr2:235401685-235405697	untreated	treated	OK	7.90708	5.73815	-0.462559	-1.2694	0.028	0.0561303	no
ARL4D	ARL4D	ARL4D	chr17:41476352-41478504	untreated	treated	OK	5.21898	9.75471	0.902331	2.30514	5e-05	0.000203335	yes
ARL5A	ARL5A	ARL5A	chr2:152657479-152685009	untreated	treated	OK	16.029	7.67555	-1.06234	-2.92459	5e-05	0.000203335	yes
ARL5B	ARL5B	ARL5B	chr10:18948312-18966940	untreated	treated	OK	4.71885	4.48661	-0.0728093	-0.189918	0.73735	0.807244	no
ARL6	ARL6	ARL6	chr3:97483364-97520086	untreated	treated	OK	6.51195	4.5883	-0.505128	-1.25894	0.0264	0.0534954	no
ARL6IP1	ARL6IP1	ARL6IP1	chr16:18802990-18812857	untreated	treated	OK	49.7712	38.9754	-0.352746	-1.01708	0.07825	0.132752	no
ARL6IP4	ARL6IP4	ARL6IP4	chr12:123464606-123467460	untreated	treated	OK	209.973	89.4118	-1.23166	-3.448	5e-05	0.000203335	yes
ARL6IP5	ARL6IP5	ARL6IP5	chr3:69134089-69155239	untreated	treated	OK	75.6538	73.9929	-0.0320249	-0.0929037	0.872	0.907824	no
ARL6IP6	ARL6IP6	ARL6IP6	chr2:153574406-153617767	untreated	treated	OK	13.9139	9.72127	-0.517309	-1.38369	0.01575	0.0345884	yes
ARL8A	ARL8A	ARL8A	chr1:202102531-202113871	untreated	treated	OK	17.964	7.29329	-1.30046	-3.49413	5e-05	0.000203335	yes
ARL8B	ARL8B	ARL8B	chr3:5163929-5222601	untreated	treated	OK	73.5029	39.7284	-0.88763	-2.59204	5e-05	0.000203335	yes
ARMC1	ARMC1	ARMC1	chr8:66514690-66546452	untreated	treated	OK	24.8688	19.6145	-0.342413	-0.984782	0.0891	0.148049	no
ARMC10	ARMC10	ARMC10	chr7:102715327-102789569	untreated	treated	OK	16.7055	7.60517	-1.13527	-2.52076	5e-05	0.000203335	yes
ARMC12	ARMC12	ARMC12	chr6:35704808-35716690	untreated	treated	OK	3.74323	3.46801	-0.110176	-0.240937	0.66815	0.751333	no
ARMC4	ARMC4	ARMC4	chr10:28101092-28287984	untreated	treated	OK	5.00382	5.23041	0.0638916	0.173232	0.76725	0.829439	no
ARMC5	ARMC5	ARMC5	chr16:31469593-31478488	untreated	treated	OK	1.07938	2.9321	1.44174	3.40465	5e-05	0.000203335	yes
ARMC6	ARMC6	ARMC6	chr19:19144386-19168987	untreated	treated	OK	11.7178	8.68161	-0.432666	-1.16472	0.04335	0.0808799	no
ARMC7	ARMC7	ARMC7	chr17:73106046-73127890	untreated	treated	OK	45.3172	28.7798	-0.655001	-1.25355	0.03	0.0595759	no
ARMC8	ARMC8	ARMC8	chr3:137906089-138048728	untreated	treated	OK	5.12458	6.32261	0.303087	0.807968	0.1571	0.238361	no
ARMC9	ARMC9	ARMC9	chr2:232063259-232240590	untreated	treated	OK	4.54566	7.51733	0.725732	1.72032	0.0023	0.00642568	yes
ARMCX1	ARMCX1	ARMCX1	chrX:100805513-100809675	untreated	treated	OK	1.26822	1.59985	0.335129	0.717378	0.2115	0.303478	no
ARMCX3	ARMCX3	ARMCX3	chrX:100878119-100882831	untreated	treated	OK	18.2115	20.9238	0.200291	0.57698	0.3086	0.411637	no
ARMCX5	ARMCX5	ARMCX5	chrX:101854095-101972661	untreated	treated	OK	2.14928	2.99341	0.477936	0.88443	0.1266	0.19917	no
ARMCX5-GPRASP2	ARMCX5-GPRASP2,GPRASP2	ARMCX5-GPRASP2,GPRASP2	chrX:101854095-101972661	untreated	treated	OK	0.999068	1.85405	0.892028	1.46358	0.01305	0.029337	yes
ARMCX6	ARMCX6	ARMCX6	chrX:100870107-100872991	untreated	treated	OK	24.1404	25.7625	0.0938229	0.237926	0.67785	0.759672	no
ARMT1	ARMT1	ARMT1	chr6:151773392-151791234	untreated	treated	OK	8.00355	5.99216	-0.417564	-1.1297	0.0487	0.0891752	no
ARNT	ARNT	ARNT	chr1:150782180-150849244	untreated	treated	OK	7.72304	8.19259	0.0851494	0.237798	0.6764	0.75831	no
ARNT2	ARNT2	ARNT2	chr15:80696691-80890277	untreated	treated	OK	5.31989	4.19144	-0.343951	-0.949997	0.09735	0.159644	no
ARNTL	ARNTL	ARNTL	chr11:13299273-13408812	untreated	treated	OK	3.71838	3.49516	-0.0893119	-0.229508	0.6911	0.770379	no
ARNTL2	ARNTL2	ARNTL2	chr12:27485786-27599567	untreated	treated	OK	47.7852	42.6954	-0.162482	-0.448592	0.43375	0.540056	no
ARPC1A	ARPC1A	ARPC1A	chr7:98923495-98963885	untreated	treated	OK	97.9032	113.812	0.217228	0.628272	0.2693	0.369159	no
ARPC1B	ARPC1B	ARPC1B	chr7:98972297-99006305	untreated	treated	OK	205.873	183.038	-0.169608	-0.34051	0.55645	0.655386	no
ARPC2	ARPC2	ARPC2	chr2:219081816-219119071	untreated	treated	OK	246.767	79.0928	-1.64153	-4.71073	5e-05	0.000203335	yes
ARPC3	ARPC3	ARPC3	chr12:110872694-110888216	untreated	treated	OK	454.708	213.123	-1.09325	-3.12853	5e-05	0.000203335	yes
ARPC4	ARPC4	ARPC4	chr3:9821647-9878040	untreated	treated	OK	169.931	133.527	-0.347818	-0.722863	0.21775	0.310755	no
ARPC4-TTLL3	ARPC4-TTLL3	ARPC4-TTLL3	chr3:9821647-9878040	untreated	treated	OK	0.689209	2.82504	2.03526	0.612836	0.3018	0.404612	no
ARPC5	ARPC5	ARPC5	chr1:183595327-183605076	untreated	treated	OK	95.1534	49.7794	-0.934706	-2.69677	5e-05	0.000203335	yes
ARPC5L	ARPC5L	ARPC5L	chr9:127631483-127639696	untreated	treated	OK	83.7719	30.5922	-1.4533	-4.03313	5e-05	0.000203335	yes
ARPIN	ARPIN	ARPIN	chr15:90373830-90456222	untreated	treated	OK	4.0094	3.24126	-0.306833	-0.318022	0.5768	0.673463	no
ARPP19	ARPP19	ARPP19	chr15:52839241-52861643	untreated	treated	OK	49.7451	30.8328	-0.690091	-1.99533	0.00045	0.00150008	yes
ARPP21	ARPP21	ARPP21	chr3:35680665-35835988	untreated	treated	OK	0.300587	0.699001	1.21751	1.85405	0.0002	0.000726271	yes
ARRB1	ARRB1	ARRB1	chr11:74971165-75062875	untreated	treated	OK	10.6556	10.6491	-0.000869466	-0.00250992	0.9965	0.997194	no
ARRB2	ARRB2	ARRB2	chr17:4613788-4624795	untreated	treated	OK	21.4046	11.5481	-0.890259	-2.38776	5e-05	0.000203335	yes
ARRDC1	ARRDC1	ARRDC1	chr9:140500095-140513347	untreated	treated	OK	36.908	17.0912	-1.11068	-2.698	5e-05	0.000203335	yes
ARRDC1-AS1	ARRDC1-AS1	ARRDC1-AS1	chr9:140500095-140513347	untreated	treated	OK	9.6729	8.58298	-0.172469	-0.228915	0.6817	0.762578	no
ARRDC2	ARRDC2	ARRDC2	chr19:18111940-18124911	untreated	treated	OK	34.9353	22.9673	-0.605103	-1.72484	0.0026	0.00714337	yes
ARRDC3	ARRDC3	ARRDC3	chr5:90664540-90716532	untreated	treated	OK	3.81731	6.47266	0.761801	2.0129	0.0003	0.00104535	yes
ARRDC4	ARRDC4	ARRDC4	chr15:98503932-98517068	untreated	treated	OK	2.15893	0.872974	-1.3063	-3.09257	5e-05	0.000203335	yes
ARSA	ARSA	ARSA	chr22:51061181-51066601	untreated	treated	OK	3.70106	8.11687	1.13299	3.03675	5e-05	0.000203335	yes
ARSB	ARSB	ARSB	chr5:78073036-78282357	untreated	treated	OK	1.50872	1.60154	0.0861314	0.186383	0.74565	0.813505	no
ARSD	ARSD	ARSD	chrX:2822010-2847416	untreated	treated	OK	1.30309	2.48537	0.931525	2.34094	0.0001	0.000385101	yes
ARSJ	ARSJ	ARSJ	chr4:114821439-114900878	untreated	treated	OK	5.64707	6.94704	0.298896	0.829082	0.14415	0.222261	no
ARSK	ARSK	ARSK	chr5:94890824-94940806	untreated	treated	OK	1.34863	5.41008	2.00416	4.94065	5e-05	0.000203335	yes
ARTN	ARTN	ARTN	chr1:44398991-44402912	untreated	treated	OK	5.22928	2.87621	-0.862442	-2.10906	0.0002	0.000726271	yes
ARV1	ARV1	ARV1	chr1:231114822-231136479	untreated	treated	OK	17.6944	11.7245	-0.593766	-1.58931	0.00665	0.0162313	yes
ARVCF	ARVCF	ARVCF	chr22:19863040-20004309	untreated	treated	OK	2.4802	2.52634	0.0265937	0.0195607	0.9732	0.980101	no
AS3MT	AS3MT	AS3MT	chr10:104613966-104661655	untreated	treated	OK	1.81668	2.78119	0.614399	0.567438	0.31305	0.416412	no
ASAH1	ASAH1	ASAH1	chr8:17913924-17955160	untreated	treated	OK	19.7014	21.6821	0.138206	0.387483	0.5035	0.606735	no
ASAH2B	ASAH2B	ASAH2B	chr10:52499687-52514569	untreated	treated	OK	2.43375	1.81324	-0.424609	-0.68152	0.2365	0.332556	no
ASAP1	ASAP1	ASAP1	chr8:131064350-131455906	untreated	treated	OK	19.7317	22.3326	0.178634	0.499079	0.3788	0.485579	no
ASAP2	ASAP2	ASAP2	chr2:9346893-9545812	untreated	treated	OK	41.9533	46.5561	0.150186	0.424334	0.466	0.570807	no
ASAP3	ASAP3	ASAP3	chr1:23755055-23810750	untreated	treated	OK	3.48813	6.35736	0.865974	2.32435	5e-05	0.000203335	yes
ASB1	ASB1	ASB1	chr2:239335625-239360891	untreated	treated	OK	25.0026	13.6739	-0.870655	-2.5215	5e-05	0.000203335	yes
ASB13	ASB13	ASB13	chr10:5680819-5708558	untreated	treated	OK	15.4055	6.063	-1.34534	-3.6649	5e-05	0.000203335	yes
ASB16-AS1	ASB16-AS1	ASB16-AS1	chr17:42248073-42264085	untreated	treated	OK	7.0967	4.84656	-0.550189	-1.12676	0.0479	0.0879846	no
ASB3	ASB3	ASB3	chr2:53897116-54087170	untreated	treated	OK	9.48803	12.1375	0.355291	0.438065	0.4473	0.553038	no
ASB6	ASB6	ASB6	chr9:132371162-132404448	untreated	treated	OK	7.00328	6.33806	-0.143991	-0.234559	0.6731	0.755396	no
ASB7	ASB7	ASB7	chr15:101142754-101191904	untreated	treated	OK	6.14944	5.71423	-0.105897	-0.282906	0.6173	0.708839	no
ASB8	ASB8	ASB8	chr12:48541571-48551377	untreated	treated	OK	19.5193	17.7559	-0.136599	-0.383621	0.5062	0.60942	no
ASB9	ASB9	ASB9	chrX:15262108-15288589	untreated	treated	OK	38.5202	31.0897	-0.309175	-0.869865	0.13105	0.205022	no
ASCC1	ASCC1	ASCC1	chr10:73855789-73995618	untreated	treated	OK	11.6728	14.0344	0.265814	0.380957	0.5079	0.610955	no
ASCC2	ASCC2	ASCC2	chr22:30184596-30234293	untreated	treated	OK	12.8133	11.8269	-0.11557	-0.328625	0.5713	0.668854	no
ASCC3	ASCC3	ASCC3	chr6:100956070-101329248	untreated	treated	OK	2.12543	5.57529	1.39129	3.35777	5e-05	0.000203335	yes
ASF1A	ASF1A	ASF1A	chr6:119134611-119256327	untreated	treated	OK	14.3233	12.595	-0.185513	-0.491137	0.39595	0.50253	no
ASF1B	ASF1B	ASF1B	chr19:14230320-14247440	untreated	treated	OK	14.1086	7.43214	-0.924731	-2.43973	5e-05	0.000203335	yes
ASGR1	ASGR1	ASGR1	chr17:7076750-7082883	untreated	treated	OK	1.74766	1.6083	-0.119894	-0.244017	0.6705	0.753263	no
ASH1L	ASH1L	ASH1L	chr1:155305051-155533735	untreated	treated	OK	3.30068	6.38009	0.950811	2.44895	0.0001	0.000385101	yes
ASH1L-AS1	ASH1L-AS1	ASH1L-AS1	chr1:155305051-155533735	untreated	treated	OK	0.96382	0.662599	-0.540628	-0.201855	0.7043	0.780516	no
ASH2L	ASH2L	ASH2L	chr8:37963010-37997598	untreated	treated	OK	9.02282	9.85148	0.126762	0.347708	0.54535	0.645431	no
ASIC1	ASIC1	ASIC1	chr12:50451419-50477405	untreated	treated	OK	9.72123	11.947	0.29744	0.838939	0.1467	0.22544	no
ASIC3	ASIC3	ASIC3	chr7:150745378-150749843	untreated	treated	OK	0.769908	1.1594	0.590618	1.11801	0.04225	0.079274	no
ASL	ASL	ASL	chr7:65540775-65558329	untreated	treated	OK	11.6808	9.55378	-0.289997	-0.770359	0.18215	0.268979	no
ASMTL	ASMTL	ASMTL	chrY:1469423-1522655	untreated	treated	OK	19.9126	21.747	0.127136	0.355475	0.5396	0.63968	no
ASNA1	ASNA1	ASNA1	chr19:12848305-12859137	untreated	treated	OK	262.733	129.425	-1.02148	-2.898	5e-05	0.000203335	yes
ASNS	ASNS	ASNS	chr7:97481428-97501854	untreated	treated	OK	195.737	337.684	0.786755	2.18762	0.00055	0.0018	yes
ASNSD1	ASNSD1	ASNSD1	chr2:190526124-190535557	untreated	treated	OK	25.9995	14.7412	-0.818627	-2.32072	5e-05	0.000203335	yes
ASPH	ASPH	ASPH	chr8:62200524-62627199	untreated	treated	OK	318.202	288.913	-0.139311	-0.358366	0.5287	0.629878	no
ASPHD1	ASPHD1	ASPHD1	chr16:29912146-29917377	untreated	treated	OK	4.49644	3.96606	-0.181077	-0.43477	0.44885	0.554212	no
ASPHD2	ASPHD2	ASPHD2	chr22:26825279-26840978	untreated	treated	OK	0.775641	0.486788	-0.672095	-1.30675	0.0248	0.0507787	no
ASPRV1	ASPRV1	ASPRV1	chr2:70187223-70314147	untreated	treated	OK	1.55578	1.24585	-0.320508	-0.456111	0.4281	0.534773	no
ASPSCR1	ASPSCR1	ASPSCR1	chr17:79935425-79975282	untreated	treated	OK	18.636	14.0499	-0.407529	-1.11694	0.05225	0.094776	no
ASRGL1	ASRGL1	ASRGL1	chr11:62104773-62160887	untreated	treated	OK	2.52976	1.89381	-0.417715	-0.970962	0.09275	0.153228	no
ASS1	ASS1	ASS1	chr9:133320093-133376661	untreated	treated	OK	25.259	18.3537	-0.460725	-1.2837	0.02585	0.0525788	no
ASTE1	ASTE1	ASTE1	chr3:130569368-131100319	untreated	treated	OK	1.32183	2.95933	1.16273	0.885508	0.1355	0.210861	no
ASTN2	ASTN2	ASTN2	chr9:119187503-120177317	untreated	treated	OK	5.26707	2.12589	-1.30894	-1.26798	0.0517	0.0940423	no
ASUN	ASUN	ASUN	chr12:27058111-27091254	untreated	treated	OK	14.0552	23.1002	0.716804	2.0274	0.00055	0.0018	yes
ASXL1	ASXL1	ASXL1	chr20:30946146-31027122	untreated	treated	OK	14.2713	23.5165	0.720562	1.43128	0.01545	0.0340047	yes
ASXL2	ASXL2	ASXL2	chr2:25962252-26101312	untreated	treated	OK	4.41897	6.20308	0.489275	1.29719	0.02495	0.051005	no
ATAD1	ATAD1	ATAD1	chr10:89512874-89577917	untreated	treated	OK	9.62707	14.7486	0.615409	1.71583	0.003	0.00809605	yes
ATAD2	ATAD2	ATAD2	chr8:124332090-124408705	untreated	treated	OK	1.48415	3.55173	1.25888	3.23099	5e-05	0.000203335	yes
ATAD2B	ATAD2B	ATAD2B	chr2:23971533-24149984	untreated	treated	OK	0.609543	1.09115	0.840055	2.0109	0.00075	0.0023769	yes
ATAD3A	ATAD3A	ATAD3A	chr1:1447522-1470067	untreated	treated	OK	17.5833	14.3034	-0.297846	-0.830825	0.1476	0.226473	no
ATAD3B	ATAD3B	ATAD3B	chr1:1407163-1431582	untreated	treated	OK	2.83703	4.8013	0.759045	1.91318	0.0009	0.00279539	yes
ATE1	ATE1	ATE1	chr10:123499935-123711480	untreated	treated	OK	9.38721	8.16432	-0.201364	-0.557879	0.3319	0.436144	no
ATE1-AS1	ATE1-AS1	ATE1-AS1	chr10:123499935-123711480	untreated	treated	OK	2.79402	2.15	-0.378007	-0.192866	0.73565	0.805929	no
ATF1	ATF1	ATF1	chr12:51157788-51214943	untreated	treated	OK	20.4858	14.0453	-0.544535	-1.52782	0.0083	0.0197695	yes
ATF2	ATF2	ATF2	chr2:175936977-176032934	untreated	treated	OK	18.7939	16.1098	-0.222321	-0.633405	0.27295	0.373292	no
ATF3	ATF3	ATF3	chr1:212738675-212794119	untreated	treated	OK	17.5827	25.0835	0.51258	1.41344	0.01535	0.0338077	yes
ATF4	ATF4	ATF4	chr22:39916563-39918691	untreated	treated	OK	728.278	942.272	0.371654	0.96724	0.0956	0.157333	no
ATF5	ATF5	ATF5	chr19:50392912-50437193	untreated	treated	OK	48.3387	44.2001	-0.129129	-0.251353	0.6674	0.750863	no
ATF6	ATF6	ATF6	chr1:161736033-161933860	untreated	treated	OK	10.3963	29.1131	1.4856	4.294	5e-05	0.000203335	yes
ATF6B	ATF6B	ATF6B	chr6_mcf_hap5:3462872-3475845	untreated	treated	OK	5.48207	14.7499	1.42792	3.88815	5e-05	0.000203335	yes
ATF7	ATF7	ATF7	chr12:53901639-54020199	untreated	treated	OK	9.94738	13.6913	0.460868	0.648226	0.19085	0.279464	no
ATF7IP	ATF7IP	ATF7IP	chr12:14518565-14655869	untreated	treated	OK	3.56476	10.1936	1.51579	4.09321	5e-05	0.000203335	yes
ATF7IP2	ATF7IP2	ATF7IP2	chr16:10479911-10577495	untreated	treated	OK	0.470993	0.722434	0.617162	1.18893	0.0344	0.066855	no
ATG10	ATG10	ATG10	chr5:81267843-81551216	untreated	treated	OK	8.23985	3.5982	-1.19534	-3.09058	5e-05	0.000203335	yes
ATG101	ATG101	ATG101	chr12:52463757-52471279	untreated	treated	OK	107.004	78.6309	-0.444491	-1.27216	0.0274	0.0551327	no
ATG12	ATG12	ATG12	chr5:115163893-115177548	untreated	treated	OK	49.4268	28.1337	-0.812995	-2.38666	5e-05	0.000203335	yes
ATG13	ATG13	ATG13	chr11:46638825-46697568	untreated	treated	OK	43.6257	43.0719	-0.0184331	-0.052652	0.9251	0.945563	no
ATG14	ATG14	ATG14	chr14:55833108-55878576	untreated	treated	OK	18.481	23.0651	0.31967	0.922223	0.1063	0.171921	no
ATG16L1	ATG16L1	ATG16L1	chr2:234160216-234204320	untreated	treated	OK	18.1607	26.3458	0.53675	1.53596	0.00775	0.0186381	yes
ATG16L2	ATG16L2	ATG16L2	chr11:72525450-72540680	untreated	treated	OK	1.08983	1.02151	-0.0934045	-0.186191	0.7496	0.816161	no
ATG2A	ATG2A	ATG2A	chr11:64662003-64684722	untreated	treated	OK	5.53736	11.6994	1.07917	3.02534	5e-05	0.000203335	yes
ATG2B	ATG2B	ATG2B	chr14:96747594-96829678	untreated	treated	OK	1.1161	2.49301	1.15943	2.89114	5e-05	0.000203335	yes
ATG3	ATG3	ATG3	chr3:112251353-112280810	untreated	treated	OK	79.2903	58.5013	-0.438677	-1.2649	0.0276	0.055423	no
ATG4A	ATG4A	ATG4A	chrX:107334898-107397901	untreated	treated	OK	5.91378	5.82326	-0.0222523	-0.0579535	0.92145	0.943123	no
ATG4B	ATG4B	ATG4B	chr2:242577026-242613271	untreated	treated	OK	32.2667	56.8547	0.817232	2.35824	5e-05	0.000203335	yes
ATG4C	ATG4C	ATG4C	chr1:63249776-63330941	untreated	treated	OK	6.41241	4.261	-0.589675	-1.56203	0.0069	0.0167876	yes
ATG4D	ATG4D	ATG4D	chr19:10654569-10676702	untreated	treated	OK	24.2958	12.7333	-0.932105	-1.28363	0.0343	0.0667108	no
ATG5	ATG5	ATG5	chr6:106632351-106773695	untreated	treated	OK	21.2728	10.3084	-1.04519	-2.93415	5e-05	0.000203335	yes
ATG7	ATG7	ATG7	chr3:11314009-11762242	untreated	treated	OK	10.9927	17.0401	0.632382	1.20678	0.03885	0.0739248	no
ATG9A	ATG9A	ATG9A	chr2:220084101-220094410	untreated	treated	OK	24.3394	23.0064	-0.0812568	-0.232435	0.6814	0.76244	no
ATHL1	ATHL1	ATHL1	chr11:289137-295688	untreated	treated	OK	2.61648	2.98822	0.191657	0.486681	0.3994	0.50624	no
ATIC	ATIC	ATIC	chr2:216176678-216214496	untreated	treated	OK	31.7813	49.807	0.64817	1.86272	0.0014	0.00414136	yes
ATL2	ATL2	ATL2	chr2:38521098-38604432	untreated	treated	OK	14.5674	18.2558	0.325618	0.893266	0.1231	0.194635	no
ATL3	ATL3	ATL3	chr11:63391553-63439446	untreated	treated	OK	19.8389	25.1287	0.341002	0.975595	0.08975	0.148995	no
ATM	ATM	ATM	chr11:108093558-108239826	untreated	treated	OK	1.51009	3.36304	1.15513	2.94214	5e-05	0.000203335	yes
ATMIN	ATMIN	ATMIN	chr16:81069457-81080951	untreated	treated	OK	16.8401	12.1233	-0.474118	-1.36566	0.01835	0.0392902	yes
ATN1	ATN1	ATN1	chr12:7033625-7051484	untreated	treated	OK	31.9686	37.1043	0.21493	0.614885	0.281	0.382077	no
ATOX1	ATOX1	ATOX1	chr5:151122382-151138210	untreated	treated	OK	263.715	133.702	-0.979953	-2.71037	5e-05	0.000203335	yes
ATP11A	ATP11A	ATP11A	chr13:113344642-113541482	untreated	treated	OK	1.90539	4.04382	1.08564	2.89235	5e-05	0.000203335	yes
ATP11B	ATP11B	ATP11B	chr3:182511290-182639421	untreated	treated	OK	7.98163	10.5078	0.3967	1.12684	0.04805	0.0881474	no
ATP11C	ATP11C	ATP11C	chrX:138808504-138914447	untreated	treated	OK	1.35278	2.19847	0.70057	1.78145	0.00165	0.00478237	yes
ATP13A1	ATP13A1	ATP13A1	chr19:19756009-19774503	untreated	treated	OK	7.21569	32.8995	2.18886	6.18789	5e-05	0.000203335	yes
ATP13A2	ATP13A2	ATP13A2	chr1:17312452-17338467	untreated	treated	OK	11.7632	8.53903	-0.462137	-1.29124	0.0259	0.0526639	no
ATP13A3	ATP13A3	ATP13A3	chr3:194123402-194188968	untreated	treated	OK	13.6439	14.9893	0.135677	0.382809	0.50175	0.605304	no
ATP13A4	ATP13A4	ATP13A4	chr3:193116755-193273373	untreated	treated	OK	0.434845	1.40098	1.68787	3.91177	5e-05	0.000203335	yes
ATP1A1	ATP1A1	ATP1A1	chr1:116915794-116961244	untreated	treated	OK	53.1248	146.31	1.46157	4.1367	5e-05	0.000203335	yes
ATP1A1-AS1	ATP1A1-AS1	ATP1A1-AS1	chr1:116915794-116961244	untreated	treated	OK	2.87476	1.2242	-1.23161	-0.232097	0.32235	0.42602	no
ATP1A3	ATP1A3	ATP1A3	chr19:42470733-42498428	untreated	treated	OK	2.0155	5.8577	1.5392	3.9646	5e-05	0.000203335	yes
ATP1B1	ATP1B1	ATP1B1	chr1:169075946-169429907	untreated	treated	OK	3.68565	5.87668	0.673083	0.765135	0.17605	0.261676	no
ATP1B3	ATP1B3	ATP1B3	chr3:141595469-141645382	untreated	treated	OK	16.0468	18.2906	0.188817	0.523416	0.36275	0.468677	no
ATP2A1-AS1	ATP2A1-AS1	ATP2A1-AS1	chr16:28889808-28936532	untreated	treated	OK	3.14136	2.09781	-0.582507	-0.291304	0.66175	0.746483	no
ATP2A2	ATP2A2	ATP2A2	chr12:110719031-110788897	untreated	treated	OK	23.3619	58.6656	1.32836	3.62782	5e-05	0.000203335	yes
ATP2A3	ATP2A3	ATP2A3	chr17:3827162-3867758	untreated	treated	OK	0.682902	0.679251	-0.00773447	-0.0165737	0.9781	0.983936	no
ATP2B1	ATP2B1	ATP2B1	chr12:89981825-90049844	untreated	treated	OK	4.19514	9.99098	1.25191	3.49829	5e-05	0.000203335	yes
ATP2B4	ATP2B4	ATP2B4	chr1:203595914-203713209	untreated	treated	OK	1.28083	6.1243	2.25746	5.96746	5e-05	0.000203335	yes
ATP2C1	ATP2C1	ATP2C1	chr3:130569368-131100319	untreated	treated	OK	11.4679	17.3324	0.595872	1.50489	0.0095	0.0222303	yes
ATP5A1	ATP5A1	ATP5A1	chr18:43664109-43684199	untreated	treated	OK	137.494	189.44	0.462378	1.33872	0.01885	0.0402075	yes
ATP5B	ATP5B	ATP5B	chr12:57031958-57039852	untreated	treated	OK	440.398	377.213	-0.223431	-0.607979	0.28205	0.383182	no
ATP5C1	ATP5C1	ATP5C1	chr10:7830092-7849762	untreated	treated	OK	95.6261	75.8049	-0.335114	-0.954334	0.0951	0.15665	no
ATP5D	ATP5D	ATP5D	chr19:1241748-1244824	untreated	treated	OK	257.728	136.804	-0.913736	-2.53944	5e-05	0.000203335	yes
ATP5E	ATP5E	ATP5E	chr20:57603732-57617901	untreated	treated	OK	1422.59	819.205	-0.796226	-1.60853	0.00585	0.0145227	yes
ATP5EP2	ATP5EP2	ATP5EP2	chr13:28519342-28519710	untreated	treated	OK	1.45458	1.03653	-0.488842	-0.399259	0.50035	0.60384	no
ATP5F1	ATP5F1	ATP5F1	chr1:111982511-112004525	untreated	treated	OK	78.1104	59.55	-0.391412	-1.07485	0.0541	0.0973936	no
ATP5G1	ATP5G1	ATP5G1	chr17:46970147-46973232	untreated	treated	OK	348.659	238.95	-0.54511	-1.53091	0.0067	0.0163379	yes
ATP5G2	ATP5G2	ATP5G2	chr12:54058943-54070512	untreated	treated	OK	536.567	422.076	-0.346255	-0.960437	0.09495	0.156442	no
ATP5G3	ATP5G3	ATP5G3	chr2:176040985-176046490	untreated	treated	OK	108.127	59.8889	-0.852367	-2.42846	5e-05	0.000203335	yes
ATP5H	ATP5H	ATP5H	chr17:73028661-73061984	untreated	treated	OK	888.411	426.767	-1.05778	-2.4421	5e-05	0.000203335	yes
ATP5I	ATP5I	ATP5I	chr4:666224-668127	untreated	treated	OK	648.089	310.363	-1.06223	-2.97128	5e-05	0.000203335	yes
ATP5J	ATP5J	ATP5J	chr21:27096790-27144771	untreated	treated	OK	196.779	85.6132	-1.20067	-2.34743	0.0002	0.000726271	yes
ATP5J2	ATP5J2	ATP5J2	chr7:99006600-99063824	untreated	treated	OK	777.598	365.993	-1.08721	-1.99928	0.0006	0.00195128	yes
ATP5L	ATP5L	ATP5L	chr11:118230295-118289530	untreated	treated	OK	237.244	134.448	-0.819321	-1.88348	0.00205	0.00581013	yes
ATP5O	ATP5O	ATP5O	chr21:35275756-35288158	untreated	treated	OK	505.672	245.646	-1.04162	-2.94964	5e-05	0.000203335	yes
ATP5S	ATP5S	ATP5S	chr14:50779046-50792946	untreated	treated	OK	7.78125	4.70065	-0.727142	-1.83255	0.0017	0.00491407	yes
ATP5SL	ATP5SL	ATP5SL	chr19:41937222-41945843	untreated	treated	OK	35.0085	30.3645	-0.205322	-0.578324	0.3151	0.41845	no
ATP6AP1	ATP6AP1	ATP6AP1	chrX:153656977-153664863	untreated	treated	OK	16.4797	45.63	1.46929	4.11873	5e-05	0.000203335	yes
ATP6AP1L	ATP6AP1L	ATP6AP1L	chr5:81575280-81614465	untreated	treated	OK	0.81619	1.01184	0.309997	0.609568	0.29705	0.399487	no
ATP6AP2	ATP6AP2	ATP6AP2	chrX:40440215-40465888	untreated	treated	OK	47.2609	84.6525	0.840906	2.44043	5e-05	0.000203335	yes
ATP6V0A2	ATP6V0A2	ATP6V0A2	chr12:124196864-124246301	untreated	treated	OK	2.07123	3.62277	0.806604	2.15998	0.0002	0.000726271	yes
ATP6V0B	ATP6V0B	ATP6V0B	chr1:44440319-44443972	untreated	treated	OK	93.9276	55.0481	-0.770856	-2.14287	5e-05	0.000203335	yes
ATP6V0C	ATP6V0C	ATP6V0C	chr16:2563726-2570224	untreated	treated	OK	213.044	109.009	-0.966703	-2.79544	5e-05	0.000203335	yes
ATP6V0D1	ATP6V0D1	ATP6V0D1	chr16:67471916-67515089	untreated	treated	OK	94.1141	85.7442	-0.134373	-0.385701	0.4966	0.600211	no
ATP6V0E1	ATP6V0E1	ATP6V0E1	chr5:172410762-172461900	untreated	treated	OK	326.788	197.723	-0.724872	-2.05488	0.00025	0.00088837	yes
ATP6V0E2	ATP6V0E2	ATP6V0E2	chr7:149564782-149577801	untreated	treated	OK	29.9605	14.3054	-1.06651	-2.96436	5e-05	0.000203335	yes
ATP6V0E2-AS1	ATP6V0E2-AS1	ATP6V0E2-AS1	chr7:149564782-149577801	untreated	treated	OK	0.956825	0.637736	-0.585294	-0.33044	0.55235	0.652103	no
ATP6V1A	ATP6V1A	ATP6V1A	chr3:113465865-113530905	untreated	treated	OK	11.9229	22.5108	0.916879	2.62002	5e-05	0.000203335	yes
ATP6V1B1	ATP6V1B1	ATP6V1B1	chr2:71162997-71192561	untreated	treated	OK	1.5976	1.7761	0.152805	0.279145	0.62825	0.717271	no
ATP6V1B1-AS1	ATP6V1B1-AS1	ATP6V1B1-AS1	chr2:71162997-71192561	untreated	treated	OK	1.9047	1.06668	-0.836432	-0.852483	0.141	0.218185	no
ATP6V1B2	ATP6V1B2	ATP6V1B2	chr8:20054703-20079207	untreated	treated	OK	26.3962	33.9155	0.361615	1.03965	0.0723	0.123959	no
ATP6V1C1	ATP6V1C1	ATP6V1C1	chr8:104033247-104085285	untreated	treated	OK	25.5225	25.0401	-0.0275328	-0.0804447	0.88995	0.920483	no
ATP6V1D	ATP6V1D	ATP6V1D	chr14:67804580-67826720	untreated	treated	OK	105.88	80.2053	-0.400657	-1.15856	0.0426	0.0797223	no
ATP6V1E1	ATP6V1E1	ATP6V1E1	chr22:18074902-18111588	untreated	treated	OK	152.755	128.108	-0.253858	-0.729948	0.20625	0.297564	no
ATP6V1E2	ATP6V1E2	ATP6V1E2	chr2:46738985-46747096	untreated	treated	OK	5.31412	3.7732	-0.494042	-1.24191	0.0313	0.0618156	no
ATP6V1F	ATP6V1F	ATP6V1F	chr7:128502856-128505903	untreated	treated	OK	412.497	157.735	-1.38688	-3.90792	5e-05	0.000203335	yes
ATP6V1G1	ATP6V1G1	ATP6V1G1	chr9:117349993-117361152	untreated	treated	OK	177.744	67.2032	-1.4032	-4.02256	5e-05	0.000203335	yes
ATP6V1G2	ATP6V1G2	ATP6V1G2	chr6_ssto_hap7:2827543-2845430	untreated	treated	OK	1.60375	1.03163	-0.636517	-0.256444	0.63865	0.725938	no
ATP6V1G2-DDX39B	ATP6V1G2-DDX39B	ATP6V1G2-DDX39B	chr6_ssto_hap7:2827543-2845430	untreated	treated	OK	0.292156	1.06356	1.86409	0.596421	0.48325	0.587316	no
ATP6V1H	ATP6V1H	ATP6V1H	chr8:54628102-54755871	untreated	treated	OK	8.91687	15.5565	0.802912	2.22533	0.0002	0.000726271	yes
ATP7A	ATP7A	ATP7A	chrX:77166152-77305892	untreated	treated	OK	1.25665	2.63956	1.07072	2.53124	5e-05	0.000203335	yes
ATP7B	ATP7B	ATP7B	chr13:52506805-52585630	untreated	treated	OK	0.752622	2.37234	1.65631	4.07428	5e-05	0.000203335	yes
ATP8A1	ATP8A1	ATP8A1	chr4:42410391-42659122	untreated	treated	OK	1.11371	1.35534	0.283282	0.72215	0.2053	0.296425	no
ATP8B1	ATP8B1	ATP8B1	chr18:55297533-55470327	untreated	treated	OK	1.15098	2.43633	1.08185	2.48191	5e-05	0.000203335	yes
ATP8B2	ATP8B2	ATP8B2	chr1:154298035-154323780	untreated	treated	OK	21.2112	22.5129	0.0859228	0.225214	0.6893	0.768903	no
ATP8B3	ATP8B3	ATP8B3	chr19:1782073-1812275	untreated	treated	OK	0.608042	1.40151	1.20474	2.77021	5e-05	0.000203335	yes
ATP9A	ATP9A	ATP9A	chr20:50213313-50384950	untreated	treated	OK	38.8838	69.8776	0.845659	2.38581	5e-05	0.000203335	yes
ATP9B	ATP9B	ATP9B	chr18:76829274-77138282	untreated	treated	OK	2.24598	6.94009	1.62761	4.36819	5e-05	0.000203335	yes
ATPAF1	ATPAF1	ATPAF1	chr1:47100710-47134099	untreated	treated	OK	35.2972	11.0055	-1.68133	-4.66839	5e-05	0.000203335	yes
ATPAF2	ATPAF2	ATPAF2	chr17:17921333-17942480	untreated	treated	OK	10.4854	8.21269	-0.352457	-0.912768	0.11285	0.180728	no
ATPIF1	ATPIF1	ATPIF1	chr1:28562601-28564616	untreated	treated	OK	247.475	101.249	-1.28937	-3.48174	5e-05	0.000203335	yes
ATR	ATR	ATR	chr3:142168076-142297668	untreated	treated	OK	0.873761	2.33226	1.41642	3.53786	5e-05	0.000203335	yes
ATRAID	ATRAID	ATRAID	chr2:27422454-27440046	untreated	treated	OK	156.891	98.3385	-0.673937	-1.76491	0.0021	0.00592844	yes
ATRIP	ATRIP	ATRIP	chr3:48488113-48509044	untreated	treated	OK	2.14223	3.96853	0.889495	1.67885	0.0037	0.00973114	yes
ATRN	ATRN	ATRN	chr20:3451664-3631769	untreated	treated	OK	5.51888	24.8449	2.1705	5.28314	5e-05	0.000203335	yes
ATRX	ATRX	ATRX	chrX:76760355-77041755	untreated	treated	OK	8.17224	23.2951	1.51123	4.10526	5e-05	0.000203335	yes
ATXN1	ATXN1	ATXN1	chr6:16299342-16761721	untreated	treated	OK	3.90116	3.70668	-0.0737742	-0.199945	0.7243	0.796601	no
ATXN10	ATXN10	ATXN10	chr22:46067677-46241187	untreated	treated	OK	53.3211	38.7208	-0.461598	-1.34283	0.0182	0.0390078	yes
ATXN1L	ATXN1L	ATXN1L	chr16:71879893-71891236	untreated	treated	OK	10.3714	10.8421	0.0640303	0.182354	0.7533	0.818672	no
ATXN2	ATXN2	ATXN2	chr12:111890017-112037480	untreated	treated	OK	6.16586	16.4437	1.41516	3.81828	5e-05	0.000203335	yes
ATXN2L	ATXN2L	ATXN2L	chr16:28834368-28848558	untreated	treated	OK	35.6152	81.5001	1.19431	3.34237	5e-05	0.000203335	yes
ATXN3	ATXN3	ATXN3	chr14:92524895-92572965	untreated	treated	OK	2.62114	2.53892	-0.0459771	-0.118755	0.82885	0.876314	no
ATXN7	ATXN7	ATXN7	chr3:63850232-63989136	untreated	treated	OK	2.36312	2.61678	0.147099	0.376728	0.51025	0.613154	no
ATXN7L1	ATXN7L1	ATXN7L1	chr7:105245220-105517031	untreated	treated	OK	5.07727	7.29803	0.523453	1.09207	0.0522	0.0947385	no
ATXN7L2	ATXN7L2	ATXN7L2	chr1:110026560-110035420	untreated	treated	OK	0.828334	1.62163	0.969158	2.00596	0.0015	0.00439991	yes
ATXN7L3	ATXN7L3	ATXN7L3	chr17:42269172-42275529	untreated	treated	OK	35.1148	26.4763	-0.407379	-1.19215	0.03665	0.0705068	no
ATXN7L3B	ATXN7L3B	ATXN7L3B	chr12:74931550-74935232	untreated	treated	OK	42.4077	32.5429	-0.381984	-1.11064	0.05305	0.0959846	no
AUH	AUH	AUH	chr9:93976096-94124251	untreated	treated	OK	4.79565	2.78693	-0.783049	-1.84252	0.00175	0.00504169	yes
AUNIP	AUNIP	AUNIP	chr1:26146396-26185949	untreated	treated	OK	0.734075	0.176167	-2.05899	-0.520363	0.1755	0.261008	no
AUP1	AUP1	AUP1	chr2:74753774-74784678	untreated	treated	OK	78.356	50.5066	-0.633571	-1.38998	0.01635	0.0356637	yes
AURKA	AURKA	AURKA	chr20:54944444-54967351	untreated	treated	OK	14.0079	16.8294	0.264746	0.723366	0.21105	0.303	no
AURKAIP1	AURKAIP1	AURKAIP1	chr1:1309109-1310818	untreated	treated	OK	383.093	137.193	-1.48149	-4.15574	5e-05	0.000203335	yes
AURKB	AURKB	AURKB	chr17:8108048-8113944	untreated	treated	OK	6.73247	6.65462	-0.0167803	-0.0408299	0.9465	0.961075	no
AURKC	AURKC	AURKC	chr19:57742376-57746916	untreated	treated	OK	2.94503	2.62741	-0.164639	-0.339681	0.5565	0.655386	no
AVEN	AVEN	AVEN	chr15:34158427-34357287	untreated	treated	OK	10.7299	4.56955	-1.23151	-3.06567	5e-05	0.000203335	yes
AVL9	AVL9	AVL9	chr7:32535037-32758780	untreated	treated	OK	7.42416	7.32509	-0.0193812	-0.055013	0.92455	0.945323	no
AVPI1	AVPI1	AVPI1	chr10:99437180-99447015	untreated	treated	OK	16.4446	14.4685	-0.184697	-0.491051	0.38935	0.496248	no
AWAT2	AWAT2	AWAT2	chrX:69260391-69269788	untreated	treated	OK	1.76068	1.55357	-0.180543	-0.392699	0.487	0.591096	no
AXIN1	AXIN1	AXIN1	chr16:337439-402676	untreated	treated	OK	20.9741	12.2691	-0.773579	-2.19772	0.0001	0.000385101	yes
AXIN2	AXIN2	AXIN2	chr17:63524682-63557740	untreated	treated	OK	1.29813	1.9431	0.581922	1.4102	0.01625	0.0354995	yes
AXL	AXL	AXL	chr19:41725103-41767672	untreated	treated	OK	25.8904	37.1521	0.521029	1.50846	0.00995	0.0231617	yes
AZGP1	AZGP1	AZGP1	chr7:99564349-99573735	untreated	treated	OK	0.382659	0.741249	0.9539	1.23206	0.0326	0.0639724	no
AZI2	AZI2	AZI2	chr3:28363843-28390618	untreated	treated	OK	34.5995	22.3064	-0.633291	-1.6412	0.00515	0.0129719	yes
AZIN1	AZIN1	AZIN1	chr8:103838529-103876428	untreated	treated	OK	77.9192	84.9414	0.124489	0.356037	0.5362	0.636701	no
AZIN1-AS1	AZIN1-AS1	AZIN1-AS1	chr8:103876498-103990104	untreated	treated	OK	3.84153	1.26977	-1.59711	-2.48226	5e-05	0.000203335	yes
AZIN2	AZIN2	AZIN2	chr1:33546713-33586132	untreated	treated	OK	4.92627	2.75626	-0.837786	-1.97811	0.0008	0.00251807	yes
B2M	B2M	B2M	chr15:45003684-45010357	untreated	treated	OK	828.763	464.173	-0.836295	-2.31489	0.00015	0.000558031	yes
B3GALNT1	B3GALNT1	B3GALNT1	chr3:160801670-160823160	untreated	treated	OK	54.1646	36.8031	-0.557523	-1.61759	0.00495	0.0125513	yes
B3GALNT2	B3GALNT2	B3GALNT2	chr1:235530674-235667781	untreated	treated	OK	3.35283	2.4828	-0.433414	-0.867613	0.1323	0.206628	no
B3GALT1	B3GALT1	B3GALT1	chr2:168671283-168797654	untreated	treated	OK	0.5812	0.942373	0.697263	1.2274	0.03525	0.0681584	no
B3GALT5	B3GALT5	B3GALT5	chr21:40984866-41034816	untreated	treated	OK	0.784037	1.11561	0.50884	1.00524	0.068	0.118012	no
B3GALT5-AS1	B3GALT5-AS1	B3GALT5-AS1	chr21:40969074-40984749	untreated	treated	OK	2.0009	0.738673	-1.43764	-2.55104	5e-05	0.000203335	yes
B3GALT6	B3GALT6	B3GALT6	chr1:1167628-1170420	untreated	treated	OK	9.71184	7.20539	-0.430668	-1.1714	0.0394	0.0747842	no
B3GAT3	B3GAT3	B3GAT3	chr11:62382767-62389647	untreated	treated	OK	25.955	17.0071	-0.60988	-1.6745	0.00315	0.00845144	yes
B3GNT2	B3GNT2	B3GNT2	chr2:62423261-62451866	untreated	treated	OK	4.19168	5.87439	0.48691	1.27002	0.0262	0.0531568	no
B3GNT3	B3GNT3	B3GNT3	chr19:17905918-17924385	untreated	treated	OK	8.50757	14.1522	0.73421	2.01803	0.00045	0.00150008	yes
B3GNT4	B3GNT4	B3GNT4	chr12:122688227-122692084	untreated	treated	OK	1.21837	1.68363	0.466626	0.906751	0.1139	0.182229	no
B3GNT5	B3GNT5	B3GNT5	chr3:182895791-183146057	untreated	treated	OK	44.4139	41.1961	-0.108501	-0.302845	0.597	0.691117	no
B3GNT9	B3GNT9	B3GNT9	chr16:67143914-67184902	untreated	treated	OK	8.08862	7.1816	-0.171587	-0.30553	0.59945	0.693146	no
B3GNTL1	B3GNTL1	B3GNTL1	chr17:80901666-81009686	untreated	treated	OK	11.6006	7.25155	-0.677833	-1.72866	0.00265	0.00726375	yes
B4GALNT1	B4GALNT1	B4GALNT1	chr12:58012187-58027022	untreated	treated	OK	2.10445	2.70644	0.362952	0.849479	0.1409	0.218057	no
B4GALNT3	B4GALNT3	B4GALNT3	chr12:569542-671058	untreated	treated	OK	0.624416	0.811348	0.377814	0.777852	0.1767	0.262521	no
B4GALNT4	B4GALNT4	B4GALNT4	chr11:369794-382117	untreated	treated	OK	17.0146	16.0667	-0.082705	-0.23604	0.68445	0.76488	no
B4GALT1	B4GALT1	B4GALT1	chr9:33110638-33179981	untreated	treated	OK	5.87388	7.05968	0.26529	0.726011	0.20235	0.293049	no
B4GALT2	B4GALT2	B4GALT2	chr1:44444873-44456843	untreated	treated	OK	16.2555	11.8203	-0.45966	-1.26134	0.0294	0.0585824	no
B4GALT3	B4GALT3	B4GALT3	chr1:161141099-161147758	untreated	treated	OK	14.9658	17.9019	0.258445	0.71937	0.21155	0.303482	no
B4GALT4	B4GALT4	B4GALT4	chr3:118930588-119009513	untreated	treated	OK	10.2518	17.2107	0.747435	2.06283	0.00035	0.00119762	yes
B4GALT5	B4GALT5	B4GALT5	chr20:48249482-48330421	untreated	treated	OK	13.8604	10.4266	-0.410699	-1.16545	0.04345	0.081008	no
B4GALT6	B4GALT6	B4GALT6	chr18:29202208-29264686	untreated	treated	OK	4.76462	3.65726	-0.381599	-1.01637	0.08025	0.135522	no
B4GALT7	B4GALT7	B4GALT7	chr5:177027118-177037346	untreated	treated	OK	14.7439	10.8966	-0.43624	-1.178	0.0405	0.0765125	no
B4GAT1	B4GAT1	B4GAT1	chr11:66112842-66115161	untreated	treated	OK	20.053	30.4974	0.604867	1.70065	0.0028	0.00761996	yes
B9D1	B9D1	B9D1	chr17:19240866-19290532	untreated	treated	OK	31.5846	15.4785	-1.02895	-1.94178	0.00115	0.00347826	yes
B9D2	B9D2	B9D2	chr19:41860321-41889987	untreated	treated	OK	3.99863	2.53999	-0.654685	-0.72841	0.20035	0.290707	no
BABAM1	BABAM1	BABAM1	chr19:17378184-17390162	untreated	treated	OK	90.2729	52.6105	-0.778942	-2.21277	5e-05	0.000203335	yes
BACE1	BACE1	BACE1	chr11:117103340-117186972	untreated	treated	OK	5.21639	7.38182	0.500925	1.2099	0.0346	0.0671326	no
BACE1-AS	BACE1-AS	BACE1-AS	chr11:117103340-117186972	untreated	treated	OK	0.592702	1.9943	1.75051	0.585084	0.5024	0.605975	no
BACE2	BACE2	BACE2	chr21:42539727-42654461	untreated	treated	OK	17.9108	12.9951	-0.462863	-1.34354	0.01955	0.0413932	yes
BACH1	BACH1	BACH1	chr21:30671115-30734217	untreated	treated	OK	15.2931	13.2957	-0.201927	-0.572787	0.3154	0.418719	no
BACH2	BACH2	BACH2	chr6:90636246-91006627	untreated	treated	OK	0.697703	0.70124	0.00729506	0.0175389	0.97605	0.982359	no
BAD	BAD	BAD	chr11:64037299-64056972	untreated	treated	OK	184.193	82.9455	-1.15099	-2.72681	5e-05	0.000203335	yes
BAG1	BAG1	BAG1	chr9:33252469-33264759	untreated	treated	OK	12.228	4.61502	-1.40577	-3.85213	5e-05	0.000203335	yes
BAG2	BAG2	BAG2	chr6:57037103-57050012	untreated	treated	OK	12.5801	9.85776	-0.351812	-0.956401	0.0995	0.162407	no
BAG3	BAG3	BAG3	chr10:121410881-121437329	untreated	treated	OK	105.248	246.228	1.2262	3.49088	5e-05	0.000203335	yes
BAG4	BAG4	BAG4	chr8:38020838-38070819	untreated	treated	OK	11.2639	8.42165	-0.419534	-0.783539	0.17585	0.261439	no
BAG5	BAG5	BAG5	chr14:104022880-104029151	untreated	treated	OK	15.3691	11.9354	-0.364784	-1.05015	0.0698	0.120456	no
BAG6	BAG6	BAG6	chr6_ssto_hap7:2937601-2956785	untreated	treated	OK	30.582	73.8238	1.2714	3.62236	5e-05	0.000203335	yes
BAGE	BAGE,BAGE5	BAGE,BAGE5	chr21:11020841-11098937	untreated	treated	OK	20.8418	13.4187	-0.635234	-1.55714	0.0077	0.0185351	yes
BAHCC1	BAHCC1	BAHCC1	chr17:79373520-79433358	untreated	treated	OK	2.55655	2.63161	0.0417452	0.0980353	0.86345	0.902193	no
BAHD1	BAHD1	BAHD1	chr15:40731919-40760441	untreated	treated	OK	14.5127	15.5578	0.100318	0.275409	0.6321	0.720768	no
BAIAP2	BAIAP2	BAIAP2	chr17:79008946-79156964	untreated	treated	OK	5.78314	11.3035	0.966848	2.47445	5e-05	0.000203335	yes
BAIAP2-AS1	BAIAP2-AS1	BAIAP2-AS1	chr17:79002932-79008519	untreated	treated	OK	12.8973	8.35654	-0.626093	-1.76899	0.0024	0.00667619	yes
BAIAP2L1	BAIAP2L1	BAIAP2L1	chr7:97910978-98030427	untreated	treated	OK	14.7293	18.798	0.351886	0.584734	0.2926	0.394653	no
BAIAP3	BAIAP3	BAIAP3	chr16:1383605-1401873	untreated	treated	OK	2.4826	4.081	0.717068	0.694471	0.2082	0.299641	no
BAK1	BAK1	BAK1	chr6:33540322-33548070	untreated	treated	OK	91.0391	46.9932	-0.954035	-2.73909	5e-05	0.000203335	yes
BANF1	BANF1	BANF1	chr11:65764015-65771617	untreated	treated	OK	315.475	154.618	-1.02881	-2.48291	5e-05	0.000203335	yes
BANK1	BANK1	BANK1	chr4:102711763-102995969	untreated	treated	OK	3.16674	3.52249	0.153595	0.388644	0.5002	0.603772	no
BANP	BANP	BANP	chr16:87985037-88110924	untreated	treated	OK	6.01498	9.36574	0.638832	1.68483	0.00355	0.00939014	yes
BAP1	BAP1	BAP1	chr3:52435019-52444121	untreated	treated	OK	42.6784	24.3252	-0.811055	-2.35609	0.00015	0.000558031	yes
BARD1	BARD1	BARD1	chr2:215590369-215674435	untreated	treated	OK	0.763649	0.928938	0.282673	0.634712	0.24855	0.346597	no
BASP1	BASP1	BASP1	chr5:17130136-17276954	untreated	treated	OK	71.3141	41.0905	-0.795381	-2.29958	5e-05	0.000203335	yes
BATF2	BATF2	BATF2	chr11:64755416-64764517	untreated	treated	OK	1.7076	1.9068	0.159183	0.349106	0.53045	0.63173	no
BAX	BAX	BAX	chr19:49458116-49465055	untreated	treated	OK	70.5929	24.1485	-1.54759	-4.0732	5e-05	0.000203335	yes
BAZ1A	BAZ1A	BAZ1A	chr14:35221936-35344853	untreated	treated	OK	6.60147	14.4886	1.13406	3.16031	5e-05	0.000203335	yes
BAZ1B	BAZ1B	BAZ1B	chr7:72854727-72936615	untreated	treated	OK	10.1407	18.8955	0.897878	2.48027	5e-05	0.000203335	yes
BAZ2A	BAZ2A	BAZ2A	chr12:56915608-57030163	untreated	treated	OK	9.01434	19.4417	1.10886	2.31341	0.0002	0.000726271	yes
BBC3	BBC3	BBC3	chr19:47724078-47736023	untreated	treated	OK	5.9113	4.07483	-0.536737	-1.29855	0.0197	0.0416494	yes
BBIP1	BBIP1	BBIP1	chr10:112631552-112679124	untreated	treated	OK	13.5771	8.01604	-0.760214	-0.855428	0.1505	0.229913	no
BBS1	BBS1	BBS1	chr11:66278118-66301084	untreated	treated	OK	10.3782	13.5071	0.38016	1.07233	0.05885	0.104575	no
BBS10	BBS10	BBS10	chr12:76738265-76742222	untreated	treated	OK	6.07863	9.69885	0.674069	1.8563	0.00115	0.00347826	yes
BBS12	BBS12	BBS12	chr4:123653856-123666098	untreated	treated	OK	3.20249	3.44962	0.107244	0.274175	0.628	0.717106	no
BBS2	BBS2	BBS2	chr16:56518258-56554008	untreated	treated	OK	24.1546	21.101	-0.194983	-0.559301	0.32795	0.43214	no
BBS4	BBS4	BBS4	chr15:72978519-73030817	untreated	treated	OK	6.96205	8.15312	0.227839	0.603989	0.2907	0.392664	no
BBS5	BBS5	BBS5	chr2:170336005-170363165	untreated	treated	OK	2.27226	2.18135	-0.0589013	-0.145538	0.80055	0.854431	no
BBS7	BBS7	BBS7	chr4:122745483-122791652	untreated	treated	OK	2.81106	3.02597	0.106286	0.259165	0.64355	0.730031	no
BBS9	BBS9	BBS9	chr7:33169151-33645680	untreated	treated	OK	2.91164	4.04959	0.475944	1.25784	0.02675	0.0541113	no
BBX	BBX	BBX	chr3:107241782-107530176	untreated	treated	OK	11.2434	22.2901	0.987322	2.75747	5e-05	0.000203335	yes
BCAM	BCAM	BCAM	chr19:45312315-45324678	untreated	treated	OK	27.0996	70.8501	1.3865	3.99517	5e-05	0.000203335	yes
BCAP29	BCAP29	BCAP29	chr7:107220421-107263762	untreated	treated	OK	4.18888	3.86142	-0.117432	-0.320059	0.57845	0.675021	no
BCAP31	BCAP31	BCAP31	chrX:152965946-152990201	untreated	treated	OK	89.8646	119.34	0.409254	1.15349	0.04305	0.0804363	no
BCAR1	BCAR1	BCAR1	chr16:75262927-75301951	untreated	treated	OK	32.643	27.6787	-0.237998	-0.692633	0.2345	0.330499	no
BCAR3	BCAR3	BCAR3	chr1:94027297-94312706	untreated	treated	OK	37.9437	50.6202	0.415854	1.20592	0.03755	0.0718213	no
BCAS2	BCAS2	BCAS2	chr1:115110180-115124265	untreated	treated	OK	48.5893	28.9276	-0.748189	-2.11006	0.00025	0.00088837	yes
BCAS3	BCAS3	BCAS3	chr17:58755171-59470199	untreated	treated	OK	36.1142	57.3939	0.668331	1.92106	0.00055	0.0018	yes
BCAS4	BCAS4	BCAS4	chr20:49411430-49493714	untreated	treated	OK	31.2935	12.4072	-1.33468	-3.53638	5e-05	0.000203335	yes
BCAT1	BCAT1	BCAT1	chr12:24962957-25102393	untreated	treated	OK	0.939714	1.01347	0.109003	0.271298	0.63215	0.720768	no
BCAT2	BCAT2	BCAT2	chr19:49298318-49314320	untreated	treated	OK	18.6863	18.2725	-0.0323091	-0.0868405	0.87765	0.91187	no
BCCIP	BCCIP	BCCIP	chr10:127512103-127569884	untreated	treated	OK	59.8851	37.1881	-0.687356	-1.34179	0.02045	0.0430449	yes
BCDIN3D	BCDIN3D	BCDIN3D	chr12:50222325-50236912	untreated	treated	OK	7.32493	7.83136	0.0964468	0.235734	0.67795	0.759718	no
BCDIN3D-AS1	BCDIN3D-AS1	BCDIN3D-AS1	chr12:50222325-50236912	untreated	treated	OK	2.36764	1.50624	-0.652499	-0.694433	0.2016	0.292159	no
BCHE	BCHE	BCHE	chr3:165490691-165555253	untreated	treated	OK	0.787889	2.31591	1.55552	3.20275	5e-05	0.000203335	yes
BCKDHA	BCKDHA	BCKDHA	chr19:41903693-41930910	untreated	treated	OK	31.488	40.1483	0.350535	0.994772	0.0865	0.14436	no
BCKDHB	BCKDHB	BCKDHB	chr6:80816343-81055987	untreated	treated	OK	10.438	7.87227	-0.406997	-0.97269	0.09185	0.151935	no
BCKDK	BCKDK	BCKDK	chr16:31119614-31124112	untreated	treated	OK	34.5395	14.737	-1.2288	-3.44625	5e-05	0.000203335	yes
BCL10	BCL10	BCL10	chr1:85731459-85743771	untreated	treated	OK	16.4147	12.1567	-0.433235	-1.22337	0.03375	0.0658094	no
BCL11A	BCL11A	BCL11A	chr2:60678301-60780633	untreated	treated	OK	1.18365	1.55275	0.39159	0.758788	0.1776	0.263495	no
BCL2A1	BCL2A1	BCL2A1	chr15:80253231-80263643	untreated	treated	OK	16.1087	13.6304	-0.241017	-0.626092	0.27585	0.37654	no
BCL2L1	BCL2L1	BCL2L1	chr20:30252260-30311212	untreated	treated	OK	442.247	355.719	-0.314114	-0.835054	0.1488	0.227908	no
BCL2L11	BCL2L11	BCL2L11	chr2:111878490-111926022	untreated	treated	OK	3.91714	3.2065	-0.288803	-0.690021	0.183	0.269988	no
BCL2L12	BCL2L12	BCL2L12	chr19:50162825-50177173	untreated	treated	OK	19.8265	9.53454	-1.0562	-1.24445	0.03895	0.0740715	no
BCL2L13	BCL2L13	BCL2L13	chr22:18121349-18213621	untreated	treated	OK	18.6589	13.3873	-0.478997	-1.34453	0.021	0.0439734	yes
BCL2L2	BCL2L2	BCL2L2	chr14:23775970-23795394	untreated	treated	OK	30.0557	20.49	-0.552715	-0.901897	0.1164	0.185585	no
BCL2L2-PABPN1	BCL2L2-PABPN1	BCL2L2-PABPN1	chr14:23775970-23795394	untreated	treated	OK	47.8754	35.921	-0.414456	-0.646234	0.26045	0.359429	no
BCL3	BCL3	BCL3	chr19:45251977-45263301	untreated	treated	OK	9.26527	4.40047	-1.07418	-2.7551	5e-05	0.000203335	yes
BCL6	BCL6	BCL6	chr3:187416046-187463513	untreated	treated	OK	10.5641	19.5778	0.890049	2.46119	5e-05	0.000203335	yes
BCL7A	BCL7A	BCL7A	chr12:122459791-122499950	untreated	treated	OK	13.8495	10.9572	-0.337961	-0.968103	0.09165	0.151624	no
BCL7B	BCL7B	BCL7B	chr7:72950682-72972065	untreated	treated	OK	43.0342	17.2608	-1.31799	-3.6911	5e-05	0.000203335	yes
BCL7C	BCL7C	BCL7C	chr16:30845361-30906539	untreated	treated	OK	14.7928	5.92789	-1.31931	-2.64047	5e-05	0.000203335	yes
BCL9	BCL9	BCL9	chr1:147013270-147098020	untreated	treated	OK	6.05719	8.92785	0.559664	1.56259	0.0057	0.014194	yes
BCL9L	BCL9L	BCL9L	chr11:118754474-118781613	untreated	treated	OK	11.1938	15.2231	0.443561	1.19374	0.03635	0.070013	no
BCLAF1	BCLAF1	BCLAF1	chr6:136578000-136610989	untreated	treated	OK	4.93234	13.8529	1.48985	4.11047	5e-05	0.000203335	yes
BCOR	BCOR	BCOR	chrX:39910498-40036582	untreated	treated	OK	2.42125	5.70862	1.23739	3.17453	5e-05	0.000203335	yes
BCORL1	BCORL1	BCORL1	chrX:129139163-129192058	untreated	treated	OK	2.29674	3.92316	0.772426	1.95891	0.00105	0.00320581	yes
BCR	BCR	BCR	chr22:23522551-23660224	untreated	treated	OK	11.1096	9.89469	-0.167087	-0.479578	0.4042	0.510893	no
BCS1L	BCS1L	BCS1L	chr2:219524378-219528166	untreated	treated	OK	18.6427	24.8058	0.412068	1.11032	0.05145	0.0937195	no
BDH1	BDH1	BDH1	chr3:197236653-197300194	untreated	treated	OK	1.0208	0.613669	-0.734162	-1.49657	0.00965	0.0225324	yes
BDH2	BDH2	BDH2	chr4:103998781-104021024	untreated	treated	OK	6.48062	7.21733	0.155335	0.416334	0.4777	0.581446	no
BDKRB1	BDKRB1	BDKRB1	chr14:96722546-96731100	untreated	treated	OK	2.32245	4.03724	0.797721	1.75386	0.0027	0.00738671	yes
BDKRB2	BDKRB2	BDKRB2	chr14:96671134-96710666	untreated	treated	OK	0.720034	1.11799	0.634771	1.42481	0.01615	0.0353288	yes
BDNF	BDNF	BDNF	chr11:27528398-27743605	untreated	treated	OK	2.44621	1.58	-0.630621	-1.22368	0.02495	0.051005	no
BDNF-AS	BDNF-AS	BDNF-AS	chr11:27528398-27743605	untreated	treated	OK	3.33631	2.88056	-0.211904	-0.310012	0.59255	0.687497	no
BDP1	BDP1	BDP1	chr5:70751441-70863649	untreated	treated	OK	2.45093	2.30121	-0.0909382	-0.221518	0.70235	0.779078	no
BEAN1	BEAN1	BEAN1	chr16:66461199-66527432	untreated	treated	OK	1.87414	0.995856	-0.912222	-1.94332	0.0004	0.00135259	yes
BECN1	BECN1	BECN1	chr17:40950853-40976310	untreated	treated	OK	48.7353	23.5461	-1.04948	-2.97522	5e-05	0.000203335	yes
BEND5	BEND5	BEND5	chr1:48998526-50489626	untreated	treated	OK	0.894669	1.17228	0.389892	0.647126	0.26115	0.360241	no
BEST1	BEST1	BEST1	chr11:61717355-61735132	untreated	treated	OK	4.04834	7.83013	0.951705	0.247249	0.34345	0.448676	no
BET1	BET1	BET1	chr7:93620999-93633690	untreated	treated	OK	20.5168	13.7795	-0.574278	-1.62679	0.0039	0.0101908	yes
BET1L	BET1L	BET1L	chr11:202923-207422	untreated	treated	OK	59.2351	28.142	-1.07373	-3.09346	5e-05	0.000203335	yes
BEX2	BEX2	BEX2	chrX:102564273-102565974	untreated	treated	OK	1.20387	0.822051	-0.550381	-0.699507	0.15925	0.240944	no
BEX4	BEX4	BEX4	chrX:102470019-102472128	untreated	treated	OK	8.37565	3.03098	-1.46642	-3.42419	5e-05	0.000203335	yes
BFAR	BFAR	BFAR	chr16:14726667-14763093	untreated	treated	OK	26.8211	29.7523	0.149636	0.430481	0.4476	0.553356	no
BFSP1	BFSP1	BFSP1	chr20:17474549-17549865	untreated	treated	OK	12.1375	15.0581	0.311072	0.843768	0.14775	0.226676	no
BHLHA15	BHLHA15	BHLHA15	chr7:97841565-97842271	untreated	treated	OK	3.55144	2.85912	-0.312834	-0.59148	0.304	0.406844	no
BHLHB9	BHLHB9	BHLHB9	chrX:101975641-102007369	untreated	treated	OK	2.13225	2.03017	-0.070773	-0.176879	0.7521	0.817918	no
BHLHE40	BHLHE40	BHLHE40	chr3:4938492-5026865	untreated	treated	OK	90.7281	124.684	0.45866	1.31748	0.0205	0.0431151	yes
BHLHE41	BHLHE41	BHLHE41	chr12:26272958-26278003	untreated	treated	OK	16.4083	25.9797	0.662965	1.89206	0.00115	0.00347826	yes
BICC1	BICC1	BICC1	chr10:60272903-60591197	untreated	treated	OK	1.33424	1.89905	0.509264	1.27325	0.0271	0.0546141	no
BICD1	BICD1	BICD1	chr12:32260184-32531141	untreated	treated	OK	1.44867	2.07468	0.518155	1.22145	0.0332	0.0649231	no
BICD2	BICD2	BICD2	chr9:95473644-95527083	untreated	treated	OK	8.28682	9.10587	0.135979	0.379333	0.5143	0.617103	no
BID	BID	BID	chr22:18216905-18257431	untreated	treated	OK	9.09725	3.63483	-1.32354	-3.37746	5e-05	0.000203335	yes
BIK	BIK	BIK	chr22:43506753-43525718	untreated	treated	OK	2.64179	1.69309	-0.641861	-1.17864	0.04125	0.0777022	no
BIN1	BIN1	BIN1	chr2:127805598-127864903	untreated	treated	OK	32.3311	24.3881	-0.406749	-1.15358	0.04175	0.0785068	no
BIN3	BIN3	BIN3	chr8:22462144-22526661	untreated	treated	OK	13.5579	16.5914	0.291305	0.392292	0.5015	0.605115	no
BIRC2	BIRC2	BIRC2	chr11:102217912-102249401	untreated	treated	OK	9.83529	6.41461	-0.616607	-1.62846	0.00435	0.0112192	yes
BIRC5	BIRC5	BIRC5	chr17:76210276-76221716	untreated	treated	OK	49.7803	18.6389	-1.41725	-3.9997	5e-05	0.000203335	yes
BIRC6	BIRC6	BIRC6	chr2:32582095-32843965	untreated	treated	OK	2.66682	4.90656	0.87959	2.32911	0.00015	0.000558031	yes
BISPR	BISPR,MVB12A	BISPR,MVB12A	chr19:17516494-17536148	untreated	treated	OK	0.902241	0.491193	-0.877222	-0.337942	0.6214	0.71165	no
BIVM	BIVM	BIVM	chr13:103436630-103528351	untreated	treated	OK	17.7525	12.1709	-0.544581	-0.938396	0.10895	0.175526	no
BIVM-ERCC5	BIVM-ERCC5	BIVM-ERCC5	chr13:103436630-103528351	untreated	treated	OK	4.49972	3.62921	-0.310178	-0.269929	0.61815	0.709431	no
BLCAP	BLCAP	BLCAP	chr20:36145818-36156333	untreated	treated	OK	69.0529	44.2671	-0.641467	-1.84714	0.00135	0.00400905	yes
BLID	BLID	BLID	chr11:121959810-122073770	untreated	treated	OK	0.731368	0.693018	-0.0777038	-0.00806338	0.9609	0.971119	no
BLMH	BLMH	BLMH	chr17:28575212-28619184	untreated	treated	OK	3.45486	4.17951	0.274706	0.700235	0.2264	0.320973	no
BLOC1S1	BLOC1S1	BLOC1S1	chr12:56109817-56118526	untreated	treated	OK	139.792	52.8037	-1.40457	-3.68013	5e-05	0.000203335	yes
BLOC1S1-RDH5	BLOC1S1-RDH5	BLOC1S1-RDH5	chr12:56109817-56118526	untreated	treated	OK	1.25315	1.34609	0.103214	0.0495627	0.93505	0.952442	no
BLOC1S2	BLOC1S2	BLOC1S2	chr10:102033034-102046469	untreated	treated	OK	10.8274	5.42816	-0.996153	-2.65152	5e-05	0.000203335	yes
BLOC1S3	BLOC1S3	BLOC1S3	chr19:45682002-45685058	untreated	treated	OK	7.18017	5.84233	-0.297473	-0.791327	0.16795	0.251954	no
BLOC1S4	BLOC1S4	BLOC1S4	chr4:6717841-6719387	untreated	treated	OK	18.5329	8.07262	-1.19898	-3.18277	5e-05	0.000203335	yes
BLOC1S5	BLOC1S5	BLOC1S5	chr6:7727010-8102828	untreated	treated	OK	17.3823	8.25071	-1.07503	-1.03089	0.0756	0.128814	no
BLOC1S5-TXNDC5	BLOC1S5-TXNDC5	BLOC1S5-TXNDC5	chr6:7727010-8102828	untreated	treated	OK	5.94417	1.56012	-1.92981	-0.938635	0.25475	0.353336	no
BLOC1S6	BLOC1S6	BLOC1S6	chr15:45879416-45901909	untreated	treated	OK	46.8978	22.3828	-1.06713	-3.09684	5e-05	0.000203335	yes
BLVRA	BLVRA	BLVRA	chr7:43798271-43846941	untreated	treated	OK	151.909	105.924	-0.520175	-1.4949	0.0091	0.0214106	yes
BLVRB	BLVRB	BLVRB	chr19:40953690-40971725	untreated	treated	OK	157.998	110.116	-0.520887	-1.4766	0.0094	0.0220482	yes
BLZF1	BLZF1	BLZF1	chr1:169075946-169429907	untreated	treated	OK	6.17405	8.5491	0.469556	0.626977	0.26845	0.368307	no
BMF	BMF	BMF	chr15:40380090-40401085	untreated	treated	OK	3.88443	2.59735	-0.580664	-1.52324	0.0085	0.0201678	yes
BMI1	BMI1	BMI1	chr10:22605311-22620414	untreated	treated	OK	29.3679	14.717	-0.996756	-1.89284	0.0014	0.00414136	yes
BMP1	BMP1	BMP1	chr8:22022652-22069840	untreated	treated	OK	2.54588	6.54563	1.36237	3.53039	5e-05	0.000203335	yes
BMP2K	BMP2K	BMP2K	chr4:79697531-79833341	untreated	treated	OK	2.22081	1.94456	-0.191641	-0.44929	0.44245	0.5483	no
BMP8B	BMP8B	BMP8B	chr1:40204516-40254533	untreated	treated	OK	0.65965	1.07116	0.699396	0.34185	0.56275	0.661239	no
BMPR1A	BMPR1A	BMPR1A	chr10:88516395-88684945	untreated	treated	OK	3.8924	3.6233	-0.103357	-0.27074	0.63535	0.723318	no
BMPR1B	BMPR1B	BMPR1B	chr4:95679127-96079601	untreated	treated	OK	1.96861	1.85344	-0.0869737	-0.224174	0.68775	0.767694	no
BMPR1B-AS1	BMPR1B-AS1	BMPR1B-AS1	chr4:95664818-95678684	untreated	treated	OK	1.88974	2.0774	0.136588	0.213394	0.70535	0.78121	no
BMPR2	BMPR2	BMPR2	chr2:203241049-203432474	untreated	treated	OK	4.98494	7.30985	0.552266	1.5275	0.0086	0.0203677	yes
BMS1	BMS1	BMS1	chr10:43277953-43330385	untreated	treated	OK	6.62771	21.2564	1.68132	4.73893	5e-05	0.000203335	yes
BMS1P20	BMS1P20	BMS1P20	chr22:22652462-22677324	untreated	treated	OK	10.0101	5.3571	-0.901929	-2.37058	0.0001	0.000385101	yes
BMS1P4	BMS1P4	BMS1P4	chr10:75458908-75490272	untreated	treated	OK	1.55183	5.84459	1.91313	4.39168	5e-05	0.000203335	yes
BNC1	BNC1	BNC1	chr15:83924654-83953468	untreated	treated	OK	1.09102	0.962111	-0.181403	-0.427412	0.45665	0.561643	no
BNC2	BNC2	BNC2	chr9:16409500-16870786	untreated	treated	OK	1.59101	1.89918	0.255435	0.673659	0.2378	0.334057	no
BNIP1	BNIP1	BNIP1	chr5:172571444-172591390	untreated	treated	OK	11.5563	7.20164	-0.682278	-1.72528	0.003	0.00809605	yes
BNIP2	BNIP2	BNIP2	chr15:59955061-59981642	untreated	treated	OK	29.032	15.268	-0.927133	-2.62344	5e-05	0.000203335	yes
BNIP3	BNIP3	BNIP3	chr10:133781186-133795517	untreated	treated	OK	164.611	58.264	-1.49838	-4.30245	5e-05	0.000203335	yes
BNIP3L	BNIP3L	BNIP3L	chr8:26240522-26270644	untreated	treated	OK	57.6429	31.4558	-0.873815	-2.55015	5e-05	0.000203335	yes
BOC	BOC	BOC	chr3:112930311-113160361	untreated	treated	OK	2.50561	3.29632	0.395694	0.696532	0.2079	0.299409	no
BOD1	BOD1	BOD1	chr5:173034147-173043666	untreated	treated	OK	56.8506	24.9334	-1.1891	-3.39034	5e-05	0.000203335	yes
BOD1L1	BOD1L1	BOD1L1	chr4:13570365-13629328	untreated	treated	OK	1.9885	5.02545	1.33757	3.22888	5e-05	0.000203335	yes
BOK	BOK	BOK	chr2:242483800-242513553	untreated	treated	OK	24.2762	14.0803	-0.785861	-2.23299	0.0001	0.000385101	yes
BOLA1	BOLA1	BOLA1	chr1:149871154-149872348	untreated	treated	OK	15.2867	9.34864	-0.709449	-1.76285	0.00215	0.00604977	yes
BOLA3	BOLA3	BOLA3	chr2:74362527-74375039	untreated	treated	OK	61.1227	23.3737	-1.38682	-3.54498	5e-05	0.000203335	yes
BOLA3-AS1	BOLA3-AS1	BOLA3-AS1	chr2:74375107-74379516	untreated	treated	OK	4.28722	4.0184	-0.0934226	-0.154743	0.7726	0.833758	no
BOP1	BOP1	BOP1	chr8:145486001-145515120	untreated	treated	OK	20.4121	19.793	-0.0444319	-0.124383	0.82965	0.876872	no
BORA	BORA	BORA	chr13:73282494-73590591	untreated	treated	OK	1.21491	1.55928	0.360024	0.217969	0.74755	0.814831	no
BPGM	BPGM	BPGM	chr7:134331530-134364567	untreated	treated	OK	16.8186	10.4673	-0.684175	-1.84848	0.0015	0.00439991	yes
BPHL	BPHL	BPHL	chr6:3118609-3153432	untreated	treated	OK	15.2773	9.66736	-0.660196	-1.76513	0.00155	0.00453012	yes
BPNT1	BPNT1	BPNT1	chr1:220046618-220321383	untreated	treated	OK	22.0189	28.9067	0.392665	0.326347	0.5543	0.653688	no
BPTF	BPTF	BPTF	chr17:65821779-65980494	untreated	treated	OK	7.28892	10.7397	0.55918	1.38402	0.0173	0.0374201	yes
BRAF	BRAF	BRAF	chr7:140433812-140624564	untreated	treated	OK	3.18875	3.85284	0.27293	0.679316	0.2358	0.331825	no
BRAP	BRAP	BRAP	chr12:112079949-112123800	untreated	treated	OK	11.3718	13.9301	0.292738	0.828199	0.1501	0.229546	no
BRAT1	BRAT1	BRAT1	chr7:2577443-2595392	untreated	treated	OK	14.3656	19.7657	0.460382	1.30401	0.0243	0.049929	yes
BRCC3	BRCC3	BRCC3	chrX:154299694-154351349	untreated	treated	OK	6.2322	4.47142	-0.47901	-1.24835	0.031	0.0613262	no
BRD1	BRD1	BRD1	chr22:50166925-50221196	untreated	treated	OK	3.76968	5.0726	0.428283	1.11752	0.05065	0.0924055	no
BRD2	BRD2	BRD2	chr6_ssto_hap7:4367204-4430060	untreated	treated	OK	33.9475	77.5568	1.19195	3.3807	5e-05	0.000203335	yes
BRD3	BRD3	BRD3	chr9:136890560-136933141	untreated	treated	OK	8.94925	9.93326	0.1505	0.295593	0.5983	0.692312	no
BRD4	BRD4	BRD4	chr19:15348300-15391262	untreated	treated	OK	19.1265	23.5398	0.299525	0.773245	0.1777	0.263583	no
BRD7	BRD7	BRD7	chr16:50352928-50402845	untreated	treated	OK	44.3373	25.0807	-0.821942	-2.36342	5e-05	0.000203335	yes
BRD8	BRD8	BRD8	chr5:137475458-137514358	untreated	treated	OK	8.99079	29.8665	1.73201	4.84052	5e-05	0.000203335	yes
BRD9	BRD9	BRD9	chr5:863849-892939	untreated	treated	OK	22.0954	19.2251	-0.200749	-0.561991	0.3273	0.431371	no
BRE	BRE	BRE	chr2:28004230-28561767	untreated	treated	OK	39.7542	34.7861	-0.192598	-0.497081	0.38505	0.491981	no
BRF1	BRF1	BRF1	chr14:105675622-105864484	untreated	treated	OK	11.4579	14.4868	0.338403	0.523783	0.345	0.450473	no
BRF2	BRF2	BRF2	chr8:37654400-37707431	untreated	treated	OK	11.362	20.4273	0.846291	1.78307	0.00215	0.00604977	yes
BRI3	BRI3	BRI3	chr7:97910978-98030427	untreated	treated	OK	170.73	78.3765	-1.12322	-2.09065	0.0008	0.00251807	yes
BRI3BP	BRI3BP	BRI3BP	chr12:125478193-125511969	untreated	treated	OK	3.81782	1.46304	-1.38378	-2.80181	5e-05	0.000203335	yes
BRINP2	BRINP2	BRINP2	chr1:177140523-177251558	untreated	treated	OK	3.20531	4.0162	0.325368	0.855282	0.13605	0.21159	no
BRIX1	BRIX1	BRIX1	chr5:34915819-34925787	untreated	treated	OK	36.7723	44.4634	0.274001	0.774241	0.17925	0.265425	no
BRK1	BRK1	BRK1	chr3:10157332-10168874	untreated	treated	OK	364.678	219.56	-0.73201	-2.06411	0.0003	0.00104535	yes
BRMS1	BRMS1	BRMS1	chr11:66104803-66112582	untreated	treated	OK	80.2785	44.0862	-0.864685	-2.4599	5e-05	0.000203335	yes
BRMS1L	BRMS1L	BRMS1L	chr14:36295596-36341169	untreated	treated	OK	12.4543	7.00807	-0.829551	-2.26156	0.00025	0.00088837	yes
BROX	BROX	BROX	chr1:222885894-222908538	untreated	treated	OK	36.2901	30.4513	-0.253071	-0.448255	0.4169	0.523718	no
BRPF1	BRPF1	BRPF1	chr3:9773433-9789699	untreated	treated	OK	4.17721	7.08057	0.761324	2.08052	0.00045	0.00150008	yes
BRPF3	BRPF3	BRPF3	chr6:36164549-36200567	untreated	treated	OK	10.5873	11.3381	0.098849	0.276576	0.6295	0.718507	no
BRSK1	BRSK1	BRSK1	chr19:55795533-55823903	untreated	treated	OK	8.12529	7.22391	-0.169639	-0.462398	0.4135	0.520155	no
BRSK2	BRSK2	BRSK2	chr11:1411128-1483919	untreated	treated	OK	5.39713	4.15968	-0.37572	-0.993873	0.0851	0.142299	no
BRWD1	BRWD1	BRWD1	chr21:40557403-40685712	untreated	treated	OK	14.2159	5.80694	-1.29166	-2.12895	0.00045	0.00150008	yes
BRWD3	BRWD3	BRWD3	chrX:79924986-80065233	untreated	treated	OK	3.63866	3.37322	-0.109282	-0.286106	0.6211	0.71137	no
BSCL2	BSCL2	BSCL2	chr11:62457733-62494857	untreated	treated	OK	9.54098	2.31263	-2.0446	-0.711951	0.20945	0.301071	no
BSDC1	BSDC1	BSDC1	chr1:32830233-32860062	untreated	treated	OK	20.4091	25.3319	0.311744	0.887428	0.12585	0.198207	no
BSG	BSG	BSG	chr19:571276-583493	untreated	treated	OK	160.618	328.886	1.03396	2.90053	5e-05	0.000203335	yes
BST2	BST2	BST2	chr19:17513747-17516457	untreated	treated	OK	16.6565	14.8757	-0.16313	-0.421796	0.46265	0.56778	no
BTAF1	BTAF1	BTAF1	chr10:93683735-93790080	untreated	treated	OK	1.1054	2.61709	1.2434	3.15316	5e-05	0.000203335	yes
BTBD1	BTBD1	BTBD1	chr15:83685180-83736167	untreated	treated	OK	35.6553	14.4274	-1.30531	-3.73503	5e-05	0.000203335	yes
BTBD10	BTBD10	BTBD10	chr11:13409542-13484844	untreated	treated	OK	16.7748	7.65311	-1.13218	-3.10754	5e-05	0.000203335	yes
BTBD2	BTBD2	BTBD2	chr19:1985446-2015702	untreated	treated	OK	72.0689	33.633	-1.0995	-3.18694	5e-05	0.000203335	yes
BTBD3	BTBD3	BTBD3	chr20:11871370-11907243	untreated	treated	OK	15.0719	8.02003	-0.91018	-2.58299	5e-05	0.000203335	yes
BTBD6	BTBD6	BTBD6	chr14:105675622-105864484	untreated	treated	OK	15.4278	9.48093	-0.702427	-0.816804	0.1622	0.244692	no
BTBD7	BTBD7	BTBD7	chr14:93703895-93799438	untreated	treated	OK	13.9675	10.4748	-0.415147	-0.956972	0.0921	0.15229	no
BTBD9	BTBD9	BTBD9	chr6:38136226-38607924	untreated	treated	OK	2.07433	2.74242	0.402807	1.05752	0.067	0.116526	no
BTC	BTC	BTC	chr4:75671447-75719882	untreated	treated	OK	1.8556	1.53115	-0.277266	-0.538761	0.35605	0.461961	no
BTD	BTD	BTD	chr3:15602210-15687328	untreated	treated	OK	4.83259	13.5503	1.48745	1.65454	0.0099	0.0230578	yes
BTF3	BTF3	BTF3	chr5:72794249-72801448	untreated	treated	OK	637.431	661.691	0.0538879	0.148256	0.7967	0.851518	no
BTF3L4	BTF3L4	BTF3L4	chr1:52521856-52556388	untreated	treated	OK	17.3788	11.4406	-0.603163	-1.72251	0.0029	0.0078623	yes
BTG1	BTG1	BTG1	chr12:92378751-92539673	untreated	treated	OK	56.4632	41.2311	-0.453575	-1.30073	0.02195	0.0456447	yes
BTG2	BTG2	BTG2	chr1:203274663-203278729	untreated	treated	OK	1.27557	2.12636	0.73725	1.6954	0.00325	0.00867831	yes
BTG3	BTG3	BTG3	chr21:18965967-18985268	untreated	treated	OK	12.2674	7.12336	-0.784203	-2.02911	0.0003	0.00104535	yes
BTN2A1	BTN2A1	BTN2A1	chr6:26458131-26482737	untreated	treated	OK	3.67137	9.56968	1.38215	3.57155	5e-05	0.000203335	yes
BTN2A2	BTN2A2	BTN2A2	chr6:26383323-26395100	untreated	treated	OK	3.23056	6.4882	1.00603	2.49705	5e-05	0.000203335	yes
BTN2A3P	BTN2A3P	BTN2A3P	chr6:26421618-26430816	untreated	treated	OK	0.212812	1.1521	2.43662	3.79047	5e-05	0.000203335	yes
BTN3A1	BTN3A1	BTN3A1	chr6:26402464-26415444	untreated	treated	OK	1.39942	2.33264	0.737139	1.79739	0.00155	0.00453012	yes
BTN3A2	BTN3A2	BTN3A2	chr6:26365386-26378548	untreated	treated	OK	1.9854	3.61069	0.862848	2.12427	0.0002	0.000726271	yes
BTN3A3	BTN3A3	BTN3A3	chr6:26440699-26453643	untreated	treated	OK	2.46943	5.47258	1.14805	2.93249	5e-05	0.000203335	yes
BTRC	BTRC	BTRC	chr10:103113789-103317078	untreated	treated	OK	7.46667	8.60657	0.204974	0.576425	0.3166	0.419838	no
BUB1	BUB1	BUB1	chr2:111395274-111435684	untreated	treated	OK	2.25432	4.21558	0.903042	2.32728	5e-05	0.000203335	yes
BUB1B	BUB1B	BUB1B	chr15:40453209-40569688	untreated	treated	OK	1.84519	5.08881	1.46356	2.26284	0.00095	0.00293376	yes
BUB3	BUB3	BUB3	chr10:124913759-124924886	untreated	treated	OK	127.011	90.596	-0.487431	-1.33529	0.0202	0.0425811	yes
BUD13	BUD13	BUD13	chr11:116618885-116643714	untreated	treated	OK	5.41102	4.7572	-0.185789	-0.473893	0.40375	0.510374	no
BUD31	BUD31	BUD31	chr7:99006600-99063824	untreated	treated	OK	183.256	116.923	-0.648303	-1.07604	0.06065	0.107258	no
BYSL	BYSL	BYSL	chr6:41888964-41900784	untreated	treated	OK	15.7436	28.0272	0.832058	2.30048	0.0002	0.000726271	yes
BZRAP1	BZRAP1	BZRAP1	chr17:56378587-56494943	untreated	treated	OK	1.08112	0.844039	-0.357143	-0.133996	0.87155	0.907429	no
BZW1	BZW1	BZW1	chr2:201560445-201688569	untreated	treated	OK	187.192	129.279	-0.534033	-1.37168	0.0181	0.0388192	yes
BZW2	BZW2	BZW2	chr7:16685758-16746148	untreated	treated	OK	77.5821	80.4253	0.0519255	0.149858	0.7937	0.849489	no
C10orf10	C10orf10	C10orf10	chr10:45455218-45500777	untreated	treated	OK	10.8751	24.883	1.19413	1.89873	0.00245	0.00679627	yes
C10orf11	C10orf11	C10orf11	chr10:77191403-78317133	untreated	treated	OK	88.5555	67.3163	-0.395627	-1.12172	0.05285	0.0956629	no
C10orf12	C10orf12	C10orf12	chr10:98741040-98745585	untreated	treated	OK	0.699998	1.06632	0.607219	1.2797	0.0278	0.0557726	no
C10orf2	C10orf2	C10orf2	chr10:102747292-102754158	untreated	treated	OK	6.07295	9.86303	0.699633	1.80285	0.0021	0.00592844	yes
C10orf25	C10orf25	C10orf25	chr10:45455218-45500777	untreated	treated	OK	1.48549	0.911021	-0.705386	-0.339796	0.6182	0.709431	no
C10orf32	C10orf32	C10orf32	chr10:104613966-104661655	untreated	treated	OK	7.10389	3.45882	-1.03833	-1.98809	0.00105	0.00320581	yes
C10orf32-ASMT	C10orf32-ASMT	C10orf32-ASMT	chr10:104613966-104661655	untreated	treated	OK	1.63092	1.11647	-0.546742	-0.401804	0.47895	0.582748	no
C10orf35	C10orf35	C10orf35	chr10:71390002-71393355	untreated	treated	OK	56.4839	30.1552	-0.905431	-2.50756	5e-05	0.000203335	yes
C10orf54	C10orf54	C10orf54	chr10:73156690-73575704	untreated	treated	OK	0.801784	0.985061	0.297	0.678741	0.2302	0.325361	no
C10orf55	C10orf55	C10orf55	chr10:75669726-75682535	untreated	treated	OK	0.692521	0.547781	-0.33826	-0.0988721	0.8132	0.864435	no
C10orf76	C10orf76	C10orf76	chr10:103605355-103815932	untreated	treated	OK	5.4243	7.63951	0.494043	1.36005	0.01855	0.0396527	yes
C10orf88	C10orf88	C10orf88	chr10:124690418-124713919	untreated	treated	OK	4.97147	4.17069	-0.253386	-0.666856	0.24615	0.343881	no
C11orf1	C11orf1	C11orf1	chr11:111744779-111754797	untreated	treated	OK	32.5205	27.7345	-0.22967	-0.568675	0.32015	0.423676	no
C11orf24	C11orf24	C11orf24	chr11:68028802-68039469	untreated	treated	OK	23.5951	16.9937	-0.473489	-1.26973	0.0269	0.0543212	no
C11orf30	C11orf30	C11orf30	chr11:76156068-76263943	untreated	treated	OK	3.14194	7.05064	1.1661	3.19805	5e-05	0.000203335	yes
C11orf31	C11orf31	C11orf31	chr11:57479994-57586652	untreated	treated	OK	93.428	48.7743	-0.937735	-0.992051	0.09465	0.155968	no
C11orf45	C11orf45	C11orf45	chr11:128761312-128787951	untreated	treated	OK	1.53225	1.47205	-0.0578188	-0.136132	0.81695	0.86719	no
C11orf49	C11orf49	C11orf49	chr11:46958239-47198676	untreated	treated	OK	33.3559	22.6328	-0.55953	-0.742863	0.1993	0.289541	no
C11orf52	C11orf52	C11orf52	chr11:111779343-111797595	untreated	treated	OK	1.3615	1.21196	-0.167848	-0.256184	0.65995	0.745094	no
C11orf54	C11orf54	C11orf54	chr11:93474759-93496268	untreated	treated	OK	8.86908	10.5343	0.24824	0.669463	0.2446	0.342011	no
C11orf57	C11orf57	C11orf57	chr11:111944967-111957522	untreated	treated	OK	16.8806	14.1037	-0.259293	-0.554883	0.32905	0.433236	no
C11orf58	C11orf58	C11orf58	chr11:16760147-16779901	untreated	treated	OK	87.4648	43.8947	-0.994657	-2.86966	5e-05	0.000203335	yes
C11orf63	C11orf63	C11orf63	chr11:122753235-122830430	untreated	treated	OK	1.19448	0.768962	-0.635402	-1.31181	0.02395	0.0492803	yes
C11orf68	C11orf68	C11orf68	chr11:65684282-65686531	untreated	treated	OK	322.454	196.341	-0.715729	-2.02004	0.0005	0.00164973	yes
C11orf70	C11orf70	C11orf70	chr11:101918168-101955291	untreated	treated	OK	1.11921	0.341141	-1.71404	-1.55272	0.0067	0.0163379	yes
C11orf71	C11orf71	C11orf71	chr11:114262169-114281332	untreated	treated	OK	6.14414	2.7559	-1.15669	-1.22391	0.03325	0.0649816	no
C11orf73	C11orf73	C11orf73	chr11:86013252-86056985	untreated	treated	OK	13.0258	5.53684	-1.23424	-3.01508	5e-05	0.000203335	yes
C11orf74	C11orf74	C11orf74	chr11:36613492-36680841	untreated	treated	OK	54.2798	39.652	-0.453022	-1.22908	0.03425	0.0666537	no
C11orf80	C11orf80	C11orf80	chr11:66512206-66614003	untreated	treated	OK	28.3149	21.353	-0.407121	-0.96899	0.09225	0.152519	no
C11orf84	C11orf84	C11orf84	chr11:63580845-63595190	untreated	treated	OK	27.467	10.799	-1.34681	-3.71983	5e-05	0.000203335	yes
C11orf91	C11orf91	C11orf91	chr11:33719653-33722286	untreated	treated	OK	1.01908	0.812669	-0.326534	-0.462083	0.4156	0.522492	no
C11orf95	C11orf95	C11orf95	chr11:63527363-63536113	untreated	treated	OK	11.0765	7.10805	-0.63997	-1.79598	0.00175	0.00504169	yes
C11orf98	C11orf98	C11orf98	chr11:62430288-62441162	untreated	treated	OK	173.205	95.7744	-0.854772	-1.77737	0.00185	0.00530377	yes
C12orf10	C12orf10	C12orf10	chr12:53693469-53700965	untreated	treated	OK	94.2473	64.5063	-0.54701	-1.55418	0.00635	0.0156022	yes
C12orf29	C12orf29	C12orf29	chr12:88429267-88535993	untreated	treated	OK	5.54874	4.09607	-0.43792	-0.54976	0.3093	0.412272	no
C12orf4	C12orf4	C12orf4	chr12:4596895-4647674	untreated	treated	OK	2.93605	3.27101	0.155861	0.406571	0.475	0.578759	no
C12orf43	C12orf43	C12orf43	chr12:121416370-121454305	untreated	treated	OK	16.8036	15.7915	-0.0896176	-0.250773	0.6622	0.746795	no
C12orf45	C12orf45	C12orf45	chr12:105380097-105388505	untreated	treated	OK	17.5954	11.2408	-0.646456	-1.5542	0.00735	0.0177753	yes
C12orf49	C12orf49	C12orf49	chr12:117151124-117175875	untreated	treated	OK	25.3947	14.4036	-0.818096	-2.35382	5e-05	0.000203335	yes
C12orf56	C12orf56	C12orf56	chr12:64660762-64784345	untreated	treated	OK	6.92654	4.71732	-0.554169	-1.3817	0.01635	0.0356637	yes
C12orf57	C12orf57	C12orf57	chr12:7052600-7055166	untreated	treated	OK	314.621	218.558	-0.525601	-1.4638	0.01015	0.0235636	yes
C12orf60	C12orf60	C12orf60	chr12:14956505-14976791	untreated	treated	OK	1.13021	1.15924	0.0365866	0.0609193	0.90335	0.930122	no
C12orf65	C12orf65	C12orf65	chr12:123717843-123742506	untreated	treated	OK	38.132	27.4226	-0.475637	-1.34091	0.01985	0.0419254	yes
C12orf66	C12orf66	C12orf66	chr12:64580091-64616076	untreated	treated	OK	4.28836	2.61013	-0.716301	-1.80721	0.00285	0.00774625	yes
C12orf73	C12orf73	C12orf73	chr12:104343980-104350993	untreated	treated	OK	12.5726	8.18547	-0.619148	-1.63198	0.0043	0.0111058	yes
C12orf75	C12orf75	C12orf75	chr12:105724413-105765296	untreated	treated	OK	78.9677	55.7042	-0.503478	-1.44968	0.0141	0.0314241	yes
C12orf76	C12orf76	C12orf76	chr12:110478981-110505500	untreated	treated	OK	10.514	7.31385	-0.523614	-1.38297	0.01575	0.0345884	yes
C14orf1	C14orf1	C14orf1	chr14:76117232-76127538	untreated	treated	OK	43.3912	17.1269	-1.34114	-3.70354	5e-05	0.000203335	yes
C14orf119	C14orf119	C14orf119	chr14:23527773-23569665	untreated	treated	OK	57.2981	31.3691	-0.869144	-1.52208	0.01325	0.02974	yes
C14orf142	C14orf142	C14orf142	chr14:93669236-93695561	untreated	treated	OK	29.0548	12.2932	-1.24092	-1.80374	0.00255	0.00702841	yes
C14orf159	C14orf159	C14orf159	chr14:91580356-91691740	untreated	treated	OK	0.403278	0.80853	1.00353	1.4836	0.00105	0.00320581	yes
C14orf166	C14orf166	C14orf166	chr14:52456227-52471420	untreated	treated	OK	767.029	444.762	-0.786248	-2.18524	0.0003	0.00104535	yes
C14orf169	C14orf169	C14orf169	chr14:73945188-74025651	untreated	treated	OK	8.24282	7.70943	-0.0965135	-0.221635	0.6934	0.772343	no
C14orf2	C14orf2	C14orf2	chr14:104378624-104387903	untreated	treated	OK	288.292	200.385	-0.524756	-1.47753	0.00855	0.0202753	yes
C14orf28	C14orf28	C14orf28	chr14:45366506-45381120	untreated	treated	OK	3.3007	2.57719	-0.35697	-0.890796	0.12365	0.195337	no
C14orf37	C14orf37	C14orf37	chr14:58470807-58618847	untreated	treated	OK	0.454948	0.790581	0.797213	1.50056	0.0121	0.0274303	yes
C14orf79	C14orf79	C14orf79	chr14:105452615-105461855	untreated	treated	OK	7.50819	5.1698	-0.538357	-1.38788	0.0162	0.0354202	yes
C14orf80	C14orf80	C14orf80	chr14:105956191-105965585	untreated	treated	OK	11.7853	6.46154	-0.867042	-2.2263	5e-05	0.000203335	yes
C14orf93	C14orf93	C14orf93	chr14:23456109-23479410	untreated	treated	OK	7.35732	11.9709	0.702284	1.87492	0.00075	0.0023769	yes
C15orf38-AP3S2	C15orf38-AP3S2	C15orf38-AP3S2	chr15:90373830-90456222	untreated	treated	OK	3.406	2.33725	-0.543269	-0.422319	0.45615	0.561242	no
C15orf39	C15orf39	C15orf39	chr15:75494220-75504510	untreated	treated	OK	6.81079	9.20549	0.434672	1.21285	0.03735	0.0715658	no
C15orf40	C15orf40	C15orf40	chr15:83654954-83680393	untreated	treated	OK	19.1172	8.31425	-1.20121	-1.68974	0.0035	0.00926546	yes
C15orf41	C15orf41	C15orf41	chr15:36871803-37110707	untreated	treated	OK	5.78218	4.24107	-0.447184	-0.793861	0.1576	0.23898	no
C15orf52	C15orf52	C15orf52	chr15:40623652-40633168	untreated	treated	OK	24.0461	31.3987	0.384904	1.10708	0.05515	0.0989942	no
C15orf56	C15orf56	C15orf56	chr15:40453209-40569688	untreated	treated	OK	1.00305	0.701315	-0.516266	-0.312727	0.5757	0.672483	no
C15orf57	C15orf57	C15orf57	chr15:40823539-40857256	untreated	treated	OK	17.0762	14.4982	-0.236115	-0.631564	0.2727	0.373108	no
C15orf61	C15orf61	C15orf61	chr15:67493012-67819641	untreated	treated	OK	9.42073	4.44413	-1.08394	-0.970542	0.09925	0.162101	no
C15orf62	C15orf62	C15orf62	chr15:41060066-41106767	untreated	treated	OK	2.90262	2.21326	-0.391179	-0.274231	0.6277	0.716959	no
C15orf65	C15orf65	C15orf65	chr15:55609381-55800432	untreated	treated	OK	11.3131	8.65961	-0.385621	-0.268571	0.6274	0.716807	no
C16orf13	C16orf13	C16orf13	chr16:684426-686366	untreated	treated	OK	163.943	52.6759	-1.63798	-4.42503	5e-05	0.000203335	yes
C16orf45	C16orf45	C16orf45	chr16:15528324-15682116	untreated	treated	OK	4.92422	2.00469	-1.29652	-3.11138	5e-05	0.000203335	yes
C16orf46	C16orf46	C16orf46	chr16:81087101-81110872	untreated	treated	OK	3.23544	2.45941	-0.395651	-0.925146	0.1091	0.175658	no
C16orf52	C16orf52	C16orf52	chr16:22019455-22095972	untreated	treated	OK	36.0505	27.3526	-0.398343	-1.15031	0.0442	0.0821929	no
C16orf58	C16orf58	C16orf58	chr16:31494438-31519740	untreated	treated	OK	47.4252	47.3236	-0.00309415	-0.00901006	0.98795	0.99071	no
C16orf59	C16orf59	C16orf59	chr16:2510114-2514964	untreated	treated	OK	3.43919	2.32911	-0.562289	-1.27909	0.0258	0.0524853	no
C16orf62	C16orf62	C16orf62	chr16:19566736-19712485	untreated	treated	OK	0.952954	0.838627	-0.184378	-0.406723	0.4706	0.574807	no
C16orf70	C16orf70	C16orf70	chr16:67143914-67184902	untreated	treated	OK	12.4505	7.46763	-0.737485	-1.52279	0.0084	0.0199672	yes
C16orf72	C16orf72	C16orf72	chr16:9185536-9213555	untreated	treated	OK	18.7659	17.5177	-0.0992939	-0.28612	0.6151	0.706753	no
C16orf74	C16orf74	C16orf74	chr16:85741123-85784689	untreated	treated	OK	14.3129	5.36259	-1.41631	-3.36096	5e-05	0.000203335	yes
C16orf87	C16orf87	C16orf87	chr16:46835958-46865074	untreated	treated	OK	7.07394	5.67608	-0.317621	-0.794692	0.1694	0.2536	no
C16orf91	C16orf91	C16orf91	chr16:1469744-1470801	untreated	treated	OK	21.122	11.6783	-0.854919	-2.20265	0.00015	0.000558031	yes
C16orf93	C16orf93	C16orf93	chr16:30759619-30787628	untreated	treated	OK	0.83294	0.763628	-0.125343	-0.0314817	0.9302	0.949349	no
C16orf95	C16orf95	C16orf95	chr16:87336403-87351026	untreated	treated	OK	9.43486	5.34551	-0.819673	-1.92316	0.00095	0.00293376	yes
C17orf100	C17orf100	C17orf100	chr17:6555058-6556617	untreated	treated	OK	2.92816	2.55134	-0.198737	-0.45154	0.43105	0.537419	no
C17orf49	C17orf49	C17orf49	chr17:6915735-6922973	untreated	treated	OK	90.551	31.1739	-1.53839	-1.52676	0.01475	0.0326979	yes
C17orf51	C17orf51	C17orf51	chr17:21431570-21454941	untreated	treated	OK	7.59187	6.65829	-0.189303	-0.53975	0.34535	0.450884	no
C17orf53	C17orf53	C17orf53	chr17:42219273-42239844	untreated	treated	OK	0.941665	1.01546	0.108844	0.223512	0.6882	0.767941	no
C17orf58	C17orf58	C17orf58	chr17:65987214-65989765	untreated	treated	OK	18.0451	7.1625	-1.33307	-3.50901	5e-05	0.000203335	yes
C17orf59	C17orf59	C17orf59	chr17:8091650-8093564	untreated	treated	OK	11.7941	8.09347	-0.543235	-1.43548	0.01345	0.0301418	yes
C17orf62	C17orf62	C17orf62	chr17:80347085-80408707	untreated	treated	OK	43.2918	28.4833	-0.603977	-1.17468	0.03915	0.0743643	no
C17orf67	C17orf67	C17orf67	chr17:54869273-54911256	untreated	treated	OK	15.4257	10.9369	-0.496126	-1.36104	0.0181	0.0388192	yes
C17orf75	C17orf75	C17orf75	chr17:30655459-30669228	untreated	treated	OK	3.46562	2.24619	-0.625637	-1.63402	0.0044	0.0113278	yes
C17orf80	C17orf80	C17orf80	chr17:71189172-71258019	untreated	treated	OK	12.0872	11.899	-0.0226401	-0.0256983	0.96265	0.97228	no
C17orf82	C17orf82	C17orf82	chr17:59489111-59490641	untreated	treated	OK	0.87947	0.649897	-0.436422	-0.716217	0.21115	0.30311	no
C17orf85	C17orf85	C17orf85	chr17:3710044-3749545	untreated	treated	OK	3.78464	5.25473	0.473463	1.31651	0.02255	0.0467495	yes
C17orf89	C17orf89	C17orf89	chr17:79213110-79215098	untreated	treated	OK	56.3644	28.0664	-1.00594	-2.61129	5e-05	0.000203335	yes
C17orf96	C17orf96	C17orf96	chr17:36827958-36831187	untreated	treated	OK	4.51871	3.37833	-0.419599	-1.09642	0.0546	0.0981433	no
C17orf97	C17orf97	C17orf97	chr17:260117-264457	untreated	treated	OK	1.54412	1.4246	-0.116225	-0.241635	0.67605	0.758049	no
C18orf21	C18orf21	C18orf21	chr18:33552587-33559250	untreated	treated	OK	15.3096	11.4091	-0.42425	-1.09434	0.055	0.0987662	no
C18orf25	C18orf25	C18orf25	chr18:43753987-43846955	untreated	treated	OK	4.03592	4.67132	0.210931	0.577808	0.3134	0.416792	no
C18orf32	C18orf32	C18orf32	chr18:47007547-47018935	untreated	treated	OK	25.0468	12.5712	-0.994505	-0.58786	0.46665	0.571387	no
C18orf54	C18orf54	C18orf54	chr18:51884286-51908405	untreated	treated	OK	2.58419	2.57422	-0.00557446	-0.0143623	0.97865	0.984133	no
C18orf8	C18orf8	C18orf8	chr18:21083433-21166581	untreated	treated	OK	12.368	8.43119	-0.552809	-0.50067	0.31945	0.423009	no
C19orf12	C19orf12	C19orf12	chr19:30189792-30206696	untreated	treated	OK	4.12358	2.44162	-0.756058	-1.95365	0.00055	0.0018	yes
C19orf18	C19orf18	C19orf18	chr19:58469804-58485902	untreated	treated	OK	1.30077	1.73658	0.416881	0.688851	0.2203	0.313667	no
C19orf24	C19orf24	C19orf24	chr19:1275519-1279243	untreated	treated	OK	53.0125	20.8226	-1.34818	-3.6132	5e-05	0.000203335	yes
C19orf25	C19orf25	C19orf25	chr19:1450147-1479228	untreated	treated	OK	30.9129	11.2898	-1.45319	-3.79165	5e-05	0.000203335	yes
C19orf26	C19orf26	C19orf26	chr19:1229946-1237990	untreated	treated	OK	0.875095	0.947562	0.11478	0.231459	0.68665	0.76694	no
C19orf33	C19orf33	C19orf33	chr19:38794199-38806606	untreated	treated	OK	661.217	324.879	-1.02522	-2.45854	5e-05	0.000203335	yes
C19orf43	C19orf43	C19orf43	chr19:12841453-12845529	untreated	treated	OK	429.571	345.34	-0.314879	-0.895314	0.11755	0.187142	no
C19orf44	C19orf44	C19orf44	chr19:16607121-16653263	untreated	treated	OK	2.44514	4.49651	0.878887	0.987831	0.07905	0.13381	no
C19orf47	C19orf47	C19orf47	chr19:40826966-40884397	untreated	treated	OK	3.33493	1.99968	-0.737888	-0.350158	0.64565	0.731763	no
C19orf48	C19orf48	C19orf48	chr19:51300949-51308110	untreated	treated	OK	93.1322	98.0145	0.0737147	0.209786	0.71945	0.792751	no
C19orf52	C19orf52	C19orf52	chr19:10982252-11040916	untreated	treated	OK	31.5471	28.7636	-0.133264	-0.144378	0.7945	0.849869	no
C19orf53	C19orf53	C19orf53	chr19:13885256-13889586	untreated	treated	OK	261.629	143.214	-0.869349	-2.46052	5e-05	0.000203335	yes
C19orf54	C19orf54	C19orf54	chr19:41223007-41255828	untreated	treated	OK	6.85187	10.2694	0.583787	1.2051	0.0391	0.0742911	no
C19orf57	C19orf57	C19orf57	chr19:13993167-14016909	untreated	treated	OK	1.26346	1.69916	0.427445	0.93681	0.1052	0.170441	no
C19orf60	C19orf60	C19orf60	chr19:18699494-18703147	untreated	treated	OK	106.239	55.9085	-0.926171	-2.57008	5e-05	0.000203335	yes
C19orf66	C19orf66	C19orf66	chr19:10196794-10213425	untreated	treated	OK	22.472	9.90722	-1.18158	-3.17443	5e-05	0.000203335	yes
C19orf68	C19orf68	C19orf68	chr19:48673948-48700877	untreated	treated	OK	5.60534	6.05459	0.111225	0.302412	0.58375	0.679552	no
C19orf70	C19orf70	C19orf70	chr19:5678424-5688534	untreated	treated	OK	140.415	60.4893	-1.21494	-3.11318	5e-05	0.000203335	yes
C19orf81	C19orf81	C19orf81	chr19:51152701-51162567	untreated	treated	OK	10.3821	7.18726	-0.530581	-1.23507	0.03285	0.0643848	no
C1D	C1D	C1D	chr2:68269331-68290159	untreated	treated	OK	43.8666	19.2387	-1.18911	-3.25184	5e-05	0.000203335	yes
C1GALT1	C1GALT1	C1GALT1	chr7:7222245-7288280	untreated	treated	OK	5.47223	3.53895	-0.628807	-1.72747	0.0025	0.0069068	yes
C1GALT1C1	C1GALT1C1	C1GALT1C1	chrX:119759528-119764005	untreated	treated	OK	4.24723	9.0969	1.09885	2.78906	5e-05	0.000203335	yes
C1orf105	C1orf105	C1orf105	chr1:172389827-172437969	untreated	treated	OK	3.37345	3.698	0.132523	0.0442576	0.94375	0.95881	no
C1orf106	C1orf106	C1orf106	chr1:200860626-200884864	untreated	treated	OK	2.22815	2.04292	-0.125216	-0.319249	0.57585	0.672597	no
C1orf109	C1orf109	C1orf109	chr1:38147241-38156267	untreated	treated	OK	9.63391	7.55973	-0.349786	-0.943675	0.09925	0.162101	no
C1orf112	C1orf112	C1orf112	chr1:169764549-169863100	untreated	treated	OK	0.481458	0.776845	0.690216	0.997756	0.08685	0.144795	no
C1orf115	C1orf115	C1orf115	chr1:220863627-220872499	untreated	treated	OK	17.8297	11.148	-0.677501	-1.90741	0.00085	0.00265412	yes
C1orf116	C1orf116	C1orf116	chr1:207191865-207206101	untreated	treated	OK	0.517538	1.06843	1.04576	2.38466	0.0001	0.000385101	yes
C1orf122	C1orf122	C1orf122	chr1:38268613-38275126	untreated	treated	OK	70.9478	25.4729	-1.4778	-3.48639	5e-05	0.000203335	yes
C1orf123	C1orf123	C1orf123	chr1:53662100-53686311	untreated	treated	OK	53.1053	30.4558	-0.802141	-1.83228	0.0018	0.0051742	yes
C1orf131	C1orf131	C1orf131	chr1:231359508-231413719	untreated	treated	OK	5.91815	3.97681	-0.573534	-0.599575	0.30695	0.409859	no
C1orf145	C1orf145	C1orf145	chr1:228391206-228566575	untreated	treated	OK	2.25037	1.90199	-0.242649	-0.130393	0.7763	0.836687	no
C1orf159	C1orf159	C1orf159	chr1:1017197-1051736	untreated	treated	OK	6.85602	4.4264	-0.631238	-1.62097	0.0057	0.014194	yes
C1orf174	C1orf174	C1orf174	chr1:3805696-3816857	untreated	treated	OK	18.0366	9.00704	-1.0018	-2.68902	5e-05	0.000203335	yes
C1orf198	C1orf198	C1orf198	chr1:230972864-231005335	untreated	treated	OK	5.86501	4.38323	-0.42014	-1.13171	0.0423	0.0793447	no
C1orf204	C1orf204	C1orf204	chr1:159796478-159832447	untreated	treated	OK	2.11602	1.01836	-1.0551	-2.27986	0.00025	0.00088837	yes
C1orf21	C1orf21	C1orf21	chr1:184356149-184598155	untreated	treated	OK	1.4027	0.706109	-0.990246	-2.51993	0.0001	0.000385101	yes
C1orf216	C1orf216	C1orf216	chr1:36179476-36184790	untreated	treated	OK	16.582	6.41052	-1.37111	-3.76773	5e-05	0.000203335	yes
C1orf226	C1orf226	C1orf226	chr1:162348695-162356608	untreated	treated	OK	3.29138	4.90903	0.576746	1.53291	0.0072	0.0174485	yes
C1orf228	C1orf228	C1orf228	chr1:45140393-45191263	untreated	treated	OK	1.11264	1.63015	0.551015	1.0634	0.06415	0.112432	no
C1orf27	C1orf27	C1orf27	chr1:185703682-186446655	untreated	treated	OK	2.29111	3.0688	0.42163	0.481068	0.38545	0.492346	no
C1orf35	C1orf35	C1orf35	chr1:228288427-228291163	untreated	treated	OK	41.7343	31.6571	-0.398704	-1.12613	0.04705	0.086682	no
C1orf43	C1orf43	C1orf43	chr1:154179176-154243986	untreated	treated	OK	200.282	144.576	-0.470204	-1.0156	0.0811	0.136601	no
C1orf50	C1orf50	C1orf50	chr1:43232915-43241413	untreated	treated	OK	9.5625	5.62369	-0.765871	-1.82202	0.0017	0.00491407	yes
C1orf52	C1orf52	C1orf52	chr1:85715636-85725355	untreated	treated	OK	9.56293	5.73597	-0.737414	-2.0121	0.0005	0.00164973	yes
C1orf53	C1orf53	C1orf53	chr1:197871681-197876497	untreated	treated	OK	0.84868	0.680157	-0.319353	-0.353463	0.5381	0.638253	no
C1orf54	C1orf54	C1orf54	chr1:150244686-150253335	untreated	treated	OK	3.07596	3.13395	0.0269457	0.037632	0.94215	0.957712	no
[truncated: 11,604 more rows]
