# Supplementary material for: G3BP1-linked mRNA partitioning supports selective protein synthesis in response to oxidative stress
Source: Nucleic Acids Res. 2020 May 14;48(12):6855–73. doi: 10.1093/nar/gkaa376 (PMC7337521; doi:10.1093/nar/gkaa376)
Supplement: gkaa376_Supplemental_Files [file gkaa376_supplemental_files.zip › Table_S2_RNAseq_Total RNA.xlsx]

## Sheet: Sheet1
Total RNAseq applied with cutoff, upregulated transcripts, log2fc= 1 and above; downregulated transcripts, log2fc= -1 and below
test_id	gene_id	gene	locus	sample_1	sample_2	status	value_1	value_2	log2(fold_change)	test_stat	p_value	q_value	significant
SLC30A1	SLC30A1	SLC30A1	chr1:211748380-211752099	ControlUntreated	ControlTreated	OK	4.27053	46.0093	3.42944	17.4727	5e-05	0.00138521	yes
MT1X	MT1X	MT1X	chr16:56716381-56718108	ControlUntreated	ControlTreated	OK	157.262	1269.29	3.01278	20.8242	5e-05	0.00138521	yes
HSPA6	HSPA6	HSPA6	chr1:161494329-161496687	ControlUntreated	ControlTreated	OK	10.817	86.1216	2.99308	20.6992	5e-05	0.00138521	yes
HSPA1A	HSPA1A	HSPA1A	chr6_qbl_hap6:3076937-3079366	ControlUntreated	ControlTreated	OK	22.2492	147.234	2.72628	19.1376	5e-05	0.00138521	yes
HSPA1B	HSPA1B	HSPA1B	chr6_qbl_hap6:3089162-3091686	ControlUntreated	ControlTreated	OK	24.6471	160.097	2.69946	19.1721	5e-05	0.00138521	yes
MT1F	MT1F	MT1F	chr16:56691854-56693215	ControlUntreated	ControlTreated	OK	4.47685	24.1391	2.43081	4.83017	5e-05	0.00138521	yes
DNAJB1	DNAJB1	DNAJB1	chr19:14625575-14629371	ControlUntreated	ControlTreated	OK	106.973	344.106	1.68561	11.2653	5e-05	0.00138521	yes
HMOX1	HMOX1	HMOX1	chr22:35777059-35790207	ControlUntreated	ControlTreated	OK	35.4506	105.85	1.57814	10.9195	5e-05	0.00138521	yes
DUSP1	DUSP1	DUSP1	chr5:172195092-172198203	ControlUntreated	ControlTreated	OK	31.0415	85.0922	1.45483	10.2112	5e-05	0.00138521	yes
ZFP36	ZFP36	ZFP36	chr19:39897486-39900052	ControlUntreated	ControlTreated	OK	21.5088	50.2892	1.22532	8.29149	5e-05	0.00138521	yes
CXCL1	CXCL1	CXCL1	chr4:74735108-74737019	ControlUntreated	ControlTreated	OK	3.48272	7.48401	1.1036	3.3509	5e-05	0.00138521	yes
EGR1	EGR1	EGR1	chr5:137801180-137805004	ControlUntreated	ControlTreated	OK	3.5361	7.48839	1.0825	6.39161	5e-05	0.00138521	yes
HSPA1L	HSPA1L	HSPA1L	chr6_qbl_hap6:3071043-3076482	ControlUntreated	ControlTreated	OK	0.700428	1.4545	1.05421	2.41918	0.00025	0.00499271	yes
LINC00461	LINC00461	LINC00461	chr5:87836596-87980620	ControlUntreated	ControlTreated	OK	1.10398	0.545469	-1.01714	-1.61326	0.00245	0.0256649	yes
TTC22	TTC22	TTC22	chr1:55246751-55266941	ControlUntreated	ControlTreated	OK	1.3741	0.598867	-1.19818	-2.166	0.00115	0.0153267	yes

## Sheet: Sheet2
Total RNAseq without cutoff
test_id	gene_id	gene	locus	sample_1	sample_2	status	value_1	value_2	log2(fold_change)	test_stat	p_value	q_value	significant
A4GALT	A4GALT	A4GALT	chr22:43088126-43116876	ControlUntreated	ControlTreated	OK	2.8261	2.48765	-0.184031	-0.644311	0.26625	0.521879	no
AAAS	AAAS	AAAS	chr12:53701239-53715412	ControlUntreated	ControlTreated	OK	21.8892	22.7422	0.055155	0.384459	0.5047	0.737131	no
AACS	AACS	AACS	chr12:125549924-125627871	ControlUntreated	ControlTreated	OK	11.4638	11.9279	0.0572504	0.399552	0.4819	0.720565	no
AADAC	AADAC	AADAC	chr3:151347319-151645963	ControlUntreated	ControlTreated	OK	2.01868	2.09711	0.0549906	0.124144	0.8271	0.930023	no
AADACP1	AADACP1	AADACP1	chr3:151347319-151645963	ControlUntreated	ControlTreated	OK	3.33022	3.34028	0.00434917	0.0115601	0.97565	0.990706	no
AADAT	AADAT	AADAT	chr4:170981372-171011538	ControlUntreated	ControlTreated	OK	3.99097	4.6572	0.222722	0.970034	0.07455	0.246979	no
AAED1	AAED1	AAED1	chr9:99403532-99417599	ControlUntreated	ControlTreated	OK	6.80181	7.90872	0.217525	0.929299	0.1077	0.310326	no
AAGAB	AAGAB	AAGAB	chr15:67493012-67819641	ControlUntreated	ControlTreated	OK	15.0078	15.2055	0.0188808	0.122075	0.8288	0.930777	no
AAK1	AAK1	AAK1	chr2:69685126-69870977	ControlUntreated	ControlTreated	OK	3.43236	3.22777	-0.0886611	-0.570988	0.3193	0.577766	no
AAMDC	AAMDC	AAMDC	chr11:77532207-77583398	ControlUntreated	ControlTreated	OK	52.5294	60.9683	0.214936	1.39029	0.01645	0.0944841	no
AAMP	AAMP	AAMP	chr2:219128851-219134932	ControlUntreated	ControlTreated	OK	61.6412	60.1027	-0.0364646	-0.23413	0.68505	0.853347	no
AAR2	AAR2	AAR2	chr20:34824338-34844863	ControlUntreated	ControlTreated	OK	30.3257	33.2303	0.131954	0.828224	0.14705	0.373007	no
AARS	AARS	AARS	chr16:70286296-70323412	ControlUntreated	ControlTreated	OK	126.454	125.336	-0.0128067	-0.0860922	0.8811	0.952208	no
AARS2	AARS2	AARS2	chr6:44266462-44281063	ControlUntreated	ControlTreated	OK	5.86966	5.47054	-0.101594	-0.816821	0.15	0.377493	no
AARSD1	AARSD1	AARSD1	chr17:41102542-41132545	ControlUntreated	ControlTreated	OK	10.1006	11.0077	0.124071	0.651073	0.24695	0.500784	no
AASDH	AASDH	AASDH	chr4:57204450-57253674	ControlUntreated	ControlTreated	OK	10.3645	11.3661	0.133086	0.897822	0.11875	0.329128	no
AASDHPPT	AASDHPPT	AASDHPPT	chr11:105921824-105969419	ControlUntreated	ControlTreated	OK	12.7048	15.3498	0.272847	1.86757	0.0015	0.0182197	yes
AASS	AASS	AASS	chr7:121713597-121784344	ControlUntreated	ControlTreated	OK	2.72289	2.65803	-0.0347819	-0.214665	0.70165	0.862984	no
AATF	AATF	AATF	chr17:35306174-35414171	ControlUntreated	ControlTreated	OK	31.1319	33.7524	0.116598	0.797872	0.16155	0.393848	no
ABCA1	ABCA1	ABCA1	chr9:107543283-107690527	ControlUntreated	ControlTreated	OK	5.54416	4.83226	-0.198271	-1.48977	0.0089	0.0626416	no
ABCA11P	ABCA11P	ABCA11P	chr4:419223-492960	ControlUntreated	ControlTreated	OK	7.19488	8.28782	0.204021	0.592285	0.29475	0.554135	no
ABCA13	ABCA13	ABCA13	chr7:48211056-48687091	ControlUntreated	ControlTreated	OK	1.89855	1.81098	-0.0681268	-0.511192	0.3794	0.636537	no
ABCA2	ABCA2	ABCA2	chr9:139901685-139931234	ControlUntreated	ControlTreated	OK	8.02672	5.06244	-0.664978	-4.56348	5e-05	0.00138521	yes
ABCA3	ABCA3	ABCA3	chr16:2325878-2390747	ControlUntreated	ControlTreated	OK	4.77167	3.58271	-0.413441	-3.13798	5e-05	0.00138521	yes
ABCA5	ABCA5	ABCA5	chr17:67144147-67323323	ControlUntreated	ControlTreated	OK	3.39213	3.75636	0.147144	0.923199	0.10385	0.303872	no
ABCA7	ABCA7	ABCA7	chr19:1040101-1065570	ControlUntreated	ControlTreated	OK	3.27978	2.73618	-0.261439	-1.81335	0.0019	0.0216826	yes
ABCB10	ABCB10	ABCB10	chr1:229652328-229694442	ControlUntreated	ControlTreated	OK	2.98651	3.35802	0.169148	0.907878	0.1139	0.321224	no
ABCB6	ABCB6	ABCB6	chr2:220074487-220083712	ControlUntreated	ControlTreated	OK	15.6528	12.9303	-0.275667	-1.96095	0.00055	0.00908826	yes
ABCB7	ABCB7	ABCB7	chrX:74273006-74376175	ControlUntreated	ControlTreated	OK	12.7108	13.5396	0.0911276	0.725916	0.1977	0.443073	no
ABCB8	ABCB8	ABCB8	chr7:150725508-150744869	ControlUntreated	ControlTreated	OK	6.26041	5.84977	-0.0978777	-0.775794	0.16195	0.39438	no
ABCB9	ABCB9	ABCB9	chr12:123405497-123451056	ControlUntreated	ControlTreated	OK	4.08986	3.52785	-0.213264	-1.07351	0.04565	0.182951	no
ABCC1	ABCC1	ABCC1	chr16:16043433-16236930	ControlUntreated	ControlTreated	OK	14.6372	12.9067	-0.181527	-1.1581	0.04345	0.177299	no
ABCC10	ABCC10	ABCC10	chr6:43395291-43424370	ControlUntreated	ControlTreated	OK	7.35879	5.63525	-0.384987	-2.82503	5e-05	0.00138521	yes
ABCC2	ABCC2	ABCC2	chr10:101542354-101611949	ControlUntreated	ControlTreated	OK	1.00131	0.957314	-0.0648248	-0.231418	0.6854	0.853538	no
ABCC3	ABCC3	ABCC3	chr17:48712217-48769063	ControlUntreated	ControlTreated	OK	29.3821	24.4838	-0.263112	-1.62106	0.00415	0.0368603	yes
ABCC4	ABCC4	ABCC4	chr13:95672082-95953700	ControlUntreated	ControlTreated	OK	4.03199	3.4628	-0.219552	-1.3826	0.0146	0.0868463	no
ABCC5	ABCC5	ABCC5	chr3:183637723-183735727	ControlUntreated	ControlTreated	OK	22.1793	19.8208	-0.162201	-0.839075	0.14355	0.367801	no
ABCC9	ABCC9	ABCC9	chr12:21950323-22089628	ControlUntreated	ControlTreated	OK	7.20319	8.67127	0.267608	1.61255	0.00455	0.0394707	yes
ABCD1	ABCD1	ABCD1	chrX:152990322-153010216	ControlUntreated	ControlTreated	OK	8.4973	7.08632	-0.261969	-2.11905	5e-05	0.00138521	yes
ABCD3	ABCD3	ABCD3	chr1:94883932-94984219	ControlUntreated	ControlTreated	OK	11.0515	7.77175	-0.507937	-2.64749	5e-05	0.00138521	yes
ABCD4	ABCD4	ABCD4	chr14:74751979-74769767	ControlUntreated	ControlTreated	OK	9.32139	9.61413	0.0446121	0.366451	0.51845	0.746587	no
ABCE1	ABCE1	ABCE1	chr4:145915726-146050676	ControlUntreated	ControlTreated	OK	27.5318	24.1504	-0.189051	-1.06723	0.0644	0.226261	no
ABCF1	ABCF1	ABCF1	chr6_ssto_hap7:1871447-1891586	ControlUntreated	ControlTreated	OK	40.2427	41.9691	0.0605992	0.396011	0.4845	0.723024	no
ABCF2	ABCF2	ABCF2	chr7:150904922-150924460	ControlUntreated	ControlTreated	OK	30.7631	29.6233	-0.0544692	-0.325934	0.5769	0.787689	no
ABCF3	ABCF3	ABCF3	chr3:183903862-183911795	ControlUntreated	ControlTreated	OK	41.2742	40.7874	-0.0171151	-0.109922	0.8469	0.938509	no
ABCG1	ABCG1	ABCG1	chr21:43619798-43717354	ControlUntreated	ControlTreated	OK	5.2279	4.65648	-0.16699	-0.948858	0.09135	0.280933	no
ABCG4	ABCG4	ABCG4	chr11:119019749-119033374	ControlUntreated	ControlTreated	OK	1.06418	0.683552	-0.638617	-1.35885	0.0044	0.0384513	yes
ABHD10	ABHD10	ABHD10	chr3:111697722-111712215	ControlUntreated	ControlTreated	OK	17.6073	17.3554	-0.0207894	-0.151971	0.78675	0.909747	no
ABHD11	ABHD11	ABHD11	chr7:73150424-73153197	ControlUntreated	ControlTreated	OK	11.0984	11.4543	0.0455333	0.257699	0.64655	0.831808	no
ABHD11-AS1	ABHD11-AS1	ABHD11-AS1	chr7:73149398-73150330	ControlUntreated	ControlTreated	OK	5.55112	4.87239	-0.188149	-0.349353	0.5482	0.768022	no
ABHD12	ABHD12	ABHD12	chr20:25228705-25371618	ControlUntreated	ControlTreated	OK	40.4762	38.182	-0.0841825	-0.146366	0.7934	0.912643	no
ABHD13	ABHD13	ABHD13	chr13:108870762-108886603	ControlUntreated	ControlTreated	OK	4.67614	5.33222	0.18942	1.49712	0.00855	0.0608026	no
ABHD14A	ABHD14A	ABHD14A	chr3:52009041-52023218	ControlUntreated	ControlTreated	OK	18.6932	18.9888	0.0226321	0.127622	0.8208	0.926861	no
ABHD14B	ABHD14B	ABHD14B	chr3:52002525-52008646	ControlUntreated	ControlTreated	OK	30.0642	29.265	-0.038871	-0.281562	0.62195	0.816866	no
ABHD15	ABHD15	ABHD15	chr17:27887688-27894042	ControlUntreated	ControlTreated	OK	2.49204	2.29688	-0.117653	-0.506465	0.3807	0.637815	no
ABHD16A	ABHD16A	ABHD16A	chr6_ssto_hap7:2985531-3001955	ControlUntreated	ControlTreated	OK	12.6005	12.8777	0.0313935	0.226637	0.6828	0.852564	no
ABHD17A	ABHD17A	ABHD17A	chr19:1876974-1885518	ControlUntreated	ControlTreated	OK	13.2791	10.8665	-0.289269	-1.81477	0.00195	0.0220791	yes
ABHD17B	ABHD17B	ABHD17B	chr9:74477367-74526148	ControlUntreated	ControlTreated	OK	5.96908	6.42745	0.106738	0.569147	0.30385	0.563835	no
ABHD17C	ABHD17C	ABHD17C	chr15:80987651-81047962	ControlUntreated	ControlTreated	OK	4.12582	4.05716	-0.0242084	-0.113367	0.8453	0.938125	no
ABHD2	ABHD2	ABHD2	chr15:89631380-89745591	ControlUntreated	ControlTreated	OK	6.63422	5.04689	-0.394532	-2.91452	5e-05	0.00138521	yes
ABHD3	ABHD3	ABHD3	chr18:19230857-19284766	ControlUntreated	ControlTreated	OK	54.7249	53.8008	-0.0245716	-0.15665	0.78985	0.911401	no
ABHD4	ABHD4	ABHD4	chr14:23067146-23081265	ControlUntreated	ControlTreated	OK	39.763	38.0895	-0.062032	-0.396509	0.48295	0.721654	no
ABHD5	ABHD5	ABHD5	chr3:43732374-43764217	ControlUntreated	ControlTreated	OK	4.61511	4.85837	0.0741059	0.574134	0.31105	0.570931	no
ABHD6	ABHD6	ABHD6	chr3:58223258-58280461	ControlUntreated	ControlTreated	OK	10.4507	9.69046	-0.108964	-0.798268	0.1708	0.407697	no
ABHD8	ABHD8	ABHD8	chr19:17402939-17414282	ControlUntreated	ControlTreated	OK	26.1631	24.1285	-0.116793	-0.861246	0.13445	0.355178	no
ABI1	ABI1	ABI1	chr10:26986594-27150016	ControlUntreated	ControlTreated	OK	11.8612	12.6195	0.089402	0.627021	0.2712	0.528418	no
ABI2	ABI2	ABI2	chr2:204192961-204296896	ControlUntreated	ControlTreated	OK	19.6927	17.6869	-0.154985	-1.00335	0.0811	0.260227	no
ABI3BP	ABI3BP	ABI3BP	chr3:100468178-100712334	ControlUntreated	ControlTreated	OK	44.2128	40.2133	-0.136792	-0.903155	0.1085	0.311665	no
ABL1	ABL1	ABL1	chr9:133589267-133763062	ControlUntreated	ControlTreated	OK	17.9619	14.7645	-0.282802	-1.81092	0.0017	0.0199062	yes
ABL2	ABL2	ABL2	chr1:179068461-179198819	ControlUntreated	ControlTreated	OK	7.94785	8.49638	0.0962851	0.431363	0.44595	0.693836	no
ABLIM1	ABLIM1	ABLIM1	chr10:116190868-116444414	ControlUntreated	ControlTreated	OK	2.55577	2.34367	-0.124989	-0.762415	0.17485	0.413498	no
ABLIM2	ABLIM2	ABLIM2	chr4:7967036-8160559	ControlUntreated	ControlTreated	OK	1.46868	1.10813	-0.406399	-1.04461	0.0434	0.177262	no
ABLIM3	ABLIM3	ABLIM3	chr5:148521045-148640001	ControlUntreated	ControlTreated	OK	39.4065	40.8405	0.0515651	0.331625	0.5672	0.781867	no
ABR	ABR	ABR	chr17:906757-1090616	ControlUntreated	ControlTreated	OK	25.809	21.6771	-0.251702	-1.61817	0.0045	0.0391152	yes
ABRACL	ABRACL	ABRACL	chr6:139349818-139364439	ControlUntreated	ControlTreated	OK	24.2468	26.4318	0.124483	0.787803	0.17365	0.411932	no
ABT1	ABT1	ABT1	chr6:26597170-26600277	ControlUntreated	ControlTreated	OK	13.6037	14.4482	0.0868994	0.732576	0.20495	0.45071	no
ABTB1	ABTB1	ABTB1	chr3:127391780-127399769	ControlUntreated	ControlTreated	OK	15.3449	15.0227	-0.0306155	-0.243927	0.6628	0.841915	no
ABTB2	ABTB2	ABTB2	chr11:34172533-34379555	ControlUntreated	ControlTreated	OK	15.8915	15.4972	-0.0362539	-0.228248	0.69415	0.858585	no
ACAA1	ACAA1	ACAA1	chr3:38080695-38178733	ControlUntreated	ControlTreated	OK	24.8686	26.111	0.0703325	0.499745	0.3902	0.646494	no
ACAA2	ACAA2	ACAA2	chr18:47309873-47340251	ControlUntreated	ControlTreated	OK	10.4273	12.1145	0.216373	1.48404	0.00955	0.0654477	no
ACACA	ACACA	ACACA	chr17:35441926-35766902	ControlUntreated	ControlTreated	OK	4.35084	3.69618	-0.235262	-1.64763	0.00365	0.0338268	yes
ACACB	ACACB	ACACB	chr12:109577201-109706030	ControlUntreated	ControlTreated	OK	2.99152	2.1886	-0.450869	-3.39387	5e-05	0.00138521	yes
ACAD10	ACAD10	ACAD10	chr12:112123856-112194911	ControlUntreated	ControlTreated	OK	9.6937	9.95028	0.0376891	0.265212	0.65085	0.834454	no
ACAD11	ACAD11	ACAD11	chr3:132276981-132593050	ControlUntreated	ControlTreated	OK	4.65623	4.62396	-0.0100338	-0.0266812	0.9641	0.98681	no
ACAD8	ACAD8	ACAD8	chr11:134123433-134135746	ControlUntreated	ControlTreated	OK	13.3837	13.2644	-0.0129183	-0.105092	0.8546	0.942298	no
ACAD9	ACAD9	ACAD9	chr3:128598332-128631957	ControlUntreated	ControlTreated	OK	10.1515	10.1319	-0.00278134	-0.0214922	0.969	0.98882	no
ACADM	ACADM	ACADM	chr1:76190031-76229363	ControlUntreated	ControlTreated	OK	12.8964	14.4893	0.168014	1.25744	0.02575	0.127681	no
ACADS	ACADS	ACADS	chr12:121163540-121177811	ControlUntreated	ControlTreated	OK	10.204	8.91555	-0.194736	-1.24538	0.02975	0.139394	no
ACADSB	ACADSB	ACADSB	chr10:124768428-124817806	ControlUntreated	ControlTreated	OK	3.46176	3.40199	-0.0251296	-0.175272	0.75975	0.895348	no
ACADVL	ACADVL	ACADVL	chr17:7093209-7128586	ControlUntreated	ControlTreated	OK	119.902	112.814	-0.0879008	-0.54867	0.33745	0.596111	no
ACAP2	ACAP2	ACAP2	chr3:194995464-195163817	ControlUntreated	ControlTreated	OK	12.4366	11.8335	-0.0717244	-0.456487	0.42495	0.676106	no
ACAP3	ACAP3	ACAP3	chr1:1227763-1243269	ControlUntreated	ControlTreated	OK	8.17026	6.27005	-0.381906	-2.81695	5e-05	0.00138521	yes
ACAT1	ACAT1	ACAT1	chr11:107992257-108018891	ControlUntreated	ControlTreated	OK	17.1941	19.3728	0.172125	1.19075	0.03655	0.15827	no
ACAT2	ACAT2	ACAT2	chr6:160181290-160210735	ControlUntreated	ControlTreated	OK	21.4298	25.3385	0.241715	0.638733	0.26425	0.519799	no
ACBD3	ACBD3	ACBD3	chr1:226332379-226374423	ControlUntreated	ControlTreated	OK	55.468	61.8132	0.15626	1.03518	0.0684	0.235479	no
ACBD4	ACBD4	ACBD4	chr17:43209966-43221543	ControlUntreated	ControlTreated	OK	11.9561	11.0368	-0.115422	-0.721992	0.1711	0.408114	no
ACBD5	ACBD5	ACBD5	chr10:27484142-27531068	ControlUntreated	ControlTreated	OK	10.3115	10.2544	-0.00801341	-0.0564527	0.9192	0.96828	no
ACBD6	ACBD6	ACBD6	chr1:180257351-180472022	ControlUntreated	ControlTreated	OK	12.6696	12.5727	-0.0110739	-0.0730473	0.8963	0.95866	no
ACCS	ACCS	ACCS	chr11:44087728-44105569	ControlUntreated	ControlTreated	OK	3.95076	3.50717	-0.171821	-0.686225	0.2186	0.466575	no
ACD	ACD	ACD	chr16:67679029-67694718	ControlUntreated	ControlTreated	OK	15.0229	16.7164	0.154095	1.00256	0.07695	0.251497	no
ACE	ACE	ACE	chr17:61554421-61575741	ControlUntreated	ControlTreated	OK	1.45792	0.991796	-0.555792	-1.89258	0.0008	0.0119871	yes
ACE2	ACE2	ACE2	chrX:15579155-15620192	ControlUntreated	ControlTreated	OK	2.43819	2.35052	-0.0528298	-0.231917	0.68405	0.852754	no
ACER3	ACER3	ACER3	chr11:76571916-76737841	ControlUntreated	ControlTreated	OK	6.75133	6.35758	-0.0866954	-0.640605	0.26575	0.521527	no
ACHE	ACHE	ACHE	chr7:100487614-100493754	ControlUntreated	ControlTreated	OK	9.50704	7.77517	-0.290123	-1.77704	0.0014	0.0175114	yes
ACIN1	ACIN1	ACIN1	chr14:23527773-23569665	ControlUntreated	ControlTreated	OK	116.703	117.325	0.00767067	0.0426602	0.93955	0.976549	no
ACLY	ACLY	ACLY	chr17:40023169-40075275	ControlUntreated	ControlTreated	OK	34.8738	33.1797	-0.0718437	-0.468621	0.41895	0.671475	no
ACO1	ACO1	ACO1	chr9:32384600-32450832	ControlUntreated	ControlTreated	OK	6.01665	4.91422	-0.291998	-1.8384	0.00065	0.0103341	yes
ACO2	ACO2	ACO2	chr22:41865128-41940610	ControlUntreated	ControlTreated	OK	35.7107	37.2389	0.0604534	0.323131	0.5778	0.787887	no
ACOT1	ACOT1	ACOT1	chr14:73945188-74025651	ControlUntreated	ControlTreated	OK	2.42997	2.9227	0.266361	0.526558	0.3536	0.61137	no
ACOT13	ACOT13	ACOT13	chr6:24667262-24719403	ControlUntreated	ControlTreated	OK	4.53535	4.624	0.0279284	0.0624959	0.9134	0.96647	no
ACOT2	ACOT2	ACOT2	chr14:74034323-74042362	ControlUntreated	ControlTreated	OK	14.6216	14.8773	0.0250188	0.179081	0.75445	0.891965	no
ACOT7	ACOT7	ACOT7	chr1:6324331-6453826	ControlUntreated	ControlTreated	OK	70.1894	72.3135	0.0430135	0.274108	0.6369	0.825428	no
ACOT8	ACOT8	ACOT8	chr20:44462469-44486048	ControlUntreated	ControlTreated	OK	27.6673	28.4872	0.0421297	0.152492	0.7904	0.911401	no
ACOT9	ACOT9	ACOT9	chrX:23721776-23761407	ControlUntreated	ControlTreated	OK	20.7492	21.0469	0.0205551	0.153892	0.78545	0.909501	no
ACOX1	ACOX1	ACOX1	chr17:73937588-74002080	ControlUntreated	ControlTreated	OK	9.19596	9.07641	-0.0188787	-0.0960601	0.871	0.948824	no
ACOX2	ACOX2	ACOX2	chr3:58490862-58522929	ControlUntreated	ControlTreated	OK	1.81926	2.01562	0.147873	0.461805	0.41665	0.669775	no
ACOX3	ACOX3	ACOX3	chr4:8368008-8442452	ControlUntreated	ControlTreated	OK	4.05104	3.74411	-0.113669	-0.520493	0.3154	0.574231	no
ACP1	ACP1	ACP1	chr2:264868-278282	ControlUntreated	ControlTreated	OK	62.1822	61.4685	-0.0166533	-0.104728	0.85435	0.942298	no
ACP2	ACP2	ACP2	chr11:47260852-47290584	ControlUntreated	ControlTreated	OK	25.2813	24.2936	-0.0574968	-0.292114	0.6096	0.80887	no
ACP6	ACP6	ACP6	chr1:147119167-147142634	ControlUntreated	ControlTreated	OK	30.4769	27.8033	-0.132461	-0.973839	0.08865	0.275426	no
ACRBP	ACRBP	ACRBP	chr12:6747241-6756580	ControlUntreated	ControlTreated	OK	1.35773	1.47248	0.117051	0.285075	0.62265	0.817422	no
ACRC	ACRC	ACRC	chrX:70430034-70948962	ControlUntreated	ControlTreated	OK	2.77936	2.87988	0.0512554	0.026575	0.96235	0.986515	no
ACSF2	ACSF2	ACSF2	chr17:48503518-48552206	ControlUntreated	ControlTreated	OK	25.4656	24.4702	-0.0575212	-0.338871	0.5537	0.771754	no
ACSF3	ACSF3	ACSF3	chr16:89160216-89222254	ControlUntreated	ControlTreated	OK	11.7976	11.5074	-0.035927	-0.254892	0.6599	0.840266	no
ACSL1	ACSL1	ACSL1	chr4:185676748-185747268	ControlUntreated	ControlTreated	OK	12.3323	12.5212	0.0219352	0.158306	0.778	0.905707	no
ACSL3	ACSL3	ACSL3	chr2:223725731-223808119	ControlUntreated	ControlTreated	OK	111.535	97.7311	-0.190602	-1.28691	0.0261	0.128975	no
ACSL4	ACSL4	ACSL4	chrX:108884563-108976621	ControlUntreated	ControlTreated	OK	9.72242	9.49728	-0.033801	-0.248432	0.6542	0.837265	no
ACSS1	ACSS1	ACSS1	chr20:24986865-25038818	ControlUntreated	ControlTreated	OK	3.51717	2.8761	-0.2903	-1.46454	0.00955	0.0654477	no
ACSS2	ACSS2	ACSS2	chr20:33462765-33515769	ControlUntreated	ControlTreated	OK	47.6903	46.1287	-0.0480297	-0.314429	0.58855	0.794723	no
ACTA1	ACTA1	ACTA1	chr1:229566992-229569843	ControlUntreated	ControlTreated	OK	1.10866	1.73604	0.646986	1.34118	0.02705	0.131917	no
ACTA2	ACTA2	ACTA2	chr10:90692440-90775542	ControlUntreated	ControlTreated	OK	1.27144	0.928551	-0.453406	-0.743036	0.15785	0.389053	no
ACTB	ACTB	ACTB	chr7:5566778-5570232	ControlUntreated	ControlTreated	OK	1644.61	1745.19	0.0856368	0.56106	0.32775	0.586455	no
ACTG1	ACTG1	ACTG1	chr17:79476996-79479892	ControlUntreated	ControlTreated	OK	598.903	635.301	0.0851178	0.571278	0.30625	0.566271	no
ACTG1P20	ACTG1P20	ACTG1P20	chr1:27648635-27662891	ControlUntreated	ControlTreated	OK	2.28746	2.28711	-0.000217924	-0.00052823	0.9854	0.993573	no
ACTG2	ACTG2	ACTG2	chr2:74120092-74146780	ControlUntreated	ControlTreated	OK	2.58732	2.23232	-0.212917	-0.512896	0.33905	0.596752	no
ACTL6A	ACTL6A	ACTL6A	chr3:179280667-179306193	ControlUntreated	ControlTreated	OK	43.6513	43.7358	0.00279092	0.0172975	0.9745	0.990706	no
ACTN1	ACTN1	ACTN1	chr14:69340839-69446083	ControlUntreated	ControlTreated	OK	417.466	408.417	-0.0316134	-0.210506	0.7119	0.868656	no
ACTN2	ACTN2	ACTN2	chr1:236849753-236927927	ControlUntreated	ControlTreated	OK	3.94379	5.06404	0.360705	2.53328	5e-05	0.00138521	yes
ACTN4	ACTN4	ACTN4	chr19:39138266-39235114	ControlUntreated	ControlTreated	OK	180.219	171.909	-0.0681078	-0.458223	0.42355	0.675284	no
ACTR10	ACTR10	ACTR10	chr14:58666832-58702353	ControlUntreated	ControlTreated	OK	70.556	72.3191	0.0356066	0.234182	0.68315	0.852597	no
ACTR1A	ACTR1A	ACTR1A	chr10:104238985-104262512	ControlUntreated	ControlTreated	OK	34.9451	34.512	-0.0179933	-0.11509	0.8359	0.934511	no
ACTR1B	ACTR1B	ACTR1B	chr2:98272401-98280561	ControlUntreated	ControlTreated	OK	15.8009	15.3717	-0.0397255	-0.314809	0.5813	0.789833	no
ACTR2	ACTR2	ACTR2	chr2:65454828-65498390	ControlUntreated	ControlTreated	OK	71.8361	63.0261	-0.18876	-1.25885	0.0257	0.12753	no
ACTR3	ACTR3	ACTR3	chr2:114588759-114719129	ControlUntreated	ControlTreated	OK	28.0345	25.4729	-0.138236	-0.902671	0.1139	0.321224	no
ACTR3B	ACTR3B	ACTR3B	chr7:152456833-152552464	ControlUntreated	ControlTreated	OK	6.33447	6.99897	0.143918	0.792493	0.15555	0.386189	no
ACTR5	ACTR5	ACTR5	chr20:37377096-37401089	ControlUntreated	ControlTreated	OK	9.6922	9.68547	-0.00100154	-0.00734528	0.9886	0.994404	no
ACTR6	ACTR6	ACTR6	chr12:100593864-100618202	ControlUntreated	ControlTreated	OK	24.3581	26.4586	0.119336	0.854425	0.1358	0.356562	no
ACTR8	ACTR8	ACTR8	chr3:53901093-53916229	ControlUntreated	ControlTreated	OK	7.3711	7.58746	0.0417378	0.331824	0.55895	0.77575	no
ACTRT3	ACTRT3	ACTRT3	chr3:169484710-169487683	ControlUntreated	ControlTreated	OK	1.05937	1.99247	0.911348	2.2611	0.00095	0.0134164	yes
ACVR1	ACVR1	ACVR1	chr2:158592957-158732374	ControlUntreated	ControlTreated	OK	33.1667	33.3849	0.00945905	0.0606405	0.91155	0.965533	no
ACVR1B	ACVR1B	ACVR1B	chr12:52345450-52390863	ControlUntreated	ControlTreated	OK	9.74842	8.01783	-0.281958	-2.00969	0.00065	0.0103341	yes
ACVR2A	ACVR2A	ACVR2A	chr2:148602085-149271044	ControlUntreated	ControlTreated	OK	3.77839	3.7839	0.00210052	0.00596808	0.99265	0.996016	no
ACY1	ACY1	ACY1	chr3:52009041-52023218	ControlUntreated	ControlTreated	OK	8.42704	8.03812	-0.0681673	-0.321238	0.56455	0.779865	no
ACYP1	ACYP1	ACYP1	chr14:75519927-75536186	ControlUntreated	ControlTreated	OK	17.4465	20.5026	0.232871	0.992964	0.0678	0.234295	no
ACYP2	ACYP2	ACYP2	chr2:54342409-54532435	ControlUntreated	ControlTreated	OK	16.9893	17.8265	0.0693981	0.455733	0.4245	0.675723	no
ADA	ADA	ADA	chr20:43248162-43280376	ControlUntreated	ControlTreated	OK	11.6741	11.8882	0.0262192	0.163883	0.7757	0.904544	no
ADAL	ADAL	ADAL	chr15:43619973-43646753	ControlUntreated	ControlTreated	OK	5.81921	5.37566	-0.114381	-0.615393	0.28415	0.542828	no
ADAM10	ADAM10	ADAM10	chr15:58887402-59042177	ControlUntreated	ControlTreated	OK	19.7229	17.0394	-0.210996	-1.34509	0.0193	0.105105	no
ADAM11	ADAM11	ADAM11	chr17:42836567-42859214	ControlUntreated	ControlTreated	OK	1.20147	1.30625	0.12063	0.433178	0.4523	0.698127	no
ADAM15	ADAM15	ADAM15	chr1:155006281-155042029	ControlUntreated	ControlTreated	OK	132.054	125.453	-0.0739787	-0.482562	0.40225	0.657259	no
ADAM17	ADAM17	ADAM17	chr2:9629410-9695917	ControlUntreated	ControlTreated	OK	32.1135	28.8049	-0.156863	-1.00967	0.07665	0.250769	no
ADAM19	ADAM19	ADAM19	chr5:156904311-157002831	ControlUntreated	ControlTreated	OK	12.2464	9.57352	-0.355242	-2.44989	0.0001	0.00250404	yes
ADAM1A	ADAM1A	ADAM1A	chr12:112336866-112339706	ControlUntreated	ControlTreated	OK	3.08224	2.2892	-0.429136	-1.7537	0.003	0.0293707	yes
ADAM20P1	ADAM20P1	ADAM20P1	chr14:70935595-70950473	ControlUntreated	ControlTreated	OK	0.897621	1.05374	0.231345	0.600924	0.2872	0.54665	no
ADAM21	ADAM21	ADAM21	chr14:70918873-70926622	ControlUntreated	ControlTreated	OK	1.76447	1.56898	-0.169404	-0.535462	0.35385	0.611477	no
ADAM22	ADAM22	ADAM22	chr7:87563565-87832204	ControlUntreated	ControlTreated	OK	2.66433	2.00654	-0.409059	-1.04506	0.0623	0.221823	no
ADAM8	ADAM8	ADAM8	chr10:135075919-135090407	ControlUntreated	ControlTreated	OK	21.3895	19.8081	-0.110813	-0.752704	0.18745	0.430246	no
ADAM9	ADAM9	ADAM9	chr8:38854504-38962779	ControlUntreated	ControlTreated	OK	63.4509	53.6053	-0.243267	-1.61399	0.0042	0.0371776	yes
ADAMTS1	ADAMTS1	ADAMTS1	chr21:28208605-28217728	ControlUntreated	ControlTreated	OK	15.9861	12.3873	-0.367959	-2.51265	5e-05	0.00138521	yes
ADAMTS13	ADAMTS13	ADAMTS13	chr9:136228324-136324525	ControlUntreated	ControlTreated	OK	2.59488	2.17021	-0.257832	-0.337443	0.5566	0.774056	no
ADAMTS15	ADAMTS15	ADAMTS15	chr11:130318868-130346539	ControlUntreated	ControlTreated	OK	5.09782	4.17179	-0.289216	-2.28394	5e-05	0.00138521	yes
ADAMTS16	ADAMTS16	ADAMTS16	chr5:5140442-5320412	ControlUntreated	ControlTreated	OK	2.44586	2.66228	0.12232	0.675189	0.24785	0.501796	no
ADAMTS17	ADAMTS17	ADAMTS17	chr15:100511642-100882183	ControlUntreated	ControlTreated	OK	1.07468	0.843727	-0.34906	-1.31064	0.0233	0.119633	no
ADAMTS20	ADAMTS20	ADAMTS20	chr12:43748011-43945724	ControlUntreated	ControlTreated	OK	1.41572	1.32479	-0.0957725	-0.414847	0.4669	0.70898	no
ADAMTS7	ADAMTS7	ADAMTS7	chr15:79051544-79103773	ControlUntreated	ControlTreated	OK	1.26572	0.923125	-0.455365	-1.70537	0.0046	0.0396929	yes
ADAMTSL3	ADAMTSL3	ADAMTSL3	chr15:84322837-84708593	ControlUntreated	ControlTreated	OK	4.7929	4.1772	-0.198363	-1.51076	0.0104	0.069481	no
ADAMTSL5	ADAMTSL5	ADAMTSL5	chr19:1505016-1513188	ControlUntreated	ControlTreated	OK	3.39499	3.27421	-0.0522614	-0.244262	0.6739	0.847812	no
ADAP1	ADAP1	ADAP1	chr7:937536-995043	ControlUntreated	ControlTreated	OK	11.2495	11.0448	-0.0264971	-0.182119	0.7427	0.885352	no
ADAR	ADAR	ADAR	chr1:154554533-154600456	ControlUntreated	ControlTreated	OK	107.963	88.567	-0.285702	-1.9254	0.0008	0.0119871	yes
ADARB1	ADARB1	ADARB1	chr21:46494492-46646478	ControlUntreated	ControlTreated	OK	8.50581	7.0174	-0.277512	-1.74193	0.00275	0.027715	yes
ADAT1	ADAT1	ADAT1	chr16:75632246-75657221	ControlUntreated	ControlTreated	OK	6.15761	5.14837	-0.258255	-1.71304	0.0032	0.0308417	yes
ADAT2	ADAT2	ADAT2	chr6:143743968-143771841	ControlUntreated	ControlTreated	OK	1.29528	1.46735	0.179947	0.778756	0.16245	0.394786	no
ADAT3	ADAT3	ADAT3	chr19:1905370-1926012	ControlUntreated	ControlTreated	OK	2.40934	2.61222	0.116639	0.13301	0.81705	0.925194	no
ADCK1	ADCK1	ADCK1	chr14:78266425-78400297	ControlUntreated	ControlTreated	OK	3.16976	3.7548	0.244364	0.928449	0.0817	0.261573	no
ADCK2	ADCK2	ADCK2	chr7:140372952-140394908	ControlUntreated	ControlTreated	OK	9.18658	8.13942	-0.174601	-1.18024	0.0401	0.167999	no
ADCK3	ADCK3	ADCK3	chr1:227127937-227175246	ControlUntreated	ControlTreated	OK	12.191	12.6824	0.0570136	0.390852	0.4976	0.732201	no
ADCK4	ADCK4	ADCK4	chr19:41197433-41222790	ControlUntreated	ControlTreated	OK	4.74188	4.59042	-0.0468349	-0.224334	0.702	0.863108	no
ADCK5	ADCK5	ADCK5	chr8:145597703-145634733	ControlUntreated	ControlTreated	OK	16.2476	16.5897	0.0300614	0.0675512	0.90535	0.962073	no
ADCY1	ADCY1	ADCY1	chr7:45613738-45762714	ControlUntreated	ControlTreated	OK	1.39831	0.814203	-0.780219	-1.72978	0.00215	0.0236047	yes
ADCY3	ADCY3	ADCY3	chr2:25013135-25142055	ControlUntreated	ControlTreated	OK	13.0919	11.4788	-0.189698	-0.877736	0.1263	0.341832	no
ADCY6	ADCY6	ADCY6	chr12:49159973-49182879	ControlUntreated	ControlTreated	OK	14.8862	11.7675	-0.339162	-2.13112	0.0002	0.00422075	yes
ADCY7	ADCY7	ADCY7	chr16:50300450-50352045	ControlUntreated	ControlTreated	OK	5.70857	4.50847	-0.340493	-2.50413	5e-05	0.00138521	yes
ADCY9	ADCY9	ADCY9	chr16:4012649-4166186	ControlUntreated	ControlTreated	OK	2.71947	2.05024	-0.407535	-2.68741	5e-05	0.00138521	yes
ADD1	ADD1	ADD1	chr4:2845583-2931802	ControlUntreated	ControlTreated	OK	28.5667	25.686	-0.15335	-0.981834	0.0849	0.268321	no
ADD2	ADD2	ADD2	chr2:70889215-70995375	ControlUntreated	ControlTreated	OK	1.43638	1.47084	0.0342026	0.1169	0.8261	0.929702	no
ADD3	ADD3	ADD3	chr10:111705316-111895323	ControlUntreated	ControlTreated	OK	10.1326	9.48766	-0.094878	-0.674494	0.2415	0.494119	no
ADGRA2	ADGRA2	ADGRA2	chr8:37654400-37707431	ControlUntreated	ControlTreated	OK	2.86162	2.3145	-0.306131	-1.1578	0.052	0.199086	no
ADGRA3	ADGRA3	ADGRA3	chr4:22388996-22517677	ControlUntreated	ControlTreated	OK	3.12697	2.75824	-0.181019	-1.02373	0.0765	0.250593	no
ADGRB2	ADGRB2	ADGRB2	chr1:32192705-32229664	ControlUntreated	ControlTreated	OK	5.10968	3.94051	-0.374848	-2.79629	5e-05	0.00138521	yes
ADGRE5	ADGRE5	ADGRE5	chr19:14491955-14519537	ControlUntreated	ControlTreated	OK	94.1281	90.5523	-0.055874	-0.371937	0.51645	0.744829	no
ADGRF1	ADGRF1	ADGRF1	chr6:46965439-47010099	ControlUntreated	ControlTreated	OK	76.4081	69.5236	-0.136222	-0.772147	0.1776	0.417575	no
ADGRF4	ADGRF4	ADGRF4	chr6:47666288-47689757	ControlUntreated	ControlTreated	OK	2.70126	2.4866	-0.119457	-0.521627	0.3663	0.623395	no
ADGRG1	ADGRG1	ADGRG1	chr16:57653604-57698951	ControlUntreated	ControlTreated	OK	11.381	10.2521	-0.150717	-1.0537	0.0666	0.231438	no
ADGRG6	ADGRG6	ADGRG6	chr6:142623055-142767403	ControlUntreated	ControlTreated	OK	11.5178	9.74904	-0.240539	-1.54898	0.00615	0.0489781	yes
ADGRL1	ADGRL1	ADGRL1	chr19:14247963-14316997	ControlUntreated	ControlTreated	OK	11.5395	8.88444	-0.377227	-2.37611	5e-05	0.00138521	yes
ADH5	ADH5	ADH5	chr4:99992129-100009939	ControlUntreated	ControlTreated	OK	43.5438	41.1829	-0.0804207	-0.518364	0.3589	0.615872	no
ADI1	ADI1	ADI1	chr2:3501689-3523350	ControlUntreated	ControlTreated	OK	42.7415	44.6022	0.0614765	0.390481	0.4983	0.732486	no
ADIPOR1	ADIPOR1	ADIPOR1	chr1:202909952-202927700	ControlUntreated	ControlTreated	OK	63.8942	64.5207	0.0140769	0.090657	0.87715	0.950976	no
ADIPOR2	ADIPOR2	ADIPOR2	chr12:1800246-1897845	ControlUntreated	ControlTreated	OK	20.7215	19.1837	-0.111243	-0.701606	0.2201	0.468288	no
ADIRF	ADIRF	ADIRF	chr10:88728187-88769960	ControlUntreated	ControlTreated	OK	293.865	329.933	0.16702	1.00083	0.08035	0.25865	no
ADK	ADK	ADK	chr10:75910942-76469061	ControlUntreated	ControlTreated	OK	127.266	140.597	0.143716	0.954703	0.09705	0.291038	no
ADM	ADM	ADM	chr11:10326526-10328949	ControlUntreated	ControlTreated	OK	164.142	196.942	0.262826	1.75212	0.0025	0.0260212	yes
ADM5	ADM5	ADM5	chr19:50191941-50194247	ControlUntreated	ControlTreated	OK	1.00164	1.4105	0.493841	1.16134	0.04905	0.191222	no
ADNP	ADNP	ADNP	chr20:49505454-49575060	ControlUntreated	ControlTreated	OK	21.7796	22.9999	0.0786527	0.381098	0.49985	0.733146	no
ADNP2	ADNP2	ADNP2	chr18:77866914-77898228	ControlUntreated	ControlTreated	OK	17.7198	18.2575	0.0431269	0.276326	0.62885	0.820631	no
ADNP-AS1	ADNP-AS1	ADNP-AS1	chr20:49505454-49575060	ControlUntreated	ControlTreated	OK	3.67083	4.50759	0.296249	0.220306	0.72925	0.879708	no
ADO	ADO	ADO	chr10:64564515-64568239	ControlUntreated	ControlTreated	OK	36.8775	36.1952	-0.0269409	-0.175568	0.75675	0.893349	no
ADORA2B	ADORA2B	ADORA2B	chr17:15848230-15879210	ControlUntreated	ControlTreated	OK	10.2622	10.7376	0.0653352	0.428673	0.45755	0.702566	no
ADPGK	ADPGK	ADPGK	chr15:73043707-73090540	ControlUntreated	ControlTreated	OK	15.7041	16.905	0.10631	0.750643	0.1909	0.434793	no
ADPRH	ADPRH	ADPRH	chr3:119298279-119308792	ControlUntreated	ControlTreated	OK	3.90718	3.52265	-0.149469	-0.813576	0.1471	0.373007	no
ADPRHL1	ADPRHL1	ADPRHL1	chr13:114076254-114107839	ControlUntreated	ControlTreated	OK	7.86523	6.98049	-0.172159	-0.939786	0.0967	0.290591	no
ADPRHL2	ADPRHL2	ADPRHL2	chr1:36554452-36559533	ControlUntreated	ControlTreated	OK	30.0085	30.1717	0.00782622	0.057135	0.9242	0.970094	no
ADPRM	ADPRM	ADPRM	chr17:10600926-10614875	ControlUntreated	ControlTreated	OK	8.85089	12.0392	0.443844	2.56505	5e-05	0.00138521	yes
ADRA1D	ADRA1D	ADRA1D	chr20:4201277-4229659	ControlUntreated	ControlTreated	OK	16.1151	13.7635	-0.227559	-1.58981	0.00495	0.0420169	yes
ADRB2	ADRB2	ADRB2	chr5:148206155-148208197	ControlUntreated	ControlTreated	OK	9.33504	10.3241	0.145284	0.964238	0.09385	0.285853	no
ADRBK1	ADRBK1	ADRBK1	chr11:67033904-67054029	ControlUntreated	ControlTreated	OK	42.6164	39.042	-0.126381	-0.824307	0.1471	0.373007	no
ADRM1	ADRM1	ADRM1	chr20:60877951-60883918	ControlUntreated	ControlTreated	OK	203.895	232.734	0.190856	1.26219	0.02715	0.132206	no
ADSL	ADSL	ADSL	chr22:40742503-40762575	ControlUntreated	ControlTreated	OK	21.5961	22.3667	0.0505814	0.404775	0.47355	0.714541	no
ADSS	ADSS	ADSS	chr1:244571793-244615436	ControlUntreated	ControlTreated	OK	21.7016	22.616	0.0595429	0.430736	0.4504	0.696924	no
ADSSL1	ADSSL1	ADSSL1	chr14:105190533-105213647	ControlUntreated	ControlTreated	OK	3.16749	3.67854	0.215791	0.765941	0.17745	0.417373	no
ADTRP	ADTRP	ADTRP	chr6:11713887-11779280	ControlUntreated	ControlTreated	OK	0.905881	1.27358	0.491492	0.746776	0.0764	0.250391	no
AEBP2	AEBP2	AEBP2	chr12:19592607-19675173	ControlUntreated	ControlTreated	OK	12.1784	13.5416	0.153069	1.00915	0.0792	0.256024	no
AEN	AEN	AEN	chr15:89164526-89175512	ControlUntreated	ControlTreated	OK	12.2094	13.3135	0.124899	0.875235	0.12315	0.336665	no
AES	AES	AES	chr19:3052907-3062964	ControlUntreated	ControlTreated	OK	189.422	185.859	-0.0273934	-0.184862	0.74655	0.887585	no
AFAP1	AFAP1	AFAP1	chr4:7755816-7942023	ControlUntreated	ControlTreated	OK	14.2406	13.3111	-0.097376	-0.622448	0.27715	0.534712	no
AFF1	AFF1	AFF1	chr4:87856153-88062206	ControlUntreated	ControlTreated	OK	4.22815	3.64343	-0.21473	-1.49026	0.0096	0.0656866	no
AFF4	AFF4	AFF4	chr5:132211070-132299354	ControlUntreated	ControlTreated	OK	36.2309	34.324	-0.0780051	-0.522997	0.35575	0.612905	no
AFG3L1P	AFG3L1P	AFG3L1P	chr16:90036182-90067195	ControlUntreated	ControlTreated	OK	8.89869	9.1994	0.0479459	0.230197	0.6881	0.855245	no
AFG3L2	AFG3L2	AFG3L2	chr18:12307667-12377275	ControlUntreated	ControlTreated	OK	29.7088	25.5544	-0.217321	-1.0215	0.07565	0.249314	no
AFMID	AFMID	AFMID	chr17:76183397-76203782	ControlUntreated	ControlTreated	OK	22.2014	21.4997	-0.0463332	-0.273578	0.61375	0.811054	no
AFTPH	AFTPH	AFTPH	chr2:64751438-64820138	ControlUntreated	ControlTreated	OK	26.249	29.1051	0.149007	0.958159	0.09555	0.2886	no
AGA	AGA	AGA	chr4:178351928-178363657	ControlUntreated	ControlTreated	OK	8.84921	10.261	0.213544	1.40914	0.01395	0.0843282	no
AGAP1	AGAP1	AGAP1	chr2:236402732-237040444	ControlUntreated	ControlTreated	OK	6.59164	6.63034	0.00844518	0.0368729	0.9471	0.97934	no
AGAP11	AGAP11	AGAP11	chr10:88728187-88769960	ControlUntreated	ControlTreated	OK	8.74489	10.1495	0.214889	0.552878	0.3295	0.58797	no
AGAP1-IT1	AGAP1-IT1	AGAP1-IT1	chr2:236402732-237040444	ControlUntreated	ControlTreated	OK	1.54635	1.33442	-0.212664	-0.147238	0.79365	0.912643	no
AGAP2-AS1	AGAP2-AS1	AGAP2-AS1	chr12:58118075-58135944	ControlUntreated	ControlTreated	OK	22.0576	22.4271	0.0239629	0.161094	0.7797	0.906633	no
AGAP3	AGAP3	AGAP3	chr7:150782917-150841523	ControlUntreated	ControlTreated	OK	25.3801	22.888	-0.149104	-0.923501	0.10565	0.306727	no
AGAP4	AGAP4	AGAP4	chr10:46321039-46349325	ControlUntreated	ControlTreated	OK	1.51497	1.40805	-0.10559	-0.277747	0.59115	0.796499	no
AGAP5	AGAP5	AGAP5	chr10:75434032-75457554	ControlUntreated	ControlTreated	OK	6.3773	7.02623	0.139805	0.852025	0.138	0.359739	no
AGAP6	AGAP6	AGAP6	chr10:51748077-51770259	ControlUntreated	ControlTreated	OK	15.8482	16.6707	0.0730006	0.525004	0.3568	0.613886	no
AGBL5	AGBL5	AGBL5	chr2:27274490-27294567	ControlUntreated	ControlTreated	OK	15.9195	16.0249	0.00951662	0.0322275	0.9541	0.983481	no
AGER	AGER	AGER	chr6_ssto_hap7:3496472-3499827	ControlUntreated	ControlTreated	OK	3.80958	2.69141	-0.50127	-1.33756	0.00515	0.0430688	yes
AGFG1	AGFG1	AGFG1	chr2:228336847-228425938	ControlUntreated	ControlTreated	OK	10.7645	11.774	0.129328	0.828313	0.15285	0.381715	no
AGFG2	AGFG2	AGFG2	chr7:100136833-100165843	ControlUntreated	ControlTreated	OK	2.12571	2.41148	0.181971	0.926703	0.10895	0.312475	no
AGGF1	AGGF1	AGGF1	chr5:76326209-76361058	ControlUntreated	ControlTreated	OK	7.19297	6.84164	-0.0722443	-0.620566	0.2809	0.539151	no
AGK	AGK	AGK	chr7:141251077-141354209	ControlUntreated	ControlTreated	OK	14.7513	14.4815	-0.0266271	-0.189422	0.7418	0.885008	no
AGL	AGL	AGL	chr1:100315639-100389579	ControlUntreated	ControlTreated	OK	4.50574	4.87905	0.114836	0.807806	0.1592	0.390507	no
AGO1	AGO1	AGO1	chr1:36348809-36389899	ControlUntreated	ControlTreated	OK	4.91979	3.98999	-0.302212	-2.29365	0.00015	0.00337332	yes
AGO2	AGO2	AGO2	chr8:141541263-141645646	ControlUntreated	ControlTreated	OK	18.9126	17.3791	-0.121988	-0.888741	0.1214	0.333491	no
AGO3	AGO3	AGO3	chr1:36396682-36522063	ControlUntreated	ControlTreated	OK	3.01028	2.94945	-0.0294502	-0.147227	0.79665	0.914501	no
AGO4	AGO4	AGO4	chr1:36273827-36323490	ControlUntreated	ControlTreated	OK	4.3942	4.09795	-0.100696	-0.851484	0.13655	0.357678	no
AGPAT1	AGPAT1	AGPAT1	chr6_ssto_hap7:3468303-3493616	ControlUntreated	ControlTreated	OK	24.8535	24.8578	0.000253561	0.00115972	0.99845	0.998934	no
AGPAT2	AGPAT2	AGPAT2	chr9:139567594-139581911	ControlUntreated	ControlTreated	OK	41.7267	40.0373	-0.0596276	-0.450103	0.43445	0.684528	no
AGPAT3	AGPAT3	AGPAT3	chr21:45285115-45407475	ControlUntreated	ControlTreated	OK	11.6748	9.96735	-0.228114	-1.52135	0.009	0.0632429	no
AGPAT4	AGPAT4	AGPAT4	chr6:161551056-161695107	ControlUntreated	ControlTreated	OK	2.29325	2.65748	0.212662	1.40911	0.01455	0.0867073	no
AGPAT5	AGPAT5	AGPAT5	chr8:6565877-6619021	ControlUntreated	ControlTreated	OK	14.498	14.0879	-0.0413945	-0.261571	0.6446	0.83043	no
AGPAT6	AGPAT6	AGPAT6	chr8:41386724-41482520	ControlUntreated	ControlTreated	OK	10.7148	9.24326	-0.213135	-1.27049	0.02725	0.132347	no
AGPAT9	AGPAT9	AGPAT9	chr4:84457066-84527027	ControlUntreated	ControlTreated	OK	16.148	15.6581	-0.0444403	-0.316254	0.58195	0.790153	no
AGPS	AGPS	AGPS	chr2:178257470-178408564	ControlUntreated	ControlTreated	OK	8.78494	8.42535	-0.0602963	-0.397301	0.4848	0.723091	no
AGR2	AGR2	AGR2	chr7:16832263-16844738	ControlUntreated	ControlTreated	OK	276.402	261.305	-0.0810353	-0.537354	0.3444	0.602018	no
AGRN	AGRN	AGRN	chr1:955502-991499	ControlUntreated	ControlTreated	OK	178.31	137.041	-0.379777	-2.54377	5e-05	0.00138521	yes
AGTPBP1	AGTPBP1	AGTPBP1	chr9:88161453-88356944	ControlUntreated	ControlTreated	OK	2.41822	2.85168	0.23787	1.14041	0.03225	0.145859	no
AGTRAP	AGTRAP	AGTRAP	chr1:11796141-11810828	ControlUntreated	ControlTreated	OK	22.1647	23.3438	0.074776	0.541411	0.3315	0.590326	no
AHCTF1	AHCTF1	AHCTF1	chr1:247002401-247094726	ControlUntreated	ControlTreated	OK	8.33499	7.74923	-0.105127	-0.676215	0.23075	0.481429	no
AHCY	AHCY	AHCY	chr20:32868070-32899608	ControlUntreated	ControlTreated	OK	59.5427	60.1577	0.0148231	0.0962805	0.86435	0.946977	no
AHCYL1	AHCYL1	AHCYL1	chr1:110527386-110566364	ControlUntreated	ControlTreated	OK	24.0513	20.2638	-0.247211	-1.56039	0.00695	0.0532016	no
AHCYL2	AHCYL2	AHCYL2	chr7:128864854-129070052	ControlUntreated	ControlTreated	OK	7.46096	6.87588	-0.117817	-0.807743	0.1589	0.39036	no
AHDC1	AHDC1	AHDC1	chr1:27860755-27930005	ControlUntreated	ControlTreated	OK	6.11019	5.11966	-0.255171	-1.88006	0.00135	0.0170829	yes
AHI1	AHI1	AHI1	chr6:135605109-135818903	ControlUntreated	ControlTreated	OK	3.26812	3.59207	0.136355	0.787288	0.15395	0.383505	no
AHNAK	AHNAK	AHNAK	chr11:62201013-62314332	ControlUntreated	ControlTreated	OK	59.1741	42.7315	-0.469665	-2.37054	5e-05	0.00138521	yes
AHNAK2	AHNAK2	AHNAK2	chr14:105403590-105444694	ControlUntreated	ControlTreated	OK	21.7232	16.1367	-0.428893	-2.87288	5e-05	0.00138521	yes
AHR	AHR	AHR	chr7:17338275-17385775	ControlUntreated	ControlTreated	OK	33.6105	34.7324	0.04737	0.314373	0.58125	0.789833	no
AHRR	AHRR	AHRR	chr5:271735-438405	ControlUntreated	ControlTreated	OK	2.64625	2.6286	-0.00965593	-0.0166312	0.9786	0.991309	no
AHSA1	AHSA1	AHSA1	chr14:77924372-77935815	ControlUntreated	ControlTreated	OK	138.584	161.355	0.219475	1.44959	0.01025	0.0686903	no
AHSA2	AHSA2	AHSA2	chr2:61404554-61697849	ControlUntreated	ControlTreated	OK	23.0522	21.7492	-0.0839421	-0.270029	0.6399	0.827698	no
AIDA	AIDA	AIDA	chr1:222841354-222885864	ControlUntreated	ControlTreated	OK	12.2462	11.6739	-0.0690479	-0.503431	0.38665	0.643315	no
AIF1	AIF1	AIF1	chr6_ssto_hap7:2913800-2915605	ControlUntreated	ControlTreated	OK	0.527032	0.958177	0.862403	0.535662	0.27275	0.529755	no
AIF1L	AIF1L	AIF1L	chr9:133971862-133998539	ControlUntreated	ControlTreated	OK	1.37746	1.22173	-0.17308	-0.499841	0.3292	0.587677	no
AIFM1	AIFM1	AIFM1	chrX:129263337-129299861	ControlUntreated	ControlTreated	OK	13.705	13.5291	-0.0186367	-0.152753	0.78335	0.908848	no
AIFM2	AIFM2	AIFM2	chr10:71812356-71892690	ControlUntreated	ControlTreated	OK	17.7165	18.2327	0.0414324	0.228687	0.69	0.85591	no
AIG1	AIG1	AIG1	chr6:143380499-143661480	ControlUntreated	ControlTreated	OK	28.4673	27.8817	-0.0299866	-0.204929	0.71965	0.873061	no
AIM1	AIM1	AIM1	chr6:106959729-107018324	ControlUntreated	ControlTreated	OK	12.4232	12.1228	-0.0353134	-0.225654	0.6943	0.858607	no
AIM2	AIM2	AIM2	chr1:159032274-159046647	ControlUntreated	ControlTreated	OK	1.5396	1.25841	-0.290952	-0.609363	0.2953	0.554689	no
AIMP1	AIMP1	AIMP1	chr4:106965473-107270381	ControlUntreated	ControlTreated	OK	23.6463	25.838	0.127881	0.684327	0.2319	0.482899	no
AIMP2	AIMP2	AIMP2	chr7:6048881-6098860	ControlUntreated	ControlTreated	OK	30.1936	32.6292	0.111921	0.327339	0.5645	0.779865	no
AIP	AIP	AIP	chr11:67250499-67258579	ControlUntreated	ControlTreated	OK	108.866	113.283	0.0573704	0.374192	0.52065	0.748111	no
AJUBA	AJUBA	AJUBA	chr14:23440382-23451851	ControlUntreated	ControlTreated	OK	56.0214	55.3093	-0.0184557	-0.115386	0.8396	0.934962	no
AK1	AK1	AK1	chr9:130628758-130640022	ControlUntreated	ControlTreated	OK	15.2272	16.5933	0.12395	0.905859	0.11225	0.318502	no
AK2	AK2	AK2	chr1:33473540-33502512	ControlUntreated	ControlTreated	OK	58.9274	52.6923	-0.161348	-1.05277	0.06875	0.235888	no
AK3	AK3	AK3	chr9:4709556-4742043	ControlUntreated	ControlTreated	OK	9.09408	8.1384	-0.160183	-1.08941	0.05905	0.214774	no
AK4	AK4	AK4	chr1:65613231-65697828	ControlUntreated	ControlTreated	OK	16.4584	15.0914	-0.125096	-0.799594	0.16665	0.401174	no
AK5	AK5	AK5	chr1:77747661-78025654	ControlUntreated	ControlTreated	OK	1.58957	1.58057	-0.00818542	-0.0282808	0.9611	0.98645	no
AK6	AK6	AK6	chr5:68647552-68710630	ControlUntreated	ControlTreated	OK	37.1989	45.4001	0.287437	0.853545	0.1362	0.357192	no
AK8	AK8	AK8	chr9:135600964-135754198	ControlUntreated	ControlTreated	OK	1.90074	1.27042	-0.581259	-1.5475	0.00925	0.0642027	no
AK9	AK9	AK9	chr6:109814058-110012415	ControlUntreated	ControlTreated	OK	4.78572	4.88142	0.0285629	0.160683	0.782	0.908184	no
AKAP1	AKAP1	AKAP1	chr17:55162552-55198710	ControlUntreated	ControlTreated	OK	29.1244	24.0887	-0.273874	-1.7568	0.0024	0.0253245	yes
AKAP10	AKAP10	AKAP10	chr17:19807764-19881169	ControlUntreated	ControlTreated	OK	12.9755	14.0471	0.114489	0.852488	0.13845	0.360407	no
AKAP11	AKAP11	AKAP11	chr13:42846288-42897403	ControlUntreated	ControlTreated	OK	2.98691	2.27452	-0.393089	-3.08712	5e-05	0.00138521	yes
AKAP12	AKAP12	AKAP12	chr6:151561133-151679694	ControlUntreated	ControlTreated	OK	38.8718	35.5442	-0.129109	-0.863605	0.1339	0.354228	no
AKAP13	AKAP13	AKAP13	chr15:85923826-86292589	ControlUntreated	ControlTreated	OK	9.36274	8.38178	-0.159674	-0.994758	0.08545	0.26921	no
AKAP17A	AKAP17A	AKAP17A	chrY:1660485-1711974	ControlUntreated	ControlTreated	OK	40.2236	41.0417	0.0290479	0.188382	0.7407	0.884566	no
AKAP2	AKAP2	AKAP2	chr9:112403067-112934791	ControlUntreated	ControlTreated	OK	47.4851	42.668	-0.154318	-1.03318	0.06985	0.237907	no
AKAP3	AKAP3	AKAP3	chr12:4724673-4758213	ControlUntreated	ControlTreated	OK	1.15258	1.0777	-0.0969152	-0.210903	0.62325	0.817584	no
AKAP6	AKAP6	AKAP6	chr14:32798478-33302268	ControlUntreated	ControlTreated	OK	1.89138	1.73665	-0.123136	-0.828078	0.14875	0.375363	no
AKAP7	AKAP7	AKAP7	chr6:131456825-131604675	ControlUntreated	ControlTreated	OK	1.16922	1.40272	0.262686	0.734501	0.1842	0.426091	no
AKAP8	AKAP8	AKAP8	chr19:15464331-15490612	ControlUntreated	ControlTreated	OK	16.1063	18.8789	0.229147	1.66557	0.004	0.0359945	yes
AKAP8L	AKAP8L	AKAP8L	chr19:15490858-15529932	ControlUntreated	ControlTreated	OK	75.7999	82.6491	0.124804	0.813579	0.15615	0.386816	no
AKAP9	AKAP9	AKAP9	chr7:91570188-91739987	ControlUntreated	ControlTreated	OK	9.70199	9.75503	0.00786575	0.0510436	0.92655	0.970734	no
AKIP1	AKIP1	AKIP1	chr11:8932700-8954553	ControlUntreated	ControlTreated	OK	18.9792	19.4774	0.0373798	0.254971	0.63555	0.825057	no
AKIRIN1	AKIRIN1	AKIRIN1	chr1:39456915-39471737	ControlUntreated	ControlTreated	OK	34.7764	36.1901	0.057486	0.368174	0.5298	0.755341	no
AKIRIN2	AKIRIN2	AKIRIN2	chr6:88384577-88411985	ControlUntreated	ControlTreated	OK	36.2908	41.4192	0.190694	1.26705	0.0265	0.13021	no
AKNA	AKNA	AKNA	chr9:117096432-117156685	ControlUntreated	ControlTreated	OK	1.48165	1.33689	-0.148331	-0.743017	0.1934	0.437806	no
AKR1A1	AKR1A1	AKR1A1	chr1:46016454-46035723	ControlUntreated	ControlTreated	OK	21.5149	21.687	0.0114958	0.0902966	0.86735	0.947999	no
AKR1B1	AKR1B1	AKR1B1	chr7:134127106-134143888	ControlUntreated	ControlTreated	OK	2.20129	2.3806	0.112978	0.293565	0.60965	0.80887	no
AKR1C3	AKR1C3	AKR1C3	chr10:5090957-5149878	ControlUntreated	ControlTreated	OK	1.14334	1.13293	-0.0132009	-0.0198204	0.96655	0.987971	no
AKR7A2	AKR7A2	AKR7A2	chr1:19629201-19638640	ControlUntreated	ControlTreated	OK	9.46801	8.65819	-0.128997	-0.940104	0.10515	0.305957	no
AKT1	AKT1	AKT1	chr14:105235686-105262080	ControlUntreated	ControlTreated	OK	68.5322	65.3705	-0.0681423	-0.447913	0.4352	0.684968	no
AKT1S1	AKT1S1	AKT1S1	chr19:50372289-50392007	ControlUntreated	ControlTreated	OK	93.6181	102.376	0.129016	0.700729	0.2242	0.473299	no
AKT2	AKT2	AKT2	chr19:40736223-40791302	ControlUntreated	ControlTreated	OK	11.1399	8.97397	-0.311918	-2.34834	5e-05	0.00138521	yes
AKT3	AKT3	AKT3	chr1:243419306-244006886	ControlUntreated	ControlTreated	OK	13.2825	10.0856	-0.397235	-1.18657	0.0398	0.166904	no
AKTIP	AKTIP	AKTIP	chr16:53468350-53537216	ControlUntreated	ControlTreated	OK	5.80498	5.74292	-0.0155068	-0.0380596	0.94715	0.97934	no
ALAD	ALAD	ALAD	chr9:116148591-116163618	ControlUntreated	ControlTreated	OK	11.6979	10.7651	-0.119877	-0.877303	0.1288	0.346286	no
ALAS1	ALAS1	ALAS1	chr3:52232098-52248343	ControlUntreated	ControlTreated	OK	48.0687	55.8618	0.216764	1.40174	0.01485	0.0880118	no
ALCAM	ALCAM	ALCAM	chr3:105085556-105295757	ControlUntreated	ControlTreated	OK	45.3079	41.2038	-0.136984	-0.898944	0.1166	0.325665	no
ALDH18A1	ALDH18A1	ALDH18A1	chr10:97365685-97416567	ControlUntreated	ControlTreated	OK	28.4669	25.4873	-0.159508	-1.01581	0.0741	0.246325	no
ALDH1A3	ALDH1A3	ALDH1A3	chr15:101419896-101456830	ControlUntreated	ControlTreated	OK	86.4883	67.9194	-0.348681	-2.33091	0.00015	0.00337332	yes
ALDH1B1	ALDH1B1	ALDH1B1	chr9:38392660-38398662	ControlUntreated	ControlTreated	OK	4.28097	3.72231	-0.201739	-1.07594	0.06245	0.222297	no
ALDH2	ALDH2	ALDH2	chr12:112204690-112247789	ControlUntreated	ControlTreated	OK	3.66927	3.53781	-0.0526366	-0.20126	0.7176	0.871792	no
ALDH3A1	ALDH3A1	ALDH3A1	chr17:19641297-19651746	ControlUntreated	ControlTreated	OK	7.51629	7.13013	-0.076091	-0.401319	0.4778	0.717559	no
ALDH3A2	ALDH3A2	ALDH3A2	chr17:19552063-19580908	ControlUntreated	ControlTreated	OK	24.8999	18.6564	-0.416468	-2.69342	5e-05	0.00138521	yes
ALDH3B1	ALDH3B1	ALDH3B1	chr11:67776016-67796749	ControlUntreated	ControlTreated	OK	9.78378	8.93694	-0.130612	-0.98283	0.07615	0.250012	no
ALDH4A1	ALDH4A1	ALDH4A1	chr1:19197923-19229293	ControlUntreated	ControlTreated	OK	3.74582	3.15968	-0.245502	-1.19282	0.02695	0.131676	no
ALDH5A1	ALDH5A1	ALDH5A1	chr6:24495196-24537435	ControlUntreated	ControlTreated	OK	1.27489	1.21025	-0.0750706	-0.288103	0.6155	0.8119	no
ALDH6A1	ALDH6A1	ALDH6A1	chr14:74486058-74551196	ControlUntreated	ControlTreated	OK	2.34266	1.78064	-0.395754	-1.54141	0.00235	0.0249791	yes
ALDH7A1	ALDH7A1	ALDH7A1	chr5:125877532-125931082	ControlUntreated	ControlTreated	OK	15.0311	14.7026	-0.0318708	-0.199964	0.72695	0.877909	no
ALDH9A1	ALDH9A1	ALDH9A1	chr1:165631448-165667900	ControlUntreated	ControlTreated	OK	24.6979	25.3792	0.0392608	0.298381	0.59745	0.80106	no
ALDOA	ALDOA	ALDOA	chr16:30064410-30081741	ControlUntreated	ControlTreated	OK	936.316	970.277	0.051402	0.342455	0.55635	0.773943	no
ALDOC	ALDOC	ALDOC	chr17:26900132-26903951	ControlUntreated	ControlTreated	OK	40.0454	38.038	-0.0741969	-0.56266	0.33275	0.5915	no
ALG1	ALG1	ALG1	chr16:5121809-5147821	ControlUntreated	ControlTreated	OK	6.32312	6.43229	0.0246942	0.13207	0.815	0.923917	no
ALG10	ALG10	ALG10	chr12:34175215-34181236	ControlUntreated	ControlTreated	OK	1.60877	1.37359	-0.228013	-0.746746	0.1993	0.444769	no
ALG10B	ALG10B	ALG10B	chr12:38710556-38723528	ControlUntreated	ControlTreated	OK	1.75989	1.45202	-0.277419	-1.33483	0.01085	0.0716056	no
ALG11	ALG11	ALG11	chr13:52586522-52607736	ControlUntreated	ControlTreated	OK	9.41289	10.1798	0.113003	0.472101	0.41145	0.665361	no
ALG12	ALG12	ALG12	chr22:50296853-50312106	ControlUntreated	ControlTreated	OK	10.4634	10.3208	-0.0198018	-0.147373	0.80045	0.917326	no
ALG13	ALG13	ALG13	chrX:110924345-111003875	ControlUntreated	ControlTreated	OK	7.29823	7.50146	0.0396236	0.260839	0.60465	0.805735	no
ALG14	ALG14	ALG14	chr1:95448278-95538507	ControlUntreated	ControlTreated	OK	4.1057	3.37307	-0.283564	-0.735064	0.1645	0.397837	no
ALG1L	ALG1L	ALG1L	chr3:125635443-125655887	ControlUntreated	ControlTreated	OK	1.04129	0.954829	-0.125058	-0.141496	0.7951	0.913503	no
ALG2	ALG2	ALG2	chr9:101978706-101984246	ControlUntreated	ControlTreated	OK	19.2234	19.9659	0.0546785	0.408431	0.4753	0.715064	no
ALG3	ALG3	ALG3	chr3:183948316-183967313	ControlUntreated	ControlTreated	OK	42.6804	41.4534	-0.0420811	-0.314165	0.58135	0.789833	no
ALG5	ALG5	ALG5	chr13:37523907-37573504	ControlUntreated	ControlTreated	OK	19.1345	22.027	0.203098	1.43743	0.01185	0.0758598	no
ALG6	ALG6	ALG6	chr1:63833260-63904233	ControlUntreated	ControlTreated	OK	2.1311	1.77534	-0.263507	-1.0178	0.0787	0.254914	no
ALG8	ALG8	ALG8	chr11:77726760-77850699	ControlUntreated	ControlTreated	OK	37.8524	39.1829	0.0498393	0.170901	0.76365	0.897728	no
ALG9	ALG9	ALG9	chr11:111652918-111742305	ControlUntreated	ControlTreated	OK	3.22711	3.27479	0.021161	0.14043	0.80115	0.917516	no
ALKBH1	ALKBH1	ALKBH1	chr14:78138748-78174356	ControlUntreated	ControlTreated	OK	12.8112	14.7425	0.202575	1.54653	0.00845	0.0604546	no
ALKBH2	ALKBH2	ALKBH2	chr12:109525992-109531293	ControlUntreated	ControlTreated	OK	24.7548	24.1252	-0.0371654	-0.243759	0.6498	0.833518	no
ALKBH3	ALKBH3	ALKBH3	chr11:43902356-43942494	ControlUntreated	ControlTreated	OK	32.8159	33.8597	0.0451733	0.314682	0.5776	0.787765	no
ALKBH4	ALKBH4	ALKBH4	chr7:102073976-102105321	ControlUntreated	ControlTreated	OK	8.8729	8.9088	0.00582532	0.0230635	0.96255	0.986515	no
ALKBH5	ALKBH5	ALKBH5	chr17:18086866-18113267	ControlUntreated	ControlTreated	OK	43.9496	43.622	-0.0107936	-0.0706488	0.8989	0.960021	no
ALKBH6	ALKBH6	ALKBH6	chr19:36500017-36505145	ControlUntreated	ControlTreated	OK	6.59638	5.57802	-0.241923	-0.706805	0.1591	0.390507	no
ALKBH7	ALKBH7	ALKBH7	chr19:6372443-6375261	ControlUntreated	ControlTreated	OK	40.151	37.9314	-0.0820454	-0.595595	0.30545	0.565434	no
ALKBH8	ALKBH8	ALKBH8	chr11:107373452-107436461	ControlUntreated	ControlTreated	OK	3.30965	3.55036	0.101289	0.563092	0.3071	0.566957	no
ALLC	ALLC	ALLC	chr2:3705785-3750260	ControlUntreated	ControlTreated	OK	1.87224	1.80591	-0.0520398	-0.122248	0.83995	0.935025	no
ALMS1	ALMS1	ALMS1	chr2:73612885-73837046	ControlUntreated	ControlTreated	OK	3.56484	3.36002	-0.0853636	-0.616841	0.28085	0.539134	no
ALOX12-AS1	ALOX12-AS1	ALOX12-AS1	chr17:6888441-6915653	ControlUntreated	ControlTreated	OK	4.35421	4.08846	-0.0908561	-0.191637	0.7378	0.883611	no
ALOX12P2	ALOX12P2	ALOX12P2	chr17:6756894-6803668	ControlUntreated	ControlTreated	OK	2.84197	3.17392	0.159373	0.587735	0.28165	0.540431	no
ALOXE3	ALOXE3	ALOXE3	chr17:7999217-8022234	ControlUntreated	ControlTreated	OK	8.14686	9.01527	0.146126	1.13791	0.0443	0.179642	no
ALPK1	ALPK1	ALPK1	chr4:113218498-113363764	ControlUntreated	ControlTreated	OK	3.13604	3.26013	0.0559872	0.348717	0.53225	0.757176	no
ALS2	ALS2	ALS2	chr2:202564985-202645895	ControlUntreated	ControlTreated	OK	11.1684	11.104	-0.00834247	-0.0469645	0.9365	0.974754	no
ALS2CL	ALS2CL	ALS2CL	chr3:46710484-46735194	ControlUntreated	ControlTreated	OK	5.19718	4.57202	-0.184897	-1.17411	0.033	0.147813	no
ALYREF	ALYREF	ALYREF	chr17:79845710-79858409	ControlUntreated	ControlTreated	OK	99.1897	107.663	0.118261	0.566521	0.32365	0.58258	no
AMACR	AMACR	AMACR	chr5:33987090-34124633	ControlUntreated	ControlTreated	OK	3.99514	4.1237	0.0456916	0.168586	0.75835	0.894339	no
AMBRA1	AMBRA1	AMBRA1	chr11:46417961-46615619	ControlUntreated	ControlTreated	OK	14.8045	16.0033	0.112332	0.711068	0.21255	0.459203	no
AMD1	AMD1	AMD1	chr6:110931180-111216915	ControlUntreated	ControlTreated	OK	47.7947	44.2444	-0.111356	-0.684353	0.23035	0.481188	no
AMDHD1	AMDHD1	AMDHD1	chr12:96337070-96362370	ControlUntreated	ControlTreated	OK	0.986695	1.12559	0.19001	0.427326	0.46285	0.70538	no
AMDHD2	AMDHD2	AMDHD2	chr16:2570362-2581409	ControlUntreated	ControlTreated	OK	27.4105	25.9561	-0.0786549	-0.550222	0.3397	0.597573	no
AMELX	AMELX	AMELX	chrX:11155662-11683821	ControlUntreated	ControlTreated	OK	1.5039	1.77761	0.241235	0.238613	0.62065	0.815982	no
AMER1	AMER1	AMER1	chrX:63404996-63425624	ControlUntreated	ControlTreated	OK	2.27113	1.91989	-0.242383	-1.57473	0.0069	0.0529746	no
AMFR	AMFR	AMFR	chr16:56395363-56459450	ControlUntreated	ControlTreated	OK	37.1633	32.337	-0.200696	-1.30254	0.022	0.115416	no
AMH	AMH	AMH	chr19:2249112-2252072	ControlUntreated	ControlTreated	OK	4.4204	2.70379	-0.709197	-2.73293	0.0001	0.00250404	yes
AMIGO1	AMIGO1	AMIGO1	chr1:110049445-110052336	ControlUntreated	ControlTreated	OK	1.12148	0.879166	-0.351194	-0.826793	0.1576	0.389003	no
AMIGO2	AMIGO2	AMIGO2	chr12:47469489-47630446	ControlUntreated	ControlTreated	OK	8.25655	8.276	0.00339601	0.0257061	0.9619	0.986515	no
AMIGO3	AMIGO3	AMIGO3	chr3:49726949-49761407	ControlUntreated	ControlTreated	OK	2.78443	2.7077	-0.0403169	-0.0688288	0.9035	0.961656	no
AMMECR1	AMMECR1	AMMECR1	chrX:109437413-109699562	ControlUntreated	ControlTreated	OK	5.2285	5.03223	-0.055199	-0.17628	0.75435	0.891965	no
AMMECR1L	AMMECR1L	AMMECR1L	chr2:128619206-128643514	ControlUntreated	ControlTreated	OK	12.679	13.8068	0.122935	0.939152	0.0988	0.29432	no
AMN1	AMN1	AMN1	chr12:31824070-31882108	ControlUntreated	ControlTreated	OK	3.67873	4.05225	0.139515	0.581516	0.29585	0.555241	no
AMOTL1	AMOTL1	AMOTL1	chr11:94501507-94609918	ControlUntreated	ControlTreated	OK	3.15697	2.8282	-0.158655	-1.2415	0.0266	0.130455	no
AMOTL2	AMOTL2	AMOTL2	chr3:134074186-134094259	ControlUntreated	ControlTreated	OK	17.5907	20.6847	0.233751	1.50386	0.00905	0.0633889	no
AMPD2	AMPD2	AMPD2	chr1:110162434-110174677	ControlUntreated	ControlTreated	OK	13.6314	13.3381	-0.0313869	-0.228469	0.688	0.855245	no
AMPD3	AMPD3	AMPD3	chr11:10471867-10529126	ControlUntreated	ControlTreated	OK	13.7258	12.5753	-0.126308	-0.942598	0.1008	0.298583	no
AMT	AMT	AMT	chr3:49454210-49466757	ControlUntreated	ControlTreated	OK	3.20913	2.84627	-0.173111	-0.542099	0.3141	0.573457	no
AMTN	AMTN	AMTN	chr4:71384288-71398460	ControlUntreated	ControlTreated	OK	2.62298	3.65144	0.477254	0.963506	0.04435	0.179677	no
AMZ2	AMZ2	AMZ2	chr17:66244144-66253305	ControlUntreated	ControlTreated	OK	74.1663	79.5559	0.101204	0.615187	0.2838	0.542558	no
AMZ2P1	AMZ2P1	AMZ2P1	chr17:62962667-62971703	ControlUntreated	ControlTreated	OK	5.99467	7.08917	0.241937	1.73728	0.00255	0.0262686	yes
ANAPC1	ANAPC1	ANAPC1	chr2:112525213-112641741	ControlUntreated	ControlTreated	OK	5.99853	5.99805	-0.000114676	-0.00083788	0.99555	0.997465	no
ANAPC10	ANAPC10	ANAPC10	chr4:145915726-146050676	ControlUntreated	ControlTreated	OK	17.8691	22.6861	0.344344	0.903332	0.11915	0.329745	no
ANAPC11	ANAPC11	ANAPC11	chr17:79845710-79858409	ControlUntreated	ControlTreated	OK	98.0928	106.959	0.124839	0.514107	0.37655	0.633145	no
ANAPC13	ANAPC13	ANAPC13	chr3:134196545-134293855	ControlUntreated	ControlTreated	OK	25.2366	27.2639	0.111471	0.574196	0.31525	0.574199	no
ANAPC15	ANAPC15	ANAPC15	chr11:71709957-71823822	ControlUntreated	ControlTreated	OK	26.1031	31.0944	0.252431	0.295123	0.6196	0.81493	no
ANAPC16	ANAPC16	ANAPC16	chr10:73855789-73995618	ControlUntreated	ControlTreated	OK	14.4813	14.0845	-0.040081	-0.210701	0.7161	0.871108	no
ANAPC2	ANAPC2	ANAPC2	chr9:140069235-140084822	ControlUntreated	ControlTreated	OK	15.6988	14.7133	-0.0935362	-0.387687	0.4961	0.730885	no
ANAPC4	ANAPC4	ANAPC4	chr4:25378847-25420120	ControlUntreated	ControlTreated	OK	6.77778	7.01316	0.049252	0.29298	0.57935	0.788762	no
ANAPC5	ANAPC5	ANAPC5	chr12:121746047-121792012	ControlUntreated	ControlTreated	OK	58.4465	62.0451	0.086201	0.563202	0.33145	0.590326	no
ANAPC7	ANAPC7	ANAPC7	chr12:110810704-110841535	ControlUntreated	ControlTreated	OK	23.2186	25.3283	0.125467	0.81261	0.1572	0.388406	no
ANG	ANG	ANG	chr14:21152335-21168761	ControlUntreated	ControlTreated	OK	24.6208	28.0891	0.190131	0.760342	0.1835	0.425268	no
ANGEL1	ANGEL1	ANGEL1	chr14:77253585-77279283	ControlUntreated	ControlTreated	OK	6.49986	5.58808	-0.218055	-1.65639	0.0032	0.0308417	yes
ANGEL2	ANGEL2	ANGEL2	chr1:213165523-213189217	ControlUntreated	ControlTreated	OK	5.95197	5.73267	-0.0541602	-0.414953	0.4507	0.697145	no
ANGPT2	ANGPT2	ANGPT2	chr8:6264112-6565730	ControlUntreated	ControlTreated	OK	3.56723	4.23261	0.246744	1.19231	0.0381	0.162177	no
ANGPTL4	ANGPTL4	ANGPTL4	chr19:8429010-8439259	ControlUntreated	ControlTreated	OK	75.8944	76.0814	0.00355062	0.023101	0.9687	0.98882	no
ANK1	ANK1	ANK1	chr8:41510743-41754280	ControlUntreated	ControlTreated	OK	1.24606	1.10212	-0.177086	-0.634353	0.1786	0.418716	no
ANK3	ANK3	ANK3	chr10:61786055-62493284	ControlUntreated	ControlTreated	OK	9.3523	8.8896	-0.0732021	-0.448732	0.429	0.679977	no
ANKDD1A	ANKDD1A	ANKDD1A	chr15:65204100-65251041	ControlUntreated	ControlTreated	OK	0.947392	1.19085	0.329958	0.905328	0.1146	0.32243	no
ANKEF1	ANKEF1	ANKEF1	chr20:10004459-10288066	ControlUntreated	ControlTreated	OK	2.45729	2.22922	-0.140529	-0.624276	0.259	0.514405	no
ANKFY1	ANKFY1	ANKFY1	chr17:4066664-4167274	ControlUntreated	ControlTreated	OK	13.9029	12.3024	-0.176444	-1.13701	0.0476	0.187421	no
ANKH	ANKH	ANKH	chr5:14704908-14871887	ControlUntreated	ControlTreated	OK	1.19994	1.13241	-0.0835666	-0.384418	0.4989	0.732541	no
ANKHD1	ANKHD1	ANKHD1	chr5:139781398-139929163	ControlUntreated	ControlTreated	OK	28.3419	29.3943	0.0525958	0.238774	0.6727	0.847334	no
ANKHD1-EIF4EBP3	ANKHD1-EIF4EBP3	ANKHD1-EIF4EBP3	chr5:139781398-139929163	ControlUntreated	ControlTreated	OK	5.13088	6.17193	0.266515	0.678983	0.23745	0.48968	no
ANKIB1	ANKIB1	ANKIB1	chr7:91875547-92030698	ControlUntreated	ControlTreated	OK	19.8291	19.3988	-0.0316547	-0.205175	0.7247	0.876248	no
ANKLE1	ANKLE1	ANKLE1	chr19:17392453-17398455	ControlUntreated	ControlTreated	OK	1.16149	1.09183	-0.0892233	-0.22093	0.6515	0.835123	no
ANKLE2	ANKLE2	ANKLE2	chr12:133302252-133338474	ControlUntreated	ControlTreated	OK	27.2398	25.5568	-0.0920089	-0.595779	0.29665	0.555795	no
ANKMY1	ANKMY1	ANKMY1	chr2:241418838-241503431	ControlUntreated	ControlTreated	OK	2.98889	3.08966	0.047836	0.14621	0.7696	0.901004	no
ANKMY2	ANKMY2	ANKMY2	chr7:16639400-16685442	ControlUntreated	ControlTreated	OK	16.336	18.396	0.171333	1.22604	0.03055	0.141543	no
ANKRA2	ANKRA2	ANKRA2	chr5:72848024-72861511	ControlUntreated	ControlTreated	OK	9.66698	9.95798	0.0427875	0.297044	0.6033	0.804909	no
ANKRD1	ANKRD1	ANKRD1	chr10:92671856-92681032	ControlUntreated	ControlTreated	OK	33.9237	39.5401	0.221023	1.51687	0.00855	0.0608026	no
ANKRD10	ANKRD10	ANKRD10	chr13:111530886-111567454	ControlUntreated	ControlTreated	OK	62.4321	67.5425	0.113508	0.680575	0.23385	0.485098	no
ANKRD11	ANKRD11	ANKRD11	chr16:89334028-89556969	ControlUntreated	ControlTreated	OK	44.9817	37.8449	-0.249238	-1.35452	0.01865	0.102768	no
ANKRD12	ANKRD12	ANKRD12	chr18:9136750-9285983	ControlUntreated	ControlTreated	OK	21.0399	24.9382	0.24523	1.62569	0.0046	0.0396929	yes
ANKRD13A	ANKRD13A	ANKRD13A	chr12:110437234-110477235	ControlUntreated	ControlTreated	OK	27.5304	29.4577	0.0976152	0.629682	0.2696	0.525991	no
ANKRD13B	ANKRD13B	ANKRD13B	chr17:27920526-27948441	ControlUntreated	ControlTreated	OK	1.79265	1.09284	-0.714013	-2.19232	0.00095	0.0134164	yes
ANKRD13C	ANKRD13C	ANKRD13C	chr1:70724684-70820417	ControlUntreated	ControlTreated	OK	8.81926	8.7568	-0.0102527	-0.075788	0.8956	0.958308	no
ANKRD13D	ANKRD13D	ANKRD13D	chr11:67056761-67069955	ControlUntreated	ControlTreated	OK	22.624	24.4776	0.113611	0.833114	0.1433	0.36745	no
ANKRD16	ANKRD16	ANKRD16	chr10:5903688-5979558	ControlUntreated	ControlTreated	OK	2.90699	3.36227	0.209909	0.419978	0.4586	0.702916	no
ANKRD17	ANKRD17	ANKRD17	chr4:73940501-74124502	ControlUntreated	ControlTreated	OK	24.7716	24.5311	-0.0140719	-0.0940823	0.8687	0.948302	no
ANKRD18B	ANKRD18B	ANKRD18B	chr9:33524410-33573001	ControlUntreated	ControlTreated	OK	2.66767	3.06465	0.200141	1.00696	0.08295	0.263694	no
ANKRD20A5P	ANKRD20A5P	ANKRD20A5P	chr18:14179095-14227049	ControlUntreated	ControlTreated	OK	2.9988	3.15271	0.0722071	0.37465	0.5174	0.745581	no
ANKRD23	ANKRD23	ANKRD23	chr2:97503650-97509758	ControlUntreated	ControlTreated	OK	1.52884	1.14593	-0.415922	-1.15685	0.04725	0.186947	no
ANKRD24	ANKRD24	ANKRD24	chr19:4183350-4224811	ControlUntreated	ControlTreated	OK	1.60585	1.32619	-0.276049	-1.01825	0.08255	0.262936	no
ANKRD26	ANKRD26	ANKRD26	chr10:27293044-27389427	ControlUntreated	ControlTreated	OK	3.73056	3.838	0.040964	0.307367	0.57435	0.786229	no
ANKRD27	ANKRD27	ANKRD27	chr19:33087906-33166102	ControlUntreated	ControlTreated	OK	4.59522	4.81142	0.0663292	0.464432	0.4241	0.675723	no
ANKRD28	ANKRD28	ANKRD28	chr3:15708743-15901053	ControlUntreated	ControlTreated	OK	15.0345	14.9211	-0.0109146	-0.0700405	0.9033	0.961656	no
ANKRD29	ANKRD29	ANKRD29	chr18:21178889-21242849	ControlUntreated	ControlTreated	OK	18.0024	17.2212	-0.0640038	-0.48501	0.39775	0.653267	no
ANKRD30A	ANKRD30A	ANKRD30A	chr10:37414784-37521495	ControlUntreated	ControlTreated	OK	4.19937	3.46649	-0.276698	-1.73558	0.00245	0.0256649	yes
ANKRD30B	ANKRD30B	ANKRD30B	chr18:14748238-14852737	ControlUntreated	ControlTreated	OK	7.33456	8.13728	0.149837	1.10178	0.05505	0.205624	no
ANKRD32	ANKRD32	ANKRD32	chr5:93954390-94031573	ControlUntreated	ControlTreated	OK	1.77768	2.12065	0.254504	1.04394	0.06525	0.227964	no
ANKRD33B	ANKRD33B	ANKRD33B	chr5:10564434-10657928	ControlUntreated	ControlTreated	OK	5.37885	5.28714	-0.0248088	-0.183779	0.75055	0.890146	no
ANKRD34A	ANKRD34A	ANKRD34A	chr1:144146810-146467744	ControlUntreated	ControlTreated	OK	2.00708	1.93108	-0.055689	-0.0232553	0.80435	0.918978	no
ANKRD36	ANKRD36	ANKRD36	chr2:97779232-97930257	ControlUntreated	ControlTreated	OK	1.36681	0.950298	-0.524363	-2.13486	0.0007	0.0109289	yes
ANKRD36C	ANKRD36C	ANKRD36C	chr2:96515295-96658068	ControlUntreated	ControlTreated	OK	3.53414	3.25063	-0.120638	-0.98292	0.0833	0.264549	no
ANKRD37	ANKRD37	ANKRD37	chr4:186317839-186347139	ControlUntreated	ControlTreated	OK	20.5988	33.5819	0.70512	2.93272	5e-05	0.00138521	yes
ANKRD39	ANKRD39	ANKRD39	chr2:97513723-97523756	ControlUntreated	ControlTreated	OK	19.1225	17.2148	-0.151622	-0.847929	0.13995	0.362126	no
ANKRD40	ANKRD40	ANKRD40	chr17:48770550-48785270	ControlUntreated	ControlTreated	OK	28.12	24.6581	-0.189538	-1.22235	0.03335	0.149022	no
ANKRD42	ANKRD42	ANKRD42	chr11:82904780-82967141	ControlUntreated	ControlTreated	OK	8.14349	7.63857	-0.0923432	-0.623089	0.25555	0.510982	no
ANKRD44	ANKRD44	ANKRD44	chr2:197851385-198175521	ControlUntreated	ControlTreated	OK	1.88891	1.64238	-0.201769	-0.731976	0.16465	0.398126	no
ANKRD45	ANKRD45	ANKRD45	chr1:173577474-173639001	ControlUntreated	ControlTreated	OK	1.58922	1.69781	0.095351	0.29808	0.603	0.804854	no
ANKRD46	ANKRD46	ANKRD46	chr8:101521979-101572014	ControlUntreated	ControlTreated	OK	8.82916	9.46538	0.100384	0.730863	0.1921	0.436342	no
ANKRD49	ANKRD49	ANKRD49	chr11:94227152-94232744	ControlUntreated	ControlTreated	OK	6.08204	5.95859	-0.0295828	-0.149605	0.7961	0.914111	no
ANKRD50	ANKRD50	ANKRD50	chr4:125585203-125633887	ControlUntreated	ControlTreated	OK	7.99991	6.95331	-0.202282	-1.38806	0.01705	0.0966934	no
ANKRD52	ANKRD52	ANKRD52	chr12:56623819-56652143	ControlUntreated	ControlTreated	OK	15.9683	11.2872	-0.500516	-3.23403	5e-05	0.00138521	yes
ANKRD53	ANKRD53	ANKRD53	chr2:71205574-71212629	ControlUntreated	ControlTreated	OK	1.3485	1.33122	-0.0186057	-0.0422955	0.9348	0.973918	no
ANKRD54	ANKRD54	ANKRD54	chr22:38226861-38240378	ControlUntreated	ControlTreated	OK	8.07445	8.89196	0.139138	0.8106	0.13015	0.348342	no
ANKRD6	ANKRD6	ANKRD6	chr6:90142896-90529513	ControlUntreated	ControlTreated	OK	1.17078	1.08209	-0.113648	-0.161206	0.77635	0.904595	no
ANKRD61	ANKRD61	ANKRD61	chr7:6048881-6098860	ControlUntreated	ControlTreated	OK	0.934795	0.983674	0.0735312	0.0352195	0.95615	0.984423	no
ANKRD62P1-PARP4P3	ANKRD62P1-PARP4P3	ANKRD62P1-PARP4P3	chr22:17134598-17156430	ControlUntreated	ControlTreated	OK	0.893319	1.09752	0.297005	0.527537	0.3523	0.610105	no
ANKRD9	ANKRD9	ANKRD9	chr14:102973197-102976128	ControlUntreated	ControlTreated	OK	15.3084	9.93357	-0.62394	-4.08715	5e-05	0.00138521	yes
ANKS1A	ANKS1A	ANKS1A	chr6:34857037-35059190	ControlUntreated	ControlTreated	OK	11.5722	10.6652	-0.117752	-0.737805	0.19215	0.436342	no
ANKS3	ANKS3	ANKS3	chr16:4746510-4799397	ControlUntreated	ControlTreated	OK	9.17534	9.19937	0.00377345	0.0262779	0.96115	0.98645	no
ANKS6	ANKS6	ANKS6	chr9:101494290-101558794	ControlUntreated	ControlTreated	OK	4.95665	3.97183	-0.319563	-2.39048	5e-05	0.00138521	yes
ANKZF1	ANKZF1	ANKZF1	chr2:220094478-220110151	ControlUntreated	ControlTreated	OK	63.6122	63.0052	-0.0138321	-0.0889104	0.8744	0.950172	no
ANLN	ANLN	ANLN	chr7:36363758-36493401	ControlUntreated	ControlTreated	OK	9.3558	11.3186	0.274756	1.91665	0.00105	0.0144372	yes
ANO1	ANO1	ANO1	chr11:69924407-70035652	ControlUntreated	ControlTreated	OK	10.646	10.0595	-0.0817485	-0.590772	0.3043	0.564107	no
ANO10	ANO10	ANO10	chr3:43407817-43663560	ControlUntreated	ControlTreated	OK	14.4564	13.2301	-0.127881	-0.870874	0.1293	0.346851	no
ANO6	ANO6	ANO6	chr12:45566816-45834187	ControlUntreated	ControlTreated	OK	8.37526	8.28382	-0.015837	-0.114736	0.8457	0.938298	no
ANO8	ANO8	ANO8	chr19:17420336-17445638	ControlUntreated	ControlTreated	OK	8.39157	6.12374	-0.454526	-1.44111	0.0137	0.0837501	no
ANO9	ANO9	ANO9	chr11:417929-442011	ControlUntreated	ControlTreated	OK	5.48312	5.18608	-0.0803519	-0.480096	0.40505	0.66026	no
ANOS1	ANOS1	ANOS1	chrX:8496914-8700227	ControlUntreated	ControlTreated	OK	1.79027	1.48387	-0.27081	-1.34792	0.01955	0.106067	no
ANP32A	ANP32A	ANP32A	chr15:69070874-69113261	ControlUntreated	ControlTreated	OK	48.0342	46.8671	-0.035486	-0.228658	0.68815	0.855245	no
ANP32B	ANP32B	ANP32B	chr9:100745488-100778224	ControlUntreated	ControlTreated	OK	107.842	115.213	0.0953844	0.626967	0.2714	0.528631	no
ANP32E	ANP32E	ANP32E	chr1:150190716-150208504	ControlUntreated	ControlTreated	OK	19.5811	22.4527	0.197428	1.3033	0.0231	0.119029	no
ANPEP	ANPEP	ANPEP	chr15:90328125-90358072	ControlUntreated	ControlTreated	OK	20.4169	20.3387	-0.00553773	-0.0347633	0.94915	0.98063	no
ANTXR1	ANTXR1	ANTXR1	chr2:69240275-69476459	ControlUntreated	ControlTreated	OK	21.3081	20.1035	-0.0839605	-0.474758	0.40745	0.661932	no
ANTXR2	ANTXR2	ANTXR2	chr4:80822770-80994626	ControlUntreated	ControlTreated	OK	123.31	85.5287	-0.527814	-2.90261	5e-05	0.00138521	yes
ANXA1	ANXA1	ANXA1	chr9:75766646-75785310	ControlUntreated	ControlTreated	OK	231.674	265.081	0.194339	1.30237	0.0221	0.115614	no
ANXA10	ANXA10	ANXA10	chr4:169013687-169108893	ControlUntreated	ControlTreated	OK	26.4158	26.0847	-0.0181985	-0.130788	0.8214	0.927434	no
ANXA11	ANXA11	ANXA11	chr10:81914879-81965433	ControlUntreated	ControlTreated	OK	124.057	120.926	-0.0368848	-0.244673	0.66595	0.843984	no
ANXA2	ANXA2	ANXA2	chr15:60639349-60690185	ControlUntreated	ControlTreated	OK	795.819	850.31	0.0955486	0.638103	0.26745	0.5236	no
ANXA2P1	ANXA2P1	ANXA2P1	chr4:154074269-154260474	ControlUntreated	ControlTreated	OK	0.571974	0.9798	0.776539	0.472313	0.4235	0.675284	no
ANXA2P2	ANXA2P2	ANXA2P2	chr9:33624222-33625532	ControlUntreated	ControlTreated	OK	26.4365	27.396	0.0514328	0.41194	0.47175	0.71335	no
ANXA2R	ANXA2R	ANXA2R	chr5:43014830-43093660	ControlUntreated	ControlTreated	OK	3.61063	4.09967	0.183257	0.4023	0.472	0.713479	no
ANXA3	ANXA3	ANXA3	chr4:79472741-79531605	ControlUntreated	ControlTreated	OK	46.6242	51.7328	0.150002	0.940839	0.1004	0.297928	no
ANXA4	ANXA4	ANXA4	chr2:69969126-70053596	ControlUntreated	ControlTreated	OK	42.1516	44.2975	0.0716382	0.455813	0.42245	0.674191	no
ANXA5	ANXA5	ANXA5	chr4:122589151-122618147	ControlUntreated	ControlTreated	OK	451.79	498.85	0.142951	0.962546	0.09125	0.28089	no
ANXA6	ANXA6	ANXA6	chr5:150480266-150537443	ControlUntreated	ControlTreated	OK	61.7882	59.6517	-0.0507672	-0.334689	0.5586	0.775678	no
ANXA7	ANXA7	ANXA7	chr10:75135188-75173841	ControlUntreated	ControlTreated	OK	195.764	206.375	0.0761545	0.511713	0.37245	0.629664	no
AOC2	AOC2	AOC2	chr17:40996608-41002724	ControlUntreated	ControlTreated	OK	1.85999	2.20977	0.248602	0.840637	0.13195	0.351426	no
AOC3	AOC3	AOC3	chr17:41003200-41010147	ControlUntreated	ControlTreated	OK	1.47093	1.41177	-0.0592234	-0.167467	0.75335	0.891542	no
AOX1	AOX1	AOX1	chr2:201450730-201536217	ControlUntreated	ControlTreated	OK	17.403	16.9204	-0.0405785	-0.257643	0.65485	0.837822	no
AP1AR	AP1AR	AP1AR	chr4:113152894-113191211	ControlUntreated	ControlTreated	OK	9.70362	10.7948	0.153741	1.15813	0.03825	0.162603	no
AP1B1	AP1B1	AP1B1	chr22:29723668-29784572	ControlUntreated	ControlTreated	OK	22.0025	22.046	0.00284748	0.0179714	0.9757	0.990706	no
AP1G1	AP1G1	AP1G1	chr16:71762904-71842976	ControlUntreated	ControlTreated	OK	22.819	20.8043	-0.133353	-0.876245	0.1263	0.341832	no
AP1G2	AP1G2	AP1G2	chr14:23980968-24048009	ControlUntreated	ControlTreated	OK	30.3503	29.3472	-0.0484878	-0.255894	0.6578	0.839151	no
AP1M1	AP1M1	AP1M1	chr19:16308664-16346156	ControlUntreated	ControlTreated	OK	26.7678	25.6063	-0.063995	-0.487516	0.3944	0.650308	no
AP1S1	AP1S1	AP1S1	chr7:100797685-100804557	ControlUntreated	ControlTreated	OK	120.488	123.709	0.0380515	0.248482	0.6664	0.843984	no
AP1S2	AP1S2	AP1S2	chrX:15843928-15873137	ControlUntreated	ControlTreated	OK	15.053	16.4501	0.128045	0.901882	0.1131	0.319591	no
AP1S3	AP1S3	AP1S3	chr2:224620046-224702319	ControlUntreated	ControlTreated	OK	3.99799	3.90647	-0.0334065	-0.197442	0.72465	0.876248	no
AP2A1	AP2A1	AP2A1	chr19:50270179-50316567	ControlUntreated	ControlTreated	OK	46.2937	41.8362	-0.146062	-0.948665	0.1008	0.298583	no
AP2A2	AP2A2	AP2A2	chr11:925808-1012245	ControlUntreated	ControlTreated	OK	18.0368	17.2634	-0.0632291	-0.399932	0.4825	0.721064	no
AP2B1	AP2B1	AP2B1	chr17:33914281-34053436	ControlUntreated	ControlTreated	OK	20.7999	19.2545	-0.111382	-0.72246	0.2086	0.455124	no
AP2M1	AP2M1	AP2M1	chr3:183892633-183901879	ControlUntreated	ControlTreated	OK	254.943	253.562	-0.00783473	-0.0527257	0.92935	0.971895	no
AP2S1	AP2S1	AP2S1	chr19:47341414-47354252	ControlUntreated	ControlTreated	OK	91.5416	101.68	0.151532	0.9426	0.1038	0.303794	no
AP3B1	AP3B1	AP3B1	chr5:77298149-77590579	ControlUntreated	ControlTreated	OK	12.7373	11.5323	-0.143371	-1.05248	0.06505	0.227448	no
AP3D1	AP3D1	AP3D1	chr19:2100986-2151556	ControlUntreated	ControlTreated	OK	49.7784	48.3586	-0.0417464	-0.276847	0.6305	0.821796	no
AP3M1	AP3M1	AP3M1	chr10:75880014-75910826	ControlUntreated	ControlTreated	OK	48.4426	40.1321	-0.271522	-1.79831	0.0021	0.0232123	yes
AP3M2	AP3M2	AP3M2	chr8:42010463-42028701	ControlUntreated	ControlTreated	OK	6.88963	6.55489	-0.0718548	-0.534651	0.33845	0.596429	no
AP3S1	AP3S1	AP3S1	chr5:115177618-115249778	ControlUntreated	ControlTreated	OK	94.9931	106.96	0.171172	1.10537	0.05265	0.20069	no
AP3S2	AP3S2	AP3S2	chr15:90373830-90456222	ControlUntreated	ControlTreated	OK	5.99623	6.39485	0.0928548	0.533943	0.353	0.610657	no
AP4B1	AP4B1	AP4B1	chr1:114355233-114447746	ControlUntreated	ControlTreated	OK	2.69039	3.66295	0.44519	1.86711	0.0004	0.007184	yes
AP4E1	AP4E1	AP4E1	chr15:51200868-51298097	ControlUntreated	ControlTreated	OK	4.93541	4.91525	-0.00590263	-0.042547	0.9403	0.976575	no
AP4M1	AP4M1	AP4M1	chr7:99690350-99723128	ControlUntreated	ControlTreated	OK	5.31323	5.25761	-0.0151814	-0.0185162	0.9743	0.990706	no
AP4S1	AP4S1	AP4S1	chr14:31363004-31565656	ControlUntreated	ControlTreated	OK	4.67409	4.5048	-0.0532219	-0.0995771	0.85455	0.942298	no
AP5B1	AP5B1	AP5B1	chr11:65541368-65548062	ControlUntreated	ControlTreated	OK	22.1747	17.4974	-0.341775	-2.22373	0.00015	0.00337332	yes
AP5M1	AP5M1	AP5M1	chr14:57669193-57756797	ControlUntreated	ControlTreated	OK	28.7533	29.3641	0.0303284	0.121853	0.8329	0.932679	no
AP5S1	AP5S1	AP5S1	chr20:3801170-3805954	ControlUntreated	ControlTreated	OK	13.6969	13.1845	-0.0550032	-0.400619	0.4787	0.71794	no
AP5Z1	AP5Z1	AP5Z1	chr7:4815261-4834026	ControlUntreated	ControlTreated	OK	25.0345	24.9816	-0.00305065	-0.019887	0.973	0.990675	no
APAF1	APAF1	APAF1	chr12:99039077-100378432	ControlUntreated	ControlTreated	OK	3.26555	3.18023	-0.0381937	-0.27022	0.61815	0.813928	no
APBA2	APBA2	APBA2	chr15:29213839-29410516	ControlUntreated	ControlTreated	OK	27.0297	24.6377	-0.133678	-0.850335	0.13585	0.356562	no
APBA3	APBA3	APBA3	chr19:3708334-3987432	ControlUntreated	ControlTreated	OK	10.314	10.8508	0.0732009	0.0572477	0.9169	0.9675	no
APBB1	APBB1	APBB1	chr11:6416353-6440702	ControlUntreated	ControlTreated	OK	18.9262	19.0328	0.00810143	0.0560179	0.92695	0.970792	no
APBB2	APBB2	APBB2	chr4:40812043-41216635	ControlUntreated	ControlTreated	OK	8.63644	8.33582	-0.051113	-0.322425	0.57005	0.783473	no
APBB3	APBB3	APBB3	chr5:139937852-139948689	ControlUntreated	ControlTreated	OK	9.74942	10.0804	0.0481654	0.120609	0.83655	0.934635	no
APC	APC	APC	chr5:112043201-112181936	ControlUntreated	ControlTreated	OK	3.24208	3.23804	-0.00179857	-0.0127022	0.98095	0.992459	no
APCDD1L	APCDD1L	APCDD1L	chr20:57034159-57089994	ControlUntreated	ControlTreated	OK	11.9866	9.21214	-0.379814	-2.36908	5e-05	0.00138521	yes
APCDD1L-AS1	APCDD1L-AS1	APCDD1L-AS1	chr20:57090434-57194948	ControlUntreated	ControlTreated	OK	18.6178	18.2243	-0.0308191	-0.212887	0.7105	0.867599	no
APEH	APEH	APEH	chr3:49711434-49720934	ControlUntreated	ControlTreated	OK	29.0422	27.2328	-0.0928073	-0.583514	0.315	0.574065	no
APEX1	APEX1	APEX1	chr14:20923289-20925931	ControlUntreated	ControlTreated	OK	103.746	108.282	0.061751	0.402287	0.48055	0.719306	no
APEX2	APEX2	APEX2	chrX:55026755-55034306	ControlUntreated	ControlTreated	OK	15.1159	14.7844	-0.0319976	-0.26178	0.6428	0.829671	no
APH1A	APH1A	APH1A	chr1:150237798-150241609	ControlUntreated	ControlTreated	OK	80.8168	78.3247	-0.045188	-0.292979	0.60965	0.80887	no
APH1B	APH1B	APH1B	chr15:63569748-63601325	ControlUntreated	ControlTreated	OK	6.577	6.06461	-0.117014	-0.868243	0.1085	0.311665	no
API5	API5	API5	chr11:43333504-43366080	ControlUntreated	ControlTreated	OK	34.2802	32.4901	-0.077373	-0.499178	0.37815	0.635341	no
APIP	APIP	APIP	chr11:34903842-35017675	ControlUntreated	ControlTreated	OK	18.2991	19.985	0.127146	0.428254	0.4542	0.699815	no
APITD1	APITD1,APITD1-CORT	APITD1,APITD1-CORT	chr1:10490158-10512060	ControlUntreated	ControlTreated	OK	11.3588	12.0124	0.0807136	0.456139	0.41455	0.667969	no
APITD1-CORT	APITD1-CORT	APITD1-CORT	chr1:10490158-10512060	ControlUntreated	ControlTreated	OK	1.06505	1.13659	0.0937947	0.120433	0.78765	0.910187	no
APLF	APLF	APLF	chr2:68694690-68807294	ControlUntreated	ControlTreated	OK	2.47148	2.45904	-0.00728013	-0.0343337	0.9483	0.979985	no
APLN	APLN	APLN	chrX:128779235-128788933	ControlUntreated	ControlTreated	OK	11.7511	10.2375	-0.198937	-1.45059	0.0124	0.0783028	no
APLP1	APLP1	APLP1	chr19:36359400-36370699	ControlUntreated	ControlTreated	OK	11.8088	10.7604	-0.134135	-1.03179	0.0668	0.231947	no
APLP2	APLP2	APLP2	chr11:129939715-130014706	ControlUntreated	ControlTreated	OK	222.265	191.772	-0.212885	-1.42703	0.01275	0.07997	no
APMAP	APMAP	APMAP	chr20:24943579-24973425	ControlUntreated	ControlTreated	OK	47.4211	35.7936	-0.405828	-2.57896	5e-05	0.00138521	yes
APOA1	APOA1	APOA1	chr11:116706468-116969131	ControlUntreated	ControlTreated	OK	0.999217	0.995421	-0.00549089	-0.00400745	0.96545	0.987597	no
APOA1BP	APOA1BP	APOA1BP	chr1:156561557-156564091	ControlUntreated	ControlTreated	OK	48.2328	48.6541	0.0125489	0.0915173	0.87205	0.948995	no
APOBEC3B	APOBEC3B	APOBEC3B	chr22:39353526-39394225	ControlUntreated	ControlTreated	OK	10.5565	12.7598	0.273476	1.67281	0.00295	0.0289902	yes
APOBEC3C	APOBEC3C	APOBEC3C	chr22:39410264-39414825	ControlUntreated	ControlTreated	OK	411.739	361.94	-0.185981	-1.24784	0.02685	0.131286	no
APOBEC3D	APOBEC3D	APOBEC3D	chr22:39417117-39429256	ControlUntreated	ControlTreated	OK	3.87323	3.24624	-0.254768	-1.14093	0.04955	0.192652	no
APOBEC3F	APOBEC3F	APOBEC3F	chr22:39436672-39451975	ControlUntreated	ControlTreated	OK	1.07884	0.931759	-0.211451	-0.47822	0.35955	0.616419	no
APOBEC3G	APOBEC3G	APOBEC3G	chr22:39473009-39483748	ControlUntreated	ControlTreated	OK	7.09065	6.15988	-0.203016	-1.05022	0.06365	0.224725	no
APOBR	APOBR	APOBR	chr16:28505969-28510291	ControlUntreated	ControlTreated	OK	1.23856	1.37488	0.150643	0.512744	0.3789	0.636272	no
APOC1	APOC1	APOC1	chr19:45417920-45422606	ControlUntreated	ControlTreated	OK	2.17153	1.90516	-0.188801	-0.190909	0.7389	0.883816	no
APOD	APOD	APOD	chr3:195295572-195311076	ControlUntreated	ControlTreated	OK	8.0024	6.55119	-0.288675	-1.158	0.0469	0.186014	no
APOE	APOE	APOE	chr19:45409005-45412652	ControlUntreated	ControlTreated	OK	2.60288	2.38115	-0.128449	-0.287421	0.5854	0.792689	no
APOL1	APOL1	APOL1	chr22:36649116-36663577	ControlUntreated	ControlTreated	OK	4.99432	4.39893	-0.183137	-0.970726	0.07815	0.25408	no
APOL2	APOL2	APOL2	chr22:36622254-36636000	ControlUntreated	ControlTreated	OK	27.1819	27.8018	0.0325316	0.220741	0.7018	0.862984	no
APOL3	APOL3	APOL3	chr22:36536370-36562225	ControlUntreated	ControlTreated	OK	9.69751	10.0951	0.0579648	0.39426	0.48445	0.723024	no
APOL6	APOL6	APOL6	chr22:36044423-36064456	ControlUntreated	ControlTreated	OK	10.0234	8.78328	-0.19054	-1.21984	0.03275	0.147403	no
APOLD1	APOLD1	APOLD1	chr12:12878850-12944399	ControlUntreated	ControlTreated	OK	1.6695	1.44009	-0.213253	-0.690176	0.1275	0.343864	no
APOM	APOM	APOM	chr6_ssto_hap7:2937601-2956785	ControlUntreated	ControlTreated	OK	2.17165	2.4867	0.195436	0.0999725	0.86795	0.947999	no
APOO	APOO	APOO	chrX:23851464-23926057	ControlUntreated	ControlTreated	OK	7.34412	8.37782	0.189984	0.774619	0.1767	0.416738	no
APOOL	APOOL	APOOL	chrX:84258897-84363974	ControlUntreated	ControlTreated	OK	10.6145	10.2072	-0.0564494	-0.360847	0.52405	0.75109	no
APOPT1	APOPT1	APOPT1	chr14:104029293-104058510	ControlUntreated	ControlTreated	OK	51.5429	57.7888	0.165016	1.24198	0.031	0.142683	no
APP	APP	APP	chr21:27252860-27543446	ControlUntreated	ControlTreated	OK	744.99	634.704	-0.231136	-1.51926	0.0066	0.0513066	no
APPBP2	APPBP2	APPBP2	chr17:58520509-58603601	ControlUntreated	ControlTreated	OK	16.8444	17.3383	0.0416905	0.269965	0.6357	0.825105	no
APPL1	APPL1	APPL1	chr3:57261764-57326710	ControlUntreated	ControlTreated	OK	9.06679	7.22576	-0.327442	-2.41064	5e-05	0.00138521	yes
APPL2	APPL2	APPL2	chr12:105567074-105630008	ControlUntreated	ControlTreated	OK	16.5225	15.0161	-0.137915	-1.01605	0.0763	0.250189	no
APRT	APRT	APRT	chr16:88875876-88878342	ControlUntreated	ControlTreated	OK	194.141	199.742	0.0410366	0.263642	0.64795	0.832471	no
APTR	APTR	APTR	chr7:77313167-77409120	ControlUntreated	ControlTreated	OK	6.53606	7.30671	0.160802	0.621218	0.284	0.542701	no
APTX	APTX	APTX	chr9:32972603-33001639	ControlUntreated	ControlTreated	OK	17.1558	17.8356	0.0560658	0.420829	0.4515	0.697554	no
AQP11	AQP11	AQP11	chr11:77300679-77321401	ControlUntreated	ControlTreated	OK	2.45574	2.40669	-0.0291047	-0.0995633	0.86545	0.947136	no
AQP3	AQP3	AQP3	chr9:33441151-33447631	ControlUntreated	ControlTreated	OK	1.89047	1.75654	-0.106007	-0.291453	0.6098	0.808904	no
AQP7P3	AQP7P3	AQP7P3	chr9:42844369-42893137	ControlUntreated	ControlTreated	OK	1.71604	1.07312	-0.677273	-0.681082	0.2944	0.553877	no
AQR	AQR	AQR	chr15:35148551-35261995	ControlUntreated	ControlTreated	OK	14.594	14.3736	-0.021953	-0.137896	0.80695	0.919434	no
AR	AR	AR	chrX:66763873-66950461	ControlUntreated	ControlTreated	OK	1.62719	1.37358	-0.244438	-1.22993	0.02495	0.125096	no
ARAF	ARAF	ARAF	chrX:47420498-47479256	ControlUntreated	ControlTreated	OK	35.2528	34.1545	-0.0456606	-0.0992065	0.85965	0.94444	no
ARAP1	ARAP1	ARAP1	chr11:72396113-72463434	ControlUntreated	ControlTreated	OK	25.8957	21.6333	-0.259461	-1.67284	0.0037	0.0341928	yes
ARAP3	ARAP3	ARAP3	chr5:141032967-141061800	ControlUntreated	ControlTreated	OK	5.5301	5.27009	-0.0694793	-0.571454	0.31675	0.575471	no
ARC	ARC	ARC	chr8:143692404-143695833	ControlUntreated	ControlTreated	OK	1.33303	1.43507	0.106415	0.323203	0.5719	0.784497	no
ARCN1	ARCN1	ARCN1	chr11:118443101-118473747	ControlUntreated	ControlTreated	OK	45.4761	46.8304	0.0423355	0.282565	0.6198	0.815029	no
AREL1	AREL1	AREL1	chr14:75127954-75179807	ControlUntreated	ControlTreated	OK	16.3028	13.5659	-0.265131	-1.67761	0.003	0.0293707	yes
ARF1	ARF1	ARF1	chr1:228270360-228286913	ControlUntreated	ControlTreated	OK	477.554	489.08	0.0344067	0.231885	0.6853	0.853538	no
ARF3	ARF3	ARF3	chr12:49329991-49351252	ControlUntreated	ControlTreated	OK	52.6408	43.1778	-0.285891	-1.87921	0.001	0.0139113	yes
ARF4	ARF4	ARF4	chr3:57557089-57583215	ControlUntreated	ControlTreated	OK	152.277	169.808	0.157199	1.04726	0.06645	0.23104	no
ARF5	ARF5	ARF5	chr7:127228405-127231759	ControlUntreated	ControlTreated	OK	117.955	126.915	0.105616	0.682829	0.2312	0.482058	no
ARF6	ARF6	ARF6	chr14:50359735-50363772	ControlUntreated	ControlTreated	OK	110.736	103.474	-0.0978606	-0.657835	0.2467	0.500433	no
ARFGAP1	ARFGAP1	ARFGAP1	chr20:61904136-61921142	ControlUntreated	ControlTreated	OK	49.8574	48.1821	-0.0493112	-0.323029	0.57015	0.783528	no
ARFGAP2	ARFGAP2	ARFGAP2	chr11:46958239-47198676	ControlUntreated	ControlTreated	OK	28.7613	27.4541	-0.06711	-0.360296	0.5338	0.75789	no
ARFGAP3	ARFGAP3	ARFGAP3	chr22:43192531-43253408	ControlUntreated	ControlTreated	OK	16.2587	15.2199	-0.09525	-0.68507	0.2238	0.472838	no
ARFGEF1	ARFGEF1	ARFGEF1	chr8:68109883-68255912	ControlUntreated	ControlTreated	OK	12.1588	10.7708	-0.174875	-1.10889	0.05335	0.202233	no
ARFGEF2	ARFGEF2	ARFGEF2	chr20:47538274-47653230	ControlUntreated	ControlTreated	OK	16.2706	15.1036	-0.107377	-0.70208	0.2143	0.461071	no
ARFIP1	ARFIP1	ARFIP1	chr4:153701088-153833063	ControlUntreated	ControlTreated	OK	11.8779	12.2736	0.0472812	0.324096	0.56805	0.782541	no
ARFIP2	ARFIP2	ARFIP2	chr11:6495912-6505911	ControlUntreated	ControlTreated	OK	17.3813	17.7772	0.0324911	0.163784	0.7702	0.901058	no
ARFRP1	ARFRP1	ARFRP1	chr20:62289162-62370460	ControlUntreated	ControlTreated	OK	19.6377	19.2133	-0.0315226	-0.0959382	0.8679	0.947999	no
ARG2	ARG2	ARG2	chr14:68086578-68141602	ControlUntreated	ControlTreated	OK	5.71498	7.11129	0.315363	0.506298	0.3761	0.633122	no
ARGLU1	ARGLU1	ARGLU1	chr13:107195661-107220514	ControlUntreated	ControlTreated	OK	60.6626	61.7564	0.0257817	0.165308	0.7725	0.902451	no
ARHGAP1	ARHGAP1	ARHGAP1	chr11:46698624-46722215	ControlUntreated	ControlTreated	OK	17.0051	16.5193	-0.041809	-0.315192	0.5812	0.789833	no
ARHGAP10	ARHGAP10	ARHGAP10	chr4:148653452-148993927	ControlUntreated	ControlTreated	OK	3.28527	3.22869	-0.0250611	-0.120099	0.8334	0.932692	no
ARHGAP11A	ARHGAP11A	ARHGAP11A	chr15:32907344-32932150	ControlUntreated	ControlTreated	OK	9.69525	10.203	0.0736393	0.463099	0.41395	0.667415	no
ARHGAP11B	ARHGAP11B	ARHGAP11B	chr15:30918878-30931013	ControlUntreated	ControlTreated	OK	2.12858	1.88186	-0.177737	-0.348755	0.52155	0.748804	no
ARHGAP12	ARHGAP12	ARHGAP12	chr10:32094325-32217804	ControlUntreated	ControlTreated	OK	9.60797	10.1045	0.0726977	0.534728	0.3549	0.612008	no
ARHGAP17	ARHGAP17	ARHGAP17	chr16:24930704-25026699	ControlUntreated	ControlTreated	OK	14.0757	14.4432	0.0371818	0.274616	0.6359	0.825195	no
ARHGAP18	ARHGAP18	ARHGAP18	chr6:129898239-130031370	ControlUntreated	ControlTreated	OK	2.4336	2.39775	-0.021409	-0.0950594	0.87565	0.950866	no
ARHGAP19	ARHGAP19	ARHGAP19	chr10:98757794-99052430	ControlUntreated	ControlTreated	OK	5.3698	7.23927	0.430976	3.12761	5e-05	0.00138521	yes
ARHGAP21	ARHGAP21	ARHGAP21	chr10:24872537-25012597	ControlUntreated	ControlTreated	OK	10.6889	9.75249	-0.132276	-0.830962	0.1437	0.36804	no
ARHGAP22	ARHGAP22	ARHGAP22	chr10:49654067-49864310	ControlUntreated	ControlTreated	OK	3.77789	3.65585	-0.0473729	-0.214339	0.6893	0.855574	no
ARHGAP23	ARHGAP23	ARHGAP23	chr17:36584719-36668628	ControlUntreated	ControlTreated	OK	3.34407	2.81477	-0.248591	-1.63313	0.00555	0.0455079	yes
ARHGAP24	ARHGAP24	ARHGAP24	chr4:86396283-86923823	ControlUntreated	ControlTreated	OK	23.786	23.4509	-0.0204673	-0.131216	0.81735	0.925349	no
ARHGAP25	ARHGAP25	ARHGAP25	chr2:68961912-69053957	ControlUntreated	ControlTreated	OK	0.78549	1.1456	0.544445	1.03409	0.02335	0.119748	no
ARHGAP26	ARHGAP26	ARHGAP26	chr5:142150291-142608572	ControlUntreated	ControlTreated	OK	4.4384	4.59293	0.0493741	0.350441	0.54415	0.766057	no
ARHGAP27	ARHGAP27	ARHGAP27	chr17_ctg5_hap1:86403-125407	ControlUntreated	ControlTreated	OK	24.1277	21.8118	-0.145584	-0.862466	0.1315	0.350914	no
ARHGAP28	ARHGAP28	ARHGAP28	chr18:6834431-6915712	ControlUntreated	ControlTreated	OK	2.98371	2.88501	-0.0485332	-0.303754	0.59835	0.801524	no
ARHGAP29	ARHGAP29	ARHGAP29	chr1:94634462-94703307	ControlUntreated	ControlTreated	OK	48.9196	44.6544	-0.13161	-0.885038	0.12415	0.338192	no
ARHGAP31	ARHGAP31	ARHGAP31	chr3:119013219-119138323	ControlUntreated	ControlTreated	OK	2.84336	2.86747	0.0121813	0.0897839	0.87815	0.951097	no
ARHGAP31-AS1	ARHGAP31-AS1	ARHGAP31-AS1	chr3:119013219-119138323	ControlUntreated	ControlTreated	OK	1.04836	2.39861	1.19407	1.24417	0.0486	0.190093	no
ARHGAP32	ARHGAP32	ARHGAP32	chr11:128834954-129062093	ControlUntreated	ControlTreated	OK	2.48575	1.95074	-0.349659	-2.44573	5e-05	0.00138521	yes
ARHGAP33	ARHGAP33	ARHGAP33	chr19:36266416-36279724	ControlUntreated	ControlTreated	OK	1.03667	1.25745	0.278541	0.867029	0.11695	0.326083	no
ARHGAP35	ARHGAP35	ARHGAP35	chr19:47421932-47508333	ControlUntreated	ControlTreated	OK	8.56708	6.42854	-0.414313	-2.83832	5e-05	0.00138521	yes
ARHGAP39	ARHGAP39	ARHGAP39	chr8:145754562-145911197	ControlUntreated	ControlTreated	OK	10.3109	8.44398	-0.288175	-2.06604	0.00025	0.00499271	yes
ARHGAP42	ARHGAP42	ARHGAP42	chr11:100558406-100861656	ControlUntreated	ControlTreated	OK	1.71216	1.65921	-0.0453186	-0.196397	0.74175	0.885008	no
ARHGAP44	ARHGAP44	ARHGAP44	chr17:12569206-12921381	ControlUntreated	ControlTreated	OK	2.2822	2.21779	-0.0412972	-0.0792437	0.8901	0.956033	no
ARHGAP5	ARHGAP5	ARHGAP5	chr14:32546494-32628934	ControlUntreated	ControlTreated	OK	54.1031	52.7423	-0.036752	-0.247696	0.67075	0.846119	no
ARHGAP5-AS1	ARHGAP5-AS1	ARHGAP5-AS1	chr14:32544624-32545905	ControlUntreated	ControlTreated	OK	44.1177	45.7201	0.0514702	0.380358	0.50645	0.737876	no
ARHGAP6	ARHGAP6	ARHGAP6	chrX:11155662-11683821	ControlUntreated	ControlTreated	OK	2.14397	2.27893	0.0880671	0.361809	0.51355	0.742817	no
ARHGDIA	ARHGDIA	ARHGDIA	chr17:79825594-79829282	ControlUntreated	ControlTreated	OK	213.28	217.907	0.0309697	0.206878	0.7192	0.872678	no
ARHGDIB	ARHGDIB	ARHGDIB	chr12:15094949-15114562	ControlUntreated	ControlTreated	OK	3.25695	3.93761	0.273797	0.812903	0.1627	0.395172	no
ARHGEF1	ARHGEF1	ARHGEF1	chr19:42387266-42411604	ControlUntreated	ControlTreated	OK	21.8714	18.5056	-0.241084	-1.63087	0.00505	0.042671	yes
ARHGEF10	ARHGEF10	ARHGEF10	chr8:1772141-1906807	ControlUntreated	ControlTreated	OK	3.84303	3.57061	-0.106076	-0.731303	0.2006	0.445584	no
ARHGEF10L	ARHGEF10L	ARHGEF10L	chr1:17866329-18024370	ControlUntreated	ControlTreated	OK	1.7373	1.76499	0.0228092	0.0934133	0.87415	0.950109	no
ARHGEF11	ARHGEF11	ARHGEF11	chr1:156904631-157015162	ControlUntreated	ControlTreated	OK	11.4765	8.85712	-0.373774	-2.56751	5e-05	0.00138521	yes
ARHGEF12	ARHGEF12	ARHGEF12	chr11:120207617-120360645	ControlUntreated	ControlTreated	OK	15.4692	13.6168	-0.184016	-1.21182	0.0355	0.155012	no
ARHGEF16	ARHGEF16	ARHGEF16	chr1:3371146-3397677	ControlUntreated	ControlTreated	OK	1.00099	0.721321	-0.472714	-1.11038	0.0534	0.202364	no
ARHGEF17	ARHGEF17	ARHGEF17	chr11:73019662-73080425	ControlUntreated	ControlTreated	OK	2.32946	1.98505	-0.23082	-1.46535	0.01155	0.0745995	no
ARHGEF18	ARHGEF18	ARHGEF18	chr19:7459998-7537371	ControlUntreated	ControlTreated	OK	19.0773	17.4875	-0.125536	-0.806625	0.16225	0.394742	no
ARHGEF19	ARHGEF19	ARHGEF19	chr1:16524598-16539104	ControlUntreated	ControlTreated	OK	2.5576	1.98291	-0.367176	-1.43888	0.01475	0.0875386	no
ARHGEF2	ARHGEF2	ARHGEF2	chr1:155916629-155948336	ControlUntreated	ControlTreated	OK	33.9303	36.0916	0.0890885	0.581902	0.30975	0.569588	no
ARHGEF25	ARHGEF25	ARHGEF25	chr12:58003962-58011028	ControlUntreated	ControlTreated	OK	15.1995	13.9039	-0.128539	-0.866114	0.12795	0.344864	no
ARHGEF26	ARHGEF26	ARHGEF26	chr3:153742189-153975616	ControlUntreated	ControlTreated	OK	1.48323	1.30544	-0.184206	-0.701375	0.1945	0.438847	no
ARHGEF28	ARHGEF28	ARHGEF28	chr5:72921982-73237818	ControlUntreated	ControlTreated	OK	18.3716	17.4788	-0.0718776	-0.456644	0.42165	0.673404	no
ARHGEF3	ARHGEF3	ARHGEF3	chr3:56761445-57113336	ControlUntreated	ControlTreated	OK	7.83722	7.61841	-0.0408532	-0.297027	0.5993	0.801889	no
ARHGEF35	ARHGEF35	ARHGEF35	chr7:143883175-144077725	ControlUntreated	ControlTreated	OK	1.4237	1.4167	-0.00711425	-0.0176231	0.97335	0.990706	no
ARHGEF37	ARHGEF37	ARHGEF37	chr5:148961134-149014527	ControlUntreated	ControlTreated	OK	6.95993	5.56845	-0.321797	-2.55774	5e-05	0.00138521	yes
ARHGEF4	ARHGEF4	ARHGEF4	chr2:131674223-131804826	ControlUntreated	ControlTreated	OK	4.33538	3.30737	-0.390475	-2.18563	0.0001	0.00250404	yes
ARHGEF40	ARHGEF40	ARHGEF40	chr14:21484921-21572863	ControlUntreated	ControlTreated	OK	9.35291	7.75082	-0.271067	-1.45424	0.01285	0.080365	no
ARHGEF5	ARHGEF5	ARHGEF5	chr7:143883175-144077725	ControlUntreated	ControlTreated	OK	2.92807	2.43205	-0.267774	-1.43507	0.01295	0.0806804	no
ARHGEF6	ARHGEF6	ARHGEF6	chrX:135747711-135863503	ControlUntreated	ControlTreated	OK	2.43481	2.73009	0.165141	0.886671	0.11895	0.329402	no
ARHGEF7	ARHGEF7	ARHGEF7	chr13:111766158-111958081	ControlUntreated	ControlTreated	OK	12.3188	12.1291	-0.0223855	-0.169236	0.7737	0.903425	no
ARHGEF9	ARHGEF9	ARHGEF9	chrX:62854847-63005426	ControlUntreated	ControlTreated	OK	3.26265	3.16277	-0.0448518	-0.275097	0.6191	0.814585	no
ARID1A	ARID1A	ARID1A	chr1:27022521-27108601	ControlUntreated	ControlTreated	OK	10.1312	8.27887	-0.2913	-1.835	0.0011	0.0149044	yes
ARID1B	ARID1B	ARID1B	chr6:157099063-157531913	ControlUntreated	ControlTreated	OK	4.62095	4.2236	-0.129719	-0.930263	0.09795	0.292457	no
ARID2	ARID2	ARID2	chr12:46123619-46301819	ControlUntreated	ControlTreated	OK	1.46392	1.36567	-0.100225	-0.541644	0.3547	0.611971	no
ARID3A	ARID3A	ARID3A	chr19:926036-972803	ControlUntreated	ControlTreated	OK	5.58808	4.34527	-0.362907	-2.04642	0.0004	0.007184	yes
ARID3B	ARID3B	ARID3B	chr15:74833517-74890472	ControlUntreated	ControlTreated	OK	3.3403	3.22109	-0.0524261	-0.287098	0.5974	0.80106	no
ARID4A	ARID4A	ARID4A	chr14:58765221-58840451	ControlUntreated	ControlTreated	OK	27.0296	29.8812	0.144699	0.954652	0.09855	0.293845	no
ARID4B	ARID4B	ARID4B	chr1:235330209-235491532	ControlUntreated	ControlTreated	OK	14.1729	15.7774	0.154721	0.988209	0.0854	0.26921	no
ARID5A	ARID5A	ARID5A	chr2:97202463-97218371	ControlUntreated	ControlTreated	OK	6.90028	6.55863	-0.07326	-0.424738	0.4541	0.699815	no
ARID5B	ARID5B	ARID5B	chr10:63661012-63856707	ControlUntreated	ControlTreated	OK	20.6221	22.1401	0.102473	0.664063	0.24475	0.498107	no
ARIH1	ARIH1	ARIH1	chr15:72766666-72878896	ControlUntreated	ControlTreated	OK	14.7457	15.3841	0.0611385	0.386132	0.4961	0.730885	no
ARIH2	ARIH2	ARIH2	chr3:48955220-49022971	ControlUntreated	ControlTreated	OK	26.2398	27.7186	0.0790981	0.50528	0.3761	0.633122	no
ARIH2OS	ARIH2OS	ARIH2OS	chr3:48955220-49022971	ControlUntreated	ControlTreated	OK	1.34422	1.81862	0.43607	0.378477	0.51785	0.745899	no
ARL1	ARL1	ARL1	chr12:101786897-101801598	ControlUntreated	ControlTreated	OK	38.2688	38.1429	-0.00475357	-0.0308938	0.95655	0.984448	no
ARL13B	ARL13B	ARL13B	chr3:93698982-93774522	ControlUntreated	ControlTreated	OK	5.51426	5.9959	0.12081	0.816977	0.12195	0.334367	no
ARL14	ARL14	ARL14	chr3:160394947-160396235	ControlUntreated	ControlTreated	OK	32.5484	37.6825	0.211306	1.48788	0.00885	0.0623571	no
ARL14EP	ARL14EP	ARL14EP	chr11:30344645-30359770	ControlUntreated	ControlTreated	OK	22.2182	25.3664	0.191179	1.42918	0.0126	0.0793733	no
ARL14EPL	ARL14EPL	ARL14EPL	chr5:115387162-115394827	ControlUntreated	ControlTreated	OK	14.8806	19.0496	0.356323	1.51253	0.0099	0.0670348	no
ARL15	ARL15	ARL15	chr5:53180613-53606403	ControlUntreated	ControlTreated	OK	1.12164	1.07395	-0.0626894	-0.156175	0.78415	0.909047	no
ARL16	ARL16	ARL16	chr17:79648223-79650954	ControlUntreated	ControlTreated	OK	16.5218	17.2491	0.0621542	0.399881	0.49295	0.728818	no
ARL2	ARL2	ARL2	chr11:64781584-64808044	ControlUntreated	ControlTreated	OK	144.314	149.471	0.0506593	0.287081	0.61555	0.8119	no
ARL2BP	ARL2BP	ARL2BP	chr16:57279037-57287545	ControlUntreated	ControlTreated	OK	31.9316	35.6927	0.160644	1.13368	0.0475	0.187421	no
ARL3	ARL3	ARL3	chr10:104433483-104474190	ControlUntreated	ControlTreated	OK	3.01799	3.38882	0.167196	0.904192	0.1163	0.325315	no
ARL4A	ARL4A	ARL4A	chr7:12726451-12730558	ControlUntreated	ControlTreated	OK	12.4749	14.7662	0.243267	1.73087	0.0027	0.0273593	yes
ARL4C	ARL4C	ARL4C	chr2:235401685-235405697	ControlUntreated	ControlTreated	OK	6.90225	7.45421	0.110988	0.907253	0.11225	0.318502	no
ARL4D	ARL4D	ARL4D	chr17:41476352-41478504	ControlUntreated	ControlTreated	OK	7.02839	8.33713	0.246355	1.25846	0.03255	0.146706	no
ARL5A	ARL5A	ARL5A	chr2:152657479-152685009	ControlUntreated	ControlTreated	OK	9.13718	9.38293	0.0382886	0.305465	0.59275	0.797814	no
ARL5B	ARL5B	ARL5B	chr10:18948312-18966940	ControlUntreated	ControlTreated	OK	7.79521	9.06733	0.21809	1.7141	0.0032	0.0308417	yes
ARL6	ARL6	ARL6	chr3:97483364-97520086	ControlUntreated	ControlTreated	OK	8.30052	9.22063	0.151664	0.816989	0.1469	0.372863	no
ARL6IP1	ARL6IP1	ARL6IP1	chr16:18802990-18812857	ControlUntreated	ControlTreated	OK	41.5916	45.7218	0.13659	0.872524	0.12805	0.345062	no
ARL6IP4	ARL6IP4	ARL6IP4	chr12:123464606-123467460	ControlUntreated	ControlTreated	OK	97.877	101.116	0.0469648	0.298204	0.60045	0.802552	no
ARL6IP5	ARL6IP5	ARL6IP5	chr3:69134089-69155239	ControlUntreated	ControlTreated	OK	35.3239	31.9858	-0.143212	-0.946977	0.09515	0.287793	no
ARL6IP6	ARL6IP6	ARL6IP6	chr2:153574406-153617767	ControlUntreated	ControlTreated	OK	12.0247	13.5399	0.171221	1.21508	0.0341	0.151386	no
ARL8A	ARL8A	ARL8A	chr1:202102531-202113871	ControlUntreated	ControlTreated	OK	10.0475	11.2219	0.15948	1.02517	0.07215	0.242298	no
ARL8B	ARL8B	ARL8B	chr3:5163929-5222601	ControlUntreated	ControlTreated	OK	56.7936	56.0048	-0.0201783	-0.132638	0.81365	0.92311	no
ARMC1	ARMC1	ARMC1	chr8:66514690-66546452	ControlUntreated	ControlTreated	OK	18.6373	18.4639	-0.0134892	-0.101114	0.85355	0.94219	no
ARMC10	ARMC10	ARMC10	chr7:102715327-102789569	ControlUntreated	ControlTreated	OK	8.26903	7.91232	-0.0636175	-0.300102	0.592	0.797314	no
ARMC4	ARMC4	ARMC4	chr10:28101092-28287984	ControlUntreated	ControlTreated	OK	2.33866	1.67134	-0.484679	-1.71793	0.001	0.0139113	yes
ARMC5	ARMC5	ARMC5	chr16:31469593-31478488	ControlUntreated	ControlTreated	OK	2.07263	2.05374	-0.0132133	-0.0507929	0.9236	0.970063	no
ARMC6	ARMC6	ARMC6	chr19:19144386-19168987	ControlUntreated	ControlTreated	OK	9.77318	9.80952	0.00535387	0.0388193	0.94675	0.979212	no
ARMC7	ARMC7	ARMC7	chr17:73106046-73127890	ControlUntreated	ControlTreated	OK	24.7795	25.6924	0.0521941	0.215298	0.7074	0.865844	no
ARMC8	ARMC8	ARMC8	chr3:137906089-138048728	ControlUntreated	ControlTreated	OK	7.31266	7.77587	0.0886081	0.696415	0.2058	0.451664	no
ARMC9	ARMC9	ARMC9	chr2:232063259-232240590	ControlUntreated	ControlTreated	OK	12.5362	12.4415	-0.0109352	-0.0676472	0.90625	0.962267	no
ARMCX1	ARMCX1	ARMCX1	chrX:100805513-100809675	ControlUntreated	ControlTreated	OK	2.14753	2.29775	0.0975478	0.315193	0.5811	0.789833	no
ARMCX3	ARMCX3	ARMCX3	chrX:100878119-100882831	ControlUntreated	ControlTreated	OK	16.7992	16.789	-0.00087607	-0.00657461	0.98935	0.994409	no
ARMCX5	ARMCX5	ARMCX5	chrX:101854095-101972661	ControlUntreated	ControlTreated	OK	8.88125	9.66592	0.122144	0.848061	0.13255	0.352303	no
ARMCX5-GPRASP2	ARMCX5-GPRASP2,GPRASP2	ARMCX5-GPRASP2,GPRASP2	chrX:101854095-101972661	ControlUntreated	ControlTreated	OK	1.23771	1.05018	-0.237043	-0.531037	0.35725	0.614255	no
ARMCX6	ARMCX6	ARMCX6	chrX:100870107-100872991	ControlUntreated	ControlTreated	OK	23.8258	24.2453	0.0251818	0.171076	0.7555	0.892639	no
ARMT1	ARMT1	ARMT1	chr6:151773392-151791234	ControlUntreated	ControlTreated	OK	7.6869	8.48249	0.142085	0.932554	0.0921	0.282572	no
ARNT	ARNT	ARNT	chr1:150782180-150849244	ControlUntreated	ControlTreated	OK	8.27921	7.70108	-0.104433	-0.731767	0.1986	0.444325	no
ARNT2	ARNT2	ARNT2	chr15:80696691-80890277	ControlUntreated	ControlTreated	OK	3.43947	2.70978	-0.344011	-2.36796	5e-05	0.00138521	yes
ARNTL	ARNTL	ARNTL	chr11:13299273-13408812	ControlUntreated	ControlTreated	OK	6.1178	6.06638	-0.0121782	-0.0690486	0.89165	0.956436	no
ARNTL2	ARNTL2	ARNTL2	chr12:27485786-27599567	ControlUntreated	ControlTreated	OK	18.2598	17.443	-0.0660226	-0.431814	0.4478	0.695053	no
ARPC1A	ARPC1A	ARPC1A	chr7:98923495-98963885	ControlUntreated	ControlTreated	OK	91.2241	95.1932	0.0614429	0.400728	0.4782	0.717686	no
ARPC1B	ARPC1B	ARPC1B	chr7:98972297-99006305	ControlUntreated	ControlTreated	OK	175.978	179.59	0.0293169	0.141127	0.8043	0.918978	no
ARPC2	ARPC2	ARPC2	chr2:219081816-219119071	ControlUntreated	ControlTreated	OK	169.765	185.495	0.127839	0.848322	0.141	0.363845	no
ARPC3	ARPC3	ARPC3	chr12:110872694-110888216	ControlUntreated	ControlTreated	OK	286.285	322.158	0.170317	1.13366	0.04845	0.189735	no
ARPC4	ARPC4	ARPC4	chr3:9821647-9878040	ControlUntreated	ControlTreated	OK	88.2349	91.1912	0.0475455	0.201242	0.72875	0.879267	no
ARPC4-TTLL3	ARPC4-TTLL3	ARPC4-TTLL3	chr3:9821647-9878040	ControlUntreated	ControlTreated	OK	3.45129	3.7466	0.118444	0.16761	0.7782	0.905756	no
ARPC5	ARPC5	ARPC5	chr1:183595327-183605076	ControlUntreated	ControlTreated	OK	36.0542	36.5973	0.0215697	0.134884	0.81265	0.922941	no
ARPC5L	ARPC5L	ARPC5L	chr9:127631483-127639696	ControlUntreated	ControlTreated	OK	64.1965	67.2743	0.0675619	0.508671	0.37435	0.631564	no
ARPIN	ARPIN	ARPIN	chr15:90373830-90456222	ControlUntreated	ControlTreated	OK	1.5077	1.18293	-0.34999	-0.868741	0.13235	0.352131	no
ARPP19	ARPP19	ARPP19	chr15:52839241-52861643	ControlUntreated	ControlTreated	OK	17.6555	16.6662	-0.0831967	-0.528619	0.3611	0.618018	no
ARPP21	ARPP21	ARPP21	chr3:35680665-35835988	ControlUntreated	ControlTreated	OK	1.27075	1.39532	0.134912	0.367581	0.4597	0.703614	no
ARRB1	ARRB1	ARRB1	chr11:74971165-75062875	ControlUntreated	ControlTreated	OK	5.25302	5.04008	-0.0596994	-0.417306	0.4673	0.709333	no
ARRB2	ARRB2	ARRB2	chr17:4613788-4624795	ControlUntreated	ControlTreated	OK	16.3687	17.0071	0.0551974	0.449915	0.41555	0.668916	no
ARRDC1	ARRDC1	ARRDC1	chr9:140500095-140513347	ControlUntreated	ControlTreated	OK	16.1167	14.3688	-0.165617	-1.01836	0.0735	0.244956	no
ARRDC1-AS1	ARRDC1-AS1	ARRDC1-AS1	chr9:140500095-140513347	ControlUntreated	ControlTreated	OK	8.54264	8.02007	-0.0910674	-0.359205	0.51465	0.743799	no
ARRDC2	ARRDC2	ARRDC2	chr19:18111940-18124911	ControlUntreated	ControlTreated	OK	15.0048	15.6112	0.0571558	0.394782	0.4944	0.730088	no
ARRDC3	ARRDC3	ARRDC3	chr5:90664540-90716532	ControlUntreated	ControlTreated	OK	111.145	135.704	0.288015	1.93499	0.0008	0.0119871	yes
ARRDC4	ARRDC4	ARRDC4	chr15:98503932-98517068	ControlUntreated	ControlTreated	OK	3.78597	4.49367	0.24723	1.54633	0.00785	0.0572953	no
ARSA	ARSA	ARSA	chr22:51061181-51066601	ControlUntreated	ControlTreated	OK	11.0627	9.86065	-0.165954	-1.19791	0.0359	0.156235	no
ARSB	ARSB	ARSB	chr5:78073036-78282357	ControlUntreated	ControlTreated	OK	1.35122	1.54981	0.197827	0.533537	0.3379	0.596429	no
ARSD	ARSD	ARSD	chrX:2822010-2847416	ControlUntreated	ControlTreated	OK	0.987126	1.12323	0.186352	0.667573	0.2468	0.500558	no
ARSJ	ARSJ	ARSJ	chr4:114821439-114900878	ControlUntreated	ControlTreated	OK	7.5183	7.00783	-0.101439	-0.773192	0.1806	0.421357	no
ARSK	ARSK	ARSK	chr5:94890824-94940806	ControlUntreated	ControlTreated	OK	5.92992	6.08331	0.0368445	0.250515	0.6607	0.840873	no
ARTN	ARTN	ARTN	chr1:44398991-44402912	ControlUntreated	ControlTreated	OK	1.76714	2.06395	0.223992	0.518011	0.2747	0.532035	no
ARV1	ARV1	ARV1	chr1:231114822-231136479	ControlUntreated	ControlTreated	OK	12.7811	13.2708	0.0542447	0.343201	0.5526	0.770964	no
ARVCF	ARVCF	ARVCF	chr22:19863040-20004309	ControlUntreated	ControlTreated	OK	5.96068	5.51803	-0.111323	-0.326415	0.56825	0.782651	no
AS3MT	AS3MT	AS3MT	chr10:104613966-104661655	ControlUntreated	ControlTreated	OK	2.04635	1.2066	-0.762105	-1.75262	0.00515	0.0430688	yes
ASAH1	ASAH1	ASAH1	chr8:17913924-17955160	ControlUntreated	ControlTreated	OK	24.446	24.5918	0.0085732	0.0649884	0.90975	0.964646	no
ASAH2B	ASAH2B	ASAH2B	chr10:52499687-52514569	ControlUntreated	ControlTreated	OK	2.58614	2.28268	-0.180069	-0.290246	0.6038	0.805113	no
ASAP1	ASAP1	ASAP1	chr8:131064350-131455906	ControlUntreated	ControlTreated	OK	38.111	36.4013	-0.0662184	-0.437967	0.4482	0.695338	no
ASAP2	ASAP2	ASAP2	chr2:9346893-9545812	ControlUntreated	ControlTreated	OK	49.4442	43.2817	-0.192042	-1.29367	0.0242	0.122993	no
ASAP3	ASAP3	ASAP3	chr1:23755055-23810750	ControlUntreated	ControlTreated	OK	6.97594	5.83924	-0.256607	-1.99766	0.0004	0.007184	yes
ASB1	ASB1	ASB1	chr2:239335625-239360891	ControlUntreated	ControlTreated	OK	11.4562	11.1169	-0.043369	-0.273647	0.62595	0.81931	no
ASB13	ASB13	ASB13	chr10:5680819-5708558	ControlUntreated	ControlTreated	OK	6.13023	4.80827	-0.350423	-1.90744	0.0005	0.0084115	yes
ASB16-AS1	ASB16-AS1	ASB16-AS1	chr17:42248073-42264085	ControlUntreated	ControlTreated	OK	5.6983	5.72829	0.00757141	0.0259672	0.9613	0.98645	no
ASB2	ASB2	ASB2	chr14:94400498-94443076	ControlUntreated	ControlTreated	OK	1.17045	1.02665	-0.189118	-0.4329	0.3816	0.638419	no
ASB3	ASB3	ASB3	chr2:53897116-54087170	ControlUntreated	ControlTreated	OK	15.3118	18.3896	0.264249	0.823805	0.14875	0.375363	no
ASB6	ASB6	ASB6	chr9:132371162-132404448	ControlUntreated	ControlTreated	OK	9.3139	9.06699	-0.0387615	-0.168847	0.7671	0.899834	no
ASB7	ASB7	ASB7	chr15:101142754-101191904	ControlUntreated	ControlTreated	OK	5.25528	6.78428	0.368429	2.52988	5e-05	0.00138521	yes
ASB8	ASB8	ASB8	chr12:48541571-48551377	ControlUntreated	ControlTreated	OK	12.5727	13.0082	0.0491229	0.402304	0.4808	0.719597	no
ASB9	ASB9	ASB9	chrX:15262108-15288589	ControlUntreated	ControlTreated	OK	8.93555	8.94552	0.00160847	0.00909735	0.98695	0.993814	no
ASCC1	ASCC1	ASCC1	chr10:73855789-73995618	ControlUntreated	ControlTreated	OK	8.16379	7.71061	-0.0823932	-0.287198	0.61455	0.811436	no
ASCC2	ASCC2	ASCC2	chr22:30184596-30234293	ControlUntreated	ControlTreated	OK	24.3807	25.3851	0.0582374	0.386053	0.4994	0.732945	no
ASCC3	ASCC3	ASCC3	chr6:100956070-101329248	ControlUntreated	ControlTreated	OK	7.58643	7.33906	-0.0478262	-0.321937	0.57365	0.785519	no
ASF1A	ASF1A	ASF1A	chr6:119134611-119256327	ControlUntreated	ControlTreated	OK	9.71227	10.8974	0.166108	0.956218	0.093	0.284214	no
ASF1B	ASF1B	ASF1B	chr19:14230320-14247440	ControlUntreated	ControlTreated	OK	14.9278	18.5045	0.30987	2.43899	0.0001	0.00250404	yes
ASGR1	ASGR1	ASGR1	chr17:7076750-7082883	ControlUntreated	ControlTreated	OK	2.21506	2.27842	0.0406896	0.0916486	0.8558	0.942866	no
ASH1L	ASH1L	ASH1L	chr1:155305051-155533735	ControlUntreated	ControlTreated	OK	12.0348	10.7884	-0.157729	-1.01104	0.0728	0.243371	no
ASH1L-AS1	ASH1L-AS1	ASH1L-AS1	chr1:155305051-155533735	ControlUntreated	ControlTreated	OK	2.8004	2.93381	0.0671423	0.0826212	0.8854	0.954133	no
ASH2L	ASH2L	ASH2L	chr8:37963010-37997598	ControlUntreated	ControlTreated	OK	7.90045	8.42526	0.0927869	0.661085	0.22535	0.47511	no
ASIC1	ASIC1	ASIC1	chr12:50451419-50477405	ControlUntreated	ControlTreated	OK	6.37374	4.71524	-0.434809	-2.875	5e-05	0.00138521	yes
ASIC3	ASIC3	ASIC3	chr7:150745378-150749843	ControlUntreated	ControlTreated	OK	2.22177	1.89726	-0.227796	-0.620474	0.2078	0.45414	no
ASL	ASL	ASL	chr7:65540775-65558329	ControlUntreated	ControlTreated	OK	11.14	11.5564	0.0529385	0.352763	0.5131	0.742589	no
ASMTL	ASMTL	ASMTL	chrY:1469423-1522655	ControlUntreated	ControlTreated	OK	8.21538	7.96704	-0.0442844	-0.234429	0.6566	0.838323	no
ASMTL-AS1	ASMTL-AS1	ASMTL-AS1	chrY:1469423-1522655	ControlUntreated	ControlTreated	OK	1.91711	1.60517	-0.256212	-0.487855	0.37005	0.627317	no
ASNA1	ASNA1	ASNA1	chr19:12848305-12859137	ControlUntreated	ControlTreated	OK	176.499	186.382	0.0786033	0.520494	0.35925	0.616229	no
ASNS	ASNS	ASNS	chr7:97481428-97501854	ControlUntreated	ControlTreated	OK	29.0177	31.7833	0.131336	0.940149	0.10065	0.298466	no
ASNSD1	ASNSD1	ASNSD1	chr2:190526124-190535557	ControlUntreated	ControlTreated	OK	22.6183	24.7441	0.129595	0.973905	0.08545	0.26921	no
ASPH	ASPH	ASPH	chr8:62200524-62627199	ControlUntreated	ControlTreated	OK	263.433	226.686	-0.216737	-1.41929	0.01345	0.0828049	no
ASPHD1	ASPHD1	ASPHD1	chr16:29912146-29917377	ControlUntreated	ControlTreated	OK	5.4351	5.64454	0.05455	0.226307	0.6904	0.855999	no
ASPHD2	ASPHD2	ASPHD2	chr22:26825279-26840978	ControlUntreated	ControlTreated	OK	0.688404	0.976829	0.50485	1.25452	0.0306	0.141543	no
ASPM	ASPM	ASPM	chr1:197053256-197115824	ControlUntreated	ControlTreated	OK	1.0489	1.26444	0.269614	1.18456	0.03785	0.161588	no
ASPRV1	ASPRV1	ASPRV1	chr2:70187223-70314147	ControlUntreated	ControlTreated	OK	1.22449	1.02335	-0.258888	-0.576163	0.30985	0.569692	no
ASPSCR1	ASPSCR1	ASPSCR1	chr17:79935425-79975282	ControlUntreated	ControlTreated	OK	11.2398	12.5813	0.162673	1.08873	0.0469	0.186014	no
ASRGL1	ASRGL1	ASRGL1	chr11:62104773-62160887	ControlUntreated	ControlTreated	OK	1.7987	2.00702	0.158098	0.397711	0.39265	0.648655	no
ASS1	ASS1	ASS1	chr9:133320093-133376661	ControlUntreated	ControlTreated	OK	2.0022	2.09416	0.0647825	0.173961	0.7497	0.889624	no
ASTE1	ASTE1	ASTE1	chr3:130569368-131100319	ControlUntreated	ControlTreated	OK	2.91806	3.2846	0.170707	0.280626	0.6296	0.821263	no
ASTN2	ASTN2	ASTN2	chr9:119187503-120177317	ControlUntreated	ControlTreated	OK	1.89426	1.92278	0.0215593	0.0459004	0.9225	0.969925	no
ASUN	ASUN	ASUN	chr12:27058111-27091254	ControlUntreated	ControlTreated	OK	26.9767	27.604	0.0331594	0.209421	0.71695	0.87153	no
ASXL1	ASXL1	ASXL1	chr20:30946146-31027122	ControlUntreated	ControlTreated	OK	41.6392	41.422	-0.00754588	-0.0351115	0.9508	0.981556	no
ASXL2	ASXL2	ASXL2	chr2:25962252-26101312	ControlUntreated	ControlTreated	OK	8.73553	7.82647	-0.158533	-1.14927	0.0436	0.177578	no
ATAD1	ATAD1	ATAD1	chr10:89512874-89577917	ControlUntreated	ControlTreated	OK	18.2535	17.5187	-0.0592737	-0.441212	0.4387	0.687816	no
ATAD2	ATAD2	ATAD2	chr8:124332090-124408705	ControlUntreated	ControlTreated	OK	5.55946	6.11732	0.137955	1.1274	0.05085	0.195777	no
ATAD2B	ATAD2B	ATAD2B	chr2:23971533-24149984	ControlUntreated	ControlTreated	OK	1.52479	1.31126	-0.217653	-1.06408	0.0494	0.192241	no
ATAD3A	ATAD3A	ATAD3A	chr1:1447522-1470067	ControlUntreated	ControlTreated	OK	17.728	19.3089	0.123233	0.879168	0.1257	0.340774	no
ATAD3B	ATAD3B	ATAD3B	chr1:1407163-1431582	ControlUntreated	ControlTreated	OK	15.9634	15.7736	-0.017256	-0.119547	0.83575	0.934424	no
ATE1	ATE1	ATE1	chr10:123499935-123711480	ControlUntreated	ControlTreated	OK	5.82676	6.18724	0.0866026	0.6376	0.25865	0.514023	no
ATE1-AS1	ATE1-AS1	ATE1-AS1	chr10:123499935-123711480	ControlUntreated	ControlTreated	OK	3.09859	3.7243	0.265359	0.555813	0.3398	0.597668	no
ATF1	ATF1	ATF1	chr12:51157788-51214943	ControlUntreated	ControlTreated	OK	17.5803	19.6183	0.158241	1.14372	0.0432	0.176667	no
ATF2	ATF2	ATF2	chr2:175936977-176032934	ControlUntreated	ControlTreated	OK	20.3164	22.3399	0.136978	0.855313	0.1357	0.356562	no
ATF3	ATF3	ATF3	chr1:212738675-212794119	ControlUntreated	ControlTreated	OK	391.923	508.504	0.37569	2.51934	5e-05	0.00138521	yes
ATF4	ATF4	ATF4	chr22:39916563-39918691	ControlUntreated	ControlTreated	OK	336.575	411.832	0.291129	1.95686	0.0006	0.00968104	yes
ATF5	ATF5	ATF5	chr19:50392912-50437193	ControlUntreated	ControlTreated	OK	56.4504	59.7247	0.081346	0.350401	0.5418	0.763752	no
ATF6	ATF6	ATF6	chr1:161736033-161933860	ControlUntreated	ControlTreated	OK	11.3456	10.7948	-0.0718018	-0.455689	0.42755	0.678666	no
ATF6B	ATF6B	ATF6B	chr6_mcf_hap5:3462872-3475845	ControlUntreated	ControlTreated	OK	19.9935	18.3104	-0.126865	-0.933147	0.1007	0.298546	no
ATF7	ATF7	ATF7	chr12:53901639-54020199	ControlUntreated	ControlTreated	OK	11.3908	11.6809	0.036281	0.152578	0.7871	0.909875	no
ATF7IP	ATF7IP	ATF7IP	chr12:14518565-14655869	ControlUntreated	ControlTreated	OK	17.3281	18.3146	0.0798816	0.450414	0.43485	0.684914	no
ATF7IP2	ATF7IP2	ATF7IP2	chr16:10479911-10577495	ControlUntreated	ControlTreated	OK	2.02422	2.6712	0.400121	1.62798	0.00255	0.0262686	yes
ATG10	ATG10	ATG10	chr5:81267843-81551216	ControlUntreated	ControlTreated	OK	4.37557	4.18125	-0.0655355	-0.294202	0.59185	0.797194	no
ATG101	ATG101	ATG101	chr12:52463757-52471279	ControlUntreated	ControlTreated	OK	64.2249	69.1462	0.106517	0.675465	0.2376	0.489834	no
ATG12	ATG12	ATG12	chr5:115163893-115177548	ControlUntreated	ControlTreated	OK	33.071	34.6574	0.0675978	0.442236	0.44165	0.690437	no
ATG13	ATG13	ATG13	chr11:46638825-46697568	ControlUntreated	ControlTreated	OK	22.5239	20.8302	-0.112776	-0.728921	0.20325	0.449019	no
ATG14	ATG14	ATG14	chr14:55833108-55878576	ControlUntreated	ControlTreated	OK	43.0531	43.9687	0.030361	0.201199	0.7228	0.874682	no
ATG16L1	ATG16L1	ATG16L1	chr2:234160216-234204320	ControlUntreated	ControlTreated	OK	22.4825	24.7	0.135709	0.851067	0.13695	0.358437	no
ATG16L2	ATG16L2	ATG16L2	chr11:72525450-72540680	ControlUntreated	ControlTreated	OK	2.84966	2.79814	-0.0263255	-0.0971385	0.8645	0.946977	no
ATG2A	ATG2A	ATG2A	chr11:64662003-64684722	ControlUntreated	ControlTreated	OK	11.005	10.6043	-0.0535142	-0.342813	0.5455	0.766396	no
ATG2B	ATG2B	ATG2B	chr14:96747594-96829678	ControlUntreated	ControlTreated	OK	4.36302	4.05901	-0.104198	-0.763381	0.18085	0.42183	no
ATG3	ATG3	ATG3	chr3:112251353-112280810	ControlUntreated	ControlTreated	OK	82.192	88.8859	0.112957	0.72832	0.19755	0.442965	no
ATG4A	ATG4A	ATG4A	chrX:107334898-107397901	ControlUntreated	ControlTreated	OK	4.70914	4.97578	0.0794584	0.3839	0.48765	0.72509	no
ATG4B	ATG4B	ATG4B	chr2:242577026-242613271	ControlUntreated	ControlTreated	OK	32.5973	33.7871	0.0517187	0.330077	0.5669	0.781536	no
ATG4C	ATG4C	ATG4C	chr1:63249776-63330941	ControlUntreated	ControlTreated	OK	4.03935	4.49536	0.154313	0.786039	0.173	0.411033	no
ATG4D	ATG4D	ATG4D	chr19:10654569-10676702	ControlUntreated	ControlTreated	OK	14.9514	15.8104	0.0805983	0.230451	0.6782	0.850308	no
ATG5	ATG5	ATG5	chr6:106632351-106773695	ControlUntreated	ControlTreated	OK	17.558	20.7308	0.239642	1.72353	0.00235	0.0249791	yes
ATG7	ATG7	ATG7	chr3:11314009-11762242	ControlUntreated	ControlTreated	OK	9.75229	8.85382	-0.139441	-0.53013	0.355	0.612008	no
ATG9A	ATG9A	ATG9A	chr2:220084101-220094410	ControlUntreated	ControlTreated	OK	40.2557	35.2524	-0.191474	-1.25214	0.0288	0.136763	no
ATHL1	ATHL1	ATHL1	chr11:289137-295688	ControlUntreated	ControlTreated	OK	6.68812	5.38895	-0.311599	-2.0888	0.0003	0.00578711	yes
ATIC	ATIC	ATIC	chr2:216176678-216214496	ControlUntreated	ControlTreated	OK	32.6103	32.8733	0.0115905	0.0812485	0.8869	0.954723	no
ATL1	ATL1	ATL1	chr14:50999799-51099784	ControlUntreated	ControlTreated	OK	2.22936	2.43146	0.125193	0.415184	0.4043	0.65945	no
ATL2	ATL2	ATL2	chr2:38521098-38604432	ControlUntreated	ControlTreated	OK	21.6224	21.6275	0.000334835	0.00245866	0.99615	0.997759	no
ATL3	ATL3	ATL3	chr11:63391553-63439446	ControlUntreated	ControlTreated	OK	7.52677	7.01333	-0.101932	-0.764758	0.18465	0.42645	no
ATM	ATM	ATM	chr11:108093558-108239826	ControlUntreated	ControlTreated	OK	5.8839	5.19538	-0.179544	-1.12885	0.0493	0.192024	no
ATMIN	ATMIN	ATMIN	chr16:81069457-81080951	ControlUntreated	ControlTreated	OK	29.2828	26.7146	-0.132424	-0.859996	0.13655	0.357678	no
ATN1	ATN1	ATN1	chr12:7033625-7051484	ControlUntreated	ControlTreated	OK	38.5223	35.2612	-0.127613	-0.837233	0.1402	0.362556	no
ATOX1	ATOX1	ATOX1	chr5:151122382-151138210	ControlUntreated	ControlTreated	OK	170.87	190.662	0.158119	1.18179	0.0373	0.160133	no
ATP10D	ATP10D	ATP10D	chr4:47487409-47595503	ControlUntreated	ControlTreated	OK	1.37038	1.38354	0.0137967	0.0639536	0.9143	0.966951	no
ATP11A	ATP11A	ATP11A	chr13:113344642-113541482	ControlUntreated	ControlTreated	OK	2.98658	2.20454	-0.438016	-3.01992	5e-05	0.00138521	yes
ATP11B	ATP11B	ATP11B	chr3:182511290-182639421	ControlUntreated	ControlTreated	OK	10.8145	9.9659	-0.117892	-0.743262	0.1923	0.436454	no
ATP11C	ATP11C	ATP11C	chrX:138808504-138914447	ControlUntreated	ControlTreated	OK	2.20133	1.9892	-0.14619	-0.771966	0.16285	0.395289	no
ATP13A1	ATP13A1	ATP13A1	chr19:19756009-19774503	ControlUntreated	ControlTreated	OK	36.728	35.0819	-0.0661533	-0.431615	0.4521	0.697984	no
ATP13A2	ATP13A2	ATP13A2	chr1:17312452-17338467	ControlUntreated	ControlTreated	OK	10.5693	8.43393	-0.325609	-2.4149	5e-05	0.00138521	yes
ATP13A3	ATP13A3	ATP13A3	chr3:194123402-194188968	ControlUntreated	ControlTreated	OK	27.8189	23.5642	-0.239467	-1.58209	0.0054	0.0445586	yes
ATP1A1	ATP1A1	ATP1A1	chr1:116915794-116961244	ControlUntreated	ControlTreated	OK	106.138	97.1821	-0.127179	-0.84434	0.14385	0.368263	no
ATP1A1-AS1	ATP1A1-AS1	ATP1A1-AS1	chr1:116915794-116961244	ControlUntreated	ControlTreated	OK	1.6719	1.7922	0.100243	0.0445056	0.93335	0.973498	no
ATP1A3	ATP1A3	ATP1A3	chr19:42470733-42498428	ControlUntreated	ControlTreated	OK	4.02396	3.92374	-0.0363861	-0.191791	0.71335	0.869143	no
ATP1B1	ATP1B1	ATP1B1	chr1:169075946-169429907	ControlUntreated	ControlTreated	OK	10.0208	10.2163	0.0278739	0.0863422	0.87965	0.951855	no
ATP1B3	ATP1B3	ATP1B3	chr3:141595469-141645382	ControlUntreated	ControlTreated	OK	24.9212	26.937	0.112214	0.811237	0.15765	0.389003	no
ATP2A1	ATP2A1	ATP2A1	chr16:28889808-28936532	ControlUntreated	ControlTreated	OK	3.57484	3.12454	-0.194235	-0.745424	0.18005	0.420601	no
ATP2A1-AS1	ATP2A1-AS1	ATP2A1-AS1	chr16:28889808-28936532	ControlUntreated	ControlTreated	OK	4.45654	5.25651	0.238181	0.292914	0.53675	0.759924	no
ATP2A2	ATP2A2	ATP2A2	chr12:110719031-110788897	ControlUntreated	ControlTreated	OK	58.112	44.4147	-0.3878	-2.44635	5e-05	0.00138521	yes
ATP2B1	ATP2B1	ATP2B1	chr12:89981825-90049844	ControlUntreated	ControlTreated	OK	44.8678	37.7429	-0.249476	-1.6659	0.00325	0.0312081	yes
ATP2B4	ATP2B4	ATP2B4	chr1:203595914-203713209	ControlUntreated	ControlTreated	OK	8.49917	6.86802	-0.307428	-2.11125	0.0005	0.0084115	yes
ATP2C1	ATP2C1	ATP2C1	chr3:130569368-131100319	ControlUntreated	ControlTreated	OK	25.7037	23.4859	-0.130183	-0.757664	0.1883	0.431323	no
ATP5A1	ATP5A1	ATP5A1	chr18:43664109-43684199	ControlUntreated	ControlTreated	OK	78.6164	74.0682	-0.0859756	-0.561088	0.32565	0.584384	no
ATP5B	ATP5B	ATP5B	chr12:57031958-57039852	ControlUntreated	ControlTreated	OK	201.97	213.09	0.0773168	0.518657	0.36055	0.617573	no
ATP5C1	ATP5C1	ATP5C1	chr10:7830092-7849762	ControlUntreated	ControlTreated	OK	47.9534	49.9623	0.059206	0.438124	0.44875	0.695776	no
ATP5D	ATP5D	ATP5D	chr19:1241748-1244824	ControlUntreated	ControlTreated	OK	58.3853	54.8133	-0.0910776	-0.617305	0.2901	0.549868	no
ATP5E	ATP5E	ATP5E	chr20:57603732-57617901	ControlUntreated	ControlTreated	OK	998.867	1198.65	0.263049	1.37626	0.01535	0.0899111	no
ATP5EP2	ATP5EP2	ATP5EP2	chr13:28519342-28519710	ControlUntreated	ControlTreated	OK	0.18254	1.63157	3.15997	1.22821	0.1578	0.389003	no
ATP5F1	ATP5F1	ATP5F1	chr1:111982511-112004525	ControlUntreated	ControlTreated	OK	42.9733	48.9507	0.187892	1.08033	0.0621	0.221414	no
ATP5G1	ATP5G1	ATP5G1	chr17:46970147-46973232	ControlUntreated	ControlTreated	OK	73.212	79.7671	0.123715	0.974948	0.08465	0.267661	no
ATP5G2	ATP5G2	ATP5G2	chr12:54058943-54070512	ControlUntreated	ControlTreated	OK	159.876	178.924	0.162394	1.05141	0.06365	0.224725	no
ATP5G3	ATP5G3	ATP5G3	chr2:176040985-176046490	ControlUntreated	ControlTreated	OK	51.8514	57.8395	0.157674	1.03016	0.07265	0.243161	no
ATP5H	ATP5H	ATP5H	chr17:73028661-73061984	ControlUntreated	ControlTreated	OK	332.481	368.775	0.149468	0.731641	0.20175	0.446918	no
ATP5I	ATP5I	ATP5I	chr4:666224-668127	ControlUntreated	ControlTreated	OK	247.597	273.309	0.142542	1.02443	0.07445	0.246921	no
ATP5J	ATP5J	ATP5J	chr21:27096790-27144771	ControlUntreated	ControlTreated	OK	109.656	119.922	0.129108	0.59869	0.2965	0.55574	no
ATP5J2	ATP5J2	ATP5J2	chr7:99006600-99063824	ControlUntreated	ControlTreated	OK	448.692	495.84	0.144148	0.557501	0.3265	0.585022	no
ATP5L	ATP5L	ATP5L	chr11:118230295-118289530	ControlUntreated	ControlTreated	OK	118.798	138.916	0.225694	1.15414	0.04575	0.183127	no
ATP5O	ATP5O	ATP5O	chr21:35275756-35288158	ControlUntreated	ControlTreated	OK	165.811	186.098	0.166521	1.07279	0.058	0.212319	no
ATP5S	ATP5S	ATP5S	chr14:50779046-50792946	ControlUntreated	ControlTreated	OK	6.22265	6.78812	0.125482	0.514815	0.29025	0.549883	no
ATP5SL	ATP5SL	ATP5SL	chr19:41937222-41945843	ControlUntreated	ControlTreated	OK	14.1639	16.9161	0.256182	1.78783	0.00085	0.0124498	yes
ATP6AP1	ATP6AP1	ATP6AP1	chrX:153656977-153664863	ControlUntreated	ControlTreated	OK	55.6075	54.1696	-0.0377971	-0.24368	0.66305	0.841915	no
ATP6AP1L	ATP6AP1L	ATP6AP1L	chr5:81575280-81614465	ControlUntreated	ControlTreated	OK	1.32017	1.21613	-0.118431	-0.305573	0.58945	0.795398	no
ATP6AP2	ATP6AP2	ATP6AP2	chrX:40440215-40465888	ControlUntreated	ControlTreated	OK	101.821	94.8166	-0.102817	-0.67917	0.22845	0.479164	no
ATP6V0A2	ATP6V0A2	ATP6V0A2	chr12:124196864-124246301	ControlUntreated	ControlTreated	OK	5.3886	4.98839	-0.111335	-0.844156	0.1439	0.368263	no
ATP6V0B	ATP6V0B	ATP6V0B	chr1:44440319-44443972	ControlUntreated	ControlTreated	OK	93.1708	101.446	0.122769	0.783209	0.17405	0.412505	no
ATP6V0C	ATP6V0C	ATP6V0C	chr16:2563726-2570224	ControlUntreated	ControlTreated	OK	198.259	205.806	0.0538947	0.356333	0.533	0.757474	no
ATP6V0D1	ATP6V0D1	ATP6V0D1	chr16:67471916-67515089	ControlUntreated	ControlTreated	OK	78.4365	79.6971	0.0230025	0.149161	0.7948	0.913424	no
ATP6V0D2	ATP6V0D2	ATP6V0D2	chr8:87111138-87166454	ControlUntreated	ControlTreated	OK	2.39307	2.63001	0.136208	0.493854	0.38465	0.641215	no
ATP6V0E1	ATP6V0E1	ATP6V0E1	chr5:172410762-172461900	ControlUntreated	ControlTreated	OK	196.871	210.4	0.0958859	0.626492	0.27555	0.533126	no
ATP6V0E2	ATP6V0E2	ATP6V0E2	chr7:149564782-149577801	ControlUntreated	ControlTreated	OK	10.3616	9.40932	-0.139086	-0.985144	0.0763	0.250189	no
ATP6V0E2-AS1	ATP6V0E2-AS1	ATP6V0E2-AS1	chr7:149564782-149577801	ControlUntreated	ControlTreated	OK	1.16157	1.63487	0.493099	1.10523	0.057	0.210493	no
ATP6V1A	ATP6V1A	ATP6V1A	chr3:113465865-113530905	ControlUntreated	ControlTreated	OK	16.8913	17.296	0.0341563	0.215469	0.70625	0.865351	no
ATP6V1B1-AS1	ATP6V1B1-AS1	ATP6V1B1-AS1	chr2:71162997-71192561	ControlUntreated	ControlTreated	OK	3.15678	3.29608	0.0622986	0.128806	0.8067	0.919434	no
ATP6V1B2	ATP6V1B2	ATP6V1B2	chr8:20054703-20079207	ControlUntreated	ControlTreated	OK	36.137	38.053	0.0745343	0.480925	0.4006	0.655962	no
ATP6V1C1	ATP6V1C1	ATP6V1C1	chr8:104033247-104085285	ControlUntreated	ControlTreated	OK	46.3699	50.0493	0.110162	0.735596	0.1941	0.438587	no
ATP6V1D	ATP6V1D	ATP6V1D	chr14:67804580-67826720	ControlUntreated	ControlTreated	OK	66.0201	66.3163	0.00645956	0.0416737	0.94035	0.976575	no
ATP6V1E1	ATP6V1E1	ATP6V1E1	chr22:18074902-18111588	ControlUntreated	ControlTreated	OK	107.744	116.631	0.114338	0.746543	0.1903	0.433881	no
ATP6V1E2	ATP6V1E2	ATP6V1E2	chr2:46738985-46747096	ControlUntreated	ControlTreated	OK	3.31497	3.56921	0.106607	0.407643	0.47955	0.718552	no
ATP6V1F	ATP6V1F	ATP6V1F	chr7:128502856-128505903	ControlUntreated	ControlTreated	OK	230.848	254.601	0.141297	0.921693	0.1059	0.307118	no
ATP6V1G1	ATP6V1G1	ATP6V1G1	chr9:117349993-117361152	ControlUntreated	ControlTreated	OK	139.202	155.405	0.158854	1.05327	0.0627	0.22276	no
ATP6V1G2	ATP6V1G2	ATP6V1G2	chr6_ssto_hap7:2827543-2845430	ControlUntreated	ControlTreated	OK	1.34805	1.25454	-0.10372	-0.0609766	0.9172	0.96753	no
ATP6V1G2-DDX39B	ATP6V1G2-DDX39B	ATP6V1G2-DDX39B	chr6_ssto_hap7:2827543-2845430	ControlUntreated	ControlTreated	OK	1.28714	1.28657	-0.000636914	-0.000333273	0.99425	0.997006	no
ATP6V1H	ATP6V1H	ATP6V1H	chr8:54628102-54755871	ControlUntreated	ControlTreated	OK	18.7967	20.4395	0.120882	0.852474	0.1362	0.357192	no
ATP7A	ATP7A	ATP7A	chrX:77166152-77305892	ControlUntreated	ControlTreated	OK	4.34793	4.28457	-0.0211792	-0.143005	0.80125	0.917516	no
ATP7B	ATP7B	ATP7B	chr13:52506805-52585630	ControlUntreated	ControlTreated	OK	2.67817	2.10034	-0.350624	-1.95389	0.0003	0.00578711	yes
ATP8B1	ATP8B1	ATP8B1	chr18:55297533-55470327	ControlUntreated	ControlTreated	OK	2.03936	1.88648	-0.112424	-0.589371	0.30815	0.567929	no
ATP8B2	ATP8B2	ATP8B2	chr1:154298035-154323780	ControlUntreated	ControlTreated	OK	16.0459	13.105	-0.292081	-1.64785	0.0042	0.0371776	yes
ATP8B3	ATP8B3	ATP8B3	chr19:1782073-1812275	ControlUntreated	ControlTreated	OK	2.15974	1.99037	-0.11782	-0.579307	0.31095	0.570908	no
ATP9A	ATP9A	ATP9A	chr20:50213313-50384950	ControlUntreated	ControlTreated	OK	16.144	12.9522	-0.317799	-2.04953	0.00035	0.00648272	yes
ATP9B	ATP9B	ATP9B	chr18:76829274-77138282	ControlUntreated	ControlTreated	OK	5.58377	5.48959	-0.0245417	-0.187282	0.7398	0.884221	no
ATPAF1	ATPAF1	ATPAF1	chr1:47100710-47134099	ControlUntreated	ControlTreated	OK	12.4647	12.5291	0.0074318	0.0501809	0.926	0.970496	no
ATPAF2	ATPAF2	ATPAF2	chr17:17921333-17942480	ControlUntreated	ControlTreated	OK	5.12441	5.63511	0.137058	0.576099	0.31915	0.577655	no
ATPIF1	ATPIF1	ATPIF1	chr1:28562601-28564616	ControlUntreated	ControlTreated	OK	140.512	160.916	0.195615	1.2024	0.0366	0.158328	no
ATR	ATR	ATR	chr3:142168076-142297668	ControlUntreated	ControlTreated	OK	3.67756	3.2689	-0.16994	-1.41057	0.0138	0.0839672	no
ATRAID	ATRAID	ATRAID	chr2:27422454-27440046	ControlUntreated	ControlTreated	OK	102.326	105.023	0.0375357	0.21167	0.7127	0.869083	no
ATRIP	ATRIP	ATRIP	chr3:48488113-48509044	ControlUntreated	ControlTreated	OK	3.85448	5.23962	0.442928	1.63014	0.00315	0.0306091	yes
ATRN	ATRN	ATRN	chr20:3451664-3631769	ControlUntreated	ControlTreated	OK	17.7928	13.3743	-0.411822	-2.39584	5e-05	0.00138521	yes
ATRX	ATRX	ATRX	chrX:76760355-77041755	ControlUntreated	ControlTreated	OK	31.1463	29.3195	-0.0872005	-0.581304	0.3105	0.570404	no
ATXN1	ATXN1	ATXN1	chr6:16299342-16761721	ControlUntreated	ControlTreated	OK	5.59501	4.57867	-0.289211	-2.16962	0.0001	0.00250404	yes
ATXN10	ATXN10	ATXN10	chr22:46067677-46241187	ControlUntreated	ControlTreated	OK	27.2501	27.9119	0.0346167	0.220614	0.6951	0.85885	no
ATXN1L	ATXN1L	ATXN1L	chr16:71879893-71891236	ControlUntreated	ControlTreated	OK	13.4033	11.9815	-0.161782	-1.03879	0.0687	0.235888	no
ATXN2	ATXN2	ATXN2	chr12:111890017-112037480	ControlUntreated	ControlTreated	OK	19.2128	20.0418	0.0609445	0.375579	0.5199	0.747733	no
ATXN2L	ATXN2L	ATXN2L	chr16:28834368-28848558	ControlUntreated	ControlTreated	OK	54.3445	54.2711	-0.00194977	-0.0129175	0.9806	0.992182	no
ATXN3	ATXN3	ATXN3	chr14:92524895-92572965	ControlUntreated	ControlTreated	OK	3.2321	3.30968	0.0342192	0.222778	0.65495	0.837822	no
ATXN7	ATXN7	ATXN7	chr3:63850232-63989136	ControlUntreated	ControlTreated	OK	5.25563	4.70095	-0.160911	-1.16727	0.0433	0.176965	no
ATXN7L1	ATXN7L1	ATXN7L1	chr7:105245220-105517031	ControlUntreated	ControlTreated	OK	11.2466	11.2766	0.00384123	0.0203654	0.9713	0.990493	no
ATXN7L2	ATXN7L2	ATXN7L2	chr1:110026560-110035420	ControlUntreated	ControlTreated	OK	1.41836	1.89662	0.419201	1.23067	0.0317	0.144475	no
ATXN7L3	ATXN7L3	ATXN7L3	chr17:42269172-42275529	ControlUntreated	ControlTreated	OK	42.0041	38.3757	-0.130336	-0.85278	0.13915	0.360988	no
ATXN7L3B	ATXN7L3B	ATXN7L3B	chr12:74931550-74935232	ControlUntreated	ControlTreated	OK	35.3264	30.2335	-0.224595	-1.45406	0.0106	0.0702048	no
AUH	AUH	AUH	chr9:93976096-94124251	ControlUntreated	ControlTreated	OK	5.54412	5.18943	-0.0953829	-0.396864	0.4803	0.71918	no
AUNIP	AUNIP	AUNIP	chr1:26146396-26185949	ControlUntreated	ControlTreated	OK	1.07415	1.42546	0.408231	0.542271	0.3327	0.591492	no
AUP1	AUP1	AUP1	chr2:74753774-74784678	ControlUntreated	ControlTreated	OK	116.367	125.616	0.110342	0.650476	0.25535	0.510661	no
AURKA	AURKA	AURKA	chr20:54944444-54967351	ControlUntreated	ControlTreated	OK	49.552	63.9358	0.36768	2.361	5e-05	0.00138521	yes
AURKAIP1	AURKAIP1	AURKAIP1	chr1:1309109-1310818	ControlUntreated	ControlTreated	OK	200.384	210.675	0.0722559	0.466441	0.41685	0.669934	no
AURKAPS1	AURKAPS1	AURKAPS1	chr1:220321609-220445843	ControlUntreated	ControlTreated	OK	5.18597	7.48019	0.528462	1.02272	0.0773	0.252261	no
AURKB	AURKB	AURKB	chr17:8108048-8113944	ControlUntreated	ControlTreated	OK	17.7722	21.4346	0.270315	1.89462	0.0006	0.00968104	yes
AURKC	AURKC	AURKC	chr19:57742376-57746916	ControlUntreated	ControlTreated	OK	4.82654	5.62686	0.221339	0.7351	0.18645	0.42901	no
AVEN	AVEN	AVEN	chr15:34158427-34357287	ControlUntreated	ControlTreated	OK	4.99384	4.47543	-0.158123	-0.622885	0.28325	0.542063	no
AVIL	AVIL	AVIL	chr12:58176527-58209852	ControlUntreated	ControlTreated	OK	1.64723	1.81936	0.143383	0.283973	0.61825	0.813944	no
AVL9	AVL9	AVL9	chr7:32535037-32758780	ControlUntreated	ControlTreated	OK	8.04114	8.19151	0.0267299	0.200508	0.72065	0.873379	no
AVPI1	AVPI1	AVPI1	chr10:99437180-99447015	ControlUntreated	ControlTreated	OK	18.3893	21.3979	0.218606	1.66603	0.0039	0.0355118	yes
AXIN1	AXIN1	AXIN1	chr16:337439-402676	ControlUntreated	ControlTreated	OK	17.7295	16.5036	-0.103371	-0.785675	0.1702	0.407011	no
AXIN2	AXIN2	AXIN2	chr17:63524682-63557740	ControlUntreated	ControlTreated	OK	4.12532	4.31119	0.0635808	0.409262	0.47415	0.714703	no
AXL	AXL	AXL	chr19:41725103-41767672	ControlUntreated	ControlTreated	OK	28.9776	29.3955	0.0206556	0.131694	0.8192	0.926235	no
AZI2	AZI2	AZI2	chr3:28363843-28390618	ControlUntreated	ControlTreated	OK	49.7012	55.591	0.16157	0.933874	0.0988	0.29432	no
AZIN1	AZIN1	AZIN1	chr8:103838529-103876428	ControlUntreated	ControlTreated	OK	72.3772	79.8667	0.142059	0.953222	0.09455	0.286711	no
AZIN1-AS1	AZIN1-AS1	AZIN1-AS1	chr8:103876498-103990104	ControlUntreated	ControlTreated	OK	0.963146	1.4347	0.574923	0.579918	0.17535	0.414229	no
AZIN2	AZIN2	AZIN2	chr1:33546713-33586132	ControlUntreated	ControlTreated	OK	2.26764	2.28889	0.0134563	0.0298979	0.94995	0.98099	no
B2M	B2M	B2M	chr15:45003684-45010357	ControlUntreated	ControlTreated	OK	5992.93	6143.23	0.035735	0.226197	0.691	0.856416	no
B3GALNT1	B3GALNT1	B3GALNT1	chr3:160801670-160823160	ControlUntreated	ControlTreated	OK	30.1858	23.6779	-0.350331	-2.22931	0.00015	0.00337332	yes
B3GALNT2	B3GALNT2	B3GALNT2	chr1:235530674-235667781	ControlUntreated	ControlTreated	OK	4.88426	5.56515	0.188281	0.918101	0.1085	0.311665	no
B3GALT1	B3GALT1	B3GALT1	chr2:168671283-168797654	ControlUntreated	ControlTreated	OK	3.65928	3.42461	-0.0956214	-0.394527	0.4934	0.729152	no
B3GALT6	B3GALT6	B3GALT6	chr1:1167628-1170420	ControlUntreated	ControlTreated	OK	9.14201	6.88078	-0.409939	-2.88038	5e-05	0.00138521	yes
B3GAT3	B3GAT3	B3GAT3	chr11:62382767-62389647	ControlUntreated	ControlTreated	OK	25.3531	25.7312	0.0213567	0.150665	0.79405	0.912884	no
B3GLCT	B3GLCT	B3GLCT	chr13:31774111-31906411	ControlUntreated	ControlTreated	OK	1.55808	1.44665	-0.107057	-0.408153	0.47945	0.718552	no
B3GNT2	B3GNT2	B3GNT2	chr2:62423261-62451866	ControlUntreated	ControlTreated	OK	10.1571	12.2131	0.265936	2.07331	0.0004	0.007184	yes
B3GNT3	B3GNT3	B3GNT3	chr19:17905918-17924385	ControlUntreated	ControlTreated	OK	4.04545	3.24576	-0.317745	-1.50467	0.00885	0.0623571	no
B3GNT4	B3GNT4	B3GNT4	chr12:122688227-122692084	ControlUntreated	ControlTreated	OK	3.51605	3.49686	-0.00789486	-0.0264846	0.97695	0.990719	no
B3GNT5	B3GNT5	B3GNT5	chr3:182895791-183146057	ControlUntreated	ControlTreated	OK	66.8844	66.9354	0.00109992	0.00724616	0.98955	0.994409	no
B3GNT9	B3GNT9	B3GNT9	chr16:67143914-67184902	ControlUntreated	ControlTreated	OK	6.09246	5.53208	-0.139202	-0.468656	0.39675	0.652365	no
B3GNTL1	B3GNTL1	B3GNTL1	chr17:80901666-81009686	ControlUntreated	ControlTreated	OK	4.10753	3.74694	-0.13256	-0.447268	0.4413	0.690065	no
B4GALNT1	B4GALNT1	B4GALNT1	chr12:58012187-58027022	ControlUntreated	ControlTreated	OK	4.2077	4.44274	0.078416	0.33489	0.55845	0.775678	no
B4GALNT4	B4GALNT4	B4GALNT4	chr11:369794-382117	ControlUntreated	ControlTreated	OK	24.5163	18.1636	-0.432694	-2.85379	5e-05	0.00138521	yes
B4GALT1	B4GALT1	B4GALT1	chr9:33110638-33179981	ControlUntreated	ControlTreated	OK	8.37535	7.22735	-0.212684	-1.56474	0.0061	0.0487888	yes
B4GALT2	B4GALT2	B4GALT2	chr1:44444873-44456843	ControlUntreated	ControlTreated	OK	21.6183	20.5611	-0.0723371	-0.507227	0.3794	0.636537	no
B4GALT3	B4GALT3	B4GALT3	chr1:161141099-161147758	ControlUntreated	ControlTreated	OK	16.2372	18.1269	0.158834	1.10801	0.055	0.205624	no
B4GALT4	B4GALT4	B4GALT4	chr3:118930588-119009513	ControlUntreated	ControlTreated	OK	26.0739	25.5793	-0.0276287	-0.20797	0.71525	0.87048	no
B4GALT5	B4GALT5	B4GALT5	chr20:48249482-48330421	ControlUntreated	ControlTreated	OK	35.0701	30.1067	-0.220156	-1.44326	0.0116	0.0748853	no
B4GALT6	B4GALT6	B4GALT6	chr18:29202208-29264686	ControlUntreated	ControlTreated	OK	1.7719	1.56989	-0.174632	-0.760686	0.18625	0.428701	no
B4GALT7	B4GALT7	B4GALT7	chr5:177027118-177037346	ControlUntreated	ControlTreated	OK	16.7793	16.2263	-0.048354	-0.381129	0.51185	0.741604	no
B4GAT1	B4GAT1	B4GAT1	chr11:66112842-66115161	ControlUntreated	ControlTreated	OK	21.7589	15.6829	-0.472411	-3.65152	5e-05	0.00138521	yes
B9D1	B9D1	B9D1	chr17:19240866-19290532	ControlUntreated	ControlTreated	OK	9.50318	10.742	0.176776	0.491267	0.38715	0.64357	no
B9D2	B9D2	B9D2	chr19:41860321-41889987	ControlUntreated	ControlTreated	OK	3.19598	3.63994	0.187656	0.44616	0.43535	0.685034	no
BABAM1	BABAM1	BABAM1	chr19:17378184-17390162	ControlUntreated	ControlTreated	OK	49.2973	52.2909	0.0850517	0.556974	0.3331	0.591799	no
BACE1	BACE1	BACE1	chr11:117103340-117186972	ControlUntreated	ControlTreated	OK	3.64718	3.11226	-0.228821	-1.32317	0.01835	0.101761	no
BACE1-AS	BACE1-AS	BACE1-AS	chr11:117103340-117186972	ControlUntreated	ControlTreated	OK	1.71245	0.8765	-0.966239	-1.04803	0.0714	0.241167	no
BACE2	BACE2	BACE2	chr21:42539727-42654461	ControlUntreated	ControlTreated	OK	10.8996	10.1151	-0.107761	-0.690256	0.2301	0.48092	no
BACH1	BACH1	BACH1	chr21:30671115-30734217	ControlUntreated	ControlTreated	OK	23.0953	23.6764	0.0358558	0.231574	0.69165	0.857121	no
BACH2	BACH2	BACH2	chr6:90636246-91006627	ControlUntreated	ControlTreated	OK	2.9343	3.33112	0.182993	1.49996	0.00805	0.05833	no
BAD	BAD	BAD	chr11:64037299-64056972	ControlUntreated	ControlTreated	OK	77.6558	83.7225	0.108523	0.479078	0.40645	0.661296	no
BAG1	BAG1	BAG1	chr9:33252469-33264759	ControlUntreated	ControlTreated	OK	14.723	14.5121	-0.0208118	-0.15656	0.7821	0.908184	no
BAG2	BAG2	BAG2	chr6:57037103-57050012	ControlUntreated	ControlTreated	OK	11.3693	12.6798	0.157388	1.1504	0.04375	0.177855	no
BAG3	BAG3	BAG3	chr10:121410881-121437329	ControlUntreated	ControlTreated	OK	85.3977	99.5716	0.221536	1.4721	0.0095	0.065208	no
BAG4	BAG4	BAG4	chr8:38020838-38070819	ControlUntreated	ControlTreated	OK	6.00935	6.76878	0.171686	0.673635	0.2378	0.490168	no
BAG5	BAG5	BAG5	chr14:104022880-104029151	ControlUntreated	ControlTreated	OK	13.7127	14.8367	0.113661	0.726302	0.20295	0.448737	no
BAG6	BAG6	BAG6	chr6_ssto_hap7:2937601-2956785	ControlUntreated	ControlTreated	OK	47.157	48.2364	0.0326497	0.213425	0.708	0.865865	no
BAGE	BAGE,BAGE5	BAGE,BAGE5	chr21:11020841-11098937	ControlUntreated	ControlTreated	OK	10.4893	10.876	0.0522337	0.202938	0.72035	0.87332	no
BAHCC1	BAHCC1	BAHCC1	chr17:79373520-79433358	ControlUntreated	ControlTreated	OK	4.09429	2.53114	-0.693824	-5.21959	5e-05	0.00138521	yes
BAHD1	BAHD1	BAHD1	chr15:40731919-40760441	ControlUntreated	ControlTreated	OK	16.1326	14.6181	-0.14223	-0.99718	0.08225	0.262525	no
BAIAP2	BAIAP2	BAIAP2	chr17:79008946-79156964	ControlUntreated	ControlTreated	OK	9.64184	9.92118	0.0412039	0.272782	0.6355	0.825057	no
BAIAP2-AS1	BAIAP2-AS1	BAIAP2-AS1	chr17:79002932-79008519	ControlUntreated	ControlTreated	OK	7.38626	5.65021	-0.386538	-2.99894	5e-05	0.00138521	yes
BAIAP2L1	BAIAP2L1	BAIAP2L1	chr7:97910978-98030427	ControlUntreated	ControlTreated	OK	13.9193	12.216	-0.18831	-0.604498	0.2948	0.554149	no
BAIAP2L2	BAIAP2L2	BAIAP2L2	chr22:38480895-38506676	ControlUntreated	ControlTreated	OK	1.01058	1.11944	0.147591	0.332533	0.55825	0.775605	no
BAIAP3	BAIAP3	BAIAP3	chr16:1383605-1401873	ControlUntreated	ControlTreated	OK	4.40347	3.38706	-0.378606	-1.22532	0.03335	0.149022	no
BAK1	BAK1	BAK1	chr6:33540322-33548070	ControlUntreated	ControlTreated	OK	19.5954	19.8184	0.0163285	0.11591	0.842	0.936496	no
BAMBI	BAMBI	BAMBI	chr10:28966423-28971868	ControlUntreated	ControlTreated	OK	3.70622	4.7755	0.365703	1.44487	0.0133	0.0820755	no
BANF1	BANF1	BANF1	chr11:65764015-65771617	ControlUntreated	ControlTreated	OK	177.822	202.489	0.187414	1.08673	0.05755	0.211564	no
BANK1	BANK1	BANK1	chr4:102711763-102995969	ControlUntreated	ControlTreated	OK	4.38407	5.11674	0.222954	1.27571	0.02215	0.11569	no
BANP	BANP	BANP	chr16:87985037-88110924	ControlUntreated	ControlTreated	OK	11.9205	12.7259	0.0943303	0.729999	0.1922	0.436379	no
BAP1	BAP1	BAP1	chr3:52435019-52444121	ControlUntreated	ControlTreated	OK	32.9861	29.563	-0.158068	-1.02106	0.07255	0.243034	no
BARD1	BARD1	BARD1	chr2:215590369-215674435	ControlUntreated	ControlTreated	OK	1.54221	1.66522	0.110715	0.414383	0.3937	0.649565	no
BASP1	BASP1	BASP1	chr5:17130136-17276954	ControlUntreated	ControlTreated	OK	90.0059	96.4392	0.0996009	0.656987	0.2493	0.503355	no
BATF2	BATF2	BATF2	chr11:64755416-64764517	ControlUntreated	ControlTreated	OK	39.5119	44.0769	0.157735	1.00269	0.0787	0.254914	no
BAX	BAX	BAX	chr19:49458116-49465055	ControlUntreated	ControlTreated	OK	65.6943	73.7501	0.166876	1.17835	0.04055	0.169449	no
BAZ1A	BAZ1A	BAZ1A	chr14:35221936-35344853	ControlUntreated	ControlTreated	OK	22.1688	23.7849	0.101518	0.661641	0.25365	0.508511	no
BAZ1B	BAZ1B	BAZ1B	chr7:72854727-72936615	ControlUntreated	ControlTreated	OK	23.9623	22.7195	-0.0768334	-0.502392	0.37245	0.629664	no
BAZ2A	BAZ2A	BAZ2A	chr12:56915608-57030163	ControlUntreated	ControlTreated	OK	18.4805	15.6368	-0.241057	-1.46837	0.009	0.0632428	no
BBC3	BBC3	BBC3	chr19:47724078-47736023	ControlUntreated	ControlTreated	OK	4.90491	6.10253	0.31518	1.19999	0.02835	0.135765	no
BBIP1	BBIP1	BBIP1	chr10:112631552-112679124	ControlUntreated	ControlTreated	OK	6.16682	6.90461	0.163033	0.332013	0.55965	0.776225	no
BBS1	BBS1	BBS1	chr11:66278118-66301084	ControlUntreated	ControlTreated	OK	14.2732	14.2057	-0.00682978	-0.0499449	0.93125	0.972893	no
BBS10	BBS10	BBS10	chr12:76738265-76742222	ControlUntreated	ControlTreated	OK	12.6364	12.3547	-0.0325207	-0.234497	0.67905	0.850674	no
BBS12	BBS12	BBS12	chr4:123653856-123666098	ControlUntreated	ControlTreated	OK	4.95392	5.65574	0.191145	1.18152	0.0364	0.157673	no
BBS2	BBS2	BBS2	chr16:56518258-56554008	ControlUntreated	ControlTreated	OK	17.9963	16.8585	-0.0942232	-0.689218	0.23095	0.481691	no
BBS4	BBS4	BBS4	chr15:72978519-73030817	ControlUntreated	ControlTreated	OK	5.96836	6.28469	0.0745084	0.415619	0.4351	0.684968	no
BBS5	BBS5	BBS5	chr2:170336005-170363165	ControlUntreated	ControlTreated	OK	2.78341	1.92362	-0.533028	-2.16028	0.00025	0.00499271	yes
BBS7	BBS7	BBS7	chr4:122745483-122791652	ControlUntreated	ControlTreated	OK	5.20411	6.60777	0.344512	2.11349	0.0001	0.00250404	yes
BBS9	BBS9	BBS9	chr7:33169151-33645680	ControlUntreated	ControlTreated	OK	2.63662	2.48392	-0.0860731	-0.369993	0.46075	0.704387	no
BBX	BBX	BBX	chr3:107241782-107530176	ControlUntreated	ControlTreated	OK	20.2282	17.902	-0.176251	-1.16126	0.0436	0.177578	no
BCAM	BCAM	BCAM	chr19:45312315-45324678	ControlUntreated	ControlTreated	OK	33.5528	29.1158	-0.20463	-1.27154	0.0279	0.134103	no
BCAP29	BCAP29	BCAP29	chr7:107220421-107263762	ControlUntreated	ControlTreated	OK	6.79497	6.65328	-0.0304004	-0.214621	0.7057	0.86535	no
BCAP31	BCAP31	BCAP31	chrX:152965946-152990201	ControlUntreated	ControlTreated	OK	122.528	124.34	0.0211835	0.137527	0.8123	0.922624	no
BCAR1	BCAR1	BCAR1	chr16:75262927-75301951	ControlUntreated	ControlTreated	OK	50.7056	48.8685	-0.0532382	-0.34882	0.542	0.763869	no
BCAR3	BCAR3	BCAR3	chr1:94027297-94312706	ControlUntreated	ControlTreated	OK	52.6798	54.9195	0.0600699	0.391115	0.496	0.730885	no
BCAS2	BCAS2	BCAS2	chr1:115110180-115124265	ControlUntreated	ControlTreated	OK	43.8202	54.9361	0.326159	2.45254	5e-05	0.00138521	yes
BCAS3	BCAS3	BCAS3	chr17:58755171-59470199	ControlUntreated	ControlTreated	OK	23.8979	22.7191	-0.0729735	-0.464087	0.4173	0.670234	no
BCAS4	BCAS4	BCAS4	chr20:49411430-49493714	ControlUntreated	ControlTreated	OK	14.8875	15.7851	0.0844586	0.523435	0.3419	0.59958	no
BCAT2	BCAT2	BCAT2	chr19:49298318-49314320	ControlUntreated	ControlTreated	OK	19.4074	19.1319	-0.0206212	-0.158385	0.7716	0.901966	no
BCCIP	BCCIP	BCCIP	chr10:127512103-127569884	ControlUntreated	ControlTreated	OK	70.5488	75.3819	0.0955966	0.466704	0.4179	0.670628	no
BCDIN3D	BCDIN3D	BCDIN3D	chr12:50222325-50236912	ControlUntreated	ControlTreated	OK	4.84076	5.48968	0.181488	1.10246	0.05295	0.20142	no
BCHE	BCHE	BCHE	chr3:165490691-165555253	ControlUntreated	ControlTreated	OK	1.57647	1.52613	-0.0468205	-0.137399	0.8174	0.925349	no
BCKDHA	BCKDHA	BCKDHA	chr19:41903693-41930910	ControlUntreated	ControlTreated	OK	19.2156	18.2278	-0.0761377	-0.638486	0.2569	0.512737	no
BCKDHB	BCKDHB	BCKDHB	chr6:80816343-81055987	ControlUntreated	ControlTreated	OK	10.5	9.0912	-0.207848	-1.15071	0.0412	0.170849	no
BCKDK	BCKDK	BCKDK	chr16:31119614-31124112	ControlUntreated	ControlTreated	OK	22.3641	23.9205	0.0970581	0.707901	0.21955	0.467729	no
BCL10	BCL10	BCL10	chr1:85731459-85743771	ControlUntreated	ControlTreated	OK	22.4028	27.382	0.289549	1.85687	0.00145	0.0178623	yes
BCL2A1	BCL2A1	BCL2A1	chr15:80253231-80263643	ControlUntreated	ControlTreated	OK	12.4255	13.7818	0.149463	0.696146	0.22865	0.479429	no
BCL2L1	BCL2L1	BCL2L1	chr20:30252260-30311212	ControlUntreated	ControlTreated	OK	184.877	177.318	-0.0602291	-0.40594	0.4748	0.714703	no
BCL2L11	BCL2L11	BCL2L11	chr2:111878490-111926022	ControlUntreated	ControlTreated	OK	4.86205	5.41539	0.155501	0.641168	0.18415	0.426091	no
BCL2L12	BCL2L12	BCL2L12	chr19:50162825-50177173	ControlUntreated	ControlTreated	OK	17.0075	17.553	0.0455456	0.148414	0.7919	0.912265	no
BCL2L13	BCL2L13	BCL2L13	chr22:18121349-18213621	ControlUntreated	ControlTreated	OK	18.6611	20.4971	0.135383	0.86324	0.1309	0.349774	no
BCL2L2	BCL2L2	BCL2L2	chr14:23775970-23795394	ControlUntreated	ControlTreated	OK	36.1002	29.0288	-0.314522	-1.10545	0.05515	0.205821	no
BCL2L2-PABPN1	BCL2L2-PABPN1	BCL2L2-PABPN1	chr14:23775970-23795394	ControlUntreated	ControlTreated	OK	72.9336	85.7367	0.233329	0.83712	0.14615	0.371538	no
BCL3	BCL3	BCL3	chr19:45251977-45263301	ControlUntreated	ControlTreated	OK	21.1008	24.7174	0.228231	1.65701	0.00415	0.0368603	yes
BCL6	BCL6	BCL6	chr3:187416046-187463513	ControlUntreated	ControlTreated	OK	55.2365	58.5692	0.0845214	0.55641	0.34115	0.59891	no
BCL7A	BCL7A	BCL7A	chr12:122459791-122499950	ControlUntreated	ControlTreated	OK	14.6829	12.8201	-0.195737	-1.44622	0.0115	0.0744983	no
BCL7B	BCL7B	BCL7B	chr7:72950682-72972065	ControlUntreated	ControlTreated	OK	29.627	33.4005	0.172959	1.26795	0.0276	0.133153	no
BCL7C	BCL7C	BCL7C	chr16:30845361-30906539	ControlUntreated	ControlTreated	OK	29.6614	28.9431	-0.0353677	-0.27543	0.63245	0.823331	no
BCL9	BCL9	BCL9	chr1:147013270-147098020	ControlUntreated	ControlTreated	OK	7.57786	7.43767	-0.0269403	-0.196805	0.7387	0.883777	no
BCL9L	BCL9L	BCL9L	chr11:118754474-118781613	ControlUntreated	ControlTreated	OK	19.2687	16.3087	-0.240617	-1.57052	0.00525	0.0435693	yes
BCLAF1	BCLAF1	BCLAF1	chr6:136578000-136610989	ControlUntreated	ControlTreated	OK	16.4657	18.7679	0.188807	1.22216	0.0345	0.152228	no
BCOR	BCOR	BCOR	chrX:39910498-40036582	ControlUntreated	ControlTreated	OK	3.51158	3.93355	0.163713	1.17119	0.0349	0.153525	no
BCORL1	BCORL1	BCORL1	chrX:129139163-129192058	ControlUntreated	ControlTreated	OK	3.52338	3.18339	-0.146397	-1.11743	0.0508	0.195642	no
BCR	BCR	BCR	chr22:23522551-23660224	ControlUntreated	ControlTreated	OK	7.80471	6.96906	-0.163381	-1.21198	0.0342	0.151572	no
BCS1L	BCS1L	BCS1L	chr2:219524378-219528166	ControlUntreated	ControlTreated	OK	12.4456	13.2902	0.0947212	0.58061	0.2863	0.545495	no
BDH2	BDH2	BDH2	chr4:103998781-104021024	ControlUntreated	ControlTreated	OK	4.79078	5.56099	0.21508	1.27339	0.02765	0.133246	no
BDKRB1	BDKRB1	BDKRB1	chr14:96722546-96731100	ControlUntreated	ControlTreated	OK	3.23893	3.45039	0.0912458	0.273811	0.63625	0.825243	no
BDNF	BDNF	BDNF	chr11:27528398-27743605	ControlUntreated	ControlTreated	OK	4.91315	5.2585	0.0980034	0.605202	0.2481	0.501944	no
BDNF-AS	BDNF-AS	BDNF-AS	chr11:27528398-27743605	ControlUntreated	ControlTreated	OK	3.43002	3.47172	0.0174341	0.059506	0.9136	0.966525	no
BDP1	BDP1	BDP1	chr5:70751441-70863649	ControlUntreated	ControlTreated	OK	7.5891	7.35189	-0.0458128	-0.290855	0.60545	0.806255	no
BECN1	BECN1	BECN1	chr17:40950853-40976310	ControlUntreated	ControlTreated	OK	27.3065	29.2857	0.100949	0.759787	0.179	0.419126	no
BEND5	BEND5	BEND5	chr1:48998526-50489626	ControlUntreated	ControlTreated	OK	4.06235	4.45475	0.13303	0.473142	0.4088	0.663216	no
BEND7	BEND7	BEND7	chr10:13480483-13544976	ControlUntreated	ControlTreated	OK	1.0916	1.35132	0.307932	0.675869	0.2401	0.493114	no
BEST1	BEST1	BEST1	chr11:61717355-61735132	ControlUntreated	ControlTreated	OK	4.60689	4.34321	-0.0850315	-0.0177102	0.93415	0.973786	no
BEST2	BEST2	BEST2	chr19:12863406-12869271	ControlUntreated	ControlTreated	OK	1.67905	1.60118	-0.0685075	-0.180647	0.75635	0.893201	no
BET1	BET1	BET1	chr7:93620999-93633690	ControlUntreated	ControlTreated	OK	13.7277	14.8896	0.117214	0.838323	0.1461	0.371538	no
BET1L	BET1L	BET1L	chr11:202923-207422	ControlUntreated	ControlTreated	OK	25.2106	23.2848	-0.114645	-0.787585	0.1687	0.404687	no
BEX2	BEX2	BEX2	chrX:102564273-102565974	ControlUntreated	ControlTreated	OK	2.79121	2.0328	-0.457419	-0.744876	0.12225	0.334908	no
BEX4	BEX4	BEX4	chrX:102470019-102472128	ControlUntreated	ControlTreated	OK	4.4205	5.15786	0.222561	0.748316	0.18185	0.422985	no
BFAR	BFAR	BFAR	chr16:14726667-14763093	ControlUntreated	ControlTreated	OK	12.9401	12.7628	-0.0199082	-0.138901	0.81475	0.923917	no
BFSP1	BFSP1	BFSP1	chr20:17474549-17549865	ControlUntreated	ControlTreated	OK	2.9647	2.91379	-0.024989	-0.0733153	0.87295	0.94936	no
BHLHA15	BHLHA15	BHLHA15	chr7:97841565-97842271	ControlUntreated	ControlTreated	OK	1.24378	0.664056	-0.905356	-0.787684	0.1795	0.419693	no
BHLHE40	BHLHE40	BHLHE40	chr3:4938492-5026865	ControlUntreated	ControlTreated	OK	209.873	214.885	0.0340459	0.228673	0.68705	0.854635	no
BHLHE41	BHLHE41	BHLHE41	chr12:26272958-26278003	ControlUntreated	ControlTreated	OK	75.9156	80.0752	0.0769592	0.51407	0.36445	0.621383	no
BICC1	BICC1	BICC1	chr10:60272903-60591197	ControlUntreated	ControlTreated	OK	1.75777	1.40601	-0.322137	-1.42604	0.0124	0.0783028	no
BICD1	BICD1	BICD1	chr12:32260184-32531141	ControlUntreated	ControlTreated	OK	3.80758	3.27219	-0.218615	-1.13838	0.0471	0.186637	no
BICD2	BICD2	BICD2	chr9:95473644-95527083	ControlUntreated	ControlTreated	OK	7.37073	6.09218	-0.274849	-2.04274	0.00045	0.00777115	yes
BID	BID	BID	chr22:18216905-18257431	ControlUntreated	ControlTreated	OK	4.71678	5.07423	0.105384	0.443289	0.3762	0.633127	no
BIK	BIK	BIK	chr22:43506753-43525718	ControlUntreated	ControlTreated	OK	1.85844	2.31714	0.318253	0.613518	0.2811	0.539455	no
BIN1	BIN1	BIN1	chr2:127805598-127864903	ControlUntreated	ControlTreated	OK	18.1796	17.5173	-0.0535373	-0.372272	0.50765	0.738395	no
BIN3	BIN3	BIN3	chr8:22462144-22526661	ControlUntreated	ControlTreated	OK	12.7751	13.5678	0.0868448	0.216119	0.7087	0.866376	no
BIRC2	BIRC2	BIRC2	chr11:102217912-102249401	ControlUntreated	ControlTreated	OK	19.7937	20.5388	0.0533126	0.339735	0.5499	0.769423	no
BIRC3	BIRC3	BIRC3	chr11:102188180-102210135	ControlUntreated	ControlTreated	OK	7.1115	8.54432	0.264812	1.88734	0.00085	0.0124498	yes
BIRC5	BIRC5	BIRC5	chr17:76210276-76221716	ControlUntreated	ControlTreated	OK	64.8421	81.11	0.32295	2.11367	0.00025	0.00499271	yes
BIRC6	BIRC6	BIRC6	chr2:32582095-32843965	ControlUntreated	ControlTreated	OK	9.38549	8.37936	-0.163592	-1.06862	0.0588	0.214224	no
BISPR	BISPR,MVB12A	BISPR,MVB12A	chr19:17516494-17536148	ControlUntreated	ControlTreated	OK	6.29017	5.77706	-0.122764	-0.408039	0.4699	0.711958	no
BIVM	BIVM	BIVM	chr13:103436630-103528351	ControlUntreated	ControlTreated	OK	6.32766	4.93241	-0.359378	-0.991784	0.08255	0.262936	no
BIVM-ERCC5	BIVM-ERCC5	BIVM-ERCC5	chr13:103436630-103528351	ControlUntreated	ControlTreated	OK	3.2042	3.09385	-0.0505614	-0.0806626	0.88115	0.952208	no
BLCAP	BLCAP	BLCAP	chr20:36145818-36156333	ControlUntreated	ControlTreated	OK	68.0958	63.1716	-0.108288	-0.706338	0.22015	0.468318	no
BLID	BLID	BLID	chr11:121959810-122073770	ControlUntreated	ControlTreated	OK	1.20708	1.81795	0.590792	0.264042	0.78215	0.908184	no
BLMH	BLMH	BLMH	chr17:28575212-28619184	ControlUntreated	ControlTreated	OK	3.07545	3.22277	0.0675047	0.288391	0.6243	0.818302	no
BLOC1S1	BLOC1S1	BLOC1S1	chr12:56109817-56118526	ControlUntreated	ControlTreated	OK	77.3777	77.2999	-0.0014506	-0.00985638	0.98635	0.993573	no
BLOC1S1-RDH5	BLOC1S1-RDH5	BLOC1S1-RDH5	chr12:56109817-56118526	ControlUntreated	ControlTreated	OK	0.746192	1.07052	0.520697	0.547993	0.3524	0.610105	no
BLOC1S2	BLOC1S2	BLOC1S2	chr10:102033034-102046469	ControlUntreated	ControlTreated	OK	12.441	14.096	0.180189	1.42776	0.01405	0.0846184	no
BLOC1S3	BLOC1S3	BLOC1S3	chr19:45682002-45685058	ControlUntreated	ControlTreated	OK	5.81329	5.79655	-0.00416077	-0.0245246	0.9596	0.985951	no
BLOC1S4	BLOC1S4	BLOC1S4	chr4:6717841-6719387	ControlUntreated	ControlTreated	OK	10.4534	10.3623	-0.0126255	-0.074606	0.9038	0.961656	no
BLOC1S5	BLOC1S5	BLOC1S5	chr6:7727010-8102828	ControlUntreated	ControlTreated	OK	5.14566	3.60124	-0.514863	-0.714196	0.19755	0.442965	no
BLOC1S5-TXNDC5	BLOC1S5-TXNDC5	BLOC1S5-TXNDC5	chr6:7727010-8102828	ControlUntreated	ControlTreated	OK	1.46619	1.29875	-0.174948	-0.0939686	0.8761	0.950934	no
BLOC1S6	BLOC1S6	BLOC1S6	chr15:45879416-45901909	ControlUntreated	ControlTreated	OK	11.7362	11.6645	-0.00883485	-0.0642103	0.9107	0.965209	no
BLVRA	BLVRA	BLVRA	chr7:43798271-43846941	ControlUntreated	ControlTreated	OK	41.2071	44.6055	0.114325	0.806763	0.16805	0.403574	no
BLVRB	BLVRB	BLVRB	chr19:40953690-40971725	ControlUntreated	ControlTreated	OK	57.4504	62.4324	0.119977	0.850456	0.13535	0.356327	no
BLZF1	BLZF1	BLZF1	chr1:169075946-169429907	ControlUntreated	ControlTreated	OK	16.7349	18.359	0.133625	0.535398	0.35425	0.611763	no
BMF	BMF	BMF	chr15:40380090-40401085	ControlUntreated	ControlTreated	OK	14.3909	12.3443	-0.221307	-1.6129	0.0051	0.0428986	yes
BMI1	BMI1	BMI1	chr10:22605311-22620414	ControlUntreated	ControlTreated	OK	60.0803	51.8803	-0.211705	-1.0043	0.08055	0.258909	no
BMP1	BMP1	BMP1	chr8:22022652-22069840	ControlUntreated	ControlTreated	OK	9.17876	8.83784	-0.0546064	-0.446832	0.4379	0.687058	no
BMP2K	BMP2K	BMP2K	chr4:79697531-79833341	ControlUntreated	ControlTreated	OK	5.88979	5.86764	-0.00543598	-0.0338015	0.9507	0.981531	no
BMP3	BMP3	BMP3	chr4:81952118-81978685	ControlUntreated	ControlTreated	OK	1.04668	0.836049	-0.324163	-1.14909	0.0476	0.187421	no
BMP4	BMP4	BMP4	chr14:54416454-54423554	ControlUntreated	ControlTreated	OK	1.79559	1.81429	0.0149421	0.0374484	0.9457	0.979163	no
BMPR1A	BMPR1A	BMPR1A	chr10:88516395-88684945	ControlUntreated	ControlTreated	OK	4.44273	3.16711	-0.488277	-2.74495	5e-05	0.00138521	yes
BMPR1B	BMPR1B	BMPR1B	chr4:95679127-96079601	ControlUntreated	ControlTreated	OK	2.3629	1.97994	-0.255103	-1.30002	0.01785	0.0997104	no
BMPR2	BMPR2	BMPR2	chr2:203241049-203432474	ControlUntreated	ControlTreated	OK	6.22591	4.9097	-0.34265	-2.35215	0.0003	0.00578711	yes
BMS1	BMS1	BMS1	chr10:43277953-43330385	ControlUntreated	ControlTreated	OK	20.739	22.0508	0.088485	0.583072	0.30445	0.564305	no
BMS1P20	BMS1P20	BMS1P20	chr22:22652462-22677324	ControlUntreated	ControlTreated	OK	7.24596	6.7608	-0.0999823	-0.561669	0.3309	0.589741	no
BMS1P4	BMS1P4	BMS1P4	chr10:75458908-75490272	ControlUntreated	ControlTreated	OK	15.2348	14.6908	-0.0524627	-0.42444	0.45755	0.702566	no
BNC1	BNC1	BNC1	chr15:83924654-83953468	ControlUntreated	ControlTreated	OK	1.0721	1.19129	0.152089	0.438969	0.3524	0.610105	no
BNC2	BNC2	BNC2	chr9:16409500-16870786	ControlUntreated	ControlTreated	OK	2.25161	2.08514	-0.110813	-0.915559	0.11185	0.317991	no
BNIP1	BNIP1	BNIP1	chr5:172571444-172591390	ControlUntreated	ControlTreated	OK	12.1271	15.8675	0.387836	2.25522	5e-05	0.00138521	yes
BNIP2	BNIP2	BNIP2	chr15:59955061-59981642	ControlUntreated	ControlTreated	OK	20.3964	20.9358	0.0376525	0.277957	0.62565	0.819065	no
BNIP3	BNIP3	BNIP3	chr10:133781186-133795517	ControlUntreated	ControlTreated	OK	359.677	391.671	0.122939	0.828082	0.1499	0.377314	no
BNIP3L	BNIP3L	BNIP3L	chr8:26240522-26270644	ControlUntreated	ControlTreated	OK	68.0261	62.8724	-0.113662	-0.754971	0.18465	0.42645	no
BOC	BOC	BOC	chr3:112930311-113160361	ControlUntreated	ControlTreated	OK	8.1534	6.76013	-0.270349	-1.21231	0.036	0.156461	no
BOD1	BOD1	BOD1	chr5:173034147-173043666	ControlUntreated	ControlTreated	OK	55.4595	57.3481	0.0483123	0.31127	0.58485	0.792326	no
BOD1L1	BOD1L1	BOD1L1	chr4:13570365-13629328	ControlUntreated	ControlTreated	OK	13.24	13.2508	0.00117372	0.00767284	0.98845	0.994404	no
BOK	BOK	BOK	chr2:242483800-242513553	ControlUntreated	ControlTreated	OK	17.7793	16.3543	-0.120528	-0.866059	0.13085	0.349712	no
BOLA1	BOLA1	BOLA1	chr1:149871154-149872348	ControlUntreated	ControlTreated	OK	9.46565	9.19815	-0.041359	-0.159244	0.78475	0.909176	no
BOLA3	BOLA3	BOLA3	chr2:74362527-74375039	ControlUntreated	ControlTreated	OK	130.447	158.905	0.284705	2.11162	0.0002	0.00422075	yes
BOLA3-AS1	BOLA3-AS1	BOLA3-AS1	chr2:74375107-74379516	ControlUntreated	ControlTreated	OK	2.52854	2.02197	-0.322538	-0.693087	0.19185	0.436193	no
BOP1	BOP1	BOP1	chr8:145486001-145515120	ControlUntreated	ControlTreated	OK	9.33025	8.54388	-0.127025	-0.88874	0.118	0.327884	no
BORA	BORA	BORA	chr13:73282494-73590591	ControlUntreated	ControlTreated	OK	4.78036	5.41618	0.180155	0.386059	0.49865	0.732505	no
BPGM	BPGM	BPGM	chr7:134331530-134364567	ControlUntreated	ControlTreated	OK	13.2189	14.5342	0.136853	1.00685	0.0763	0.250189	no
BPHL	BPHL	BPHL	chr6:3118609-3153432	ControlUntreated	ControlTreated	OK	5.71878	6.45949	0.175714	0.84243	0.1259	0.341104	no
BPNT1	BPNT1	BPNT1	chr1:220046618-220321383	ControlUntreated	ControlTreated	OK	12.1294	13.0389	0.104315	0.186417	0.7532	0.891542	no
BPTF	BPTF	BPTF	chr17:65821779-65980494	ControlUntreated	ControlTreated	OK	17.4053	15.511	-0.166237	-1.09275	0.0581	0.212565	no
BRAF	BRAF	BRAF	chr7:140433812-140624564	ControlUntreated	ControlTreated	OK	6.57695	7.08033	0.106399	0.721488	0.21285	0.459349	no
BRAP	BRAP	BRAP	chr12:112079949-112123800	ControlUntreated	ControlTreated	OK	18.1285	18.447	0.0251244	0.157703	0.78405	0.909047	no
BRAT1	BRAT1	BRAT1	chr7:2577443-2595392	ControlUntreated	ControlTreated	OK	13.4173	12.9077	-0.0558583	-0.391276	0.49455	0.730088	no
BRCC3	BRCC3	BRCC3	chrX:154299694-154351349	ControlUntreated	ControlTreated	OK	7.23734	8.33691	0.204053	1.39384	0.01115	0.0729202	no
BRD1	BRD1	BRD1	chr22:50166925-50221196	ControlUntreated	ControlTreated	OK	10.659	10.5432	-0.0157618	-0.115849	0.83855	0.934825	no
BRD2	BRD2	BRD2	chr6_ssto_hap7:4367204-4430060	ControlUntreated	ControlTreated	OK	106.295	122.532	0.205081	1.32744	0.0179	0.0999039	no
BRD3	BRD3	BRD3	chr9:136890560-136933141	ControlUntreated	ControlTreated	OK	7.86676	6.56397	-0.261201	-1.55263	0.00855	0.0608026	no
BRD4	BRD4	BRD4	chr19:15348300-15391262	ControlUntreated	ControlTreated	OK	34.6429	33.8942	-0.0315212	-0.207389	0.71155	0.868494	no
BRD7	BRD7	BRD7	chr16:50352928-50402845	ControlUntreated	ControlTreated	OK	36.2244	35.9165	-0.0123159	-0.0775754	0.89285	0.957181	no
BRD8	BRD8	BRD8	chr5:137475458-137514358	ControlUntreated	ControlTreated	OK	42.5644	48.492	0.188097	1.22993	0.0322	0.145859	no
BRD9	BRD9	BRD9	chr5:863849-892939	ControlUntreated	ControlTreated	OK	20.3527	20.5483	0.0138016	0.102543	0.8587	0.943874	no
BRE	BRE	BRE	chr2:28004230-28561767	ControlUntreated	ControlTreated	OK	26.4383	27.5888	0.0614529	0.346919	0.53545	0.759145	no
BRE-AS1	BRE-AS1	BRE-AS1	chr2:28004230-28561767	ControlUntreated	ControlTreated	OK	5.85874	5.29475	-0.146029	-0.334853	0.5626	0.778824	no
BRF1	BRF1	BRF1	chr14:105675622-105864484	ControlUntreated	ControlTreated	OK	17.0325	16.6052	-0.036657	-0.121538	0.8326	0.932423	no
BRF2	BRF2	BRF2	chr8:37654400-37707431	ControlUntreated	ControlTreated	OK	12.2962	12.8745	0.0663099	0.332477	0.55785	0.775367	no
BRI3	BRI3	BRI3	chr7:97910978-98030427	ControlUntreated	ControlTreated	OK	231.124	252.128	0.125489	0.717072	0.21255	0.459203	no
BRI3BP	BRI3BP	BRI3BP	chr12:125478193-125511969	ControlUntreated	ControlTreated	OK	5.92238	6.5262	0.140065	0.565609	0.3265	0.585022	no
BRICD5	BRICD5	BRICD5	chr16:2255177-2261069	ControlUntreated	ControlTreated	OK	2.15832	2.24539	0.0570607	0.0888072	0.87605	0.950934	no
BRINP2	BRINP2	BRINP2	chr1:177140523-177251558	ControlUntreated	ControlTreated	OK	2.69924	2.9373	0.121938	0.60105	0.2995	0.55919	no
BRIP1	BRIP1	BRIP1	chr17:59756546-59940920	ControlUntreated	ControlTreated	OK	1.21189	1.32289	0.126433	0.634012	0.26625	0.521879	no
BRIX1	BRIX1	BRIX1	chr5:34915819-34925787	ControlUntreated	ControlTreated	OK	58.0783	68.62	0.24063	1.59543	0.00435	0.038168	yes
BRK1	BRK1	BRK1	chr3:10157332-10168874	ControlUntreated	ControlTreated	OK	136.932	143.102	0.0635786	0.415444	0.4694	0.711449	no
BRMS1	BRMS1	BRMS1	chr11:66104803-66112582	ControlUntreated	ControlTreated	OK	57.2952	60.7893	0.0854011	0.541119	0.3391	0.596759	no
BRMS1L	BRMS1L	BRMS1L	chr14:36295596-36341169	ControlUntreated	ControlTreated	OK	10.1627	11.0819	0.124924	0.991701	0.0814	0.260997	no
BROX	BROX	BROX	chr1:222885894-222908538	ControlUntreated	ControlTreated	OK	47.736	52.0058	0.123596	0.543084	0.3375	0.596119	no
BRPF1	BRPF1	BRPF1	chr3:9773433-9789699	ControlUntreated	ControlTreated	OK	11.9481	12.7725	0.0962564	0.727467	0.2118	0.458724	no
BRPF3	BRPF3	BRPF3	chr6:36164549-36200567	ControlUntreated	ControlTreated	OK	14.7209	12.3001	-0.259197	-1.63992	0.00455	0.0394707	yes
BRSK1	BRSK1	BRSK1	chr19:55795533-55823903	ControlUntreated	ControlTreated	OK	10.6919	10.3374	-0.0486344	-0.39394	0.4977	0.732266	no
BRSK2	BRSK2	BRSK2	chr11:1411128-1483919	ControlUntreated	ControlTreated	OK	5.22576	4.05502	-0.365931	-2.40247	5e-05	0.00138521	yes
BRWD1	BRWD1	BRWD1	chr21:40557403-40685712	ControlUntreated	ControlTreated	OK	15.0915	14.2156	-0.086261	-0.373581	0.5103	0.740502	no
BRWD3	BRWD3	BRWD3	chrX:79924986-80065233	ControlUntreated	ControlTreated	OK	5.93456	4.92316	-0.269555	-1.85848	0.00145	0.0178623	yes
BSCL2	BSCL2	BSCL2	chr11:62457733-62494857	ControlUntreated	ControlTreated	OK	5.98632	5.90881	-0.0188026	-0.0207013	0.97395	0.990706	no
BSDC1	BSDC1	BSDC1	chr1:32830233-32860062	ControlUntreated	ControlTreated	OK	23.2481	22.9726	-0.0171997	-0.106488	0.8481	0.939341	no
BSG	BSG	BSG	chr19:571276-583493	ControlUntreated	ControlTreated	OK	483.017	488.043	0.014933	0.100563	0.86295	0.94615	no
BST2	BST2	BST2	chr19:17513747-17516457	ControlUntreated	ControlTreated	OK	791.594	747.211	-0.0832434	-0.560831	0.32445	0.583114	no
BTAF1	BTAF1	BTAF1	chr10:93683735-93790080	ControlUntreated	ControlTreated	OK	12.0417	10.5242	-0.194337	-1.22793	0.03055	0.141543	no
BTBD1	BTBD1	BTBD1	chr15:83685180-83736167	ControlUntreated	ControlTreated	OK	28.9869	30.308	0.0642978	0.412692	0.4735	0.714541	no
BTBD10	BTBD10	BTBD10	chr11:13409542-13484844	ControlUntreated	ControlTreated	OK	12.3122	11.5252	-0.09529	-0.762306	0.1843	0.426171	no
BTBD2	BTBD2	BTBD2	chr19:1985446-2015702	ControlUntreated	ControlTreated	OK	43.1859	40.9681	-0.0760599	-0.489723	0.39665	0.652283	no
BTBD3	BTBD3	BTBD3	chr20:11871370-11907243	ControlUntreated	ControlTreated	OK	11.189	11.0968	-0.0119405	-0.0877098	0.8767	0.950976	no
BTBD6	BTBD6	BTBD6	chr14:105675622-105864484	ControlUntreated	ControlTreated	OK	24.5295	22.7387	-0.109367	-0.348149	0.5474	0.76774	no
BTBD7	BTBD7	BTBD7	chr14:93703895-93799438	ControlUntreated	ControlTreated	OK	8.73758	8.27962	-0.0776701	-0.45179	0.43015	0.681053	no
BTBD9	BTBD9	BTBD9	chr6:38136226-38607924	ControlUntreated	ControlTreated	OK	1.9534	1.57475	-0.310859	-1.85189	0.0011	0.0149044	yes
BTC	BTC	BTC	chr4:75671447-75719882	ControlUntreated	ControlTreated	OK	5.09391	5.09691	0.000848906	0.00315432	0.9793	0.991534	no
BTD	BTD	BTD	chr3:15602210-15687328	ControlUntreated	ControlTreated	OK	7.04442	5.63826	-0.32123	-0.969028	0.09025	0.279066	no
BTF3	BTF3	BTF3	chr5:72794249-72801448	ControlUntreated	ControlTreated	OK	400.989	451.501	0.171168	1.14902	0.0447	0.180477	no
BTF3L4	BTF3L4	BTF3L4	chr1:52521856-52556388	ControlUntreated	ControlTreated	OK	6.69693	6.8666	0.0360962	0.290376	0.6106	0.809224	no
BTG1	BTG1	BTG1	chr12:92378751-92539673	ControlUntreated	ControlTreated	OK	63.1698	69.7882	0.143749	0.957217	0.09525	0.287962	no
BTG2	BTG2	BTG2	chr1:203274663-203278729	ControlUntreated	ControlTreated	OK	2.96758	4.86306	0.712576	3.41857	5e-05	0.00138521	yes
BTG3	BTG3	BTG3	chr21:18965967-18985268	ControlUntreated	ControlTreated	OK	11.6719	12.5813	0.108246	0.663335	0.24355	0.496519	no
BTG4	BTG4	BTG4	chr11:111338255-111383079	ControlUntreated	ControlTreated	OK	1.087	1.55488	0.516462	0.798935	0.14065	0.363158	no
BTN2A1	BTN2A1	BTN2A1	chr6:26458131-26482737	ControlUntreated	ControlTreated	OK	15.7033	17.9336	0.1916	1.36697	0.01845	0.102185	no
BTN2A2	BTN2A2	BTN2A2	chr6:26383323-26395100	ControlUntreated	ControlTreated	OK	9.33176	9.50223	0.0261167	0.192729	0.7298	0.880063	no
BTN2A3P	BTN2A3P	BTN2A3P	chr6:26421618-26430816	ControlUntreated	ControlTreated	OK	2.05147	2.62437	0.355313	1.27625	0.0312	0.143148	no
BTN3A1	BTN3A1	BTN3A1	chr6:26402464-26415444	ControlUntreated	ControlTreated	OK	8.58441	7.70178	-0.156525	-1.2621	0.02685	0.131286	no
BTN3A2	BTN3A2	BTN3A2	chr6:26365386-26378548	ControlUntreated	ControlTreated	OK	10.0402	9.28607	-0.112648	-0.803508	0.161	0.393218	no
BTN3A3	BTN3A3	BTN3A3	chr6:26440699-26453643	ControlUntreated	ControlTreated	OK	13.0319	10.9986	-0.244728	-1.83678	0.00175	0.020309	yes
BTRC	BTRC	BTRC	chr10:103113789-103317078	ControlUntreated	ControlTreated	OK	6.86985	5.7461	-0.257695	-1.80793	0.00165	0.0194784	yes
BUB1	BUB1	BUB1	chr2:111395274-111435684	ControlUntreated	ControlTreated	OK	16.0092	19.9713	0.31903	2.16893	0.00025	0.00499271	yes
BUB1B	BUB1B	BUB1B	chr15:40453209-40569688	ControlUntreated	ControlTreated	OK	10.5109	12.3641	0.234269	1.42523	0.0128	0.0802063	no
BUB3	BUB3	BUB3	chr10:124913759-124924886	ControlUntreated	ControlTreated	OK	74.6732	81.3591	0.123713	0.762417	0.18425	0.426131	no
BUD13	BUD13	BUD13	chr11:116618885-116643714	ControlUntreated	ControlTreated	OK	6.95863	7.8381	0.171702	1.00542	0.08	0.257714	no
BUD31	BUD31	BUD31	chr7:99006600-99063824	ControlUntreated	ControlTreated	OK	176.044	204.561	0.216595	0.934668	0.1042	0.304349	no
BYSL	BYSL	BYSL	chr6:41888964-41900784	ControlUntreated	ControlTreated	OK	22.1892	21.3411	-0.0562211	-0.398152	0.48995	0.726755	no
BZRAP1	BZRAP1	BZRAP1	chr17:56378587-56494943	ControlUntreated	ControlTreated	OK	1.08772	0.829082	-0.39172	-0.572456	0.31515	0.574167	no
BZW1	BZW1	BZW1	chr2:201560445-201688569	ControlUntreated	ControlTreated	OK	180.107	163.414	-0.140323	-0.845677	0.1392	0.360988	no
BZW2	BZW2	BZW2	chr7:16685758-16746148	ControlUntreated	ControlTreated	OK	31.7054	34.9706	0.141411	1.05546	0.0659	0.22968	no
C10orf10	C10orf10	C10orf10	chr10:45455218-45500777	ControlUntreated	ControlTreated	OK	28.6031	38.2945	0.420963	1.96817	0.0009	0.0129634	yes
C10orf11	C10orf11	C10orf11	chr10:77191403-78317133	ControlUntreated	ControlTreated	OK	29.6458	29.9129	0.0129435	0.0877927	0.8734	0.949611	no
C10orf12	C10orf12	C10orf12	chr10:98741040-98745585	ControlUntreated	ControlTreated	OK	1.63558	1.53252	-0.0938962	-0.384237	0.50475	0.737131	no
C10orf2	C10orf2	C10orf2	chr10:102747292-102754158	ControlUntreated	ControlTreated	OK	8.67495	7.31526	-0.245946	-1.5062	0.0074	0.055218	no
C10orf25	C10orf25	C10orf25	chr10:45455218-45500777	ControlUntreated	ControlTreated	OK	1.07102	1.24752	0.22007	0.208373	0.692	0.85731	no
C10orf32	C10orf32	C10orf32	chr10:104613966-104661655	ControlUntreated	ControlTreated	OK	2.98834	2.68439	-0.154748	-0.483726	0.38105	0.638073	no
C10orf32-ASMT	C10orf32-ASMT	C10orf32-ASMT	chr10:104613966-104661655	ControlUntreated	ControlTreated	OK	0.542109	1.04032	0.940369	1.20621	0.04075	0.169794	no
C10orf35	C10orf35	C10orf35	chr10:71390002-71393355	ControlUntreated	ControlTreated	OK	45.9063	48.7835	0.0877002	0.62926	0.27465	0.532035	no
C10orf54	C10orf54	C10orf54	chr10:73156690-73575704	ControlUntreated	ControlTreated	OK	2.57895	2.18005	-0.242422	-1.25121	0.02865	0.136587	no
C10orf55	C10orf55	C10orf55	chr10:75669726-75682535	ControlUntreated	ControlTreated	OK	1.96856	1.86239	-0.0799845	-0.0395541	0.9433	0.97865	no
C10orf76	C10orf76	C10orf76	chr10:103605355-103815932	ControlUntreated	ControlTreated	OK	6.93905	6.43624	-0.10852	-0.873514	0.1237	0.337602	no
C10orf88	C10orf88	C10orf88	chr10:124690418-124713919	ControlUntreated	ControlTreated	OK	7.77272	8.94905	0.203315	1.56142	0.0075	0.0556136	no
C11orf1	C11orf1	C11orf1	chr11:111744779-111754797	ControlUntreated	ControlTreated	OK	17.3227	20.4954	0.242636	1.37077	0.016	0.0924295	no
C11orf24	C11orf24	C11orf24	chr11:68028802-68039469	ControlUntreated	ControlTreated	OK	30.0573	36.1466	0.266143	1.7633	0.0021	0.0232123	yes
C11orf30	C11orf30	C11orf30	chr11:76156068-76263943	ControlUntreated	ControlTreated	OK	9.41089	9.92148	0.0762249	0.501117	0.3792	0.636537	no
C11orf31	C11orf31	C11orf31	chr11:57479994-57586652	ControlUntreated	ControlTreated	OK	54.4787	58.7765	0.109547	0.278252	0.62925	0.820988	no
C11orf44	C11orf44	C11orf44	chr11:130542850-130587247	ControlUntreated	ControlTreated	OK	1.22388	0.971012	-0.333898	-1.00435	0.09065	0.279771	no
C11orf45	C11orf45	C11orf45	chr11:128761312-128787951	ControlUntreated	ControlTreated	OK	2.07249	1.73925	-0.252904	-0.948808	0.07925	0.256058	no
C11orf49	C11orf49	C11orf49	chr11:46958239-47198676	ControlUntreated	ControlTreated	OK	19.8367	21.3068	0.103147	0.337501	0.5549	0.772891	no
C11orf54	C11orf54	C11orf54	chr11:93474759-93496268	ControlUntreated	ControlTreated	OK	4.99263	5.13741	0.0412416	0.201909	0.6938	0.858416	no
C11orf57	C11orf57	C11orf57	chr11:111944967-111957522	ControlUntreated	ControlTreated	OK	15.2488	16.3645	0.10188	0.489507	0.38925	0.64533	no
C11orf58	C11orf58	C11orf58	chr11:16760147-16779901	ControlUntreated	ControlTreated	OK	64.4235	69.5434	0.110327	0.736003	0.19415	0.438587	no
C11orf65	C11orf65	C11orf65	chr11:108253726-108338258	ControlUntreated	ControlTreated	OK	1.83982	1.80348	-0.0287862	-0.0556473	0.9448	0.97901	no
C11orf68	C11orf68	C11orf68	chr11:65684282-65686531	ControlUntreated	ControlTreated	OK	112.008	111.565	-0.00571214	-0.0375511	0.94795	0.979779	no
C11orf70	C11orf70	C11orf70	chr11:101918168-101955291	ControlUntreated	ControlTreated	OK	0.771869	0.99126	0.360907	0.259916	0.6416	0.828779	no
C11orf71	C11orf71	C11orf71	chr11:114262169-114281332	ControlUntreated	ControlTreated	OK	9.32252	9.79325	0.0710677	0.214854	0.70685	0.865597	no
C11orf73	C11orf73	C11orf73	chr11:86013252-86056985	ControlUntreated	ControlTreated	OK	6.33305	6.28787	-0.0103293	-0.0370538	0.9463	0.979212	no
C11orf74	C11orf74	C11orf74	chr11:36613492-36680841	ControlUntreated	ControlTreated	OK	29.7721	32.564	0.129315	0.81338	0.1316	0.350914	no
C11orf80	C11orf80	C11orf80	chr11:66512206-66614003	ControlUntreated	ControlTreated	OK	17.2403	16.4581	-0.0669921	-0.293898	0.60625	0.806908	no
C11orf84	C11orf84	C11orf84	chr11:63580845-63595190	ControlUntreated	ControlTreated	OK	30.7322	34.3264	0.159568	1.15609	0.0421	0.173366	no
C11orf91	C11orf91	C11orf91	chr11:33719653-33722286	ControlUntreated	ControlTreated	OK	0.834697	1.50744	0.852779	1.06131	0.0556	0.206907	no
C11orf95	C11orf95	C11orf95	chr11:63527363-63536113	ControlUntreated	ControlTreated	OK	8.53446	7.11909	-0.261608	-1.88101	0.0011	0.0149044	yes
C11orf98	C11orf98	C11orf98	chr11:62430288-62441162	ControlUntreated	ControlTreated	OK	130.218	151.989	0.223032	1.04704	0.07225	0.242341	no
C12orf10	C12orf10	C12orf10	chr12:53693469-53700965	ControlUntreated	ControlTreated	OK	45.941	49.1439	0.0972298	0.71806	0.2099	0.456736	no
C12orf29	C12orf29	C12orf29	chr12:88429267-88535993	ControlUntreated	ControlTreated	OK	9.32674	9.85427	0.0793759	0.291584	0.6111	0.809344	no
C12orf4	C12orf4	C12orf4	chr12:4596895-4647674	ControlUntreated	ControlTreated	OK	6.14932	6.96819	0.180357	1.38339	0.01565	0.0910132	no
C12orf43	C12orf43	C12orf43	chr12:121416370-121454305	ControlUntreated	ControlTreated	OK	16.7343	17.5622	0.0696616	0.496468	0.38905	0.645163	no
C12orf45	C12orf45	C12orf45	chr12:105380097-105388505	ControlUntreated	ControlTreated	OK	19.8144	19.8235	0.000666295	0.00301638	0.98325	0.992781	no
C12orf49	C12orf49	C12orf49	chr12:117151124-117175875	ControlUntreated	ControlTreated	OK	16.8212	18.0278	0.0999375	0.638024	0.26605	0.521801	no
C12orf56	C12orf56	C12orf56	chr12:64660762-64784345	ControlUntreated	ControlTreated	OK	3.58937	3.81317	0.0872602	0.300219	0.5893	0.79539	no
C12orf57	C12orf57	C12orf57	chr12:7052600-7055166	ControlUntreated	ControlTreated	OK	79.0567	86.6783	0.132783	0.975956	0.0851	0.268627	no
C12orf60	C12orf60	C12orf60	chr12:14956505-14976791	ControlUntreated	ControlTreated	OK	2.08812	2.18552	0.0657704	0.132593	0.8185	0.926192	no
C12orf65	C12orf65	C12orf65	chr12:123717843-123742506	ControlUntreated	ControlTreated	OK	19.4396	23.47	0.27182	2.04791	0.0009	0.0129634	yes
C12orf66	C12orf66	C12orf66	chr12:64580091-64616076	ControlUntreated	ControlTreated	OK	4.60985	4.94317	0.100717	0.504509	0.35955	0.616419	no
C12orf73	C12orf73	C12orf73	chr12:104343980-104350993	ControlUntreated	ControlTreated	OK	7.57175	7.77048	0.0373761	0.199358	0.72935	0.879747	no
C12orf75	C12orf75	C12orf75	chr12:105724413-105765296	ControlUntreated	ControlTreated	OK	115.264	124.448	0.110602	0.722945	0.19885	0.444502	no
C12orf76	C12orf76	C12orf76	chr12:110478981-110505500	ControlUntreated	ControlTreated	OK	7.49155	8.60462	0.199846	1.18099	0.03835	0.162869	no
C12orf79	C12orf79	C12orf79	chr12:92378751-92539673	ControlUntreated	ControlTreated	OK	1.22883	1.18291	-0.0549467	-0.0321265	0.96555	0.987622	no
C14orf1	C14orf1	C14orf1	chr14:76117232-76127538	ControlUntreated	ControlTreated	OK	24.4889	24.2912	-0.0116953	-0.0887216	0.87415	0.950109	no
C14orf119	C14orf119	C14orf119	chr14:23527773-23569665	ControlUntreated	ControlTreated	OK	27.1602	31.3929	0.208946	0.560083	0.33315	0.591807	no
C14orf142	C14orf142	C14orf142	chr14:93669236-93695561	ControlUntreated	ControlTreated	OK	13.0139	13.8722	0.0921431	0.359466	0.5284	0.754336	no
C14orf159	C14orf159	C14orf159	chr14:91580356-91691740	ControlUntreated	ControlTreated	OK	0.921211	1.27551	0.469471	0.914686	0.0479	0.188317	no
C14orf166	C14orf166	C14orf166	chr14:52456227-52471420	ControlUntreated	ControlTreated	OK	412.256	465.954	0.176646	1.18533	0.0393	0.165661	no
C14orf169	C14orf169	C14orf169	chr14:73945188-74025651	ControlUntreated	ControlTreated	OK	12.9442	12.6119	-0.037526	-0.216839	0.70355	0.863994	no
C14orf178	C14orf178	C14orf178	chr14:78183943-78236085	ControlUntreated	ControlTreated	OK	0.574812	1.17291	1.02893	0.326467	0.509	0.73943	no
C14orf2	C14orf2	C14orf2	chr14:104378624-104387903	ControlUntreated	ControlTreated	OK	119.901	131.933	0.137956	0.995768	0.08095	0.259938	no
C14orf28	C14orf28	C14orf28	chr14:45366506-45381120	ControlUntreated	ControlTreated	OK	4.4523	4.71073	0.0813983	0.449745	0.43745	0.686762	no
C14orf37	C14orf37	C14orf37	chr14:58470807-58618847	ControlUntreated	ControlTreated	OK	1.168	1.06032	-0.139542	-0.389448	0.49755	0.732201	no
C14orf79	C14orf79	C14orf79	chr14:105452615-105461855	ControlUntreated	ControlTreated	OK	9.17806	9.00903	-0.0268169	-0.166179	0.77575	0.904544	no
C14orf80	C14orf80	C14orf80	chr14:105956191-105965585	ControlUntreated	ControlTreated	OK	9.4503	9.27879	-0.0264227	-0.147236	0.78975	0.911401	no
C14orf93	C14orf93	C14orf93	chr14:23456109-23479410	ControlUntreated	ControlTreated	OK	4.6267	4.53613	-0.0285224	-0.123936	0.82405	0.928414	no
C15orf38-AP3S2	C15orf38-AP3S2	C15orf38-AP3S2	chr15:90373830-90456222	ControlUntreated	ControlTreated	OK	1.58514	1.23141	-0.364302	-0.78438	0.1717	0.409095	no
C15orf39	C15orf39	C15orf39	chr15:75494220-75504510	ControlUntreated	ControlTreated	OK	7.69466	8.55252	0.152491	1.08367	0.05475	0.205151	no
C15orf40	C15orf40	C15orf40	chr15:83654954-83680393	ControlUntreated	ControlTreated	OK	11.3381	15.1719	0.420219	1.28992	0.02015	0.108195	no
C15orf41	C15orf41	C15orf41	chr15:36871803-37110707	ControlUntreated	ControlTreated	OK	6.21447	6.54972	0.0758006	0.29364	0.5463	0.766858	no
C15orf48	C15orf48	C15orf48	chr15:45722726-45725647	ControlUntreated	ControlTreated	OK	19.8503	18.0992	-0.133234	-0.720989	0.20525	0.450989	no
C15orf52	C15orf52	C15orf52	chr15:40623652-40633168	ControlUntreated	ControlTreated	OK	52.0508	38.3912	-0.439145	-2.91687	5e-05	0.00138521	yes
C15orf57	C15orf57	C15orf57	chr15:40823539-40857256	ControlUntreated	ControlTreated	OK	8.16041	7.58502	-0.105488	-0.539225	0.33465	0.593258	no
C15orf61	C15orf61	C15orf61	chr15:67493012-67819641	ControlUntreated	ControlTreated	OK	5.97554	5.7434	-0.0571655	-0.134338	0.8201	0.926425	no
C15orf62	C15orf62	C15orf62	chr15:41060066-41106767	ControlUntreated	ControlTreated	OK	1.05446	0.912049	-0.20932	-0.317354	0.58175	0.790032	no
C15orf65	C15orf65	C15orf65	chr15:55609381-55800432	ControlUntreated	ControlTreated	OK	14.2553	15.4601	0.117058	0.183603	0.7518	0.890817	no
C16orf13	C16orf13	C16orf13	chr16:684426-686366	ControlUntreated	ControlTreated	OK	95.1664	89.2895	-0.0919619	-0.644008	0.25795	0.513573	no
C16orf45	C16orf45	C16orf45	chr16:15528324-15682116	ControlUntreated	ControlTreated	OK	1.24017	1.16822	-0.0862249	-0.198298	0.7171	0.87153	no
C16orf46	C16orf46	C16orf46	chr16:81087101-81110872	ControlUntreated	ControlTreated	OK	3.82315	4.46613	0.224264	0.9014	0.1163	0.325315	no
C16orf52	C16orf52	C16orf52	chr16:22019455-22095972	ControlUntreated	ControlTreated	OK	19.5121	16.9947	-0.199285	-1.26023	0.02875	0.136725	no
C16orf58	C16orf58	C16orf58	chr16:31494438-31519740	ControlUntreated	ControlTreated	OK	19.3021	18.7068	-0.0451969	-0.335332	0.55785	0.775367	no
C16orf59	C16orf59	C16orf59	chr16:2510114-2514964	ControlUntreated	ControlTreated	OK	2.26424	2.24616	-0.0115683	-0.0324861	0.972	0.990675	no
C16orf70	C16orf70	C16orf70	chr16:67143914-67184902	ControlUntreated	ControlTreated	OK	12.5217	12.2226	-0.0348826	-0.194897	0.7305	0.880318	no
C16orf72	C16orf72	C16orf72	chr16:9185536-9213555	ControlUntreated	ControlTreated	OK	14.513	16.3728	0.173958	1.26806	0.0275	0.132917	no
C16orf74	C16orf74	C16orf74	chr16:85741123-85784689	ControlUntreated	ControlTreated	OK	12.9133	13.8039	0.0962118	0.459312	0.4244	0.675723	no
C16orf87	C16orf87	C16orf87	chr16:46835958-46865074	ControlUntreated	ControlTreated	OK	10.4401	14.9931	0.522155	3.12694	5e-05	0.00138521	yes
C16orf91	C16orf91	C16orf91	chr16:1469744-1470801	ControlUntreated	ControlTreated	OK	25.1059	27.5878	0.136003	0.958982	0.09635	0.290008	no
C16orf93	C16orf93	C16orf93	chr16:30759619-30787628	ControlUntreated	ControlTreated	OK	0.921535	1.28401	0.478548	0.288263	0.68215	0.852079	no
C16orf95	C16orf95	C16orf95	chr16:87336403-87351026	ControlUntreated	ControlTreated	OK	3.92821	4.49239	0.193609	0.487561	0.35905	0.615967	no
C17orf100	C17orf100	C17orf100	chr17:6555058-6556617	ControlUntreated	ControlTreated	OK	3.30681	3.41769	0.0475798	0.160152	0.7819	0.908184	no
C17orf49	C17orf49	C17orf49	chr17:6915735-6922973	ControlUntreated	ControlTreated	OK	53.9868	65.5743	0.280524	0.738156	0.1995	0.444769	no
C17orf51	C17orf51	C17orf51	chr17:21431570-21454941	ControlUntreated	ControlTreated	OK	3.58205	3.08256	-0.216658	-1.71265	0.00345	0.0325525	yes
C17orf53	C17orf53	C17orf53	chr17:42219273-42239844	ControlUntreated	ControlTreated	OK	2.91181	3.25077	0.158863	0.684324	0.2257	0.475463	no
C17orf58	C17orf58	C17orf58	chr17:65987214-65989765	ControlUntreated	ControlTreated	OK	26.8691	31.4357	0.226458	1.60283	0.0057	0.0463873	yes
C17orf59	C17orf59	C17orf59	chr17:8091650-8093564	ControlUntreated	ControlTreated	OK	5.53124	5.93348	0.101276	0.499928	0.387	0.643402	no
C17orf62	C17orf62	C17orf62	chr17:80347085-80408707	ControlUntreated	ControlTreated	OK	32.272	26.6045	-0.278616	-1.12383	0.04595	0.183758	no
C17orf64	C17orf64	C17orf64	chr17:58499864-58508787	ControlUntreated	ControlTreated	OK	0.88322	0.976132	0.144303	0.18159	0.78215	0.908184	no
C17orf67	C17orf67	C17orf67	chr17:54869273-54911256	ControlUntreated	ControlTreated	OK	12.8835	11.0877	-0.216561	-1.56682	0.00665	0.0515722	no
C17orf75	C17orf75	C17orf75	chr17:30655459-30669228	ControlUntreated	ControlTreated	OK	2.54038	2.771	0.125361	0.674784	0.23665	0.488933	no
C17orf77	C17orf77	C17orf77	chr17:72576110-72590348	ControlUntreated	ControlTreated	OK	1.06824	1.24735	0.223619	0.58102	0.2962	0.555658	no
C17orf80	C17orf80	C17orf80	chr17:71189172-71258019	ControlUntreated	ControlTreated	OK	18.5298	21.3775	0.206244	0.675882	0.24505	0.498406	no
C17orf85	C17orf85	C17orf85	chr17:3710044-3749545	ControlUntreated	ControlTreated	OK	6.11244	5.97868	-0.0319219	-0.23611	0.6787	0.850626	no
C17orf89	C17orf89	C17orf89	chr17:79213110-79215098	ControlUntreated	ControlTreated	OK	41.6214	41.276	-0.0120218	-0.0731523	0.9042	0.961737	no
C17orf96	C17orf96	C17orf96	chr17:36827958-36831187	ControlUntreated	ControlTreated	OK	7.99529	8.52645	0.0927945	0.72706	0.1998	0.444945	no
C17orf97	C17orf97	C17orf97	chr17:260117-264457	ControlUntreated	ControlTreated	OK	1.60457	1.86066	0.213626	0.563868	0.32605	0.58486	no
C18orf21	C18orf21	C18orf21	chr18:33552587-33559250	ControlUntreated	ControlTreated	OK	16.5651	18.434	0.154221	0.88629	0.10715	0.30922	no
C18orf25	C18orf25	C18orf25	chr18:43753987-43846955	ControlUntreated	ControlTreated	OK	6.0469	5.75573	-0.0711967	-0.576971	0.31295	0.572332	no
C18orf32	C18orf32	C18orf32	chr18:47007547-47018935	ControlUntreated	ControlTreated	OK	18.1678	18.6105	0.0347357	0.0788759	0.88635	0.954525	no
C18orf54	C18orf54	C18orf54	chr18:51884286-51908405	ControlUntreated	ControlTreated	OK	1.68009	1.76895	0.0743529	0.302224	0.5572	0.774725	no
C18orf8	C18orf8	C18orf8	chr18:21083433-21166581	ControlUntreated	ControlTreated	OK	17.6894	19.4383	0.136019	0.25802	0.6592	0.840095	no
C19orf12	C19orf12	C19orf12	chr19:30189792-30206696	ControlUntreated	ControlTreated	OK	3.46687	3.43263	-0.0143194	-0.076249	0.88315	0.953129	no
C19orf18	C19orf18	C19orf18	chr19:58469804-58485902	ControlUntreated	ControlTreated	OK	3.82989	4.61745	0.269794	0.727569	0.2016	0.446814	no
C19orf24	C19orf24	C19orf24	chr19:1275519-1279243	ControlUntreated	ControlTreated	OK	51.2888	53.7772	0.0683518	0.490986	0.39025	0.646494	no
C19orf25	C19orf25	C19orf25	chr19:1450147-1479228	ControlUntreated	ControlTreated	OK	18.7482	18.5832	-0.0127491	-0.0822875	0.88355	0.953281	no
C19orf26	C19orf26	C19orf26	chr19:1229946-1237990	ControlUntreated	ControlTreated	OK	1.94065	1.75934	-0.141504	-0.464982	0.42615	0.677108	no
C19orf33	C19orf33	C19orf33	chr19:38794199-38806606	ControlUntreated	ControlTreated	OK	171.818	188.442	0.133233	0.685224	0.2273	0.477521	no
C19orf38	C19orf38	C19orf38	chr19:10959105-10980360	ControlUntreated	ControlTreated	OK	1.1679	1.42417	0.286199	0.474052	0.4071	0.661695	no
C19orf43	C19orf43	C19orf43	chr19:12841453-12845529	ControlUntreated	ControlTreated	OK	126.835	107.754	-0.235208	-1.49177	0.0088	0.0623421	no
C19orf44	C19orf44	C19orf44	chr19:16607121-16653263	ControlUntreated	ControlTreated	OK	4.42765	4.57143	0.0461025	0.0962876	0.8646	0.946977	no
C19orf47	C19orf47	C19orf47	chr19:40826966-40884397	ControlUntreated	ControlTreated	OK	3.12133	3.29602	0.0785666	0.105708	0.8519	0.941646	no
C19orf48	C19orf48	C19orf48	chr19:51300949-51308110	ControlUntreated	ControlTreated	OK	40.6375	44.4868	0.130565	0.980339	0.0869	0.272328	no
C19orf52	C19orf52	C19orf52	chr19:10982252-11040916	ControlUntreated	ControlTreated	OK	22.4947	19.0092	-0.242888	-0.586238	0.3149	0.574065	no
C19orf53	C19orf53	C19orf53	chr19:13885256-13889586	ControlUntreated	ControlTreated	OK	204.081	230.375	0.174839	1.14627	0.0445	0.180116	no
C19orf54	C19orf54	C19orf54	chr19:41223007-41255828	ControlUntreated	ControlTreated	OK	5.59874	6.05662	0.113411	0.47574	0.40835	0.662896	no
C19orf57	C19orf57	C19orf57	chr19:13993167-14016909	ControlUntreated	ControlTreated	OK	1.57762	1.56087	-0.0153972	-0.0447277	0.92345	0.970063	no
C19orf60	C19orf60	C19orf60	chr19:18699494-18703147	ControlUntreated	ControlTreated	OK	31.2731	26.5686	-0.235201	-1.6043	0.0051	0.0428986	yes
C19orf66	C19orf66	C19orf66	chr19:10196794-10213425	ControlUntreated	ControlTreated	OK	86.6155	86.6337	0.000303039	0.00197905	0.99745	0.998497	no
C19orf68	C19orf68	C19orf68	chr19:48673948-48700877	ControlUntreated	ControlTreated	OK	5.94256	5.16717	-0.201711	-1.36824	0.0188	0.103289	no
C19orf70	C19orf70	C19orf70	chr19:5678424-5688534	ControlUntreated	ControlTreated	OK	46.6316	50.1812	0.105838	0.689508	0.23	0.480893	no
C19orf73	C19orf73	C19orf73	chr19:49617617-49622397	ControlUntreated	ControlTreated	OK	0.951492	0.966386	0.0224082	0.0188527	0.9466	0.979212	no
C19orf81	C19orf81	C19orf81	chr19:51152701-51162567	ControlUntreated	ControlTreated	OK	3.06482	2.652	-0.208722	-0.414345	0.47975	0.718687	no
C1D	C1D	C1D	chr2:68269331-68290159	ControlUntreated	ControlTreated	OK	33.2007	37.6102	0.17991	1.25221	0.0316	0.144323	no
C1GALT1	C1GALT1	C1GALT1	chr7:7222245-7288280	ControlUntreated	ControlTreated	OK	6.93128	6.69817	-0.0493533	-0.353776	0.537	0.760113	no
C1GALT1C1	C1GALT1C1	C1GALT1C1	chrX:119759528-119764005	ControlUntreated	ControlTreated	OK	9.61895	8.69605	-0.145519	-0.851454	0.13905	0.360959	no
C1orf105	C1orf105	C1orf105	chr1:172389827-172437969	ControlUntreated	ControlTreated	OK	2.88905	2.75079	-0.0707507	-0.0532997	0.92705	0.970792	no
C1orf106	C1orf106	C1orf106	chr1:200860626-200884864	ControlUntreated	ControlTreated	OK	1.95598	1.52441	-0.359642	-1.43728	0.0109	0.0718627	no
C1orf109	C1orf109	C1orf109	chr1:38147241-38156267	ControlUntreated	ControlTreated	OK	9.89657	9.40439	-0.0735943	-0.523581	0.34515	0.602843	no
C1orf112	C1orf112	C1orf112	chr1:169764549-169863100	ControlUntreated	ControlTreated	OK	1.04723	1.05062	0.00465615	0.00986481	0.9782	0.991294	no
C1orf115	C1orf115	C1orf115	chr1:220863627-220872499	ControlUntreated	ControlTreated	OK	12.3402	12.177	-0.0192089	-0.13592	0.80825	0.91995	no
C1orf116	C1orf116	C1orf116	chr1:207191865-207206101	ControlUntreated	ControlTreated	OK	1.0571	0.993378	-0.0896905	-0.273716	0.572	0.784497	no
C1orf122	C1orf122	C1orf122	chr1:38268613-38275126	ControlUntreated	ControlTreated	OK	22.2604	19.0503	-0.224667	-0.952175	0.0968	0.290757	no
C1orf123	C1orf123	C1orf123	chr1:53662100-53686311	ControlUntreated	ControlTreated	OK	22.4749	23.0315	0.035294	0.132611	0.8188	0.926235	no
C1orf131	C1orf131	C1orf131	chr1:231359508-231413719	ControlUntreated	ControlTreated	OK	9.64236	10.1307	0.0712769	0.221338	0.6917	0.857121	no
C1orf145	C1orf145	C1orf145	chr1:228391206-228566575	ControlUntreated	ControlTreated	OK	1.03099	1.05938	0.0391884	0.0479045	0.9318	0.972973	no
C1orf159	C1orf159	C1orf159	chr1:1017197-1051736	ControlUntreated	ControlTreated	OK	7.80385	6.17814	-0.337014	-1.92967	0.00125	0.0161471	yes
C1orf162	C1orf162	C1orf162	chr1:112016490-112021134	ControlUntreated	ControlTreated	OK	4.16248	5.19167	0.318755	0.840601	0.107	0.308992	no
C1orf174	C1orf174	C1orf174	chr1:3805696-3816857	ControlUntreated	ControlTreated	OK	20.3419	22.6382	0.15431	1.20238	0.0371	0.159696	no
C1orf189	C1orf189	C1orf189	chr1:154171561-154178841	ControlUntreated	ControlTreated	OK	1.83697	3.02811	0.721088	1.20465	0.0457	0.183039	no
C1orf198	C1orf198	C1orf198	chr1:230972864-231005335	ControlUntreated	ControlTreated	OK	7.41688	7.56616	0.0287485	0.23193	0.68335	0.852597	no
C1orf204	C1orf204	C1orf204	chr1:159796478-159832447	ControlUntreated	ControlTreated	OK	2.33675	2.02961	-0.203302	-0.657537	0.2605	0.515968	no
C1orf21	C1orf21	C1orf21	chr1:184356149-184598155	ControlUntreated	ControlTreated	OK	1.00561	0.867127	-0.213761	-1.03101	0.072	0.242126	no
C1orf216	C1orf216	C1orf216	chr1:36179476-36184790	ControlUntreated	ControlTreated	OK	10.1145	8.31471	-0.282688	-2.20679	0.0002	0.00422075	yes
C1orf226	C1orf226	C1orf226	chr1:162348695-162356608	ControlUntreated	ControlTreated	OK	2.47462	2.50891	0.0198522	0.062756	0.89865	0.95999	no
C1orf228	C1orf228	C1orf228	chr1:45140393-45191263	ControlUntreated	ControlTreated	OK	3.22788	2.72716	-0.243187	-0.799846	0.16405	0.397118	no
C1orf27	C1orf27	C1orf27	chr1:185703682-186446655	ControlUntreated	ControlTreated	OK	6.22171	6.62031	0.0895878	0.228927	0.6909	0.856374	no
C1orf35	C1orf35	C1orf35	chr1:228288427-228291163	ControlUntreated	ControlTreated	OK	45.2525	46.4462	0.0375623	0.286261	0.6229	0.817454	no
C1orf43	C1orf43	C1orf43	chr1:154179176-154243986	ControlUntreated	ControlTreated	OK	145.795	160.932	0.142514	0.675746	0.24125	0.494098	no
C1orf50	C1orf50	C1orf50	chr1:43232915-43241413	ControlUntreated	ControlTreated	OK	4.25254	4.9929	0.231552	0.609851	0.2566	0.512374	no
C1orf52	C1orf52	C1orf52	chr1:85715636-85725355	ControlUntreated	ControlTreated	OK	16.0088	20.0643	0.325769	2.26779	0.00025	0.00499271	yes
C1orf53	C1orf53	C1orf53	chr1:197871681-197876497	ControlUntreated	ControlTreated	OK	2.19421	2.34317	0.0947594	0.151452	0.7829	0.908569	no
C1orf54	C1orf54	C1orf54	chr1:150244686-150253335	ControlUntreated	ControlTreated	OK	6.94626	9.86332	0.505838	0.9968	0.05415	0.204018	no
C1orf56	C1orf56	C1orf56	chr1:151020258-151032125	ControlUntreated	ControlTreated	OK	3.46092	3.42025	-0.0170541	-0.0408753	0.9398	0.976549	no
C1orf74	C1orf74	C1orf74	chr1:209929376-209958075	ControlUntreated	ControlTreated	OK	2.23498	2.21328	-0.0140744	-0.0704012	0.894	0.957486	no
C1QBP	C1QBP	C1QBP	chr17:5185557-5342471	ControlUntreated	ControlTreated	OK	78.0304	80.815	0.0505873	0.181154	0.75465	0.892002	no
C1QL1	C1QL1	C1QL1	chr17:43037060-43045644	ControlUntreated	ControlTreated	OK	17.4898	14.6427	-0.25633	-1.82352	0.0022	0.023852	yes
C1QL4	C1QL4	C1QL4	chr12:49726199-49730971	ControlUntreated	ControlTreated	OK	10.7655	10.0712	-0.0961878	-0.663875	0.25015	0.504133	no
C1QTNF1	C1QTNF1	C1QTNF1	chr17:77015290-77045870	ControlUntreated	ControlTreated	OK	10.328	8.87767	-0.218314	-1.68007	0.0024	0.0253245	yes
C1QTNF6	C1QTNF6	C1QTNF6	chr22:37576205-37584330	ControlUntreated	ControlTreated	OK	1.28889	1.13557	-0.18271	-0.415755	0.43555	0.685101	no
C1QTNF9B-AS1	C1QTNF9B-AS1	C1QTNF9B-AS1	chr13:24304327-24471641	ControlUntreated	ControlTreated	OK	1.57269	1.7705	0.170927	0.212357	0.68195	0.852079	no
C1R	C1R	C1R	chr12:7187514-7245043	ControlUntreated	ControlTreated	OK	90.8566	78.4898	-0.211087	-1.39278	0.0125	0.0788196	no
C1RL	C1RL	C1RL	chr12:7247145-7274447	ControlUntreated	ControlTreated	OK	7.60893	6.29925	-0.272514	-1.30919	0.02075	0.11046	no
C1RL-AS1	C1RL-AS1	C1RL-AS1	chr12:7247145-7274447	ControlUntreated	ControlTreated	OK	2.43998	2.07821	-0.231532	-1.05547	0.06555	0.228766	no
C1S	C1S	C1S	chr12:7167979-7178335	ControlUntreated	ControlTreated	OK	57.9701	48.4307	-0.259387	-1.69192	0.0029	0.0286937	yes
C2	C2	C2	chr6_ssto_hap7:3228013-3246161	ControlUntreated	ControlTreated	OK	1.34152	1.24604	-0.106516	-0.151858	0.732	0.881268	no
C20orf194	C20orf194	C20orf194	chr20:3229947-3388309	ControlUntreated	ControlTreated	OK	5.66148	4.93677	-0.197611	-1.36932	0.0158	0.0917626	no
C20orf195	C20orf195	C20orf195	chr20:62184372-62188035	ControlUntreated	ControlTreated	OK	5.2457	6.55044	0.320456	1.15093	0.04575	0.183127	no
C20orf196	C20orf196	C20orf196	chr20:5731032-5845053	ControlUntreated	ControlTreated	OK	4.04415	5.09112	0.332149	0.775864	0.16655	0.401081	no
C20orf24	C20orf24	C20orf24	chr20:35201875-35274619	ControlUntreated	ControlTreated	OK	114.779	115.391	0.00767911	0.0444662	0.9355	0.974258	no
C20orf27	C20orf27	C20orf27	chr20:3734145-3749035	ControlUntreated	ControlTreated	OK	67.6349	69.3958	0.0370801	0.234704	0.68135	0.851835	no
C20orf96	C20orf96	C20orf96	chr20:251503-271419	ControlUntreated	ControlTreated	OK	28.5842	28.6816	0.00490897	0.0349731	0.94665	0.979212	no
C21orf2	C21orf2	C21orf2	chr21:45748826-45759285	ControlUntreated	ControlTreated	OK	5.65821	5.28384	-0.0987577	-0.506968	0.36535	0.622266	no
C21orf33	C21orf33	C21orf33	chr21:45553493-45565605	ControlUntreated	ControlTreated	OK	49.5703	46.6137	-0.088722	-0.558125	0.3367	0.595352	no
C21orf58	C21orf58	C21orf58	chr21:47720343-47743813	ControlUntreated	ControlTreated	OK	1.06892	0.906125	-0.238378	-0.453135	0.3386	0.596444	no
C21orf59	C21orf59	C21orf59	chr21:33973983-33984918	ControlUntreated	ControlTreated	OK	40.7991	44.0332	0.110055	0.824825	0.15355	0.382875	no
C21orf91	C21orf91	C21orf91	chr21:19149720-19191703	ControlUntreated	ControlTreated	OK	9.05732	10.6675	0.236066	1.75932	0.00235	0.0249791	yes
C22orf24	C22orf24	C22orf24	chr22:32329506-32353590	ControlUntreated	ControlTreated	OK	1.65408	1.05848	-0.64403	-0.407777	0.44555	0.693623	no
C22orf29	C22orf29	C22orf29	chr22:19775933-19842462	ControlUntreated	ControlTreated	OK	2.98078	2.32934	-0.35577	-2.05756	0.00055	0.00908826	yes
C22orf39	C22orf39	C22orf39	chr22:19428409-19435755	ControlUntreated	ControlTreated	OK	8.60826	9.07361	0.0759546	0.428642	0.4562	0.701568	no
C22orf46	C22orf46	C22orf46	chr22:42086546-42094140	ControlUntreated	ControlTreated	OK	9.12592	7.82275	-0.222294	-1.58552	0.0051	0.0428986	yes
C2CD2	C2CD2	C2CD2	chr21:43305218-43373999	ControlUntreated	ControlTreated	OK	21.1704	18.5894	-0.187566	-1.2131	0.03385	0.150585	no
C2CD2L	C2CD2L	C2CD2L	chr11:118978059-118987834	ControlUntreated	ControlTreated	OK	3.70997	3.26274	-0.185324	-0.830897	0.08915	0.276518	no
C2CD3	C2CD3	C2CD3	chr11:73723758-73882064	ControlUntreated	ControlTreated	OK	6.39984	6.19421	-0.0471145	-0.347937	0.53965	0.762265	no
C2CD5	C2CD5	C2CD5	chr12:22601479-22697480	ControlUntreated	ControlTreated	OK	10.0144	9.65408	-0.0528603	-0.379412	0.50535	0.7374	no
C2orf15	C2orf15	C2orf15	chr2:99613723-99771187	ControlUntreated	ControlTreated	OK	0.629689	0.987968	0.649825	0.90434	0.1264	0.341953	no
C2orf42	C2orf42	C2orf42	chr2:70377016-70418151	ControlUntreated	ControlTreated	OK	11.3515	13.4284	0.242398	2.03477	0.00045	0.00777115	yes
C2orf44	C2orf44	C2orf44	chr2:24252205-24270296	ControlUntreated	ControlTreated	OK	4.97488	5.52161	0.150426	1.01724	0.0714	0.241167	no
C2orf47	C2orf47	C2orf47	chr2:200793633-200828847	ControlUntreated	ControlTreated	OK	19.0913	21.0104	0.138188	0.695408	0.227	0.477044	no
C2orf49	C2orf49	C2orf49	chr2:105953815-105965271	ControlUntreated	ControlTreated	OK	11.7456	11.8826	0.016727	0.12428	0.8274	0.93012	no
C2orf68	C2orf68	C2orf68	chr2:85829964-85876407	ControlUntreated	ControlTreated	OK	15.6817	14.0508	-0.158428	-0.570806	0.31765	0.576142	no
C2orf69	C2orf69	C2orf69	chr2:200775978-200792996	ControlUntreated	ControlTreated	OK	8.51841	9.08842	0.0934446	0.726377	0.2033	0.449053	no
C2orf74	C2orf74	C2orf74	chr2:61372242-61391964	ControlUntreated	ControlTreated	OK	52.9436	62.4128	0.237387	1.66896	0.0033	0.0315255	yes
C2orf76	C2orf76	C2orf76	chr2:120060019-120124258	ControlUntreated	ControlTreated	OK	3.97457	4.23649	0.0920706	0.252087	0.66505	0.843524	no
C2orf81	C2orf81	C2orf81	chr2:74641302-74644844	ControlUntreated	ControlTreated	OK	2.6427	2.37051	-0.156812	-0.553161	0.33695	0.595632	no
C2orf82	C2orf82	C2orf82	chr2:233734993-233741107	ControlUntreated	ControlTreated	OK	5.82243	3.07852	-0.919385	-1.37037	0.02805	0.134775	no
C3	C3	C3	chr19:6677845-6720693	ControlUntreated	ControlTreated	OK	7.15521	7.39286	0.0471396	0.327634	0.56645	0.781163	no
C3AR1	C3AR1	C3AR1	chr12:8210918-8218955	ControlUntreated	ControlTreated	OK	1.3794	1.56801	0.184894	0.462745	0.41915	0.671475	no
C3orf14	C3orf14	C3orf14	chr3:62304647-62321888	ControlUntreated	ControlTreated	OK	2.67923	2.84759	0.0879239	0.133989	0.80375	0.918844	no
C3orf17	C3orf17	C3orf17	chr3:112721291-112738555	ControlUntreated	ControlTreated	OK	17.9897	20.5429	0.191468	1.2193	0.0324	0.146182	no
C3orf18	C3orf18	C3orf18	chr3:50595455-50622421	ControlUntreated	ControlTreated	OK	16.584	14.5176	-0.191988	-0.953666	0.0981	0.292704	no
C3orf33	C3orf33	C3orf33	chr3:155480400-155524076	ControlUntreated	ControlTreated	OK	6.82594	7.6567	0.165695	0.888794	0.1197	0.330773	no
C3orf35	C3orf35	C3orf35	chr3:37427759-37476988	ControlUntreated	ControlTreated	OK	1.05501	1.06747	0.016937	0.0205836	0.9601	0.986309	no
C3orf38	C3orf38	C3orf38	chr3:88101099-88207115	ControlUntreated	ControlTreated	OK	22.5656	26.1471	0.212526	0.715986	0.21045	0.457398	no
C3orf52	C3orf52	C3orf52	chr3:111805181-111837073	ControlUntreated	ControlTreated	OK	5.24551	5.09973	-0.0406636	-0.204772	0.72065	0.873379	no
C3orf58	C3orf58	C3orf58	chr3:143690639-143711210	ControlUntreated	ControlTreated	OK	10.4518	12.2565	0.229793	1.57376	0.00635	0.0499899	yes
C3orf62	C3orf62	C3orf62	chr3:49306029-49314508	ControlUntreated	ControlTreated	OK	3.91053	3.833	-0.0288905	-0.1641	0.77375	0.903425	no
C3orf67	C3orf67	C3orf67	chr3:58727736-59035715	ControlUntreated	ControlTreated	OK	12.2263	13.5393	0.147166	1.14013	0.04475	0.180623	no
C4orf27	C4orf27	C4orf27	chr4:170650618-170679093	ControlUntreated	ControlTreated	OK	14.5525	15.9491	0.132207	0.820808	0.15695	0.387936	no
C4orf29	C4orf29	C4orf29	chr4:128838959-128952455	ControlUntreated	ControlTreated	OK	2.07741	2.45208	0.23922	0.457519	0.42615	0.677108	no
C4orf3	C4orf3	C4orf3	chr4:120217573-120225600	ControlUntreated	ControlTreated	OK	91.3078	86.0909	-0.0848764	-0.563939	0.3229	0.582016	no
C4orf32	C4orf32	C4orf32	chr4:113066552-113110237	ControlUntreated	ControlTreated	OK	5.96388	6.35415	0.0914477	0.568556	0.32715	0.585864	no
C4orf33	C4orf33	C4orf33	chr4:130014828-130033843	ControlUntreated	ControlTreated	OK	9.33724	10.1547	0.121073	0.691986	0.2267	0.476722	no
C4orf36	C4orf36	C4orf36	chr4:87797357-87813575	ControlUntreated	ControlTreated	OK	0.743418	1.05923	0.510767	0.557462	0.34815	0.605484	no
C4orf46	C4orf46	C4orf46	chr4:159587826-159629865	ControlUntreated	ControlTreated	OK	2.66965	3.41785	0.356437	1.19408	0.03905	0.164927	no
C4orf47	C4orf47	C4orf47	chr4:186350544-186392913	ControlUntreated	ControlTreated	OK	3.9066	6.28391	0.685749	2.06094	0.00085	0.0124498	yes
C4orf48	C4orf48	C4orf48	chr4:2043719-2045697	ControlUntreated	ControlTreated	OK	48.3146	30.1352	-0.681011	-3.12735	5e-05	0.00138521	yes
C5	C5	C5	chr9:123714613-123812554	ControlUntreated	ControlTreated	OK	18.6305	16.6476	-0.16235	-1.03888	0.0717	0.241804	no
C5orf15	C5orf15	C5orf15	chr5:133291197-133304406	ControlUntreated	ControlTreated	OK	41.6152	41.8815	0.00920389	0.0586972	0.91905	0.968278	no
C5orf22	C5orf22	C5orf22	chr5:31532372-31555165	ControlUntreated	ControlTreated	OK	9.23085	9.65305	0.0645212	0.490394	0.38455	0.641212	no
C5orf24	C5orf24	C5orf24	chr5:134181369-134195425	ControlUntreated	ControlTreated	OK	23.6176	22.7476	-0.0541523	-0.325479	0.5717	0.784416	no
C5orf28	C5orf28	C5orf28	chr5:43444353-43483992	ControlUntreated	ControlTreated	OK	4.47583	5.17628	0.209763	1.1617	0.04535	0.182085	no
C5orf30	C5orf30	C5orf30	chr5:102594441-102614361	ControlUntreated	ControlTreated	OK	3.05847	3.37551	0.142298	0.671822	0.24065	0.493776	no
C5orf34	C5orf34	C5orf34	chr5:43486802-43515273	ControlUntreated	ControlTreated	OK	2.0828	2.53974	0.286154	1.03807	0.0758	0.249555	no
C5orf38	C5orf38	C5orf38	chr5:2752244-2755511	ControlUntreated	ControlTreated	OK	8.84984	9.31769	0.0743207	0.24143	0.6608	0.8409	no
C5orf42	C5orf42	C5orf42	chr5:37106329-37249530	ControlUntreated	ControlTreated	OK	3.4767	3.09459	-0.167968	-1.2068	0.03755	0.160729	no
C5orf45	C5orf45	C5orf45	chr5:179224597-179285840	ControlUntreated	ControlTreated	OK	9.75673	9.50669	-0.0374536	-0.0144826	0.9838	0.992874	no
C5orf46	C5orf46	C5orf46	chr5:147272270-147286101	ControlUntreated	ControlTreated	OK	20.6458	22.6399	0.133014	0.561353	0.33665	0.595344	no
C5orf51	C5orf51	C5orf51	chr5:41904469-41921738	ControlUntreated	ControlTreated	OK	19.9045	22.444	0.173237	1.118	0.0487	0.190256	no
C5orf56	C5orf56	C5orf56	chr5:131746464-131811736	ControlUntreated	ControlTreated	OK	19.9956	19.4887	-0.0370439	-0.201301	0.7234	0.875143	no
C5orf63	C5orf63	C5orf63	chr5:126378249-126409184	ControlUntreated	ControlTreated	OK	2.10643	1.68404	-0.322874	-0.606327	0.27665	0.534381	no
C6orf1	C6orf1	C6orf1	chr6:34214156-34216885	ControlUntreated	ControlTreated	OK	26.8645	30.736	0.19423	1.33067	0.0122	0.0774908	no
C6orf106	C6orf106	C6orf106	chr6:34555056-34664627	ControlUntreated	ControlTreated	OK	27.6132	25.4337	-0.118618	-0.77	0.17845	0.418591	no
C6orf120	C6orf120	C6orf120	chr6:170102256-170124106	ControlUntreated	ControlTreated	OK	8.82378	7.94475	-0.151394	-0.871126	0.12645	0.341953	no
C6orf136	C6orf136	C6orf136	chr6_ssto_hap7:1947095-1973134	ControlUntreated	ControlTreated	OK	5.50928	6.53205	0.245672	0.532645	0.35165	0.609634	no
C6orf141	C6orf141	C6orf141	chr6:49518112-49519808	ControlUntreated	ControlTreated	OK	24.8818	22.4886	-0.145899	-1.01028	0.07595	0.249797	no
C6orf203	C6orf203	C6orf203	chr6:107349375-107372790	ControlUntreated	ControlTreated	OK	5.48999	7.24803	0.400786	1.56567	0.0074	0.055218	no
C6orf226	C6orf226	C6orf226	chr6:42858002-42858554	ControlUntreated	ControlTreated	OK	27.0725	25.3281	-0.0960873	-0.458509	0.42485	0.676106	no
C6orf47	C6orf47	C6orf47	chr6_ssto_hap7:2956872-2959347	ControlUntreated	ControlTreated	OK	8.52643	7.77996	-0.132179	-0.889601	0.1256	0.340574	no
C6orf48	C6orf48	C6orf48	chr6_qbl_hap6:3096350-3101198	ControlUntreated	ControlTreated	OK	294.763	330.621	0.165626	1.07261	0.0639	0.22518	no
C6orf52	C6orf52	C6orf52	chr6:10671650-10695030	ControlUntreated	ControlTreated	OK	8.97543	6.8325	-0.393568	-1.03556	0.068	0.234675	no
C6orf58	C6orf58	C6orf58	chr6:127898318-127912963	ControlUntreated	ControlTreated	OK	1.46086	1.92195	0.395751	0.785842	0.1621	0.39445	no
C6orf62	C6orf62	C6orf62	chr6:24667262-24719403	ControlUntreated	ControlTreated	OK	53.5586	52.9922	-0.0153389	-0.0929433	0.86835	0.947999	no
C6orf89	C6orf89	C6orf89	chr6:36822605-36896740	ControlUntreated	ControlTreated	OK	12.5201	10.5519	-0.246752	-1.26408	0.02765	0.133246	no
C7orf13	C7orf13	C7orf13	chr7:156431059-156433348	ControlUntreated	ControlTreated	OK	3.6013	3.58562	-0.00629603	-0.0269824	0.95545	0.98425	no
C7orf25	C7orf25	C7orf25	chr7:42948871-42951689	ControlUntreated	ControlTreated	OK	6.90559	7.46258	0.111911	0.514669	0.2962	0.555658	no
C7orf26	C7orf26	C7orf26	chr7:6629651-6648357	ControlUntreated	ControlTreated	OK	10.792	11.7294	0.120163	0.88217	0.11775	0.327542	no
C7orf31	C7orf31	C7orf31	chr7:25174315-25219817	ControlUntreated	ControlTreated	OK	2.40649	2.60844	0.116259	0.535585	0.3544	0.61194	no
C7orf43	C7orf43	C7orf43	chr7:99752042-99756344	ControlUntreated	ControlTreated	OK	9.85386	9.93286	0.01152	0.070152	0.90505	0.962073	no
C7orf49	C7orf49	C7orf49	chr7:134671258-134855578	ControlUntreated	ControlTreated	OK	16.1145	15.1109	-0.0927724	-0.284518	0.61605	0.812477	no
C7orf50	C7orf50	C7orf50	chr7:1036622-1177893	ControlUntreated	ControlTreated	OK	66.4825	66.4376	-0.000976038	-0.00494714	0.9931	0.996314	no
C7orf55	C7orf55	C7orf55	chr7:139025104-139112272	ControlUntreated	ControlTreated	OK	25.178	25.474	0.0168637	0.0388859	0.94395	0.978881	no
C7orf55-LUC7L2	C7orf55-LUC7L2	C7orf55-LUC7L2	chr7:139025104-139112272	ControlUntreated	ControlTreated	OK	16.9676	25.3168	0.577311	1.21339	0.03775	0.161373	no
C7orf60	C7orf60	C7orf60	chr7:112459201-112579932	ControlUntreated	ControlTreated	OK	8.34621	8.71343	0.0621205	0.468111	0.41415	0.66757	no
C7orf61	C7orf61	C7orf61	chr7:100054237-100061894	ControlUntreated	ControlTreated	OK	9.72709	10.7765	0.147812	0.659546	0.25115	0.50521	no
C7orf73	C7orf73	C7orf73	chr7:135347220-135361160	ControlUntreated	ControlTreated	OK	24.0176	25.6681	0.0958874	0.7278	0.19955	0.444769	no
C8orf33	C8orf33	C8orf33	chr8:146277823-146281416	ControlUntreated	ControlTreated	OK	52.3518	50.9718	-0.0385398	-0.250839	0.6574	0.838969	no
C8orf37	C8orf37	C8orf37	chr8:96257140-96822371	ControlUntreated	ControlTreated	OK	3.314	3.10252	-0.0951351	-0.472528	0.4061	0.66114	no
C8orf44	C8orf44	C8orf44	chr8:67579786-67774257	ControlUntreated	ControlTreated	OK	3.41733	2.56275	-0.415181	-1.06982	0.05865	0.213916	no
C8orf44-SGK3	C8orf44-SGK3,SGK3	C8orf44-SGK3,SGK3	chr8:67579786-67774257	ControlUntreated	ControlTreated	OK	1.74551	1.41392	-0.303953	-0.432181	0.4544	0.700041	no
C8orf46	C8orf46	C8orf46	chr8:67405490-67430759	ControlUntreated	ControlTreated	OK	2.95479	3.42018	0.211014	1.07287	0.06375	0.224834	no
C8orf58	C8orf58	C8orf58	chr8:22457113-22461662	ControlUntreated	ControlTreated	OK	8.73969	8.44319	-0.0497954	-0.269049	0.60325	0.804909	no
C8orf59	C8orf59	C8orf59	chr8:86089618-86132651	ControlUntreated	ControlTreated	OK	99.1082	115.199	0.217058	1.15796	0.0443	0.179642	no
C8orf76	C8orf76	C8orf76	chr8:124232195-124287781	ControlUntreated	ControlTreated	OK	25.8934	29.282	0.17743	0.674564	0.242	0.494287	no
C8orf82	C8orf82	C8orf82	chr8:145743348-145754458	ControlUntreated	ControlTreated	OK	26.978	20.1479	-0.421151	-1.41092	0.01435	0.0859482	no
C8orf88	C8orf88	C8orf88	chr8:91803920-91997485	ControlUntreated	ControlTreated	OK	0.598742	0.95997	0.681054	0.806675	0.15545	0.386189	no
C9orf114	C9orf114	C9orf114	chr9:131580778-131592100	ControlUntreated	ControlTreated	OK	7.01975	6.73246	-0.0602856	-0.340476	0.55045	0.76988	no
C9orf116	C9orf116	C9orf116	chr9:138387025-138391761	ControlUntreated	ControlTreated	OK	6.28396	6.41577	0.0299485	0.0810977	0.8808	0.952208	no
C9orf142	C9orf142	C9orf142	chr9:139886869-139888428	ControlUntreated	ControlTreated	OK	31.7526	35.5946	0.164781	1.16469	0.04485	0.180971	no
C9orf156	C9orf156	C9orf156	chr9:100666770-100684852	ControlUntreated	ControlTreated	OK	5.44193	7.0522	0.373954	1.7539	0.003	0.0293707	yes
C9orf16	C9orf16	C9orf16	chr9:130922538-130926207	ControlUntreated	ControlTreated	OK	46.3568	52.3524	0.175474	1.37492	0.01865	0.102768	no
C9orf3	C9orf3	C9orf3	chr9:97488950-97849500	ControlUntreated	ControlTreated	OK	6.85152	7.26896	0.085325	0.592099	0.2992	0.55871	no
C9orf40	C9orf40	C9orf40	chr9:77561498-77567802	ControlUntreated	ControlTreated	OK	2.34727	2.24266	-0.0657741	-0.229496	0.69365	0.858394	no
C9orf41	C9orf41	C9orf41	chr9:77567880-77643310	ControlUntreated	ControlTreated	OK	2.12579	1.64806	-0.36723	-1.10416	0.05735	0.211186	no
C9orf43	C9orf43	C9orf43	chr9:116169517-116191964	ControlUntreated	ControlTreated	OK	0.768453	1.02484	0.415365	0.40936	0.46085	0.704387	no
C9orf69	C9orf69	C9orf69	chr9:139006426-139010731	ControlUntreated	ControlTreated	OK	14.3891	12.4324	-0.21087	-1.46877	0.0105	0.0697554	no
C9orf72	C9orf72	C9orf72	chr9:27546543-27573864	ControlUntreated	ControlTreated	OK	5.14568	4.93464	-0.0604188	-0.343172	0.54575	0.766557	no
C9orf78	C9orf78	C9orf78	chr9:132589563-132597572	ControlUntreated	ControlTreated	OK	29.1615	29.0063	-0.0077011	-0.0566835	0.9213	0.969315	no
C9orf84	C9orf84	C9orf84	chr9:114448798-114557288	ControlUntreated	ControlTreated	OK	3.94566	3.93467	-0.00402569	-0.0249289	0.96415	0.98681	no
C9orf85	C9orf85	C9orf85	chr9:74526422-74588371	ControlUntreated	ControlTreated	OK	8.53578	11.7981	0.466957	2.45003	5e-05	0.00138521	yes
C9orf89	C9orf89	C9orf89	chr9:95858449-95875565	ControlUntreated	ControlTreated	OK	30.3367	30.2503	-0.00411482	-0.0296374	0.9662	0.987971	no
C9orf9	C9orf9	C9orf9	chr9:135754289-135765418	ControlUntreated	ControlTreated	OK	3.99682	4.1638	0.0590509	0.133939	0.82205	0.92771	no
C9orf91	C9orf91	C9orf91	chr9:117373705-117408703	ControlUntreated	ControlTreated	OK	4.15545	3.98459	-0.0605744	-0.389825	0.50595	0.737653	no
CA11	CA11	CA11	chr19:49141271-49185502	ControlUntreated	ControlTreated	OK	9.12763	9.10438	-0.00367931	-0.0184744	0.96545	0.987597	no
CA12	CA12	CA12	chr15:63615729-63674309	ControlUntreated	ControlTreated	OK	22.6331	20.3378	-0.15427	-0.985159	0.0821	0.262402	no
CA13	CA13	CA13	chr8:86157715-86196302	ControlUntreated	ControlTreated	OK	1.56231	1.49588	-0.0626849	-0.229909	0.6842	0.852778	no
CA5B	CA5B	CA5B	chrX:15756411-15805748	ControlUntreated	ControlTreated	OK	4.98337	3.99121	-0.320295	-2.54901	5e-05	0.00138521	yes
CA5BP1	CA5BP1	CA5BP1	chrX:15693038-15721474	ControlUntreated	ControlTreated	OK	16.4268	19.9889	0.283152	1.68699	0.004	0.0359945	yes
CA9	CA9	CA9	chr9:35673914-35681154	ControlUntreated	ControlTreated	OK	1.09545	1.3046	0.252074	0.497852	0.3796	0.636791	no
CAAP1	CAAP1	CAAP1	chr9:26840682-26892826	ControlUntreated	ControlTreated	OK	6.94788	8.27708	0.252549	1.7731	0.002	0.0225082	yes
CAB39	CAB39	CAB39	chr2:231577556-231685790	ControlUntreated	ControlTreated	OK	53.8827	53.789	-0.00250996	-0.0164276	0.97625	0.990706	no
CAB39L	CAB39L	CAB39L	chr13:49882785-50018262	ControlUntreated	ControlTreated	OK	4.94854	4.82973	-0.0350589	-0.214035	0.6894	0.855574	no
CABIN1	CABIN1	CABIN1	chr22:24407764-24574596	ControlUntreated	ControlTreated	OK	11.5839	9.80124	-0.241082	-1.51231	0.00845	0.0604546	no
CABLES1	CABLES1	CABLES1	chr18:20714527-20840434	ControlUntreated	ControlTreated	OK	5.51266	5.05328	-0.125529	-0.890864	0.1036	0.30355	no
CABLES2	CABLES2	CABLES2	chr20:60963685-60982339	ControlUntreated	ControlTreated	OK	6.15338	5.44389	-0.176741	-1.25926	0.0289	0.137038	no
CABP1	CABP1	CABP1	chr12:121078421-121105127	ControlUntreated	ControlTreated	OK	1.2893	1.65806	0.362906	0.567919	0.2869	0.546238	no
CABYR	CABYR	CABYR	chr18:21718919-21741564	ControlUntreated	ControlTreated	OK	7.47629	9.61469	0.362918	1.68821	0.0024	0.0253245	yes
CACFD1	CACFD1	CACFD1	chr9:136325086-136335909	ControlUntreated	ControlTreated	OK	8.9899	8.07751	-0.154395	-1.07604	0.0513	0.197043	no
CACHD1	CACHD1	CACHD1	chr1:64936475-65158741	ControlUntreated	ControlTreated	OK	1.07467	1.0821	0.00993315	0.0359114	0.9391	0.976445	no
CACNA1H	CACNA1H	CACNA1H	chr16:1203240-1275254	ControlUntreated	ControlTreated	OK	9.32415	6.56604	-0.505948	-3.41688	5e-05	0.00138521	yes
CACNA2D2	CACNA2D2	CACNA2D2	chr3:50384918-50541675	ControlUntreated	ControlTreated	OK	1.09679	0.919155	-0.254907	-0.334712	0.55505	0.772891	no
CACNB1	CACNB1	CACNB1	chr17:37329708-37353956	ControlUntreated	ControlTreated	OK	2.97555	3.34759	0.169964	0.690973	0.19195	0.436268	no
CACNB3	CACNB3	CACNB3	chr12:49208214-49222726	ControlUntreated	ControlTreated	OK	11.8672	10.8861	-0.124489	-1.00361	0.07125	0.241036	no
CACNG6	CACNG6	CACNG6	chr19:54494402-54515920	ControlUntreated	ControlTreated	OK	1.1534	0.702295	-0.715749	-0.768408	0.1095	0.313638	no
CACNG7	CACNG7	CACNG7	chr19:54415990-54446969	ControlUntreated	ControlTreated	OK	1.89341	1.31188	-0.529354	-1.50905	0.0097	0.0659549	no
CACNG8	CACNG8	CACNG8	chr19:54466289-54493469	ControlUntreated	ControlTreated	OK	2.17088	1.65042	-0.395447	-2.48311	5e-05	0.00138521	yes
CACTIN	CACTIN	CACTIN	chr19:3607244-3626813	ControlUntreated	ControlTreated	OK	25.0893	25.5307	0.0251625	0.155081	0.78545	0.909502	no
CACUL1	CACUL1	CACUL1	chr10:120440493-120514758	ControlUntreated	ControlTreated	OK	8.41701	6.85181	-0.296824	-2.2031	0.0002	0.00422075	yes
CACYBP	CACYBP	CACYBP	chr1:174968570-174981163	ControlUntreated	ControlTreated	OK	7.33975	9.71118	0.403917	2.94775	5e-05	0.00138521	yes
CAD	CAD	CAD	chr2:27440257-27466660	ControlUntreated	ControlTreated	OK	11.6067	10.008	-0.21381	-1.39045	0.0159	0.092056	no
CADM4	CADM4	CADM4	chr19:44126521-44143991	ControlUntreated	ControlTreated	OK	7.56254	6.27953	-0.268215	-1.55955	0.00795	0.0577339	no
CADPS2	CADPS2	CADPS2	chr7:121958477-122526813	ControlUntreated	ControlTreated	OK	7.76875	6.24969	-0.313897	-2.22613	0.00015	0.00337332	yes
CAHM	CAHM	CAHM	chr6:163834096-163834982	ControlUntreated	ControlTreated	OK	1.67797	1.7516	0.061959	0.10497	0.86	0.944585	no
CALCOCO1	CALCOCO1	CALCOCO1	chr12:54104901-54121307	ControlUntreated	ControlTreated	OK	24.1192	20.8467	-0.210364	-1.44697	0.01305	0.0811093	no
CALCOCO2	CALCOCO2	CALCOCO2	chr17:46908349-46942607	ControlUntreated	ControlTreated	OK	32.5793	33.0514	0.0207548	0.134751	0.817	0.925194	no
CALD1	CALD1	CALD1	chr7:134464163-134655480	ControlUntreated	ControlTreated	OK	37.2819	36.0852	-0.0470712	-0.307823	0.5879	0.794174	no
CALHM2	CALHM2	CALHM2	chr10:105206542-105212162	ControlUntreated	ControlTreated	OK	3.89072	3.44619	-0.175033	-0.579521	0.23675	0.488933	no
CALM1	CALM1	CALM1	chr14:90863326-90874619	ControlUntreated	ControlTreated	OK	157.985	165.85	0.0700914	0.472252	0.4062	0.66114	no
CALM2	CALM2	CALM2	chr2:47387220-47404075	ControlUntreated	ControlTreated	OK	287.801	323.271	0.167677	1.10212	0.05395	0.2035	no
CALM3	CALM3	CALM3	chr19:47104511-47114039	ControlUntreated	ControlTreated	OK	45.1168	48.5331	0.105303	0.67582	0.2397	0.492525	no
CALML4	CALML4	CALML4	chr15:68483042-68498448	ControlUntreated	ControlTreated	OK	1.25035	1.28475	0.0391569	0.12669	0.8011	0.917516	no
CALR	CALR	CALR	chr19:13049413-13055304	ControlUntreated	ControlTreated	OK	765.568	722.154	-0.0842252	-0.564016	0.32555	0.584365	no
CALU	CALU	CALU	chr7:128379345-128415844	ControlUntreated	ControlTreated	OK	36.9026	26.6773	-0.468108	-3.03799	5e-05	0.00138521	yes
CAMK1	CAMK1	CAMK1	chr3:9791627-9811668	ControlUntreated	ControlTreated	OK	17.0574	14.6689	-0.217635	-1.22733	0.0325	0.146531	no
CAMK1D	CAMK1D	CAMK1D	chr10:12391541-12877545	ControlUntreated	ControlTreated	OK	3.98964	3.21114	-0.31317	-1.26135	0.0322	0.145859	no
CAMK2B	CAMK2B	CAMK2B	chr7:44256748-44365230	ControlUntreated	ControlTreated	OK	1.03855	0.811177	-0.356488	-0.882908	0.06925	0.236854	no
CAMK2D	CAMK2D	CAMK2D	chr4:114372187-114683083	ControlUntreated	ControlTreated	OK	19.8224	18.3769	-0.10924	-0.564844	0.32415	0.582978	no
CAMK2G	CAMK2G	CAMK2G	chr10:75572258-75634349	ControlUntreated	ControlTreated	OK	64.3015	61.9406	-0.0539669	-0.357563	0.5342	0.758293	no
CAMK2N1	CAMK2N1	CAMK2N1	chr1:20808883-20812728	ControlUntreated	ControlTreated	OK	8.18746	7.61043	-0.105438	-0.679473	0.2392	0.492119	no
CAMK2N2	CAMK2N2	CAMK2N2	chr3:183967444-184010819	ControlUntreated	ControlTreated	OK	10.2243	9.63664	-0.0853972	-0.372842	0.49845	0.732505	no
CAMKK1	CAMKK1	CAMKK1	chr17:3763616-3796337	ControlUntreated	ControlTreated	OK	14.1153	15.8812	0.170062	1.25518	0.0307	0.141753	no
CAMKK2	CAMKK2	CAMKK2	chr12:121675494-121736111	ControlUntreated	ControlTreated	OK	12.4165	10.8799	-0.190592	-1.42075	0.0139	0.0842215	no
CAMKMT	CAMKMT	CAMKMT	chr2:44589042-44999731	ControlUntreated	ControlTreated	OK	1.61815	2.87503	0.829226	2.15765	0.0006	0.00968104	yes
CAMLG	CAMLG	CAMLG	chr5:134074169-134087850	ControlUntreated	ControlTreated	OK	19.3525	22.7598	0.233966	1.68983	0.00305	0.0297707	yes
CAMSAP1	CAMSAP1	CAMSAP1	chr9:138700332-138799005	ControlUntreated	ControlTreated	OK	5.15559	4.76278	-0.114335	-0.799526	0.16285	0.395289	no
CAMSAP2	CAMSAP2	CAMSAP2	chr1:200708685-200829835	ControlUntreated	ControlTreated	OK	24.7032	24.2635	-0.0259132	-0.171137	0.76455	0.898241	no
CAMSAP3	CAMSAP3	CAMSAP3	chr19:7660787-7683196	ControlUntreated	ControlTreated	OK	6.49129	6.10574	-0.0883387	-0.665451	0.22435	0.47352	no
CAMTA1	CAMTA1	CAMTA1	chr1:6845383-7829766	ControlUntreated	ControlTreated	OK	49.3416	59.6908	0.274702	1.79777	0.0017	0.0199062	yes
CAMTA2	CAMTA2	CAMTA2	chr17:4871286-4890960	ControlUntreated	ControlTreated	OK	6.00724	5.85838	-0.0361987	-0.259109	0.6249	0.818594	no
CAND1	CAND1	CAND1	chr12:67663060-67708472	ControlUntreated	ControlTreated	OK	21.4717	19.2038	-0.161047	-1.04511	0.0634	0.22439	no
CAND1.11	CAND1.11	CAND1.11	chr11:10329859-10452220	ControlUntreated	ControlTreated	OK	4.20014	3.4116	-0.299989	-0.822474	0.15005	0.377546	no
CANT1	CANT1	CANT1	chr17:76987797-77005899	ControlUntreated	ControlTreated	OK	55.7705	54.3524	-0.0371585	-0.245133	0.6755	0.849086	no
CANX	CANX	CANX	chr5:179125929-179158639	ControlUntreated	ControlTreated	OK	191.029	175.062	-0.125922	-0.848895	0.13865	0.36064	no
CAP1	CAP1	CAP1	chr1:40506254-40538321	ControlUntreated	ControlTreated	OK	71.4513	69.4514	-0.0409554	-0.270046	0.6412	0.828609	no
CAP2	CAP2	CAP2	chr6:17393735-17558023	ControlUntreated	ControlTreated	OK	11.1903	11.1213	-0.00892982	-0.0667209	0.90305	0.961656	no
CAPG	CAPG	CAPG	chr2:85621870-85641197	ControlUntreated	ControlTreated	OK	37.0566	37.9252	0.033427	0.243575	0.67115	0.846233	no
CAPN1	CAPN1	CAPN1	chr11:64948685-64979477	ControlUntreated	ControlTreated	OK	64.8802	59.0427	-0.136022	-0.892308	0.1204	0.331935	no
CAPN10	CAPN10	CAPN10	chr2:241526132-241538526	ControlUntreated	ControlTreated	OK	11.7711	11.2102	-0.0704324	-0.553414	0.31845	0.57703	no
CAPN10-AS1	CAPN10-AS1	CAPN10-AS1	chr2:241522166-241525733	ControlUntreated	ControlTreated	OK	3.83768	3.83066	-0.00264213	-0.0150143	0.9862	0.993573	no
CAPN15	CAPN15	CAPN15	chr16:577855-604636	ControlUntreated	ControlTreated	OK	15.9815	11.1977	-0.513199	-3.48985	5e-05	0.00138521	yes
CAPN2	CAPN2	CAPN2	chr1:223889294-223963720	ControlUntreated	ControlTreated	OK	185.037	175.058	-0.0799784	-0.5394	0.3488	0.606372	no
CAPN3	CAPN3	CAPN3	chr15:42651697-42704515	ControlUntreated	ControlTreated	OK	2.83644	3.05588	0.107505	0.300489	0.575	0.786623	no
CAPN5	CAPN5	CAPN5	chr11:76777991-76837198	ControlUntreated	ControlTreated	OK	10.2217	9.31067	-0.134677	-0.963468	0.09445	0.286541	no
CAPN7	CAPN7	CAPN7	chr3:15247732-15294423	ControlUntreated	ControlTreated	OK	12.4832	12.3159	-0.0194566	-0.145495	0.7971	0.914856	no
CAPNS1	CAPNS1	CAPNS1	chr19:36630827-36641255	ControlUntreated	ControlTreated	OK	159.956	171.215	0.0981275	0.637421	0.26675	0.522544	no
CAPRIN1	CAPRIN1	CAPRIN1	chr11:34073229-34124157	ControlUntreated	ControlTreated	OK	60.3772	60.7307	0.00842112	0.0545329	0.92345	0.970063	no
CAPRIN2	CAPRIN2	CAPRIN2	chr12:30862485-30907448	ControlUntreated	ControlTreated	OK	14.5016	14.8064	0.0300118	0.22058	0.69835	0.860939	no
CAPS	CAPS	CAPS	chr19:5913654-5978320	ControlUntreated	ControlTreated	OK	5.78373	5.31252	-0.122603	-0.227151	0.6954	0.85885	no
CAPS2	CAPS2	CAPS2	chr12:75669758-75784702	ControlUntreated	ControlTreated	OK	1.12048	1.21467	0.11645	0.259578	0.5996	0.801992	no
CAPSL	CAPSL	CAPSL	chr5:35904397-35938881	ControlUntreated	ControlTreated	OK	1.20896	1.10156	-0.134228	-0.188637	0.72325	0.875064	no
CAPZA1	CAPZA1	CAPZA1	chr1:113162074-113214241	ControlUntreated	ControlTreated	OK	44.6476	45.3693	0.0231344	0.149646	0.79295	0.912643	no
CAPZA2	CAPZA2	CAPZA2	chr7:116502562-116559313	ControlUntreated	ControlTreated	OK	44.4365	46.6251	0.0693608	0.445395	0.43395	0.684528	no
CAPZB	CAPZB	CAPZB	chr1:19665266-19812135	ControlUntreated	ControlTreated	OK	77.6711	78.8648	0.0220039	0.142454	0.80245	0.917841	no
CARD10	CARD10	CARD10	chr22:37886399-37915210	ControlUntreated	ControlTreated	OK	5.22669	4.54037	-0.203087	-1.34694	0.0222	0.115812	no
CARD6	CARD6	CARD6	chr5:40841409-40855456	ControlUntreated	ControlTreated	OK	2.96571	2.90127	-0.0316931	-0.16917	0.76535	0.898613	no
CARD8	CARD8	CARD8	chr19:48711342-48761450	ControlUntreated	ControlTreated	OK	3.59487	4.13153	0.200737	0.390666	0.48465	0.723024	no
CARD8-AS1	CARD8-AS1	CARD8-AS1	chr19:48711342-48761450	ControlUntreated	ControlTreated	OK	1.40285	2.33211	0.733277	1.4737	0.0122	0.0774908	no
CARF	CARF	CARF	chr2:203745322-203851208	ControlUntreated	ControlTreated	OK	3.01395	2.83503	-0.0882927	-0.366464	0.5254	0.751855	no
CARHSP1	CARHSP1	CARHSP1	chr16:8946798-8962869	ControlUntreated	ControlTreated	OK	19.8113	21.4033	0.111511	0.827958	0.1469	0.372863	no
CARKD	CARKD	CARKD	chr13:111267806-111292342	ControlUntreated	ControlTreated	OK	18.7625	19.6084	0.0636217	0.466071	0.4185	0.671012	no
CARM1	CARM1	CARM1	chr19:10982252-11040916	ControlUntreated	ControlTreated	OK	36.7376	36.6627	-0.00294606	-0.0152308	0.9784	0.991309	no
CARS	CARS	CARS	chr11:3022151-3078681	ControlUntreated	ControlTreated	OK	48.9953	52.7162	0.105604	0.683273	0.2372	0.489552	no
CARS2	CARS2	CARS2	chr13:111293756-111358527	ControlUntreated	ControlTreated	OK	11.972	12.5672	0.0699906	0.499109	0.38135	0.638165	no
CASC10	CASC10	CASC10	chr10:21783420-21786213	ControlUntreated	ControlTreated	OK	1.76443	1.20643	-0.548456	-1.36402	0.02215	0.11569	no
CASC11	CASC11	CASC11	chr8:128712852-128746213	ControlUntreated	ControlTreated	OK	1.79169	1.46908	-0.286407	-0.426084	0.45295	0.69887	no
CASC3	CASC3	CASC3	chr17:38296506-38328431	ControlUntreated	ControlTreated	OK	16.1768	15.7991	-0.0340826	-0.241858	0.67515	0.848873	no
CASC4	CASC4	CASC4	chr15:44580908-44707959	ControlUntreated	ControlTreated	OK	30.8044	28.2429	-0.12525	-0.807773	0.1577	0.389003	no
CASC5	CASC5	CASC5	chr15:40886446-40954881	ControlUntreated	ControlTreated	OK	1.15481	1.28627	0.155542	0.725804	0.1993	0.444769	no
CASD1	CASD1	CASD1	chr7:94139169-94186328	ControlUntreated	ControlTreated	OK	7.77898	6.75271	-0.204115	-1.65776	0.00415	0.0368603	yes
CASK	CASK	CASK	chrX:41374188-41782287	ControlUntreated	ControlTreated	OK	5.47975	5.13531	-0.0936593	-0.679963	0.23465	0.486215	no
CASKIN2	CASKIN2	CASKIN2	chr17:73452663-73511664	ControlUntreated	ControlTreated	OK	9.99206	9.21446	-0.116882	-0.422734	0.46105	0.704451	no
CASP1	CASP1	CASP1	chr11:104896236-104905884	ControlUntreated	ControlTreated	OK	0.77601	1.03156	0.410674	0.360712	0.32735	0.586061	no
CASP10	CASP10	CASP10	chr2:202047603-202094129	ControlUntreated	ControlTreated	OK	1.76529	1.63761	-0.108311	-0.237768	0.6467	0.831919	no
CASP2	CASP2	CASP2	chr7:142985307-143004789	ControlUntreated	ControlTreated	OK	16.2499	14.6749	-0.147083	-1.03375	0.06925	0.236854	no
CASP3	CASP3	CASP3	chr4:185548849-185570629	ControlUntreated	ControlTreated	OK	15.8385	19.0892	0.269323	1.93215	0.0009	0.0129634	yes
CASP4	CASP4	CASP4	chr11:104813593-104839325	ControlUntreated	ControlTreated	OK	27.9021	32.656	0.226975	1.66947	0.00415	0.0368603	yes
CASP6	CASP6	CASP6	chr4:110609784-110624629	ControlUntreated	ControlTreated	OK	4.79825	5.06403	0.0777774	0.320427	0.56805	0.782541	no
CASP7	CASP7	CASP7	chr10:115438920-115490668	ControlUntreated	ControlTreated	OK	16.1105	17.1076	0.0866383	0.606182	0.2802	0.538363	no
CASP8	CASP8	CASP8	chr2:202098165-202152434	ControlUntreated	ControlTreated	OK	20.6398	21.154	0.0354989	0.215671	0.70765	0.865844	no
CASP8AP2	CASP8AP2	CASP8AP2	chr6:90539618-90584155	ControlUntreated	ControlTreated	OK	3.01571	3.23596	0.101696	0.621402	0.21055	0.457462	no
CASP9	CASP9	CASP9	chr1:15817895-15851285	ControlUntreated	ControlTreated	OK	3.73321	4.05963	0.120933	0.551537	0.28235	0.541057	no
CASS4	CASS4	CASS4	chr20:54987167-55034396	ControlUntreated	ControlTreated	OK	1.13633	1.49682	0.397521	1.07393	0.04435	0.179677	no
CAST	CAST	CAST	chr5:95997740-96149848	ControlUntreated	ControlTreated	OK	73.1395	72.0335	-0.0219831	-0.118893	0.83035	0.931201	no
CASZ1	CASZ1	CASZ1	chr1:10696665-10856733	ControlUntreated	ControlTreated	OK	1.32043	1.22196	-0.111818	-0.423109	0.4519	0.697923	no
CAT	CAT	CAT	chr11:34460471-34493607	ControlUntreated	ControlTreated	OK	38.2739	38.3423	0.00257414	0.016332	0.97705	0.990719	no
CATSPER2P1	CATSPER2P1	CATSPER2P1	chr15:44028145-44038496	ControlUntreated	ControlTreated	OK	1.08774	0.826585	-0.396099	-0.710444	0.20885	0.455441	no
CAV1	CAV1	CAV1	chr7:116164838-116201239	ControlUntreated	ControlTreated	OK	132.473	145.24	0.132741	0.888155	0.12545	0.340451	no
CAV2	CAV2	CAV2	chr7:116139654-116148595	ControlUntreated	ControlTreated	OK	26.3224	29.2131	0.150328	0.960607	0.0881	0.274815	no
CBFA2T2	CBFA2T2	CBFA2T2	chr20:32077927-32237837	ControlUntreated	ControlTreated	OK	9.81427	9.50438	-0.0462883	-0.289622	0.60795	0.80815	no
CBFB	CBFB	CBFB	chr16:67063049-67134958	ControlUntreated	ControlTreated	OK	20.8606	19.9734	-0.0627002	-0.483134	0.4035	0.658474	no
CBL	CBL	CBL	chr11:119076985-119178859	ControlUntreated	ControlTreated	OK	5.3213	4.83844	-0.137237	-0.9866	0.0872	0.272875	no
CBLB	CBLB	CBLB	chr3:105377108-105587887	ControlUntreated	ControlTreated	OK	16.4818	15.8895	-0.0528037	-0.386829	0.4957	0.730718	no
CBLL1	CBLL1	CBLL1	chr7:107384141-107402112	ControlUntreated	ControlTreated	OK	14.8127	15.8709	0.0995567	0.672358	0.24095	0.493925	no
CBLN3	CBLN3	CBLN3	chr14:24895739-24912111	ControlUntreated	ControlTreated	OK	4.79461	4.4106	-0.120437	-0.187496	0.74415	0.885761	no
CBR1	CBR1	CBR1	chr21:37441939-37498938	ControlUntreated	ControlTreated	OK	123.229	127.81	0.052664	0.34442	0.54485	0.76626	no
CBR3	CBR3	CBR3	chr21:37504064-37528606	ControlUntreated	ControlTreated	OK	13.2854	14.1409	0.0900366	0.468641	0.41525	0.6686	no
CBR3-AS1	CBR3-AS1	CBR3-AS1	chr21:37504064-37528606	ControlUntreated	ControlTreated	OK	2.65505	3.40561	0.359174	0.715639	0.1705	0.407205	no
CBR4	CBR4	CBR4	chr4:169908741-169931468	ControlUntreated	ControlTreated	OK	5.96758	5.23022	-0.190274	-1.27514	0.0283	0.135675	no
CBS	CBS	CBS	chr21:44473300-44496472	ControlUntreated	ControlTreated	OK	6.61186	5.98433	-0.143866	-0.833835	0.12595	0.341168	no
CBWD1	CBWD1	CBWD1	chr9:121037-179075	ControlUntreated	ControlTreated	OK	13.8385	15.5779	0.17082	1.28509	0.0235	0.120375	no
CBWD2	CBWD2	CBWD2	chr2:114195267-114253781	ControlUntreated	ControlTreated	OK	13.5404	14.3275	0.0815208	0.60205	0.29425	0.553675	no
CBWD3	CBWD3	CBWD3	chr9:70856804-70914951	ControlUntreated	ControlTreated	OK	0.869002	1.01023	0.217247	0.386381	0.47555	0.71535	no
CBWD6	CBWD6	CBWD6	chr9:69204537-69262630	ControlUntreated	ControlTreated	OK	2.18375	2.65851	0.283806	0.84387	0.14835	0.374916	no
CBX1	CBX1	CBX1	chr17:46147413-46178883	ControlUntreated	ControlTreated	OK	91.5968	96.3987	0.0737159	0.488506	0.3952	0.650885	no
CBX2	CBX2	CBX2	chr17:77751976-77761449	ControlUntreated	ControlTreated	OK	7.66532	6.96389	-0.138454	-1.02519	0.0645	0.226307	no
CBX3	CBX3	CBX3	chr7:26240830-26253227	ControlUntreated	ControlTreated	OK	67.828	77.2864	0.188334	1.24096	0.02915	0.137722	no
CBX3P2	CBX3P2	CBX3P2	chr18:2652168-2655394	ControlUntreated	ControlTreated	OK	1.05294	0.953218	-0.143541	-0.245382	0.6682	0.844949	no
CBX4	CBX4	CBX4	chr17:77806954-77813213	ControlUntreated	ControlTreated	OK	32.7865	37.6859	0.200923	1.27819	0.02545	0.126579	no
CBX5	CBX5	CBX5	chr12:54624730-54673915	ControlUntreated	ControlTreated	OK	2.30834	2.33227	0.01488	0.119323	0.83145	0.931776	no
CBX6	CBX6	CBX6	chr22:39257431-39268339	ControlUntreated	ControlTreated	OK	20.6751	16.0001	-0.369816	-2.37764	5e-05	0.00138521	yes
CBX7	CBX7	CBX7	chr22:39526778-39548538	ControlUntreated	ControlTreated	OK	7.09364	5.70056	-0.315423	-2.41268	5e-05	0.00138521	yes
CBX8	CBX8	CBX8	chr17:77768175-77770915	ControlUntreated	ControlTreated	OK	10.6126	9.66681	-0.134672	-0.785267	0.1757	0.414906	no
CBY1	CBY1	CBY1	chr22:39052657-39069855	ControlUntreated	ControlTreated	OK	12.6477	10.792	-0.228913	-1.15991	0.0436	0.177578	no
CC2D1A	CC2D1A	CC2D1A	chr19:14016955-14041693	ControlUntreated	ControlTreated	OK	22.8687	20.5956	-0.151041	-0.952452	0.093	0.284214	no
CC2D1B	CC2D1B	CC2D1B	chr1:52816264-52831877	ControlUntreated	ControlTreated	OK	4.81229	4.89215	0.0237446	0.19266	0.7343	0.882196	no
CC2D2A	CC2D2A	CC2D2A	chr4:15471488-15603180	ControlUntreated	ControlTreated	OK	4.30933	4.29931	-0.00335836	-0.0171463	0.97445	0.990706	no
CCAR1	CCAR1	CCAR1	chr10:70480900-70552134	ControlUntreated	ControlTreated	OK	31.6915	36.9797	0.222634	1.46888	0.0114	0.0740346	no
CCAR2	CCAR2	CCAR2	chr8:22462144-22526661	ControlUntreated	ControlTreated	OK	29.854	27.3846	-0.12456	-0.72101	0.21155	0.458411	no
CCBE1	CCBE1	CCBE1	chr18:57098170-57364644	ControlUntreated	ControlTreated	OK	1.91078	2.04766	0.0998143	0.546537	0.34015	0.597718	no
CCBL1	CCBL1	CCBL1	chr9:131595220-131644354	ControlUntreated	ControlTreated	OK	6.40891	5.42047	-0.241662	-1.11617	0.03335	0.149022	no
CCBL2	CCBL2	CCBL2	chr1:89401455-89458643	ControlUntreated	ControlTreated	OK	9.93241	11.3066	0.18695	0.799517	0.16605	0.400248	no
CCDC101	CCDC101	CCDC101	chr16:28565248-28603111	ControlUntreated	ControlTreated	OK	10.88	12.1522	0.15954	0.831357	0.15335	0.382596	no
CCDC102A	CCDC102A	CCDC102A	chr16:57546089-57570477	ControlUntreated	ControlTreated	OK	10.8601	10.8688	0.00115296	0.00890188	0.98925	0.994409	no
CCDC102B	CCDC102B	CCDC102B	chr18:66382490-66722426	ControlUntreated	ControlTreated	OK	3.18618	3.09397	-0.0423666	-0.179801	0.74155	0.885008	no
CCDC103	CCDC103	CCDC103	chr17:42977079-42981047	ControlUntreated	ControlTreated	OK	5.28976	5.31265	0.00623149	0.0259064	0.9588	0.985827	no
CCDC106	CCDC106	CCDC106	chr19:56158953-56164526	ControlUntreated	ControlTreated	OK	17.0442	13.7432	-0.310556	-2.39068	5e-05	0.00138521	yes
CCDC107	CCDC107	CCDC107	chr9:35658286-35665278	ControlUntreated	ControlTreated	OK	13.0736	14.519	0.151288	0.80755	0.1337	0.353915	no
CCDC109B	CCDC109B	CCDC109B	chr4:110481354-110608872	ControlUntreated	ControlTreated	OK	13.6585	14.8681	0.122416	0.754147	0.19425	0.438587	no
CCDC112	CCDC112	CCDC112	chr5:114602884-114632458	ControlUntreated	ControlTreated	OK	6.9597	8.33012	0.259312	1.63963	0.00355	0.0332073	yes
CCDC113	CCDC113	CCDC113	chr16:58283839-58328951	ControlUntreated	ControlTreated	OK	3.6038	3.55145	-0.0211088	-0.137831	0.8022	0.917841	no
CCDC115	CCDC115	CCDC115	chr2:131095505-131100254	ControlUntreated	ControlTreated	OK	14.6976	15.3656	0.0641306	0.528346	0.3571	0.614159	no
CCDC117	CCDC117	CCDC117	chr22:29168661-29185289	ControlUntreated	ControlTreated	OK	8.63542	8.66284	0.0045738	0.0333042	0.95165	0.981966	no
CCDC12	CCDC12	CCDC12	chr3:46963219-47051194	ControlUntreated	ControlTreated	OK	48.7856	52.9674	0.118649	0.453682	0.42945	0.680276	no
CCDC120	CCDC120	CCDC120	chrX:48910960-48927510	ControlUntreated	ControlTreated	OK	1.67576	1.71693	0.0350135	0.129006	0.8002	0.917201	no
CCDC121	CCDC121	CCDC121	chr2:27848505-27917847	ControlUntreated	ControlTreated	OK	3.47654	3.87655	0.157122	0.217607	0.7067	0.865495	no
CCDC122	CCDC122	CCDC122	chr13:44410488-44468068	ControlUntreated	ControlTreated	OK	2.73321	3.37939	0.306166	0.972892	0.08515	0.26872	no
CCDC124	CCDC124	CCDC124	chr19:18043823-18054794	ControlUntreated	ControlTreated	OK	190.5	202.663	0.0892932	0.587407	0.3083	0.568045	no
CCDC125	CCDC125	CCDC125	chr5:68576518-68628620	ControlUntreated	ControlTreated	OK	3.36044	3.48881	0.0540863	0.260937	0.6112	0.809344	no
CCDC126	CCDC126	CCDC126	chr7:23636997-23684327	ControlUntreated	ControlTreated	OK	1.95345	1.88163	-0.0540389	-0.177055	0.7571	0.893519	no
CCDC127	CCDC127	CCDC127	chr5:204874-218297	ControlUntreated	ControlTreated	OK	30.4473	30.7159	0.0126721	0.0888588	0.8785	0.951293	no
CCDC130	CCDC130	CCDC130	chr19:13858752-13874106	ControlUntreated	ControlTreated	OK	40.5963	45.1712	0.154054	1.08622	0.05485	0.205348	no
CCDC134	CCDC134	CCDC134	chr22:42196625-42222303	ControlUntreated	ControlTreated	OK	2.68986	1.982	-0.440577	-1.04572	0.06165	0.220111	no
CCDC136	CCDC136	CCDC136	chr7:128431463-128462187	ControlUntreated	ControlTreated	OK	6.0233	5.23484	-0.202408	-1.17289	0.03775	0.161373	no
CCDC137	CCDC137	CCDC137	chr17:79633760-79640936	ControlUntreated	ControlTreated	OK	29.1843	29.2203	0.0017756	0.0134275	0.9783	0.991309	no
CCDC138	CCDC138	CCDC138	chr2:109403205-109493047	ControlUntreated	ControlTreated	OK	1.3088	1.8566	0.504414	1.3224	0.01175	0.0753307	no
CCDC14	CCDC14	CCDC14	chr3:123632273-123680255	ControlUntreated	ControlTreated	OK	18.1647	19.0517	0.0687827	0.433041	0.4484	0.695405	no
CCDC142	CCDC142	CCDC142	chr2:74699958-74721691	ControlUntreated	ControlTreated	OK	6.3754	5.79806	-0.136946	-0.688867	0.2293	0.48025	no
CCDC146	CCDC146	CCDC146	chr7:76751933-76924521	ControlUntreated	ControlTreated	OK	1.65771	1.70179	0.0378684	0.135949	0.8074	0.919786	no
CCDC149	CCDC149	CCDC149	chr4:24807738-24981826	ControlUntreated	ControlTreated	OK	3.99858	4.07505	0.0273296	0.165773	0.7686	0.9004	no
CCDC15	CCDC15	CCDC15	chr11:124824016-124911385	ControlUntreated	ControlTreated	OK	3.9813	4.02679	0.0163925	0.0995858	0.8593	0.944215	no
CCDC150	CCDC150	CCDC150	chr2:197504355-197597530	ControlUntreated	ControlTreated	OK	1.39279	1.56758	0.170569	0.604728	0.30085	0.560425	no
CCDC151	CCDC151	CCDC151	chr19:11531271-11561782	ControlUntreated	ControlTreated	OK	2.68936	2.33573	-0.203389	-0.119098	0.8274	0.93012	no
CCDC153	CCDC153	CCDC153	chr11:119060962-119066584	ControlUntreated	ControlTreated	OK	1.52283	2.33884	0.61904	0.993902	0.10595	0.307118	no
CCDC157	CCDC157	CCDC157	chr22:30727976-30773894	ControlUntreated	ControlTreated	OK	1.64596	1.54622	-0.0901891	-0.104485	0.86015	0.94467	no
CCDC159	CCDC159	CCDC159	chr19:11457180-11465620	ControlUntreated	ControlTreated	OK	9.91166	9.02914	-0.134537	-0.601071	0.30115	0.560663	no
CCDC163P	CCDC163P	CCDC163P	chr1:45959597-45965751	ControlUntreated	ControlTreated	OK	1.9794	2.3218	0.230183	0.65724	0.2071	0.453295	no
CCDC167	CCDC167	CCDC167	chr6:37450696-37467700	ControlUntreated	ControlTreated	OK	36.1634	38.8533	0.103507	0.645234	0.26365	0.519402	no
CCDC171	CCDC171	CCDC171	chr9:15553096-15971897	ControlUntreated	ControlTreated	OK	1.1621	0.947621	-0.294348	-0.958274	0.09695	0.291006	no
CCDC174	CCDC174	CCDC174	chr3:14693252-14714166	ControlUntreated	ControlTreated	OK	13.608	14.5864	0.100166	0.709495	0.21575	0.462616	no
CCDC176	CCDC176	CCDC176	chr14:74486058-74551196	ControlUntreated	ControlTreated	OK	2.74379	2.78279	0.0203635	0.0809716	0.8881	0.955146	no
CCDC18	CCDC18	CCDC18	chr1:93646272-93744287	ControlUntreated	ControlTreated	OK	2.41162	3.35122	0.474684	2.57673	5e-05	0.00138521	yes
CCDC186	CCDC186	CCDC186	chr10:115881973-115934364	ControlUntreated	ControlTreated	OK	2.61676	2.6343	0.00964089	0.060299	0.9131	0.966231	no
CCDC22	CCDC22	CCDC22	chrX:49091926-49121288	ControlUntreated	ControlTreated	OK	16.6077	15.9979	-0.053969	-0.36876	0.52165	0.748804	no
CCDC24	CCDC24	CCDC24	chr1:44457279-44497164	ControlUntreated	ControlTreated	OK	4.28153	4.22865	-0.0179307	-0.0469478	0.9328	0.973445	no
CCDC25	CCDC25	CCDC25	chr8:27590832-27630170	ControlUntreated	ControlTreated	OK	15.8026	17.3452	0.134374	0.973748	0.08965	0.277738	no
CCDC28A	CCDC28A	CCDC28A	chr6:139046347-139114456	ControlUntreated	ControlTreated	OK	13.6879	17.0674	0.318343	2.19407	0.00015	0.00337332	yes
CCDC28B	CCDC28B	CCDC28B	chr1:32665986-32670991	ControlUntreated	ControlTreated	OK	1.91579	2.16417	0.175874	0.342283	0.52395	0.75103	no
CCDC34	CCDC34	CCDC34	chr11:27360060-27384795	ControlUntreated	ControlTreated	OK	22.2208	22.3023	0.00528083	0.0442508	0.9401	0.976575	no
CCDC40	CCDC40	CCDC40	chr17:78010430-78074412	ControlUntreated	ControlTreated	OK	2.10908	1.92189	-0.134092	-0.533998	0.3149	0.574065	no
CCDC43	CCDC43	CCDC43	chr17:42754804-42767165	ControlUntreated	ControlTreated	OK	28.3464	30.1751	0.0901924	0.689036	0.23005	0.480893	no
CCDC47	CCDC47	CCDC47	chr17:61822609-61851088	ControlUntreated	ControlTreated	OK	102.4	96.7554	-0.0818064	-0.54793	0.3381	0.596429	no
CCDC50	CCDC50	CCDC50	chr3:190984943-191116459	ControlUntreated	ControlTreated	OK	33.3006	31.2945	-0.0896386	-0.59629	0.297	0.556117	no
CCDC51	CCDC51	CCDC51	chr3:48473579-48481529	ControlUntreated	ControlTreated	OK	17.2248	18.1893	0.0786084	0.545226	0.3056	0.565551	no
CCDC53	CCDC53	CCDC53	chr12:102406617-102455902	ControlUntreated	ControlTreated	OK	42.6121	50.3186	0.239829	1.75604	0.00245	0.0256649	yes
CCDC57	CCDC57	CCDC57	chr17:80059345-80170689	ControlUntreated	ControlTreated	OK	5.404	5.82485	0.108194	0.675173	0.2413	0.494098	no
CCDC58	CCDC58	CCDC58	chr3:122078437-122102078	ControlUntreated	ControlTreated	OK	76.449	87.0514	0.187369	1.3532	0.01895	0.103894	no
CCDC59	CCDC59	CCDC59	chr12:82746082-82873016	ControlUntreated	ControlTreated	OK	50.9435	62.6417	0.298226	1.87816	0.00045	0.00777115	yes
CCDC6	CCDC6	CCDC6	chr10:61548505-61666414	ControlUntreated	ControlTreated	OK	32.3048	35.9611	0.15469	1.0239	0.0722	0.242298	no
CCDC61	CCDC61	CCDC61	chr19:46498718-46521874	ControlUntreated	ControlTreated	OK	1.3395	1.01468	-0.400669	-0.853406	0.1331	0.35326	no
CCDC62	CCDC62	CCDC62	chr12:123259055-123311927	ControlUntreated	ControlTreated	OK	1.10317	1.1099	0.00877569	0.0212387	0.96845	0.98882	no
CCDC64	CCDC64	CCDC64	chr12:120427647-120532299	ControlUntreated	ControlTreated	OK	4.36125	4.07092	-0.0993858	-0.546304	0.34805	0.605484	no
CCDC66	CCDC66	CCDC66	chr3:56591183-56717135	ControlUntreated	ControlTreated	OK	10.0207	13.0545	0.381571	1.23046	0.03295	0.147813	no
CCDC68	CCDC68	CCDC68	chr18:52568739-52626739	ControlUntreated	ControlTreated	OK	2.78363	2.86688	0.0425161	0.199919	0.7012	0.862981	no
CCDC69	CCDC69	CCDC69	chr5:150560612-150603654	ControlUntreated	ControlTreated	OK	3.8194	3.48678	-0.131449	-0.709067	0.22155	0.470097	no
CCDC7	CCDC7	CCDC7	chr10:32735009-33171792	ControlUntreated	ControlTreated	OK	4.65008	5.30036	0.188834	0.891004	0.08815	0.274815	no
CCDC71	CCDC71	CCDC71	chr3:49199967-49203785	ControlUntreated	ControlTreated	OK	12.1739	11.725	-0.0542038	-0.371522	0.52485	0.751492	no
CCDC71L	CCDC71L	CCDC71L	chr7:106297210-106301634	ControlUntreated	ControlTreated	OK	6.01023	5.87026	-0.0339953	-0.269308	0.63375	0.82397	no
CCDC73	CCDC73	CCDC73	chr11:32605312-32816204	ControlUntreated	ControlTreated	OK	2.4432	3.11296	0.349514	0.569755	0.32255	0.581546	no
CCDC74A	CCDC74A	CCDC74A	chr2:132202795-132366974	ControlUntreated	ControlTreated	OK	2.54631	2.60664	0.0337833	0.0417551	0.94155	0.977276	no
CCDC74B	CCDC74B	CCDC74B	chr2:130887195-130902707	ControlUntreated	ControlTreated	OK	3.10667	3.37804	0.120817	0.354545	0.52915	0.754662	no
CCDC77	CCDC77	CCDC77	chr12:389222-551806	ControlUntreated	ControlTreated	OK	4.39271	6.06485	0.465363	0.965691	0.0901	0.2788	no
CCDC78	CCDC78	CCDC78	chr16:771141-776473	ControlUntreated	ControlTreated	OK	2.13625	1.62914	-0.390968	-0.771824	0.1791	0.419134	no
CCDC80	CCDC80	CCDC80	chr3:112323232-112359990	ControlUntreated	ControlTreated	OK	7.45652	7.25618	-0.0392921	-0.277092	0.6283	0.820489	no
CCDC82	CCDC82	CCDC82	chr11:96085928-96123083	ControlUntreated	ControlTreated	OK	6.16959	6.33218	0.0375295	0.235321	0.6815	0.85194	no
CCDC84	CCDC84	CCDC84	chr11:118868842-118889057	ControlUntreated	ControlTreated	OK	21.9907	24.3387	0.146357	0.225921	0.7004	0.862403	no
CCDC85B	CCDC85B	CCDC85B	chr11:65657874-65659106	ControlUntreated	ControlTreated	OK	191.452	154.349	-0.310788	-2.02991	0.0005	0.0084115	yes
CCDC85C	CCDC85C	CCDC85C	chr14:99947738-100070727	ControlUntreated	ControlTreated	OK	5.82142	4.98995	-0.222344	-0.711137	0.218	0.465875	no
CCDC86	CCDC86	CCDC86	chr11:60609428-60623444	ControlUntreated	ControlTreated	OK	69.2056	73.9116	0.0949113	0.618218	0.27825	0.536153	no
CCDC88A	CCDC88A	CCDC88A	chr2:55514977-55647057	ControlUntreated	ControlTreated	OK	17.9639	17.2749	-0.0564214	-0.372391	0.5195	0.74751	no
CCDC88B	CCDC88B	CCDC88B	chr11:64107689-64125006	ControlUntreated	ControlTreated	OK	3.46351	2.91117	-0.250633	-1.52102	0.00805	0.05833	no
CCDC88C	CCDC88C	CCDC88C	chr14:91737666-91884188	ControlUntreated	ControlTreated	OK	4.5236	3.5874	-0.334534	-2.55595	5e-05	0.00138521	yes
CCDC9	CCDC9	CCDC9	chr19:47759730-47775210	ControlUntreated	ControlTreated	OK	11.4319	11.2775	-0.0196121	-0.140797	0.8019	0.917841	no
CCDC90B	CCDC90B	CCDC90B	chr11:82970134-82997450	ControlUntreated	ControlTreated	OK	15.1854	16.9273	0.156667	1.027	0.07345	0.244915	no
CCDC91	CCDC91	CCDC91	chr12:28410132-28703099	ControlUntreated	ControlTreated	OK	22.2626	25.0351	0.169328	1.2596	0.02825	0.135585	no
CCDC92	CCDC92	CCDC92	chr12:124420955-124457532	ControlUntreated	ControlTreated	OK	35.7292	35.6128	-0.00470826	-0.0346684	0.9518	0.981966	no
CCDC93	CCDC93	CCDC93	chr2:118673053-118771739	ControlUntreated	ControlTreated	OK	11.4337	11.1444	-0.0369817	-0.233585	0.6833	0.852597	no
CCDC94	CCDC94	CCDC94	chr19:4247110-4269085	ControlUntreated	ControlTreated	OK	15.9309	15.5504	-0.0348752	-0.235755	0.6763	0.849417	no
CCDC96	CCDC96	CCDC96	chr4:6911170-7059677	ControlUntreated	ControlTreated	OK	1.31185	1.82291	0.474642	0.669838	0.2298	0.480861	no
CCDC97	CCDC97	CCDC97	chr19:41816093-41830788	ControlUntreated	ControlTreated	OK	7.6028	7.43412	-0.0323684	-0.245342	0.66615	0.843984	no
CCHCR1	CCHCR1	CCHCR1	chr6_qbl_hap6:2406049-2421866	ControlUntreated	ControlTreated	OK	8.81033	10.0447	0.189162	1.38694	0.0139	0.0842215	no
CCL20	CCL20	CCL20	chr2:228678557-228682280	ControlUntreated	ControlTreated	OK	3.57951	5.25232	0.553193	1.35423	0.01525	0.0897393	no
CCL25	CCL25	CCL25	chr19:8117645-8127547	ControlUntreated	ControlTreated	OK	1.05045	1.67611	0.674117	0.995288	0.0766	0.250731	no
CCL26	CCL26	CCL26	chr7:75398841-75419064	ControlUntreated	ControlTreated	OK	29.7304	32.6873	0.136789	0.721591	0.20965	0.456562	no
CCL28	CCL28	CCL28	chr5:43376747-43412493	ControlUntreated	ControlTreated	OK	6.5879	6.1937	-0.0890179	-0.427137	0.43665	0.686255	no
CCL5	CCL5	CCL5	chr17:34198495-34207377	ControlUntreated	ControlTreated	OK	51.4289	60.494	0.234211	1.6387	0.00505	0.042671	yes
CCM2	CCM2	CCM2	chr7:45039344-45116069	ControlUntreated	ControlTreated	OK	16.9521	16.6605	-0.0250311	-0.19777	0.72605	0.877329	no
CCNA2	CCNA2	CCNA2	chr4:122722471-122745088	ControlUntreated	ControlTreated	OK	8.90476	11.5699	0.377727	1.75143	0.0022	0.023852	yes
CCNB1	CCNB1	CCNB1	chr5:68462836-68474070	ControlUntreated	ControlTreated	OK	81.053	102.265	0.335376	2.21305	5e-05	0.00138521	yes
CCNB1IP1	CCNB1IP1	CCNB1IP1	chr14:20779526-20801471	ControlUntreated	ControlTreated	OK	30.5451	36.0549	0.239257	1.71621	0.00285	0.0283498	yes
CCNB2	CCNB2	CCNB2	chr15:59397283-59417244	ControlUntreated	ControlTreated	OK	24.8698	35.2419	0.502898	3.68336	5e-05	0.00138521	yes
CCNC	CCNC	CCNC	chr6:99990262-100016690	ControlUntreated	ControlTreated	OK	17.0454	19.5601	0.198534	1.37281	0.0159	0.092056	no
CCND1	CCND1	CCND1	chr11:69455872-69469242	ControlUntreated	ControlTreated	OK	280.248	236.751	-0.243334	-1.63381	0.00445	0.0387841	yes
CCND3	CCND3	CCND3	chr6:41902670-42016632	ControlUntreated	ControlTreated	OK	67.7462	67.6253	-0.00257667	-0.016732	0.97455	0.990706	no
CCNDBP1	CCNDBP1	CCNDBP1	chr15:43477465-43489375	ControlUntreated	ControlTreated	OK	12.7176	13.8509	0.123156	0.90326	0.11245	0.318515	no
CCNE1	CCNE1	CCNE1	chr19:30302900-30315215	ControlUntreated	ControlTreated	OK	1.7149	1.70937	-0.00466171	-0.0125691	0.97295	0.990675	no
CCNE2	CCNE2	CCNE2	chr8:95835517-95907482	ControlUntreated	ControlTreated	OK	1.3698	1.66462	0.281221	0.406258	0.4786	0.71794	no
CCNF	CCNF	CCNF	chr16:2479394-2508859	ControlUntreated	ControlTreated	OK	3.36974	3.51237	0.05981	0.351666	0.54005	0.762441	no
CCNG1	CCNG1	CCNG1	chr5:162864576-162872022	ControlUntreated	ControlTreated	OK	32.9804	36.8635	0.160581	1.0167	0.0774	0.252398	no
CCNG2	CCNG2	CCNG2	chr4:78078356-78091213	ControlUntreated	ControlTreated	OK	16.3508	17.7086	0.115084	0.735096	0.20265	0.448531	no
CCNH	CCNH	CCNH	chr5:86690078-86708850	ControlUntreated	ControlTreated	OK	22.3491	24.1205	0.110047	0.89372	0.11085	0.316114	no
CCNI	CCNI	CCNI	chr4:77969176-77997125	ControlUntreated	ControlTreated	OK	41.0138	38.1913	-0.102864	-0.661217	0.2494	0.503401	no
CCNJ	CCNJ	CCNJ	chr10:97471535-97849992	ControlUntreated	ControlTreated	OK	2.28691	2.29986	0.00814082	0.030605	0.9531	0.982762	no
CCNJL	CCNJL	CCNJL	chr5:159678658-159766599	ControlUntreated	ControlTreated	OK	7.69044	6.89198	-0.158147	-1.13838	0.0407	0.169794	no
CCNK	CCNK	CCNK	chr14:99947738-100070727	ControlUntreated	ControlTreated	OK	35.5274	38.0179	0.097746	0.544185	0.34015	0.597718	no
CCNL1	CCNL1	CCNL1	chr3:156864290-156878549	ControlUntreated	ControlTreated	OK	115.797	160.146	0.467792	3.13574	5e-05	0.00138521	yes
CCNL2	CCNL2	CCNL2	chr1:1321090-1334718	ControlUntreated	ControlTreated	OK	82.57	75.6344	-0.126575	-0.731333	0.1998	0.444945	no
CCNT1	CCNT1	CCNT1	chr12:49082240-49110781	ControlUntreated	ControlTreated	OK	11.0152	10.8859	-0.017039	-0.107343	0.85375	0.942251	no
CCNT2	CCNT2	CCNT2	chr2:135676391-135716915	ControlUntreated	ControlTreated	OK	12.6246	14.3463	0.184443	1.17533	0.0392	0.165453	no
CCNT2-AS1	CCNT2-AS1	CCNT2-AS1	chr2:135596185-135676176	ControlUntreated	ControlTreated	OK	1.075	0.686742	-0.646491	-0.962081	0.0802	0.258231	no
CCNY	CCNY	CCNY	chr10:35535908-35861598	ControlUntreated	ControlTreated	OK	51.9251	48.6685	-0.0934433	-0.622797	0.2796	0.53764	no
CCNYL1	CCNYL1	CCNYL1	chr2:208576263-208620896	ControlUntreated	ControlTreated	OK	11.1066	10.3974	-0.0951964	-0.674114	0.24095	0.493925	no
CCNYL2	CCNYL2	CCNYL2	chr10:42903621-42967688	ControlUntreated	ControlTreated	OK	1.55941	1.26405	-0.302947	-0.996158	0.08795	0.274628	no
CCP110	CCP110	CCP110	chr16:19535178-19564728	ControlUntreated	ControlTreated	OK	2.59133	2.8029	0.113226	0.649223	0.24565	0.499314	no
CCPG1	CCPG1	CCPG1	chr15:55609381-55800432	ControlUntreated	ControlTreated	OK	21.8251	19.329	-0.175225	-0.866095	0.13075	0.349517	no
CCR1	CCR1	CCR1	chr3:46243199-46249832	ControlUntreated	ControlTreated	OK	1.40889	1.2299	-0.196022	-0.552833	0.3422	0.600025	no
CCR10	CCR10	CCR10	chr17:40831419-40833845	ControlUntreated	ControlTreated	OK	1.60704	1.46262	-0.135851	-0.269191	0.6463	0.831651	no
CCRL2	CCRL2	CCRL2	chr3:46448720-46451014	ControlUntreated	ControlTreated	OK	5.38399	6.33415	0.234474	1.02397	0.0659	0.22968	no
CCS	CCS	CCS	chr11:66360689-66373490	ControlUntreated	ControlTreated	OK	33.4432	33.4058	-0.00161162	-0.0133435	0.98725	0.993814	no
CCSAP	CCSAP	CCSAP	chr1:229456751-229478688	ControlUntreated	ControlTreated	OK	5.44787	5.62578	0.0463612	0.38079	0.5048	0.737131	no
CCSER2	CCSER2	CCSER2	chr10:86088344-86278277	ControlUntreated	ControlTreated	OK	6.89036	6.4137	-0.103423	-0.568677	0.3199	0.57845	no
CCT2	CCT2	CCT2	chr12:69979207-69995357	ControlUntreated	ControlTreated	OK	81.4861	85.0445	0.0616634	0.402909	0.4855	0.723463	no
CCT3	CCT3	CCT3	chr1:156278751-156316785	ControlUntreated	ControlTreated	OK	155.033	162.149	0.0647447	0.435123	0.45305	0.69887	no
CCT4	CCT4	CCT4	chr2:62095261-62115806	ControlUntreated	ControlTreated	OK	97.098	105.295	0.116927	0.775297	0.1744	0.413109	no
CCT5	CCT5	CCT5	chr5:10250032-10266524	ControlUntreated	ControlTreated	OK	72.8615	77.6479	0.091791	0.610465	0.28615	0.545289	no
CCT6A	CCT6A	CCT6A	chr7:56119377-56131682	ControlUntreated	ControlTreated	OK	54.9842	52.6105	-0.0636662	-0.416575	0.46975	0.711814	no
CCT6P1	CCT6P1	CCT6P1	chr7:65111923-65235797	ControlUntreated	ControlTreated	OK	4.15655	4.9027	0.238189	0.941727	0.10115	0.298995	no
CCT6P3	CCT6P3	CCT6P3	chr7:64498731-64535091	ControlUntreated	ControlTreated	OK	2.69359	3.52877	0.389635	1.51585	0.0091	0.0636365	no
CCT7	CCT7	CCT7	chr2:73461363-73480150	ControlUntreated	ControlTreated	OK	166.106	170.328	0.036209	0.240906	0.67875	0.850626	no
CCT8	CCT8	CCT8	chr21:30428642-30446118	ControlUntreated	ControlTreated	OK	122.733	135.58	0.143625	0.95748	0.09395	0.285957	no
CCZ1	CCZ1	CCZ1	chr7:5938340-5965603	ControlUntreated	ControlTreated	OK	7.59777	8.78287	0.209117	1.20085	0.03585	0.156069	no
CCZ1B	CCZ1B	CCZ1B	chr7:6838565-6865926	ControlUntreated	ControlTreated	OK	3.55353	4.51944	0.346891	1.37779	0.0196	0.106205	no
CD109	CD109	CD109	chr6:74403625-74538041	ControlUntreated	ControlTreated	OK	7.45896	6.0719	-0.296828	-2.00216	0.0008	0.0119871	yes
CD14	CD14	CD14	chr5:140011312-140013286	ControlUntreated	ControlTreated	OK	2.38148	2.31112	-0.0432708	-0.0914347	0.828	0.930633	no
CD151	CD151	CD151	chr11:832951-838835	ControlUntreated	ControlTreated	OK	403.062	384.576	-0.0677356	-0.454285	0.4281	0.67896	no
CD163L1	CD163L1	CD163L1	chr12:7507555-7596781	ControlUntreated	ControlTreated	OK	2.46042	2.72001	0.144706	0.721176	0.1824	0.423583	no
CD164	CD164	CD164	chr6:109687716-109703762	ControlUntreated	ControlTreated	OK	200.179	180.951	-0.145695	-0.985225	0.0825	0.262906	no
CD177	CD177	CD177	chr19:43857810-43867324	ControlUntreated	ControlTreated	OK	1.49436	1.57759	0.078195	0.215124	0.71105	0.867965	no
CD200R1	CD200R1	CD200R1	chr3:112641531-112693937	ControlUntreated	ControlTreated	OK	0.646581	1.02074	0.658709	0.814451	0.04715	0.186778	no
CD22	CD22	CD22	chr19:35820068-35838264	ControlUntreated	ControlTreated	OK	2.23776	2.86986	0.358923	1.39364	0.0084	0.060163	no
CD24	CD24	CD24	chrY:21034386-21438350	ControlUntreated	ControlTreated	OK	10.7433	11.22	0.0626367	0.458177	0.4189	0.671475	no
CD274	CD274	CD274	chr9:5450502-5470567	ControlUntreated	ControlTreated	OK	2.83568	3.2768	0.208591	1.0305	0.0607	0.218274	no
CD276	CD276	CD276	chr15:73976621-74006859	ControlUntreated	ControlTreated	OK	12.4236	10.6212	-0.226128	-1.57845	0.00465	0.0399391	yes
CD2AP	CD2AP	CD2AP	chr6:47445524-47594996	ControlUntreated	ControlTreated	OK	15.5798	16.8644	0.114299	0.727276	0.2006	0.445584	no
CD2BP2	CD2BP2	CD2BP2	chr16:30362086-30366682	ControlUntreated	ControlTreated	OK	27.343	26.8933	-0.0239257	-0.153027	0.78815	0.91035	no
CD300A	CD300A	CD300A	chr17:72462521-72480937	ControlUntreated	ControlTreated	OK	0.923142	0.966743	0.0665802	0.120664	0.8224	0.927863	no
CD300LB	CD300LB	CD300LB	chr17:72517312-72527613	ControlUntreated	ControlTreated	OK	2.94862	3.5756	0.278147	1.1262	0.05245	0.200338	no
CD302	CD302	CD302	chr2:160625138-160761267	ControlUntreated	ControlTreated	OK	2.86084	2.33509	-0.292964	-1.35433	0.01375	0.0838196	no
CD320	CD320	CD320	chr19:8367010-8373240	ControlUntreated	ControlTreated	OK	115.022	104.447	-0.139144	-0.902446	0.1203	0.331867	no
CD33	CD33	CD33	chr19:51728334-51743274	ControlUntreated	ControlTreated	OK	11.5337	10.2663	-0.16794	-0.835683	0.1367	0.357927	no
CD3EAP	CD3EAP	CD3EAP	chr19:45882891-45927177	ControlUntreated	ControlTreated	OK	2.89125	3.24674	0.1673	0.360997	0.52715	0.75346	no
CD40	CD40	CD40	chr20:44746892-44758384	ControlUntreated	ControlTreated	OK	6.6586	6.66527	0.00144472	0.00629523	0.9901	0.994453	no
CD44	CD44	CD44	chr11:35160416-35253949	ControlUntreated	ControlTreated	OK	139.088	133.62	-0.0578625	-0.381684	0.50545	0.7374	no
CD46	CD46	CD46	chr1:207925382-207968861	ControlUntreated	ControlTreated	OK	49.1796	40.5566	-0.278123	-1.81242	0.00205	0.0228341	yes
CD47	CD47	CD47	chr3:107761940-107809935	ControlUntreated	ControlTreated	OK	37.994	34.6435	-0.133186	-0.881273	0.12715	0.343276	no
CD55	CD55	CD55	chr1:207494816-207534311	ControlUntreated	ControlTreated	OK	433.307	400.216	-0.114611	-0.745375	0.19605	0.440892	no
CD58	CD58	CD58	chr1:117057155-117113715	ControlUntreated	ControlTreated	OK	11.2288	12.321	0.133912	0.660302	0.22615	0.476103	no
CD59	CD59	CD59	chr11:33724555-33758025	ControlUntreated	ControlTreated	OK	96.7723	91.8122	-0.0759093	-0.513842	0.36865	0.62584	no
CD63	CD63	CD63	chr12:56119226-56123457	ControlUntreated	ControlTreated	OK	1410.41	1371.5	-0.0403574	-0.267239	0.6361	0.825195	no
CD68	CD68	CD68	chr17:7482804-7485429	ControlUntreated	ControlTreated	OK	122.49	113.598	-0.108721	-0.720816	0.20725	0.45347	no
CD69	CD69	CD69	chr12:9905081-9913497	ControlUntreated	ControlTreated	OK	1.01769	1.13279	0.154583	0.303497	0.5907	0.796259	no
CD7	CD7	CD7	chr17:80272745-80275480	ControlUntreated	ControlTreated	OK	1.15901	1.26208	0.122913	0.21561	0.68745	0.854783	no
CD70	CD70	CD70	chr19:6585849-6591163	ControlUntreated	ControlTreated	OK	2.69571	3.28323	0.284455	0.648423	0.26745	0.5236	no
CD72	CD72	CD72	chr9:35605280-35618424	ControlUntreated	ControlTreated	OK	0.977109	1.11278	0.187575	0.269353	0.64385	0.829957	no
CD79A	CD79A	CD79A	chr19:42381189-42385439	ControlUntreated	ControlTreated	OK	2.48675	2.34309	-0.0858519	-0.190535	0.7182	0.872012	no
CD81	CD81	CD81	chr11:2349978-2418649	ControlUntreated	ControlTreated	OK	262.814	261.983	-0.00457213	-0.0303718	0.9573	0.984856	no
CD82	CD82	CD82	chr11:44587140-44641315	ControlUntreated	ControlTreated	OK	7.57531	5.97791	-0.341663	-1.67589	0.004	0.0359945	yes
CD83	CD83	CD83	chr6:14117486-14137148	ControlUntreated	ControlTreated	OK	9.59252	11.8971	0.310633	2.2856	0.00015	0.00337332	yes
CD9	CD9	CD9	chr12:6309481-6347437	ControlUntreated	ControlTreated	OK	204.098	201.552	-0.018112	-0.120442	0.835	0.933826	no
CD99	CD99	CD99	chrY:2559227-2609350	ControlUntreated	ControlTreated	OK	129.044	123.129	-0.0676868	-0.442064	0.4395	0.68849	no
CD99L2	CD99L2	CD99L2	chrX:149934808-150067289	ControlUntreated	ControlTreated	OK	10.7855	8.97995	-0.264316	-1.95761	0.00085	0.0124498	yes
CD99P1	CD99P1	CD99P1	chrY:2477305-2525270	ControlUntreated	ControlTreated	OK	14.3196	17.4578	0.285886	1.69492	0.00345	0.0325525	yes
CDA	CDA	CDA	chr1:20915443-20945400	ControlUntreated	ControlTreated	OK	45.9522	49.9295	0.119757	0.853456	0.1378	0.359506	no
CDADC1	CDADC1	CDADC1	chr13:49822046-49867622	ControlUntreated	ControlTreated	OK	4.0918	5.01165	0.292549	1.44819	0.01	0.0675013	no
CDAN1	CDAN1	CDAN1	chr15:43015759-43029417	ControlUntreated	ControlTreated	OK	7.90682	7.36052	-0.103289	-0.711568	0.2152	0.462091	no
CDC123	CDC123	CDC123	chr10:12171639-12292589	ControlUntreated	ControlTreated	OK	29.2849	31.6891	0.113828	0.484828	0.39995	0.655393	no
CDC14A	CDC14A	CDC14A	chr1:100818022-100985833	ControlUntreated	ControlTreated	OK	6.25791	6.80163	0.120199	0.91579	0.10015	0.297322	no
CDC14B	CDC14B	CDC14B	chr9:99262394-99382112	ControlUntreated	ControlTreated	OK	6.39777	6.21318	-0.0422355	-0.32886	0.5579	0.775367	no
CDC16	CDC16	CDC16	chr13:115000361-115038150	ControlUntreated	ControlTreated	OK	22.9342	25.8469	0.17249	1.28168	0.02525	0.125969	no
CDC20	CDC20	CDC20	chr1:43824625-43828873	ControlUntreated	ControlTreated	OK	103.517	121.845	0.235186	1.54877	0.0066	0.0513066	no
CDC23	CDC23	CDC23	chr5:137514416-137549032	ControlUntreated	ControlTreated	OK	17.942	16.4204	-0.127847	-0.464846	0.4125	0.666315	no
CDC25A	CDC25A	CDC25A	chr3:48198667-48229801	ControlUntreated	ControlTreated	OK	2.4247	2.4458	0.0124999	0.0536876	0.92755	0.970792	no
CDC25B	CDC25B	CDC25B	chr20:3767418-3786768	ControlUntreated	ControlTreated	OK	64.2773	66.2165	0.0428829	0.282023	0.62275	0.817422	no
CDC25C	CDC25C	CDC25C	chr5:137620953-137685418	ControlUntreated	ControlTreated	OK	1.57152	2.43636	0.632564	0.612033	0.30465	0.564515	no
CDC26	CDC26	CDC26	chr9:116029289-116037869	ControlUntreated	ControlTreated	OK	8.74296	8.64444	-0.0163497	-0.061298	0.91155	0.965533	no
CDC27	CDC27	CDC27	chr17:45195062-45266678	ControlUntreated	ControlTreated	OK	18.8838	20.733	0.134777	0.865732	0.13355	0.353734	no
CDC34	CDC34	CDC34	chr19:531732-542087	ControlUntreated	ControlTreated	OK	45.8764	44.687	-0.0378983	-0.28724	0.61315	0.810952	no
CDC37	CDC37	CDC37	chr19:10501808-10514271	ControlUntreated	ControlTreated	OK	238.183	250.578	0.0731907	0.491309	0.3898	0.645913	no
CDC37L1	CDC37L1	CDC37L1	chr9:4679552-4708398	ControlUntreated	ControlTreated	OK	5.02482	5.61827	0.161054	1.0574	0.0663	0.230765	no
CDC37L1-AS1	CDC37L1-AS1	CDC37L1-AS1	chr9:4676600-4679480	ControlUntreated	ControlTreated	OK	5.46023	5.48752	0.0071907	0.00560024	0.9725	0.990675	no
CDC40	CDC40	CDC40	chr6:110501623-110553422	ControlUntreated	ControlTreated	OK	5.74807	5.7736	0.00639373	0.0457293	0.9434	0.97865	no
CDC42	CDC42	CDC42	chr1:22379119-22419436	ControlUntreated	ControlTreated	OK	58.106	58.0013	-0.00260319	-0.0169041	0.9771	0.990719	no
CDC42BPA	CDC42BPA	CDC42BPA	chr1:227177565-227505826	ControlUntreated	ControlTreated	OK	12.9715	9.91267	-0.388005	-2.5214	5e-05	0.00138521	yes
CDC42BPB	CDC42BPB	CDC42BPB	chr14:103398715-103523742	ControlUntreated	ControlTreated	OK	26.3022	20.9357	-0.32922	-2.16106	0.0002	0.00422075	yes
CDC42BPG	CDC42BPG	CDC42BPG	chr11:64591661-64612041	ControlUntreated	ControlTreated	OK	1.01681	0.89205	-0.188848	-0.625171	0.27715	0.534712	no
CDC42EP1	CDC42EP1	CDC42EP1	chr22:37956470-37965410	ControlUntreated	ControlTreated	OK	22.1276	22.922	0.0508851	0.370135	0.51955	0.74751	no
CDC42EP2	CDC42EP2	CDC42EP2	chr11:65082288-65089900	ControlUntreated	ControlTreated	OK	41.0911	45.2088	0.13778	0.872391	0.1248	0.339182	no
CDC42EP3	CDC42EP3	CDC42EP3	chr2:37869024-37899678	ControlUntreated	ControlTreated	OK	6.87077	7.31505	0.0903965	0.622224	0.27745	0.535132	no
CDC42EP4	CDC42EP4	CDC42EP4	chr17:71279762-71308143	ControlUntreated	ControlTreated	OK	22.8076	24.823	0.12216	0.765806	0.18205	0.423148	no
CDC42SE1	CDC42SE1	CDC42SE1	chr1:151020258-151032125	ControlUntreated	ControlTreated	OK	16.7757	16.2362	-0.0471548	-0.331523	0.5639	0.779298	no
CDC42SE2	CDC42SE2	CDC42SE2	chr5:130599701-130730382	ControlUntreated	ControlTreated	OK	10.1671	7.67066	-0.406485	-3.02139	5e-05	0.00138521	yes
CDC45	CDC45	CDC45	chr22:19467348-19508135	ControlUntreated	ControlTreated	OK	3.3568	3.76105	0.164048	0.594674	0.27275	0.529755	no
CDC5L	CDC5L	CDC5L	chr6:44355250-44418161	ControlUntreated	ControlTreated	OK	16.672	18.2353	0.129307	0.83523	0.143	0.367114	no
CDC6	CDC6	CDC6	chr17:38444145-38459413	ControlUntreated	ControlTreated	OK	2.47537	2.72898	0.140715	0.59983	0.30195	0.56151	no
CDC7	CDC7	CDC7	chr1:91966403-91991321	ControlUntreated	ControlTreated	OK	3.93115	3.96942	0.0139774	0.071622	0.8957	0.958308	no
CDC73	CDC73	CDC73	chr1:193091087-193223942	ControlUntreated	ControlTreated	OK	5.3553	5.09027	-0.0732256	-0.585889	0.3038	0.563823	no
CDCA2	CDCA2	CDCA2	chr8:25316512-25365425	ControlUntreated	ControlTreated	OK	9.26173	10.6748	0.204857	1.46354	0.01125	0.0733164	no
CDCA3	CDCA3	CDCA3	chr12:6950017-6961230	ControlUntreated	ControlTreated	OK	5.75675	8.10935	0.494332	2.24319	0.00015	0.00337332	yes
CDCA4	CDCA4	CDCA4	chr14:105475909-105487425	ControlUntreated	ControlTreated	OK	56.741	56.4563	-0.00725621	-0.0472774	0.93385	0.973708	no
CDCA5	CDCA5	CDCA5	chr11:64844926-64851615	ControlUntreated	ControlTreated	OK	9.98144	11.3361	0.183601	1.44184	0.01175	0.0753307	no
CDCA7	CDCA7	CDCA7	chr2:174219560-174233718	ControlUntreated	ControlTreated	OK	4.13251	4.18645	0.0187107	0.0903031	0.8707	0.948824	no
CDCA7L	CDCA7L	CDCA7L	chr7:21582832-21985542	ControlUntreated	ControlTreated	OK	15.5002	13.3885	-0.211291	-1.40901	0.0146	0.0868463	no
CDCA8	CDCA8	CDCA8	chr1:38158072-38175391	ControlUntreated	ControlTreated	OK	16.19	19.7983	0.290272	2.07923	0.0003	0.00578711	yes
CDCP1	CDCP1	CDCP1	chr3:45123765-45187914	ControlUntreated	ControlTreated	OK	167.077	144.455	-0.209898	-1.32643	0.01795	0.100012	no
CDH1	CDH1	CDH1	chr16:68771194-68869444	ControlUntreated	ControlTreated	OK	1.28247	1.17726	-0.123496	-0.457256	0.42115	0.672941	no
CDH11	CDH11	CDH11	chr16:64977656-65156040	ControlUntreated	ControlTreated	OK	20.4946	17.1408	-0.25781	-1.6764	0.004	0.0359945	yes
CDH2	CDH2	CDH2	chr18:25530926-25757410	ControlUntreated	ControlTreated	OK	11.9514	11.5759	-0.0460559	-0.337423	0.5507	0.76988	no
CDH24	CDH24	CDH24	chr14:23516269-23526747	ControlUntreated	ControlTreated	OK	5.87246	5.32367	-0.141542	-0.899546	0.10625	0.307851	no
CDH3	CDH3	CDH3	chr16:68678150-68732957	ControlUntreated	ControlTreated	OK	2.46987	2.05732	-0.263668	-1.25593	0.03075	0.141934	no
CDH8	CDH8	CDH8	chr16:61685914-62070739	ControlUntreated	ControlTreated	OK	3.34872	3.29906	-0.0215568	-0.135208	0.8157	0.924389	no
CDHR3	CDHR3	CDHR3	chr7:105603656-105676877	ControlUntreated	ControlTreated	OK	1.37499	1.13747	-0.273591	-1.18334	0.0392	0.165453	no
CDIP1	CDIP1	CDIP1	chr16:4560676-4588816	ControlUntreated	ControlTreated	OK	7.32192	6.59999	-0.149759	-0.925625	0.08905	0.276339	no
CDIPT	CDIPT	CDIPT	chr16:29869676-29874609	ControlUntreated	ControlTreated	OK	27.5761	25.2518	-0.127032	-0.928246	0.10495	0.305657	no
CDK1	CDK1	CDK1	chr10:62538088-62554610	ControlUntreated	ControlTreated	OK	7.90848	6.77597	-0.222972	-1.21336	0.03065	0.141573	no
CDK10	CDK10	CDK10	chr16:89753075-89768121	ControlUntreated	ControlTreated	OK	24.2128	23.5548	-0.039747	-0.231562	0.68405	0.852754	no
CDK11A	CDK11A	CDK11A	chr1:1570602-1655859	ControlUntreated	ControlTreated	OK	5.70541	5.07436	-0.169105	-0.299772	0.6	0.802182	no
CDK11B	CDK11B	CDK11B	chr1:1570602-1655859	ControlUntreated	ControlTreated	OK	29.1749	30.9743	0.0863431	0.390732	0.49295	0.728818	no
CDK12	CDK12	CDK12	chr17:37617763-37690818	ControlUntreated	ControlTreated	OK	10.9931	9.56083	-0.201392	-1.27883	0.026	0.128578	no
CDK13	CDK13	CDK13	chr7:39989958-40136733	ControlUntreated	ControlTreated	OK	7.04847	6.99328	-0.0113414	-0.0839636	0.88175	0.952303	no
CDK14	CDK14	CDK14	chr7:90225675-90839905	ControlUntreated	ControlTreated	OK	30.113	28.5998	-0.0743833	-0.490122	0.39345	0.649564	no
CDK16	CDK16	CDK16	chrX:47077527-47089394	ControlUntreated	ControlTreated	OK	59.6089	59.2568	-0.00854767	-0.0560012	0.9233	0.970063	no
CDK17	CDK17	CDK17	chr12:96672038-96794366	ControlUntreated	ControlTreated	OK	12.818	12.3088	-0.0584829	-0.437748	0.4436	0.691819	no
CDK18	CDK18	CDK18	chr1:205473683-205501921	ControlUntreated	ControlTreated	OK	4.06948	3.31763	-0.294692	-1.40862	0.0082	0.0591208	no
CDK19	CDK19	CDK19	chr6:110931180-111216915	ControlUntreated	ControlTreated	OK	3.80061	2.93319	-0.373761	-0.800644	0.1597	0.391095	no
CDK2	CDK2	CDK2	chr12:56360552-56366573	ControlUntreated	ControlTreated	OK	8.31438	9.13104	0.13517	0.884441	0.1125	0.318518	no
CDK20	CDK20	CDK20	chr9:90581358-90589695	ControlUntreated	ControlTreated	OK	1.26845	1.75433	0.467848	1.03316	0.03015	0.140258	no
CDK2AP1	CDK2AP1	CDK2AP1	chr12:123745516-123756863	ControlUntreated	ControlTreated	OK	153.778	170.316	0.147371	0.949728	0.10085	0.298583	no
CDK2AP2	CDK2AP2	CDK2AP2	chr11:67273960-67276199	ControlUntreated	ControlTreated	OK	68.0812	74.5405	0.130767	0.795978	0.16615	0.400414	no
CDK3	CDK3	CDK3	chr17:73937588-74002080	ControlUntreated	ControlTreated	OK	5.3146	7.78587	0.550898	0.970302	0.0906	0.279683	no
CDK4	CDK4	CDK4	chr12:58138783-58146230	ControlUntreated	ControlTreated	OK	48.2634	50.1164	0.0543533	0.312726	0.5807	0.789594	no
CDK5	CDK5	CDK5	chr7:150750898-150755052	ControlUntreated	ControlTreated	OK	29.7574	31.7357	0.0928551	0.751177	0.1818	0.422944	no
CDK5R1	CDK5R1	CDK5R1	chr17:30814104-30818271	ControlUntreated	ControlTreated	OK	1.42144	1.76728	0.314175	1.17242	0.0393	0.165661	no
CDK5R2	CDK5R2	CDK5R2	chr2:219824349-219826877	ControlUntreated	ControlTreated	OK	1.50159	1.48465	-0.0163683	-0.0472286	0.9243	0.970094	no
CDK5RAP1	CDK5RAP1	CDK5RAP1	chr20:31946644-31989375	ControlUntreated	ControlTreated	OK	23.9202	25.4729	0.0907292	0.647251	0.25955	0.514948	no
CDK5RAP2	CDK5RAP2	CDK5RAP2	chr9:123151146-123342448	ControlUntreated	ControlTreated	OK	12.3849	12.367	-0.00208424	-0.0130309	0.9827	0.992781	no
CDK5RAP3	CDK5RAP3	CDK5RAP3	chr17:46047893-46059152	ControlUntreated	ControlTreated	OK	72.7041	68.9926	-0.0755939	-0.483776	0.40165	0.656691	no
CDK6	CDK6	CDK6	chr7:92234234-92546501	ControlUntreated	ControlTreated	OK	3.69944	3.48788	-0.0849581	-0.606374	0.2925	0.552072	no
CDK7	CDK7	CDK7	chr5:68530621-68573257	ControlUntreated	ControlTreated	OK	33.835	38.3631	0.181205	1.33389	0.01935	0.105289	no
CDK8	CDK8	CDK8	chr13:26828755-26978569	ControlUntreated	ControlTreated	OK	8.70114	9.7895	0.170031	1.01999	0.0761	0.250012	no
CDK9	CDK9	CDK9	chr9:130548304-130553052	ControlUntreated	ControlTreated	OK	24.799	24.5611	-0.0139072	-0.105264	0.8519	0.941646	no
CDKAL1	CDKAL1	CDKAL1	chr6:20534687-21232634	ControlUntreated	ControlTreated	OK	5.23287	5.10071	-0.0369058	-0.231899	0.6881	0.855245	no
CDKL1	CDKL1	CDKL1	chr14:50796308-50864122	ControlUntreated	ControlTreated	OK	3.70158	4.15023	0.165053	0.612653	0.285	0.543941	no
CDKL3	CDKL3	CDKL3	chr5:133634114-133706738	ControlUntreated	ControlTreated	OK	3.70528	3.9622	0.0967176	0.296794	0.57995	0.789083	no
CDKL5	CDKL5	CDKL5	chrX:18443724-18690223	ControlUntreated	ControlTreated	OK	2.95636	2.44399	-0.274587	-1.25286	0.029	0.137262	no
CDKN1A	CDKN1A	CDKN1A	chr6:36644236-36655116	ControlUntreated	ControlTreated	OK	32.7417	44.5312	0.443687	2.97249	5e-05	0.00138521	yes
CDKN1B	CDKN1B	CDKN1B	chr12:12870203-12875316	ControlUntreated	ControlTreated	OK	37.1608	39.9905	0.105877	0.676571	0.23915	0.492094	no
CDKN1C	CDKN1C	CDKN1C	chr11:2904447-2906995	ControlUntreated	ControlTreated	OK	10.3547	10.6317	0.03809	0.226425	0.6703	0.845898	no
CDKN2A	CDKN2A	CDKN2A	chr9:21967137-21994490	ControlUntreated	ControlTreated	OK	326.793	300.791	-0.119619	-0.798428	0.16385	0.397002	no
CDKN2AIP	CDKN2AIP	CDKN2AIP	chr4:184365788-184369049	ControlUntreated	ControlTreated	OK	18.0133	21.4848	0.254251	1.83493	0.0013	0.0166607	yes
CDKN2AIPNL	CDKN2AIPNL	CDKN2AIPNL	chr5:133737755-133747598	ControlUntreated	ControlTreated	OK	17.2335	17.7487	0.0424951	0.283947	0.62715	0.820056	no
CDKN2B	CDKN2B	CDKN2B	chr9:21994789-22121093	ControlUntreated	ControlTreated	OK	58.0535	53.6809	-0.112975	-0.735336	0.2029	0.448737	no
CDKN2B-AS1	CDKN2B-AS1	CDKN2B-AS1	chr9:21994789-22121093	ControlUntreated	ControlTreated	OK	3.74824	4.09524	0.127735	0.132448	0.80655	0.919434	no
CDKN2C	CDKN2C	CDKN2C	chr1:51434366-51440309	ControlUntreated	ControlTreated	OK	107.38	120.885	0.170907	1.05938	0.06495	0.22722	no
CDKN2D	CDKN2D	CDKN2D	chr19:10677137-10679655	ControlUntreated	ControlTreated	OK	15.8129	18.4195	0.220133	1.38738	0.0153	0.0897393	no
CDKN3	CDKN3	CDKN3	chr14:54863672-54886934	ControlUntreated	ControlTreated	OK	174.582	229.259	0.393072	2.53506	5e-05	0.00138521	yes
CDNF	CDNF	CDNF	chr10:14861250-14879983	ControlUntreated	ControlTreated	OK	0.834371	0.970172	0.217552	0.340656	0.55695	0.77446	no
CDON	CDON	CDON	chr11:125826712-125933187	ControlUntreated	ControlTreated	OK	1.60562	1.14831	-0.48362	-2.31201	0.00015	0.00337332	yes
CDPF1	CDPF1	CDPF1	chr22:46639909-46646193	ControlUntreated	ControlTreated	OK	5.34383	5.48339	0.0371941	0.154172	0.79775	0.915279	no
CDR2	CDR2	CDR2	chr16:22357256-22385938	ControlUntreated	ControlTreated	OK	10.4862	11.1189	0.0845304	0.691689	0.22595	0.475759	no
CDR2L	CDR2L	CDR2L	chr17:72983726-73001892	ControlUntreated	ControlTreated	OK	21.8562	20.9946	-0.0580205	-0.364663	0.52435	0.751239	no
CDRT4	CDRT4	CDRT4	chr17:15339331-15466945	ControlUntreated	ControlTreated	OK	6.2315	5.75939	-0.113664	-0.281409	0.62365	0.817861	no
CDS1	CDS1	CDS1	chr4:85504056-85572493	ControlUntreated	ControlTreated	OK	1.84073	1.64632	-0.161032	-0.694443	0.2256	0.47533	no
CDS2	CDS2	CDS2	chr20:5107406-5178533	ControlUntreated	ControlTreated	OK	7.60788	6.98522	-0.123188	-0.792631	0.16545	0.399412	no
CDT1	CDT1	CDT1	chr16:88870185-88875666	ControlUntreated	ControlTreated	OK	2.93041	3.17696	0.116545	0.501813	0.37985	0.636882	no
CDV3	CDV3	CDV3	chr3:133292433-133309118	ControlUntreated	ControlTreated	OK	37.0824	40.4178	0.124254	0.780083	0.1716	0.408932	no
CDYL	CDYL	CDYL	chr6:4706392-4955778	ControlUntreated	ControlTreated	OK	8.24925	8.31816	0.0120014	0.0928867	0.87055	0.948824	no
CEACAM1	CEACAM1	CEACAM1	chr19:42901279-43156507	ControlUntreated	ControlTreated	OK	8.26831	7.72007	-0.09898	-0.748879	0.1748	0.413498	no
CEACAM19	CEACAM19	CEACAM19	chr19:45174723-45187627	ControlUntreated	ControlTreated	OK	1.41369	1.27011	-0.154514	-0.373086	0.4816	0.720298	no
CEACAM6	CEACAM6	CEACAM6	chr19:42259427-42276113	ControlUntreated	ControlTreated	OK	1.25094	1.0349	-0.273524	-0.709992	0.22635	0.47637	no
CEBPA	CEBPA	CEBPA	chr19:33790839-33793470	ControlUntreated	ControlTreated	OK	1.53359	1.43985	-0.0909932	-0.27138	0.6427	0.829642	no
CEBPB	CEBPB	CEBPB	chr20:48801139-48809227	ControlUntreated	ControlTreated	OK	50.2672	47.9832	-0.0670885	-0.420827	0.4622	0.705012	no
CEBPB-AS1	CEBPB-AS1	CEBPB-AS1	chr20:48801139-48809227	ControlUntreated	ControlTreated	OK	1.14323	1.59328	0.478884	0.550853	0.32375	0.58258	no
CEBPD	CEBPD	CEBPD	chr8:48649475-48650726	ControlUntreated	ControlTreated	OK	18.0017	19.1007	0.0854991	0.5887	0.308	0.567814	no
CEBPG	CEBPG	CEBPG	chr19:33864574-33873592	ControlUntreated	ControlTreated	OK	15.302	18.1751	0.248244	1.74122	0.00285	0.0283498	yes
CEBPZ	CEBPZ	CEBPZ	chr2:37423634-37458740	ControlUntreated	ControlTreated	OK	33.736	35.9404	0.091317	0.459627	0.41735	0.670234	no
CEBPZOS	CEBPZOS	CEBPZOS	chr2:37423634-37458740	ControlUntreated	ControlTreated	OK	25.5879	25.0297	-0.0318222	-0.133097	0.8163	0.924988	no
CECR5	CECR5	CECR5	chr22:17618409-17646335	ControlUntreated	ControlTreated	OK	21.9589	22.9491	0.0636354	0.43282	0.44975	0.696901	no
CECR5-AS1	CECR5-AS1	CECR5-AS1	chr22:17618409-17646335	ControlUntreated	ControlTreated	OK	0.310635	1.21883	1.97221	0.725056	0.1607	0.392732	no
CECR7	CECR7	CECR7	chr22:17517459-17539682	ControlUntreated	ControlTreated	OK	2.80795	2.49002	-0.173356	-0.699541	0.22985	0.480861	no
CELF1	CELF1	CELF1	chr11:47487488-47574792	ControlUntreated	ControlTreated	OK	24.9161	23.1175	-0.108093	-0.673715	0.24595	0.49969	no
CELSR1	CELSR1	CELSR1	chr22:46756730-46933067	ControlUntreated	ControlTreated	OK	6.39048	4.12166	-0.6327	-4.27048	5e-05	0.00138521	yes
CELSR2	CELSR2	CELSR2	chr1:109792640-109818378	ControlUntreated	ControlTreated	OK	2.38834	1.55097	-0.622836	-4.3215	5e-05	0.00138521	yes
CELSR3	CELSR3	CELSR3	chr3:48673895-48700348	ControlUntreated	ControlTreated	OK	4.15108	3.21804	-0.367305	-2.64948	5e-05	0.00138521	yes
CEMIP	CEMIP	CEMIP	chr15:81071683-81282219	ControlUntreated	ControlTreated	OK	10.3787	7.67883	-0.434672	-1.84583	0.0013	0.0166607	yes
CENPA	CENPA	CENPA	chr2:27008881-27017455	ControlUntreated	ControlTreated	OK	23.3402	27.8842	0.256627	1.97054	0.00065	0.0103341	yes
CENPB	CENPB	CENPB	chr20:3764497-3767337	ControlUntreated	ControlTreated	OK	54.1895	48.1204	-0.171365	-1.11827	0.0487	0.190256	no
CENPBD1	CENPBD1	CENPBD1	chr16:90036182-90067195	ControlUntreated	ControlTreated	OK	8.1947	7.36691	-0.153631	-0.732642	0.2034	0.449122	no
CENPBD1P1	CENPBD1P1	CENPBD1P1	chr19:59086765-59095762	ControlUntreated	ControlTreated	OK	13.5239	13.8083	0.0300241	0.217302	0.70655	0.865474	no
CENPC	CENPC	CENPC	chr4:68337988-68411256	ControlUntreated	ControlTreated	OK	5.63571	6.28918	0.158274	1.07252	0.06705	0.23232	no
CENPE	CENPE	CENPE	chr4:104026962-104119566	ControlUntreated	ControlTreated	OK	4.63207	5.52522	0.254376	1.82465	0.00155	0.018653	yes
CENPF	CENPF	CENPF	chr1:214776531-214837914	ControlUntreated	ControlTreated	OK	6.32265	7.26671	0.200773	1.29361	0.0243	0.123357	no
CENPH	CENPH	CENPH	chr5:68485374-68506184	ControlUntreated	ControlTreated	OK	4.20547	4.56985	0.119879	0.430947	0.4673	0.709333	no
CENPJ	CENPJ	CENPJ	chr13:25456411-25497027	ControlUntreated	ControlTreated	OK	3.21266	3.58337	0.15755	0.97483	0.07445	0.246921	no
CENPK	CENPK	CENPK	chr5:64813592-64858995	ControlUntreated	ControlTreated	OK	3.25185	3.54435	0.124259	0.422073	0.44365	0.691819	no
CENPL	CENPL	CENPL	chr1:173768687-173793777	ControlUntreated	ControlTreated	OK	16.7806	19.9035	0.246232	1.75662	0.00205	0.0228341	yes
CENPM	CENPM	CENPM	chr22:42334724-42343168	ControlUntreated	ControlTreated	OK	6.00609	5.97127	-0.00838824	-0.0237068	0.9617	0.986515	no
CENPN	CENPN	CENPN	chr16:81009698-81066709	ControlUntreated	ControlTreated	OK	10.6642	11.0648	0.0532117	0.212592	0.7152	0.87048	no
CENPO	CENPO	CENPO	chr2:25013135-25142055	ControlUntreated	ControlTreated	OK	5.8298	6.20878	0.0908649	0.281781	0.6248	0.818545	no
CENPP	CENPP	CENPP	chr9:95059639-95432547	ControlUntreated	ControlTreated	OK	0.978285	1.09214	0.158829	0.168369	0.76775	0.899948	no
CENPQ	CENPQ	CENPQ	chr6:49431095-49460820	ControlUntreated	ControlTreated	OK	5.41152	6.4785	0.259626	1.22205	0.03505	0.153873	no
CENPT	CENPT	CENPT	chr16:67862059-67905219	ControlUntreated	ControlTreated	OK	17.2389	15.2709	-0.174888	-0.505092	0.3819	0.638429	no
CENPU	CENPU	CENPU	chr4:185570766-185655286	ControlUntreated	ControlTreated	OK	7.20569	9.33649	0.373745	2.09223	0.0004	0.007184	yes
CENPW	CENPW	CENPW	chr6:126660934-126804466	ControlUntreated	ControlTreated	OK	17.6713	21.3574	0.273333	1.7581	0.0019	0.0216826	yes
CEP104	CEP104	CEP104	chr1:3728644-3773797	ControlUntreated	ControlTreated	OK	9.66517	8.09418	-0.255911	-1.93247	0.0007	0.0109289	yes
CEP112	CEP112	CEP112	chr17:63631657-64188249	ControlUntreated	ControlTreated	OK	8.26289	9.31301	0.1726	1.07061	0.05035	0.194485	no
CEP120	CEP120	CEP120	chr5:122680578-122759286	ControlUntreated	ControlTreated	OK	7.30035	7.42961	0.0253214	0.17771	0.75295	0.891531	no
CEP128	CEP128	CEP128	chr14:80962820-81405884	ControlUntreated	ControlTreated	OK	1.14208	1.28153	0.166197	0.595024	0.31085	0.570805	no
CEP131	CEP131	CEP131	chr17:79163392-79196751	ControlUntreated	ControlTreated	OK	7.09809	6.57757	-0.109875	-0.825772	0.14405	0.368502	no
CEP135	CEP135	CEP135	chr4:56814973-56899529	ControlUntreated	ControlTreated	OK	5.60737	5.98935	0.0950735	0.751955	0.18395	0.42574	no
CEP152	CEP152	CEP152	chr15:49030134-49103343	ControlUntreated	ControlTreated	OK	3.24664	3.66635	0.175395	1.14797	0.04075	0.169794	no
CEP162	CEP162	CEP162	chr6:84833959-84937353	ControlUntreated	ControlTreated	OK	4.20236	4.84064	0.203997	1.41351	0.00885	0.0623571	no
CEP164	CEP164	CEP164	chr11:117192493-117283982	ControlUntreated	ControlTreated	OK	5.85807	5.86387	0.00142886	0.0109436	0.98445	0.993119	no
CEP170	CEP170	CEP170	chr1:243287729-243418708	ControlUntreated	ControlTreated	OK	14.1628	14.6285	0.0466781	0.298528	0.59835	0.801524	no
CEP170B	CEP170B	CEP170B	chr14:105331649-105363107	ControlUntreated	ControlTreated	OK	16.7912	12.623	-0.411651	-2.63915	5e-05	0.00138521	yes
CEP19	CEP19	CEP19	chr3:196433147-196439165	ControlUntreated	ControlTreated	OK	6.49338	7.18214	0.145444	0.848349	0.13795	0.359739	no
CEP192	CEP192	CEP192	chr18:12991360-13125051	ControlUntreated	ControlTreated	OK	8.27699	8.2565	-0.00357642	-0.0229396	0.9666	0.987971	no
CEP250	CEP250	CEP250	chr20:34043222-34099803	ControlUntreated	ControlTreated	OK	51.1487	42.4604	-0.268582	-1.80333	0.00145	0.0178623	yes
CEP290	CEP290	CEP290	chr12:88429267-88535993	ControlUntreated	ControlTreated	OK	5.75511	5.8144	0.0147869	0.073417	0.8995	0.960347	no
CEP295	CEP295	CEP295	chr11:93394815-93463522	ControlUntreated	ControlTreated	OK	2.45616	2.94511	0.261921	1.85022	0.0013	0.0166607	yes
CEP350	CEP350	CEP350	chr1:179923907-180084015	ControlUntreated	ControlTreated	OK	3.27856	3.07869	-0.0907451	-0.654121	0.2552	0.510518	no
CEP41	CEP41	CEP41	chr7:130033611-130081051	ControlUntreated	ControlTreated	OK	3.38258	3.06275	-0.143297	-0.891024	0.11025	0.315163	no
CEP44	CEP44	CEP44	chr4:175157809-175254531	ControlUntreated	ControlTreated	OK	4.16636	3.7567	-0.149322	-0.75525	0.1864	0.42897	no
CEP55	CEP55	CEP55	chr10:95256368-95288849	ControlUntreated	ControlTreated	OK	21.3177	26.6837	0.323905	2.2605	5e-05	0.00138521	yes
CEP57	CEP57	CEP57	chr11:95523624-95565857	ControlUntreated	ControlTreated	OK	11.8615	12.8939	0.120399	0.867333	0.1307	0.349455	no
CEP57L1	CEP57L1	CEP57L1	chr6:109416355-109485115	ControlUntreated	ControlTreated	OK	3.26304	4.01368	0.29871	1.14705	0.02045	0.109445	no
CEP63	CEP63	CEP63	chr3:134196545-134293855	ControlUntreated	ControlTreated	OK	9.17394	9.71947	0.0833368	0.3286	0.5649	0.780004	no
CEP68	CEP68	CEP68	chr2:65283494-65357435	ControlUntreated	ControlTreated	OK	3.72182	3.50525	-0.0864946	-0.161338	0.7826	0.908382	no
CEP70	CEP70	CEP70	chr3:138213180-138313225	ControlUntreated	ControlTreated	OK	10.2309	11.1832	0.128396	0.886828	0.10115	0.298995	no
CEP72	CEP72	CEP72	chr5:612404-653666	ControlUntreated	ControlTreated	OK	7.47381	8.12292	0.120156	0.779475	0.17725	0.417246	no
CEP76	CEP76	CEP76	chr18:12658737-12725739	ControlUntreated	ControlTreated	OK	8.23293	9.58721	0.219704	0.711714	0.21285	0.459349	no
CEP78	CEP78	CEP78	chr9:80850990-80881983	ControlUntreated	ControlTreated	OK	1.57281	1.21891	-0.36775	-0.985101	0.06555	0.228766	no
CEP83	CEP83	CEP83	chr12:94702055-94853764	ControlUntreated	ControlTreated	OK	3.18911	3.5287	0.145986	0.699557	0.2074	0.453646	no
CEP85	CEP85	CEP85	chr1:26560643-26605529	ControlUntreated	ControlTreated	OK	7.3269	8.80004	0.264307	1.84044	0.00165	0.0194784	yes
CEP85L	CEP85L	CEP85L	chr6:118781934-119031238	ControlUntreated	ControlTreated	OK	2.03194	2.05939	0.0193573	0.0770559	0.8876	0.954924	no
CEP89	CEP89	CEP89	chr19:33369903-33462935	ControlUntreated	ControlTreated	OK	3.83851	3.95069	0.0415585	0.203838	0.7218	0.873878	no
CEP95	CEP95	CEP95	chr17:62503157-62534062	ControlUntreated	ControlTreated	OK	29.8995	36.115	0.272477	1.7294	0.00255	0.0262686	yes
CEP97	CEP97	CEP97	chr3:101443436-101489406	ControlUntreated	ControlTreated	OK	2.67676	2.02884	-0.399832	-2.58085	5e-05	0.00138521	yes
CEPT1	CEPT1	CEPT1	chr1:111659953-111727724	ControlUntreated	ControlTreated	OK	10.1479	10.6618	0.0712645	0.37133	0.51525	0.743799	no
CERCAM	CERCAM	CERCAM	chr9:131102838-131424415	ControlUntreated	ControlTreated	OK	20.6312	19.238	-0.100864	-0.189361	0.7469	0.88792	no
CERK	CERK	CERK	chr22:47080306-47134152	ControlUntreated	ControlTreated	OK	4.28252	4.19478	-0.0298664	-0.198208	0.7385	0.883662	no
CERS1	CERS1	CERS1	chr19:18979354-19007536	ControlUntreated	ControlTreated	OK	1.40739	1.31043	-0.102982	-0.255656	0.6405	0.82808	no
CERS2	CERS2	CERS2	chr1:150937648-150947479	ControlUntreated	ControlTreated	OK	105.937	101.877	-0.0563823	-0.37616	0.50705	0.738182	no
CERS4	CERS4	CERS4	chr19:8274216-8327304	ControlUntreated	ControlTreated	OK	18.2069	16.3882	-0.151828	-1.25988	0.0287	0.136587	no
CERS5	CERS5	CERS5	chr12:50523088-50561316	ControlUntreated	ControlTreated	OK	14.8872	14.0995	-0.0784283	-0.542493	0.3387	0.596458	no
CERS6	CERS6	CERS6	chr2:169312758-169642939	ControlUntreated	ControlTreated	OK	7.37495	6.79948	-0.117207	-0.859169	0.12955	0.347236	no
CES2	CES2	CES2	chr16:66968346-66978994	ControlUntreated	ControlTreated	OK	15.4927	15.1573	-0.0315832	-0.238573	0.67825	0.850308	no
CES3	CES3	CES3	chr16:66995131-67009052	ControlUntreated	ControlTreated	OK	1.81017	2.15947	0.254548	0.997339	0.0659	0.22968	no
CETN2	CETN2	CETN2	chrX:151995870-151999301	ControlUntreated	ControlTreated	OK	26.0948	25.0169	-0.0608569	-0.448779	0.4356	0.685101	no
CETN3	CETN3	CETN3	chr5:89689151-89705603	ControlUntreated	ControlTreated	OK	21.5658	26.4761	0.295945	2.31473	5e-05	0.00138521	yes
CETN4P	CETN4P	CETN4P	chr4:123651343-123653613	ControlUntreated	ControlTreated	OK	1.34449	1.28875	-0.0610887	-0.0679324	0.93125	0.972893	no
CFAP20	CFAP20	CFAP20	chr16:58147496-58163296	ControlUntreated	ControlTreated	OK	53.466	65.4733	0.292285	2.00219	0.0006	0.00968104	yes
CFAP36	CFAP36	CFAP36	chr2:55746730-55772216	ControlUntreated	ControlTreated	OK	44.4877	49.4064	0.151291	1.13401	0.0476	0.187421	no
CFAP44	CFAP44	CFAP44	chr3:112930311-113160361	ControlUntreated	ControlTreated	OK	3.67843	3.25822	-0.175006	-0.803699	0.15975	0.391144	no
CFAP45	CFAP45	CFAP45	chr1:159842153-159869906	ControlUntreated	ControlTreated	OK	3.25281	3.61504	0.152323	0.556144	0.3321	0.590909	no
CFAP53	CFAP53	CFAP53	chr18:47753562-47792865	ControlUntreated	ControlTreated	OK	0.860785	1.51831	0.818745	1.7102	0.00645	0.0505632	no
CFAP54	CFAP54	CFAP54	chr12:96883348-97269333	ControlUntreated	ControlTreated	OK	1.08512	1.24131	0.194013	1.01989	0.07495	0.247885	no
CFAP57	CFAP57	CFAP57	chr1:43629844-43720029	ControlUntreated	ControlTreated	OK	2.78958	3.22034	0.207162	0.420967	0.4599	0.703685	no
CFAP58-AS1	CFAP58-AS1	CFAP58-AS1	chr10:106111058-106113333	ControlUntreated	ControlTreated	OK	0.828422	1.0634	0.360241	0.477308	0.4298	0.680661	no
CFAP69	CFAP69	CFAP69	chr7:89874487-89940377	ControlUntreated	ControlTreated	OK	1.82679	1.64772	-0.148838	-0.548222	0.30565	0.565563	no
CFAP70	CFAP70	CFAP70	chr10:75007124-75118617	ControlUntreated	ControlTreated	OK	3.29456	3.22587	-0.0303997	-0.0535731	0.92255	0.969925	no
CFAP97	CFAP97	CFAP97	chr4:186080815-186125182	ControlUntreated	ControlTreated	OK	6.0654	5.55501	-0.126813	-1.00277	0.07895	0.255596	no
CFB	CFB	CFB	chr6_ssto_hap7:3246430-3252571	ControlUntreated	ControlTreated	OK	13.7396	12.4554	-0.141567	-1.11407	0.05255	0.200543	no
CFD	CFD	CFD	chr19:859664-863610	ControlUntreated	ControlTreated	OK	5.89966	6.49357	0.13838	0.523538	0.36445	0.621383	no
CFDP1	CFDP1	CFDP1	chr16:75327607-75467387	ControlUntreated	ControlTreated	OK	95.7329	111.389	0.218522	1.4125	0.0145	0.0866473	no
CFH	CFH	CFH	chr1:196621007-196716634	ControlUntreated	ControlTreated	OK	8.95669	7.40719	-0.27404	-1.33023	0.0211	0.111821	no
CFL1	CFL1	CFL1	chr11:65622284-65625804	ControlUntreated	ControlTreated	OK	1114.13	1194.21	0.100136	0.670901	0.24125	0.494098	no
CFL2	CFL2	CFL2	chr14:35179587-35184029	ControlUntreated	ControlTreated	OK	80.2053	90.4346	0.173177	1.15256	0.04585	0.183414	no
[truncated: 11,023 more rows]
