# Supplementary material for: G3BP1-linked mRNA partitioning supports selective protein synthesis in response to oxidative stress
Source: Nucleic Acids Res. 2020 May 14;48(12):6855–73. doi: 10.1093/nar/gkaa376 (PMC7337521; doi:10.1093/nar/gkaa376)
Supplement: gkaa376_Supplemental_Files [file gkaa376_supplemental_files.zip › Table_S3_G3BP1_associated_proteins_mass spec.xlsx]

## Sheet: Sheet1
Accession	norm_f17_li_Co_sampl_r3_ap	norm_f18_li_Co_sampl_r2_ap	norm_f19_li_Co_sampl_r1_ap	norm_f17_he_G3_sampl_r3_ap	norm_f18_he_G3_sampl_r2_ap	norm_f19_he_G3_sampl_r1_ap	norm_f20_li_Co_sampl_r3_an	norm_f21_li_Co_sampl_r2_an	norm_f22_li_Co_sampl_r1_an	norm_f20_he_G3_contr_r3_an	norm_f21_he_G3_contr_r3_an	norm_f22_he_G3_contr_r3_an	mean_G3_ap	mean_G3_an	mean_Co_ap	mean_Co_an	pv_G3_ap_vs_Co_ap	pvBH_G3_ap_vs_Co_ap	ratio_G3_ap_vs_Co_ap	pv_G3_an_vs_Co_an	pvBH_G3_an_vs_Co_an	ratio_G3_an_vs_Co_an	pv_G3_ap_vs_G3_an	pvBH_G3_ap_vs_G3_an	ratio_G3_ap_vs_G3_an
P35579-1	4.52855e+09	4.33861e+09	3.69448e+09	3.93363e+09	3.67515e+09	3.20843e+09	1.01241e+10	8.4919e+09	5.73009e+09	5.61516e+09	4.43586e+09	3.31451e+09	3.59297e+09	4.35432e+09	4.17146e+09	7.89781e+09	0.158355	0.255717	0.861323	0.0592339	0.121869	0.551332	0.336803	0.585256	0.825152
Q15149-4	1.03785e+09	1.01059e+09	9.95123e+08	1.25774e+09	1.19091e+09	1.22523e+09	1.44838e+09	1.56423e+09	1.48869e+09	1.20014e+09	1.23134e+09	1.28898e+09	1.22432e+09	1.23961e+09	1.01437e+09	1.49967e+09	0.000934341	0.00684396	1.20698	0.00350311	0.0171175	0.826589	0.661812	0.794325	0.987667
Q15149-3	1.28685e+06	1.27768e+06	1.05671e+06	1.55557e+06	1.47448e+06	1.49578e+06	1.58939e+06	1.91578e+06	1.84964e+06	1.44099e+06	1.41905e+06	1.50285e+06	1.50823e+06	1.45387e+06	1.20218e+06	1.77919e+06	0.0646853	0.129179	1.25458	0.0616775	0.126092	0.817154	0.192989	0.440072	1.03739
Q15149-8	322808	287004	298730	NA	NA	NA	388162	363643	322531	NA	NA	NA	12663.4	12663.4	302485	357070	0.000118226	0.00336206	0.0418647	0.000263759	0.00567036	0.0354649	NA	NA	1
Q15149-1	161753	162267	158106	208718	210450	232119	235054	182232	316195	200507	207659	299439	216840	231880	160698	238369	0.00957846	0.0290582	1.34937	0.899422	0.923769	0.972778	0.657985	0.791522	0.935141
P35580	1.82507e+08	1.78122e+08	1.59693e+08	1.66743e+08	1.54538e+08	1.3621e+08	5.38372e+08	4.73916e+08	3.15566e+08	2.55413e+08	2.11215e+08	1.7279e+08	1.51972e+08	2.10456e+08	1.73152e+08	4.31809e+08	0.152214	0.248175	0.877679	0.0262268	0.0651881	0.487384	0.0829407	0.316547	0.722107
P12814-1	1.37576e+08	1.96246e+08	1.68605e+08	1.89028e+08	2.35126e+08	2.05318e+08	1.54845e+08	1.48082e+08	1.00768e+08	1.7722e+08	1.71257e+08	1.38761e+08	2.0897e+08	1.61489e+08	1.65731e+08	1.32203e+08	0.141903	0.236605	1.2609	0.28686	0.392002	1.22152	0.0626184	0.280329	1.29402
P21333	1.4833e+08	1.41906e+08	1.40867e+08	2.23196e+08	2.0597e+08	2.12812e+08	7.5636e+07	7.78286e+07	6.34798e+07	1.50725e+08	1.48054e+08	1.34391e+08	2.13876e+08	1.44209e+08	1.43664e+08	7.20279e+07	0.000305261	0.00464273	1.48873	0.00203845	0.0133482	2.00213	0.0014884	0.0563999	1.4831
P60709	4.79191e+09	4.61276e+09	4.66635e+09	5.37134e+09	5.0739e+09	5.11305e+09	7.08146e+09	8.44383e+09	6.91254e+09	4.10531e+09	4.65584e+09	4.03091e+09	5.18444e+09	4.25516e+09	4.68974e+09	7.44904e+09	0.0134694	0.0382011	1.10548	0.00281946	0.0150294	0.571236	0.0350608	0.21379	1.21839
P08670	7.14414e+08	7.54473e+08	7.87344e+08	1.00179e+09	1.04277e+09	1.10965e+09	1.03866e+09	1.05345e+09	1.27681e+09	8.63362e+08	8.45264e+08	1.08262e+09	1.05047e+09	9.24458e+08	7.51484e+08	1.1179e+09	0.00123217	0.00777304	1.39786	0.142304	0.245746	0.826956	0.243283	0.489227	1.13631
O43707	1.44655e+08	1.77983e+08	1.56552e+08	2.11954e+08	2.54972e+08	2.25939e+08	1.32142e+08	1.4238e+08	1.07269e+08	1.91272e+08	1.99709e+08	1.67976e+08	2.30272e+08	1.85823e+08	1.59144e+08	1.26373e+08	0.0106839	0.0317692	1.44694	0.0252785	0.0634421	1.47043	0.0462151	0.255387	1.2392
O94832	1.35268e+08	1.46224e+08	1.35935e+08	1.02821e+08	1.04787e+08	1.01205e+08	2.87229e+08	2.97028e+08	2.57431e+08	1.66398e+08	1.6951e+08	1.66239e+08	1.02927e+08	1.67376e+08	1.39053e+08	2.80046e+08	0.00282642	0.0130415	0.740198	0.00609041	0.0248627	0.597673	1.14178e-05	0.00344248	0.614947
Q9Y4I1-1	7.60407e+07	8.43784e+07	7.13084e+07	5.15457e+07	5.47555e+07	4.76228e+07	1.43188e+08	1.2885e+08	1.11542e+08	6.28339e+07	5.36944e+07	5.13446e+07	5.12246e+07	5.5745e+07	7.70559e+07	1.27197e+08	0.00340671	0.0141075	0.664771	0.00108458	0.0102664	0.438258	0.322307	0.573741	0.918908
O75369-8	5.76577e+07	5.51187e+07	5.38996e+07	7.02796e+07	7.17598e+07	6.39941e+07	4.30475e+07	4.62862e+07	3.87221e+07	1.40928e+08	2.08741e+08	5.34239e+07	6.85936e+07	1.16265e+08	5.55368e+07	4.25715e+07	0.0120507	0.0349107	1.2351	0.129047	0.228668	2.73104	0.322177	0.573741	0.589978
O00159-1	1.09587e+08	9.12751e+07	1.0394e+08	1.03173e+08	8.85211e+07	9.53634e+07	1.42459e+08	1.56479e+08	1.43287e+08	1.26056e+08	1.3069e+08	1.34919e+08	9.5499e+07	1.30505e+08	1.01305e+08	1.47271e+08	0.448691	0.528562	0.942687	0.0364037	0.0823874	0.886152	0.00969026	0.12693	0.731767
O00159-3	NA	NA	NA	NA	NA	NA	NA	NA	NA	NA	NA	NA	12663.4	12663.4	12663.4	12663.4	NA	NA	1	NA	NA	1	NA	NA	1
O00159-2	181846	204325	176953	NA	NA	NA	481471	535010	210877	NA	NA	NA	12663.4	12663.4	187339	378722	0.000267869	0.00464273	0.0675965	0.00741962	0.0276271	0.0334373	NA	NA	1
P05165-1	1.52394e+08	1.64283e+08	1.55162e+08	2.07364e+08	2.23434e+08	2.12666e+08	1.7082e+07	1.42049e+07	1.66778e+07	8.50691e+07	8.09571e+07	7.89216e+07	2.14385e+08	8.16095e+07	1.57198e+08	1.59357e+07	0.000600174	0.00551	1.36378	0.000340577	0.00641639	5.12116	6.3834e-06	0.00338639	2.62695
Q96RQ3	7.76633e+07	1.016e+08	9.28154e+07	1.15836e+08	1.412e+08	1.3168e+08	2.22928e+07	2.54791e+07	1.89164e+07	1.26084e+08	1.32597e+08	1.17333e+08	1.29142e+08	1.25181e+08	9.01384e+07	2.20663e+07	0.0247871	0.0604018	1.4327	0.000679509	0.00819221	5.67295	0.675164	0.804811	1.03164
Q14315	2.3367e+07	2.27018e+07	2.26993e+07	3.82894e+07	3.69812e+07	3.7171e+07	1.87919e+07	2.07954e+07	1.57575e+07	3.22375e+07	2.79334e+07	3.43917e+07	3.74761e+07	3.14036e+07	2.29206e+07	1.83291e+07	5.14738e-06	0.00187969	1.63504	0.00742415	0.0276271	1.71332	0.0983682	0.346772	1.19337
P11142-1	1.23426e+08	1.30764e+08	1.27131e+08	1.49462e+08	1.63687e+08	1.5639e+08	1.37462e+08	1.3572e+08	1.17839e+08	1.57926e+08	1.50707e+08	1.44665e+08	1.56405e+08	1.51002e+08	1.27072e+08	1.30029e+08	0.00462035	0.0169497	1.23084	0.0744497	0.147982	1.1613	0.389824	0.627829	1.03578
Q9HCC0-1	9.04562e+07	8.89117e+07	9.49179e+07	1.27444e+08	1.19081e+08	1.23224e+08	1.78892e+07	1.77849e+07	1.61891e+07	9.75834e+07	9.03023e+07	1.14319e+08	1.23203e+08	1.00245e+08	9.13935e+07	1.72698e+07	0.000418824	0.00477406	1.34805	0.000264693	0.00567036	5.80467	0.0875082	0.325776	1.22901
P02545	1.46803e+08	1.72011e+08	1.6443e+08	7.26489e+07	8.06095e+07	8.15078e+07	8.75095e+07	9.45293e+07	1.02862e+08	5.87673e+07	6.48663e+07	6.41558e+07	7.81516e+07	6.2536e+07	1.60727e+08	9.47602e+07	0.000375978	0.00466017	0.486237	0.00297939	0.0156236	0.65994	0.0104093	0.129933	1.24971
P11498	8.27388e+07	7.51692e+07	8.46078e+07	1.16127e+08	1.06497e+08	1.19594e+08	2.54547e+07	2.72599e+07	2.7319e+07	8.68028e+07	8.53722e+07	9.7164e+07	1.13936e+08	8.96297e+07	8.07334e+07	2.66636e+07	0.00239065	0.0119091	1.41126	8.31293e-05	0.00380944	3.3615	0.0115549	0.130122	1.27119
Q7Z406-6	1.19867e+07	1.0358e+07	1.04978e+07	8.4075e+06	1.03995e+07	6.93757e+06	3.31731e+07	3.05108e+07	1.91947e+07	1.50013e+07	1.15117e+07	7.93581e+06	8.46504e+06	1.11076e+07	1.09234e+07	2.68828e+07	0.149015	0.24563	0.774947	0.0247238	0.0626596	0.413186	0.2931	0.547498	0.762096
O43795-2	210505	NA	206228	NA	NA	255395	432105	280589	338301	263339	239164	NA	34469.8	92737.2	81919.5	344869	0.561677	0.630311	0.420776	0.317461	0.420456	0.268905	0.522071	0.718894	0.371693
O43795	6.83351e+07	6.03299e+07	7.27932e+07	6.72842e+07	5.8648e+07	7.03207e+07	1.04637e+08	1.0256e+08	1.0594e+08	7.51551e+07	7.34296e+07	8.41058e+07	6.52254e+07	7.74257e+07	6.69508e+07	1.0437e+08	0.753608	0.79734	0.974228	0.0154692	0.0450458	0.741842	0.0717232	0.298425	0.842425
Q6WCQ1-2	3.27389e+07	3.64882e+07	3.70408e+07	3.39049e+07	3.46117e+07	3.77087e+07	8.17867e+07	8.53267e+07	7.87368e+07	4.12114e+07	3.92646e+07	3.78476e+07	3.53706e+07	3.94172e+07	3.53698e+07	8.19059e+07	0.999659	0.999659	1.00002	2.79875e-05	0.00277722	0.48125	0.0611746	0.278567	0.897339
P14618	8.68389e+07	7.90107e+07	8.91412e+07	1.00191e+08	8.44538e+07	9.0401e+07	8.90156e+07	9.28195e+07	9.03082e+07	1.11163e+08	1.18589e+08	1.16867e+08	9.1455e+07	1.15495e+08	8.48841e+07	9.07007e+07	0.298893	0.396177	1.07741	0.00111418	0.0102664	1.27337	0.0294112	0.198759	0.79185
P07437	1.22681e+07	1.30027e+07	1.23442e+07	1.14854e+07	1.20362e+07	1.07067e+07	1.49831e+07	1.43009e+07	1.26265e+07	1.05609e+07	1.04431e+07	9.43195e+06	1.13963e+07	1.01324e+07	1.25341e+07	1.39342e+07	0.0886297	0.166412	0.909227	0.00927038	0.031637	0.727158	0.0766102	0.307892	1.12474
Q00610-1	2.52792e+07	2.70481e+07	2.59217e+07	4.68255e+07	5.00478e+07	4.54536e+07	2.49253e+07	2.18113e+07	1.74786e+07	4.82132e+07	5.04182e+07	4.45864e+07	4.74037e+07	4.7678e+07	2.60728e+07	2.11808e+07	0.000146099	0.00379296	1.81813	0.00952112	0.0323217	2.251	0.906168	0.946304	0.994245
P08238	5.17006e+07	4.74081e+07	4.63716e+07	5.84977e+07	5.41562e+07	5.1441e+07	5.72477e+07	6.62047e+07	6.05643e+07	4.51721e+07	4.98836e+07	5.75895e+07	5.46218e+07	5.0628e+07	4.84396e+07	6.12286e+07	0.0749555	0.144764	1.12763	0.0964319	0.180286	0.826867	0.410608	0.639702	1.07889
P68371	5.50356e+07	6.19442e+07	5.40829e+07	6.87162e+07	7.21719e+07	6.53434e+07	7.12311e+07	7.10775e+07	5.64651e+07	7.11107e+07	6.49722e+07	5.52623e+07	6.86873e+07	6.34401e+07	5.6916e+07	6.5876e+07	0.0271532	0.0648093	1.20682	0.741816	0.788906	0.963023	0.399684	0.637691	1.08271
P07900-2	1.08629e+08	1.10888e+08	1.05e+08	1.22224e+08	1.19705e+08	1.08542e+08	1.40228e+08	1.63889e+08	1.45453e+08	1.09517e+08	1.21953e+08	1.20892e+08	1.16669e+08	1.17316e+08	1.08145e+08	1.49521e+08	0.162488	0.259904	1.07882	0.0169653	0.0480993	0.784611	0.917791	0.951582	0.994488
P35749-2	146542	197303	118722	137865	NA	197387	337020	368614	183045	185227	NA	130203	70109.1	67343	150849	283310	0.468871	0.548031	0.464764	0.225413	0.324896	0.237701	0.974946	0.989723	1.04108
P06733-1	9.73758e+07	9.62923e+07	9.74791e+07	1.12141e+08	1.10859e+08	1.10011e+08	1.38024e+08	1.43159e+08	1.47153e+08	1.02734e+08	9.91172e+07	1.1685e+08	1.11e+08	1.05965e+08	9.70476e+07	1.4273e+08	8.64565e-05	0.00333539	1.14377	0.0173722	0.0489305	0.742418	0.451357	0.662195	1.04751
Q9BQE3	1.50503e+08	1.32026e+08	1.24861e+08	1.76534e+08	1.73274e+08	1.71581e+08	1.53081e+08	1.39287e+08	1.12877e+08	2.13742e+08	2.18413e+08	1.9279e+08	1.73784e+08	2.0801e+08	1.35377e+08	1.34013e+08	0.0430529	0.0926977	1.28371	0.0255538	0.0640086	1.55217	0.0377737	0.225157	0.835462
P05166-2	9.14756e+07	9.3864e+07	9.53453e+07	1.70463e+08	1.60773e+08	1.5798e+08	5.78198e+06	5.56783e+06	4.98812e+06	3.15586e+07	3.06045e+07	3.44796e+07	1.62985e+08	3.21728e+07	9.3548e+07	5.43542e+06	0.000211867	0.00445779	1.74226	9.39463e-06	0.00236186	5.9191	1.29782e-05	0.00344248	5.06594
P35527	1.66181e+08	1.56107e+08	1.88976e+08	2.89195e+06	2.02055e+06	2.59335e+06	3.96972e+08	2.5353e+08	8.86278e+07	867147	1.01755e+06	428530	2.47461e+06	723120	1.69878e+08	2.07389e+08	4.51416e-05	0.00259029	0.014567	0.00110343	0.0102664	0.00348677	0.030214	0.201341	3.42213
P62805	1.82652e+09	1.85069e+09	1.69762e+09	2.19135e+09	2.17671e+09	1.99913e+09	4.07576e+09	3.52092e+09	3.48973e+09	2.00161e+09	1.62445e+09	1.79995e+09	2.12056e+09	1.80211e+09	1.79033e+09	3.68597e+09	0.0135246	0.0382771	1.18445	0.00092989	0.00973944	0.488911	0.0965088	0.343372	1.17671
P68032	8.52305e+07	1.22791e+08	9.4576e+07	1.00911e+08	1.41808e+08	1.08415e+08	2.62202e+08	3.79389e+08	8.51893e+07	1.43075e+08	2.03947e+08	5.1216e+07	1.15765e+08	1.14331e+08	9.96585e+07	2.03877e+08	0.374713	0.472328	1.16162	0.397798	0.495203	0.560782	0.979097	0.989723	1.01255
P13645	3.6549e+08	3.2661e+08	3.2981e+08	8.54899e+06	1.44052e+07	1.17971e+07	5.6227e+08	4.83336e+08	1.78022e+08	9.78608e+06	9.95774e+06	8.07109e+06	1.13258e+07	9.23068e+06	3.40191e+08	3.64381e+08	0.00122992	0.00777304	0.0332925	0.00781486	0.0284779	0.0253325	0.313132	0.56792	1.22698
P11940-1	4.62745e+07	4.89687e+07	4.58744e+07	6.78395e+07	6.8932e+07	6.44302e+07	2.94301e+07	2.99024e+07	2.72203e+07	7.83405e+07	7.89134e+07	7.75499e+07	6.70395e+07	7.82659e+07	4.70194e+07	2.88268e+07	0.00025243	0.00460515	1.42579	0.000615761	0.0079453	2.71504	0.0128936	0.134119	0.856561
Q13813	2.15181e+07	2.04096e+07	1.96593e+07	3.14896e+07	3.14855e+07	2.92506e+07	2.27859e+07	2.5505e+07	1.6823e+07	2.32816e+07	2.20106e+07	1.66298e+07	3.07235e+07	2.04257e+07	2.05149e+07	2.13828e+07	0.000364541	0.00464273	1.49762	0.791954	0.828935	0.955238	0.0525945	0.264102	1.50416
P68366	5.52387e+06	5.28568e+06	4.82338e+06	8.78178e+06	8.32999e+06	7.38415e+06	4.50112e+06	4.5521e+06	5.36436e+06	7.78076e+06	8.08989e+06	8.7279e+06	8.14409e+06	8.19014e+06	5.20274e+06	4.79016e+06	0.00286994	0.0131336	1.56535	0.00285483	0.0151553	1.70978	0.931886	0.958595	0.994377
P04350	321544	298323	258843	446514	364861	398654	485090	485995	329044	533066	439266	358754	401963	437960	291735	426484	0.020906	0.0529515	1.37784	0.885484	0.910905	1.02691	0.552261	0.73181	0.917806
P00558	8.10639e+07	7.13969e+07	8.02552e+07	7.72135e+07	9.69708e+07	8.44559e+07	1.27263e+08	1.4471e+08	1.33274e+08	5.32327e+07	5.99619e+07	5.81686e+07	8.58331e+07	5.70489e+07	7.7445e+07	1.34891e+08	0.269838	0.363192	1.10831	7.85184e-05	0.00380944	0.422927	0.0115509	0.130122	1.50455
P04264	5.54897e+08	4.67856e+08	5.22277e+08	4.02657e+09	3.73759e+09	3.49244e+09	9.99571e+08	7.04832e+08	2.46507e+08	5.13208e+09	4.20833e+09	4.74906e+09	3.74586e+09	4.68098e+09	5.13738e+08	5.57926e+08	9.36847e-06	0.00187969	7.29139	0.0348671	0.0803189	8.38998	0.0399234	0.231556	0.80023
Q09666-1	1.6255e+07	1.73629e+07	1.59664e+07	3.22538e+07	3.40107e+07	3.14653e+07	1.59681e+07	1.66444e+07	1.4835e+07	2.56356e+07	2.70265e+07	2.32079e+07	3.25594e+07	2.524e+07	1.65173e+07	1.5798e+07	4.18275e-05	0.00259029	1.97123	0.0015183	0.0111392	1.59767	0.0149546	0.151112	1.28999
P06753-2	7.80843e+07	6.27553e+07	8.08045e+07	1.0163e+08	8.3238e+07	1.01796e+08	2.08082e+08	2.13626e+08	1.92279e+08	1.02335e+08	9.53881e+07	9.68146e+07	9.51387e+07	9.8134e+07	7.34317e+07	2.04459e+08	0.0685402	0.135079	1.29561	0.000110015	0.00405482	0.479968	0.695222	0.817772	0.969477
P05787-2	6.27601e+07	6.6475e+07	6.24755e+07	8.35419e+07	8.89225e+07	7.98532e+07	9.99903e+07	1.03305e+08	1.00456e+08	8.20792e+07	8.35446e+07	9.2209e+07	8.40239e+07	8.58305e+07	6.38779e+07	1.0124e+08	0.00326777	0.0139416	1.31538	0.0367077	0.0828102	0.847794	0.679692	0.807562	0.978951
P07355-2	4.31897e+07	4.54936e+07	4.75865e+07	6.63811e+07	8.2272e+07	7.3706e+07	4.66103e+07	4.61254e+07	3.59219e+07	1.08725e+08	1.04029e+08	9.31052e+07	7.38357e+07	1.01739e+08	4.53877e+07	4.25854e+07	0.00716498	0.0234972	1.62678	0.00260798	0.0145641	2.38905	0.0167775	0.158849	0.725739
P0DMV8	3.40169e+07	3.68747e+07	3.43824e+07	4.46867e+07	4.09523e+07	4.13334e+07	3.62754e+07	3.84993e+07	3.80916e+07	4.03222e+07	3.7633e+07	4.61389e+07	4.22914e+07	4.12154e+07	3.50687e+07	3.76095e+07	0.00767657	0.0246747	1.20596	0.262097	0.364984	1.09588	0.723524	0.833806	1.02611
P55072	1.69026e+07	1.90574e+07	1.69284e+07	2.30624e+07	2.99432e+07	2.39116e+07	1.60213e+07	1.67696e+07	1.27371e+07	4.48244e+07	4.34462e+07	4.4233e+07	2.54646e+07	4.41643e+07	1.76013e+07	1.50694e+07	0.0286668	0.0671878	1.44675	0.00576361	0.0238303	2.93072	0.0202461	0.162736	0.576588
P11216	2.18444e+07	2.81391e+07	2.52916e+07	2.09313e+07	2.44991e+07	2.29709e+07	3.46221e+07	3.8128e+07	3.38795e+07	2.60452e+07	2.63732e+07	2.37207e+07	2.27532e+07	2.53516e+07	2.4958e+07	3.54959e+07	0.355703	0.453018	0.911659	0.0024787	0.0144034	0.714213	0.135224	0.39427	0.897503
P22626	4.55967e+07	5.26337e+07	5.11889e+07	4.57213e+07	4.70383e+07	4.85749e+07	1.1543e+08	1.15784e+08	8.61606e+07	8.15723e+07	7.89105e+07	5.7701e+07	4.70971e+07	7.1882e+07	4.97116e+07	1.04816e+08	0.346949	0.445229	0.947406	0.0637188	0.129474	0.685796	0.0585138	0.268758	0.655199
Q13085-4	2.76976e+07	3.16466e+07	2.59519e+07	3.25099e+07	2.86889e+07	2.81286e+07	1.91594e+06	2.25499e+06	1.83418e+06	1.62528e+07	1.58615e+07	1.75046e+07	2.97139e+07	1.6525e+07	2.83343e+07	1.99368e+06	0.557138	0.625737	1.04869	0.000114491	0.0040669	8.28869	0.000879465	0.0424142	1.79811
P60660	3.05373e+08	3.50275e+08	3.16248e+08	3.82748e+08	4.21858e+08	3.73609e+08	8.13456e+08	6.97645e+08	5.89389e+08	3.71012e+08	3.08222e+08	2.94223e+08	3.92192e+08	3.22832e+08	3.23412e+08	6.94155e+08	0.0258048	0.062543	1.21267	0.00356283	0.0173436	0.465071	0.0924179	0.333522	1.21485
P60660-2	962111	584774	784027	NA	119760	179810	703036	459115	819732	237240	NA	NA	64847.5	33632.9	761228	641983	0.0921031	0.171266	0.085188	0.0901372	0.170745	0.052389	0.635391	0.778464	1.9281
Q9NYL9	1.94344e+07	8.41357e+06	2.41648e+07	2.37849e+07	1.01488e+07	2.81246e+07	5.33672e+07	5.08167e+07	4.15257e+07	2.40816e+07	2.55339e+07	2.07394e+07	1.89351e+07	2.33632e+07	1.58092e+07	4.8291e+07	0.709299	0.762384	1.19772	0.00214953	0.0137641	0.483801	0.576312	0.744001	0.810466
Q14204	1.27447e+07	1.20056e+07	1.22174e+07	9.00671e+06	7.8504e+06	8.05883e+06	1.49851e+07	1.31231e+07	1.66643e+07	9.54627e+06	7.92838e+06	9.45056e+06	8.29042e+06	8.94318e+06	1.23187e+07	1.48535e+07	0.00487795	0.0176548	0.672995	0.00550276	0.0231979	0.602093	0.367349	0.610905	0.927011
P35908	1.32062e+08	1.41126e+08	1.72623e+08	8.30298e+06	9.39819e+06	7.68876e+06	2.28851e+08	1.98101e+08	5.2121e+07	9.06817e+06	7.95866e+06	8.04841e+06	8.43422e+06	8.34366e+06	1.47625e+08	1.33194e+08	1.94794e-05	0.00187969	0.0571325	0.0269187	0.0662022	0.062643	0.888586	0.93303	1.01085
P68104	1.56521e+08	1.70195e+08	1.61093e+08	1.45834e+08	1.65872e+08	1.50314e+08	1.98869e+08	2.13584e+08	1.97343e+08	1.64558e+08	1.66835e+08	1.69234e+08	1.53772e+08	1.66865e+08	1.62505e+08	2.03135e+08	0.307044	0.404794	0.946262	0.0102481	0.0342489	0.821447	0.165561	0.419237	0.921536
P04406	5.21777e+07	5.68436e+07	5.46615e+07	6.2388e+07	6.34351e+07	6.36585e+07	7.71178e+07	7.43276e+07	6.96994e+07	6.80686e+07	6.54657e+07	6.78986e+07	6.31581e+07	6.71337e+07	5.45275e+07	7.36509e+07	0.0218526	0.0549366	1.15828	0.0717138	0.143428	0.911513	0.0238001	0.176587	0.940781
P13639	2.93818e+07	3.63707e+07	3.18154e+07	2.94777e+07	3.56094e+07	3.24562e+07	3.8049e+07	3.89031e+07	3.11193e+07	3.20451e+07	3.14532e+07	2.98406e+07	3.24179e+07	3.10989e+07	3.23959e+07	3.58469e+07	0.993832	0.994569	1.00068	0.175671	0.284982	0.867546	0.536554	0.722751	1.04242
P09651-1	2.79511e+07	2.95391e+07	3.81491e+07	2.62179e+07	2.81277e+07	3.72481e+07	4.92694e+07	4.71073e+07	4.93841e+07	3.667e+07	3.43334e+07	4.1045e+07	3.01726e+07	3.72474e+07	3.15811e+07	4.85755e+07	0.767137	0.807198	0.9554	0.0284085	0.0687561	0.766793	0.178866	0.432978	0.810059
Q02241-1	2.80618e+07	2.80668e+07	2.84067e+07	1.58876e+07	1.59231e+07	1.86275e+07	4.28494e+07	4.50281e+07	3.34717e+07	1.98288e+07	1.94105e+07	1.62278e+07	1.67654e+07	1.84161e+07	2.8178e+07	4.01207e+07	0.00980373	0.029675	0.594981	0.00337978	0.0168337	0.459018	0.320745	0.573201	0.910364
Q13509	NA	NA	NA	1.70813e+06	1.38851e+06	1.23161e+06	NA	NA	NA	707057	559573	1.13291e+06	1.42949e+06	765306	12663.4	12663.4	0.000408308	0.00474954	112.883	0.00254799	0.0144271	60.4343	0.0769097	0.307929	1.86787
P78527	1.55595e+07	1.64592e+07	1.61113e+07	1.15663e+07	1.44078e+07	1.12523e+07	9.67381e+06	1.00384e+07	1.01074e+07	1.10918e+07	1.01633e+07	1.13697e+07	1.23314e+07	1.08625e+07	1.6039e+07	9.93802e+06	0.0725567	0.141634	0.768835	0.105819	0.193765	1.09302	0.242304	0.488754	1.13522
P49327	1.69678e+07	1.63011e+07	1.58511e+07	1.53624e+07	1.25499e+07	1.42887e+07	1.47364e+07	1.58637e+07	1.36015e+07	1.14113e+07	1.18357e+07	1.54385e+07	1.40184e+07	1.27755e+07	1.63669e+07	1.47049e+07	0.10834	0.1927	0.856505	0.27817	0.381338	0.868794	0.462653	0.673354	1.09729
P00338-3	4.58932e+07	6.63461e+07	5.74955e+07	8.12198e+07	9.88424e+07	9.01425e+07	5.225e+07	5.273e+07	4.24903e+07	8.63155e+07	8.32281e+07	7.74914e+07	8.97798e+07	8.22629e+07	5.59413e+07	4.89191e+07	0.0292938	0.0681837	1.60489	0.00853566	0.0300998	1.68161	0.267346	0.519513	1.09138
Q02241-2	103811	111074	106024	NA	86661.6	NA	116719	153438	158545	NA	NA	179775	24042.3	30662.8	106927	141604	0.145231	0.240862	0.224849	0.224668	0.324185	0.216539	0.835686	0.910332	0.784089
P22314	1.73433e+07	1.55813e+07	1.4392e+07	1.38236e+07	1.30345e+07	1.10735e+07	1.86879e+07	1.95179e+07	1.97435e+07	1.27003e+07	1.37026e+07	1.29423e+07	1.25892e+07	1.31082e+07	1.5726e+07	1.9311e+07	0.0625237	0.125419	0.800535	0.000279033	0.00567036	0.678793	0.613062	0.762555	0.96041
P08727	4.07336e+07	2.93466e+07	4.26802e+07	3.63398e+07	1.85297e+07	3.69451e+07	5.88453e+07	6.42845e+07	4.98018e+07	3.29541e+07	3.4457e+07	3.18018e+07	2.91924e+07	3.30532e+07	3.7089e+07	5.73264e+07	0.418689	0.501386	0.787089	0.0120971	0.0381919	0.576579	0.640233	0.781688	0.883195
Q9C0C2	1.21208e+07	1.19285e+07	1.15559e+07	2.10645e+07	2.0001e+07	2.13613e+07	1.06456e+07	9.62142e+06	8.39514e+06	1.10036e+07	1.17283e+07	9.92971e+06	2.08006e+07	1.08618e+07	1.18661e+07	9.50924e+06	5.09254e-05	0.00270745	1.75295	0.197219	0.292694	1.14224	0.0019868	0.0658749	1.91502
P15144	2.07864e+07	2.12279e+07	2.02727e+07	3.17928e+07	3.53006e+07	3.5107e+07	4.43904e+07	4.52357e+07	3.73044e+07	3.52868e+07	3.55876e+07	7.84275e+07	3.40279e+07	4.61806e+07	2.07586e+07	4.21545e+07	0.0017634	0.00948445	1.63922	0.766359	0.806365	1.09551	0.367925	0.610906	0.736844
Q9UM54-6	1.02034e+07	1.199e+07	1.30162e+07	8.87017e+06	8.63483e+06	9.9833e+06	2.21291e+07	2.06339e+07	1.80767e+07	1.01885e+07	8.23767e+06	9.04382e+06	9.14436e+06	9.12198e+06	1.16775e+07	2.02094e+07	0.0545971	0.112034	0.783076	0.000745455	0.00866339	0.451372	0.975952	0.989723	1.00245
P11021	1.65065e+07	2.14024e+07	2.11964e+07	1.66991e+07	2.28042e+07	2.30268e+07	2.01047e+07	2.33919e+07	2.32221e+07	1.82803e+07	2.10777e+07	2.13126e+07	2.06212e+07	2.0175e+07	1.95641e+07	2.21865e+07	0.718393	0.769096	1.05403	0.245026	0.346583	0.909339	0.863705	0.921992	1.02211
Q14980-1	1.27909e+07	1.25929e+07	1.33899e+07	5.24425e+06	4.83193e+06	4.75758e+06	6.42681e+06	6.37901e+06	3.44385e+06	4.47983e+06	4.467e+06	2.6241e+06	4.94004e+06	3.74472e+06	1.29202e+07	5.20712e+06	5.30614e-05	0.00270745	0.382351	0.294595	0.39877	0.719153	0.257719	0.508253	1.3192
P67936-2	3.48729e+07	2.93992e+07	3.24217e+07	3.6607e+07	3.0328e+07	3.32654e+07	8.57409e+07	8.80223e+07	7.67335e+07	3.95507e+07	3.79942e+07	3.81779e+07	3.33017e+07	3.85681e+07	3.21529e+07	8.33531e+07	0.657905	0.718586	1.03573	0.00148663	0.0111392	0.462707	0.107144	0.362038	0.863454
Q8WUM4	1.48318e+07	1.71786e+07	1.64169e+07	3.06103e+07	3.26368e+07	3.09902e+07	1.38821e+07	1.47586e+07	1.42601e+07	3.27604e+07	3.62059e+07	3.7546e+07	3.14002e+07	3.54457e+07	1.61123e+07	1.42958e+07	0.00115299	0.00751951	1.94884	0.000457655	0.00703588	2.47946	0.0784968	0.310765	0.885868
P06396	1.03813e+08	8.44975e+07	8.74796e+07	9.80451e+07	8.17011e+07	8.47943e+07	1.89988e+08	1.84462e+08	1.68934e+08	1.10919e+08	9.64974e+07	1.00606e+08	8.79036e+07	1.02498e+08	9.15519e+07	1.80905e+08	0.656013	0.717099	0.960151	0.000533245	0.00739663	0.566583	0.0965688	0.343372	0.857615
Q13501-1	1.84748e+07	1.69664e+07	1.75699e+07	1.73043e+07	1.55198e+07	1.56048e+07	2.79043e+07	2.68515e+07	3.32224e+07	8.72944e+06	8.03005e+06	1.23665e+07	1.61225e+07	9.53493e+06	1.76595e+07	2.91982e+07	0.110814	0.195554	0.912961	0.00518599	0.0222257	0.326558	0.0497267	0.259901	1.69089
Q01082-1	1.45469e+07	1.28553e+07	1.47803e+07	1.6854e+07	1.62114e+07	1.46145e+07	1.64956e+07	1.74388e+07	1.16527e+07	1.35637e+07	1.37968e+07	9.31708e+06	1.58648e+07	1.20359e+07	1.40339e+07	1.49659e+07	0.116072	0.202189	1.13046	0.292276	0.396462	0.80422	0.154085	0.408385	1.31813
P18206	1.05055e+07	9.15544e+06	1.12433e+07	1.90179e+07	1.58741e+07	1.97348e+07	1.01432e+07	1.12794e+07	1.02407e+07	2.05564e+07	2.31664e+07	2.58296e+07	1.81285e+07	2.30838e+07	1.02643e+07	1.05422e+07	0.00338685	0.0140685	1.76616	0.00183973	0.0124908	2.18966	0.0622893	0.280329	0.785332
P09874	2.83351e+07	2.17762e+07	2.73679e+07	1.1041e+07	7.80565e+06	1.12825e+07	1.24815e+07	1.28942e+07	1.11966e+07	9.77264e+06	1.05326e+07	1.00605e+07	9.90697e+06	1.01171e+07	2.56556e+07	1.21688e+07	0.0041764	0.0160631	0.386152	0.0313059	0.0738292	0.831394	0.877704	0.92683	0.979231
Q16643-3	1.86294e+07	1.40149e+07	1.96388e+07	1.47839e+07	1.00595e+07	1.47149e+07	2.60095e+07	2.80666e+07	2.29927e+07	1.11077e+07	1.24176e+07	9.3026e+06	1.2983e+07	1.08665e+07	1.72438e+07	2.56038e+07	0.163393	0.261042	0.752905	0.00182471	0.0124908	0.424409	0.318072	0.571318	1.19477
Q12906-7	3.99657e+07	2.72821e+07	2.95541e+07	3.93424e+07	3.473e+07	3.12094e+07	4.69165e+07	5.77997e+07	4.9655e+07	4.12038e+07	4.86854e+07	3.24123e+07	3.49369e+07	4.02114e+07	3.1822e+07	5.12552e+07	0.533579	0.604813	1.09788	0.165685	0.278662	0.784532	0.372783	0.61243	0.868831
P62979	1.19919e+08	1.17766e+08	1.16772e+08	1.30264e+08	1.22778e+08	1.2513e+08	1.9207e+08	1.63384e+08	1.6909e+08	1.23437e+08	1.03551e+08	1.05139e+08	1.26019e+08	1.10354e+08	1.18145e+08	1.7442e+08	0.0486074	0.102531	1.06665	0.00379885	0.0178201	0.63269	0.132105	0.392614	1.14195
P20073-1	3.8655e+07	4.09105e+07	3.86408e+07	6.7953e+07	6.7096e+07	6.64104e+07	5.58904e+07	5.47734e+07	4.901e+07	1.32731e+08	1.25761e+08	1.30275e+08	6.71502e+07	1.29557e+08	3.93878e+07	5.3137e+07	0.000411627	0.00474954	1.70484	0.000632261	0.00799625	2.43816	9.39246e-05	0.0141482	0.518307
P61978-2	3.89203e+07	3.71864e+07	3.64866e+07	4.15757e+07	4.20661e+07	4.06502e+07	3.2336e+07	3.08619e+07	2.98983e+07	5.06864e+07	4.75801e+07	5.51858e+07	4.14265e+07	5.10562e+07	3.75172e+07	3.10159e+07	0.019205	0.0491968	1.1042	0.00186584	0.0125408	1.64613	0.03404	0.21004	0.811391
Q562R1	4.75657e+06	3.0735e+06	2.56246e+06	2.69092e+06	2.18638e+06	1.40995e+06	1.07857e+06	3.26622e+06	7.03237e+06	NA	1.11997e+07	1.91232e+06	2.02431e+06	647301	3.34602e+06	2.91518e+06	0.13039	0.222537	0.60499	0.54043	0.606551	0.222045	0.631766	0.777026	3.1273
Q12905	2.44414e+07	2.26847e+07	2.16378e+07	2.12092e+07	1.78065e+07	1.7447e+07	2.17221e+07	2.75298e+07	2.45268e+07	2.08533e+07	2.20887e+07	2.18938e+07	1.87474e+07	2.16051e+07	2.28924e+07	2.44783e+07	0.0635222	0.127233	0.818936	0.204149	0.300631	0.882621	0.140562	0.397052	0.867731
P54652	NA	NA	NA	NA	NA	NA	NA	NA	NA	NA	NA	NA	12663.4	12663.4	12663.4	12663.4	NA	NA	1	NA	NA	1	NA	NA	1
O75367-1	2.24391e+07	1.04951e+07	2.2497e+07	2.1426e+07	9.94014e+06	2.37e+07	4.46524e+07	4.61181e+07	4.85269e+07	2.17192e+07	2.01408e+07	2.22158e+07	1.71538e+07	2.134e+07	1.7433e+07	4.64051e+07	0.967627	0.973498	0.983986	4.68948e-05	0.00336079	0.459862	0.510082	0.712371	0.803835
A5A3E0	377023	315687	227842	NA	93548.1	NA	286055	758483	367314	184855	416654	NA	24663	99171.4	300437	430339	0.0582288	0.118209	0.0820906	0.296988	0.400747	0.230449	0.337967	0.585256	0.248691
O43390-1	2.53232e+07	2.58616e+07	2.67114e+07	2.3427e+07	2.29819e+07	2.18413e+07	2.24645e+07	2.89474e+07	2.85894e+07	2.409e+07	2.67149e+07	2.81089e+07	2.27401e+07	2.6251e+07	2.59592e+07	2.64913e+07	0.00873145	0.0271601	0.875997	0.928803	0.946411	0.990926	0.0690192	0.294094	0.866259
Q08211	1.07457e+07	1.21983e+07	1.14294e+07	6.83911e+06	7.27903e+06	1.7077e+07	7.98409e+06	8.33139e+06	8.02475e+06	1.0506e+07	2.01403e+07	9.75214e+06	9.47317e+06	1.27311e+07	1.14424e+07	8.11194e+06	0.588706	0.655737	0.827898	0.189134	0.28536	1.56943	0.476447	0.684046	0.744095
Q92945	2.31014e+07	2.19627e+07	2.1359e+07	2.08604e+07	2.25659e+07	2.23674e+07	8.11284e+06	1.19238e+07	1.27814e+07	1.96018e+07	2.29734e+07	3.34891e+07	2.19178e+07	2.47063e+07	2.21294e+07	1.0733e+07	0.790616	0.826748	0.99044	0.0176791	0.0491509	2.3019	0.530783	0.719235	0.887133
P60174	2.76941e+07	2.6756e+07	2.59191e+07	2.58682e+07	2.65349e+07	2.48765e+07	5.12075e+07	4.75365e+07	5.5107e+07	2.0819e+07	1.60523e+07	2.32865e+07	2.57508e+07	1.98168e+07	2.67799e+07	5.11905e+07	0.217502	0.305544	0.961571	0.00677244	0.026157	0.387119	0.136904	0.395102	1.29944
P47756-2	2.18356e+07	2.38746e+07	2.66935e+07	2.00537e+07	2.09113e+07	2.09384e+07	3.84002e+07	3.69414e+07	3.2781e+07	2.33968e+07	2.04847e+07	1.77893e+07	2.06303e+07	2.04291e+07	2.4053e+07	3.59603e+07	0.111072	0.195754	0.857703	0.00671466	0.0260781	0.568101	0.913466	0.949253	1.00985
P11586	1.71839e+07	1.96445e+07	1.73359e+07	1.69574e+07	2.10357e+07	1.82536e+07	2.21318e+07	2.30695e+07	2.20427e+07	1.67031e+07	1.6642e+07	1.59498e+07	1.86733e+07	1.6428e+07	1.80206e+07	2.24099e+07	0.669449	0.727662	1.03622	0.000116648	0.0040669	0.733071	0.174627	0.431886	1.13667
P52272	3.67305e+07	4.37807e+07	3.93629e+07	4.16832e+07	4.79991e+07	4.49355e+07	2.95497e+07	2.90331e+07	2.49464e+07	2.88465e+07	3.10119e+07	2.98661e+07	4.47983e+07	2.98951e+07	3.98534e+07	2.77642e+07	0.15143	0.247195	1.12408	0.302436	0.406399	1.07675	0.00312547	0.0705131	1.49851
P07910-1	4.61314e+07	1.93837e+07	4.66796e+07	4.04787e+07	1.44555e+07	3.84131e+07	5.98151e+07	6.07421e+07	7.0695e+07	4.49154e+07	4.20642e+07	5.69317e+07	2.82215e+07	4.75577e+07	3.46886e+07	6.35667e+07	0.666501	0.725043	0.813566	0.0667703	0.134794	0.748154	0.25589	0.506528	0.593416
P36578	1.81391e+07	1.82859e+07	1.7902e+07	3.11479e+07	3.01652e+07	2.91723e+07	2.22906e+07	2.30887e+07	2.45418e+07	5.29944e+07	4.55056e+07	3.28529e+07	3.0151e+07	4.29493e+07	1.81083e+07	2.32886e+07	0.000522081	0.00525124	1.66504	0.0445246	0.0970216	1.84422	0.126438	0.388504	0.702014
P17844	4.14014e+07	4.06683e+07	4.08807e+07	4.27568e+07	4.09122e+07	4.12757e+07	3.43608e+07	3.74308e+07	3.37953e+07	6.14935e+07	5.79275e+07	6.01464e+07	4.16407e+07	5.98377e+07	4.09823e+07	3.51601e+07	0.36215	0.459063	1.01606	0.000558691	0.00754721	1.70186	0.00012143	0.0141482	0.695894
P04075-2	4.00294e+07	9.82524e+06	4.05499e+07	6.50383e+07	1.55785e+07	6.20543e+07	3.30544e+07	3.84829e+07	3.69306e+07	8.248e+07	8.88275e+07	9.57904e+07	3.97639e+07	8.88668e+07	2.51712e+07	3.60823e+07	0.528944	0.60158	1.57974	0.000137982	0.00439913	2.46289	0.227599	0.477239	0.447455
Q13310-3	1.13861e+06	1.53153e+06	1.56523e+06	1.30602e+06	1.87507e+06	1.90649e+06	683807	640869	977134	2.58003e+06	2.19273e+06	2.50853e+06	1.67135e+06	2.42108e+06	1.39753e+06	753735	0.329361	0.429022	1.19593	0.00632176	0.0251599	3.21211	0.0795183	0.310905	0.690331
Q9ULV4-3	2.20618e+07	2.04438e+07	2.29683e+07	1.81364e+07	1.71917e+07	1.92712e+07	4.66229e+07	4.81746e+07	4.81614e+07	2.27998e+07	2.45747e+07	2.64063e+07	1.818e+07	2.45495e+07	2.17994e+07	4.76474e+07	0.0187426	0.0484723	0.833968	0.00254262	0.0144271	0.515232	0.00596336	0.093046	0.740544
Q6FI13	1.32092e+09	9.87004e+08	1.0099e+09	1.91945e+09	1.43422e+09	1.45304e+09	2.23297e+09	2.0508e+09	2.1558e+09	1.03106e+09	8.80991e+08	1.01912e+09	1.58741e+09	9.74604e+08	1.09604e+09	2.14522e+09	0.0499586	0.104565	1.44832	0.000936194	0.00973944	0.454315	0.0194214	0.162253	1.62878
P53992	9.90487e+06	8.08817e+06	8.75157e+06	2.18435e+07	1.72416e+07	1.96717e+07	8.14644e+06	8.09261e+06	7.88376e+06	2.92649e+07	3.02105e+07	3.09614e+07	1.94946e+07	3.01376e+07	8.88372e+06	8.04013e+06	0.00105916	0.00714933	2.19442	2.34613e-06	0.00236186	3.74839	0.0192271	0.162253	0.646852
P18669	2.35247e+07	2.38129e+07	1.54752e+07	1.92006e+07	2.13903e+07	7.52114e+06	2.97522e+07	3.08486e+07	3.63081e+07	9.3482e+06	1.11674e+07	1.83794e+07	1.45637e+07	1.24262e+07	2.05427e+07	3.218e+07	0.417662	0.501386	0.70895	0.0334115	0.0777994	0.386146	0.70803	0.826424	1.17202
Q13283	4.31511e+06	4.92383e+06	4.50155e+06	3.16109e+07	3.71607e+07	3.38854e+07	5.26832e+06	5.91708e+06	4.18485e+06	3.2494e+07	2.64156e+07	2.72815e+07	3.41438e+07	2.86095e+07	4.57319e+06	5.0717e+06	6.89104e-06	0.00187969	7.46607	0.000379562	0.00656029	5.64102	0.0967655	0.343372	1.19344
P50995	1.60298e+07	1.63432e+07	1.58694e+07	1.97207e+07	2.15931e+07	1.89641e+07	1.60227e+07	1.76907e+07	1.70693e+07	3.28236e+07	3.31012e+07	3.40954e+07	2.00627e+07	3.33356e+07	1.60796e+07	1.69135e+07	0.0243009	0.0598654	1.24771	0.000494271	0.00711229	1.97095	0.00321115	0.0705131	0.60184
P25705-1	2.51859e+07	2.15002e+07	2.22927e+07	3.04058e+07	2.40637e+07	2.51664e+07	2.08378e+07	2.13465e+07	2.52692e+07	2.82071e+07	2.61524e+07	3.50379e+07	2.64066e+07	2.95667e+07	2.29397e+07	2.24005e+07	0.188175	0.276728	1.15113	0.0672901	0.13542	1.31991	0.376723	0.615876	0.893121
P38646	1.3053e+07	1.38845e+07	1.34991e+07	1.80927e+07	1.78476e+07	1.83163e+07	9.69914e+06	9.92853e+06	9.17736e+06	1.54798e+07	1.55726e+07	1.66033e+07	1.80845e+07	1.58772e+07	1.34746e+07	9.59648e+06	0.00111474	0.00737694	1.34212	0.000100625	0.00405482	1.65448	0.0198509	0.162611	1.13902
P0CG38	NA	NA	NA	NA	NA	NA	NA	NA	NA	NA	NA	NA	12663.4	12663.4	12663.4	12663.4	NA	NA	1	NA	NA	1	NA	NA	1
Q9P0K7-2	6.12696e+06	3.95165e+06	5.08628e+06	7.51641e+06	5.80075e+06	6.78904e+06	1.24158e+07	1.35546e+07	1.16536e+07	4.80228e+06	5.39846e+06	5.30185e+06	6.6645e+06	5.16078e+06	4.97517e+06	1.25172e+07	0.135119	0.228013	1.33955	0.000124207	0.0041507	0.412294	0.0580997	0.268017	1.29138
P0CG39	2.74257e+07	1.97771e+07	1.5267e+07	3.18065e+07	2.15037e+07	1.50237e+07	1.8855e+07	2.70482e+07	2.62462e+07	1.04374e+07	1.42675e+07	2.07572e+07	2.17405e+07	1.4567e+07	2.02314e+07	2.37434e+07	0.807266	0.841047	1.07459	0.117553	0.21111	0.613517	0.245286	0.491035	1.49245
P37802-2	1.49055e+07	1.6268e+07	1.57012e+07	1.85678e+07	2.05086e+07	2.03313e+07	2.28802e+07	1.97189e+07	1.49472e+07	2.9749e+07	2.66721e+07	1.98017e+07	1.97828e+07	2.50463e+07	1.56149e+07	1.8893e+07	0.00504024	0.0179725	1.26692	0.180989	0.284982	1.32569	0.185971	0.434644	0.789848
P60842	2.5928e+07	2.51264e+07	2.32982e+07	2.7064e+07	2.58904e+07	2.42387e+07	2.93262e+07	2.85701e+07	2.71875e+07	3.32696e+07	3.22455e+07	3.29208e+07	2.57048e+07	3.28092e+07	2.47594e+07	2.83473e+07	0.452712	0.531092	1.03818	0.0124517	0.0387986	1.1574	0.0117839	0.130122	0.783462
Q8WWI1-3	8.07624e+06	8.45582e+06	7.50903e+06	1.06636e+07	1.17703e+07	1.0575e+07	4.48843e+06	5.37662e+06	4.41006e+06	1.01141e+07	1.03779e+07	8.73814e+06	1.09898e+07	9.71597e+06	8.00417e+06	4.73895e+06	0.00288877	0.0131751	1.37301	0.00110567	0.0102664	2.05023	0.137208	0.395102	1.13111
P30041	3.7277e+07	3.97366e+07	3.43707e+07	4.31817e+07	5.57118e+07	5.32181e+07	4.01668e+07	3.27656e+07	3.66457e+07	4.71199e+07	4.2602e+07	4.76557e+07	5.04006e+07	4.57351e+07	3.70629e+07	3.64001e+07	0.0395436	0.0866622	1.35986	0.0394015	0.0873332	1.25645	0.346925	0.594649	1.10201
P12956	1.07168e+07	1.1772e+07	1.07459e+07	1.16813e+07	1.14187e+07	1.07051e+07	5.48148e+06	6.40945e+06	3.96965e+06	1.30489e+07	1.30875e+07	1.25974e+07	1.12607e+07	1.29093e+07	1.10676e+07	5.18589e+06	0.691396	0.747904	1.01745	0.0224058	0.058509	2.48932	0.0202208	0.162736	0.872294
Q9H361	NA	NA	NA	NA	NA	NA	NA	NA	NA	NA	NA	NA	12663.4	12663.4	12663.4	12663.4	NA	NA	1	NA	NA	1	NA	NA	1
P23528	3.67538e+07	3.7939e+07	3.54613e+07	4.26135e+07	4.41541e+07	4.13949e+07	4.74093e+07	4.1192e+07	3.98388e+07	4.0871e+07	3.4358e+07	3.47576e+07	4.27059e+07	3.65452e+07	3.67041e+07	4.26902e+07	0.00498839	0.0179105	1.16352	0.115032	0.207541	0.856058	0.0966617	0.343372	1.16858
P14649	1.67904e+08	1.84645e+08	1.63659e+08	2.1133e+08	2.16333e+08	2.03869e+08	4.46317e+08	3.86143e+08	3.43903e+08	2.18052e+08	1.82948e+08	1.7409e+08	2.10448e+08	1.90789e+08	1.71835e+08	3.89891e+08	0.0174921	0.0463935	1.22471	0.00224274	0.0139765	0.48934	0.285325	0.538666	1.10304
P63104	5.54844e+07	5.61088e+07	5.48886e+07	9.41659e+07	6.37519e+07	5.96561e+07	8.56206e+07	7.37291e+07	8.12316e+07	8.07601e+07	4.41712e+07	9.12809e+07	7.10145e+07	6.87974e+07	5.54917e+07	8.00413e+07	0.22517	0.314679	1.27973	0.571676	0.635743	0.859524	0.91172	0.949253	1.03223
P57053	1.20418e+09	1.38914e+09	1.34311e+09	1.67854e+09	1.91639e+09	1.86224e+09	3.76689e+09	3.00054e+09	3.25329e+09	1.71715e+09	1.29604e+09	1.56994e+09	1.81614e+09	1.51741e+09	1.30973e+09	3.32534e+09	0.00525918	0.0186349	1.38665	0.00215226	0.0137641	0.456319	0.149919	0.405019	1.19687
P08133-1	1.28493e+07	1.11971e+07	1.04169e+07	9.72617e+06	1.00611e+07	8.32436e+06	1.23021e+07	1.18487e+07	1.45105e+07	1.34777e+07	1.36285e+07	1.33853e+07	9.33928e+06	1.34968e+07	1.14439e+07	1.28364e+07	0.0748451	0.144758	0.816092	0.50516	0.573641	1.05145	0.0234444	0.175173	0.691962
P10515	2.89392e+07	2.71187e+07	2.563e+07	2.7052e+07	2.51792e+07	2.40431e+07	195103	246568	54989	1.35205e+06	940898	1.93055e+06	2.53948e+07	1.34919e+06	2.71958e+07	138301	0.235132	0.325568	0.933777	0.024853	0.0627405	9.75544	0.00410632	0.0726863	18.8223
Q92841	8.82608e+06	1.09984e+07	1.05087e+07	1.00039e+07	1.10123e+07	9.99092e+06	8.15468e+06	8.01616e+06	8.57561e+06	1.38982e+07	1.32735e+07	1.56784e+07	1.03249e+07	1.42478e+07	1.00666e+07	8.24542e+06	0.756804	0.79817	1.02566	0.00337659	0.0168337	1.72797	0.00851937	0.117529	0.724662
Q8N257	5.80936e+07	5.93201e+07	5.51385e+07	7.7345e+07	7.763e+07	7.4177e+07	1.44434e+08	1.19949e+08	1.32586e+08	6.35674e+07	4.63506e+07	6.05212e+07	7.63678e+07	5.62858e+07	5.74903e+07	1.31943e+08	0.000814396	0.00624679	1.32836	0.00419307	0.019181	0.42659	0.0866554	0.323737	1.35679
P51991-2	9.76469e+06	6.19736e+06	1.00927e+07	7.70973e+06	4.97156e+06	8.65864e+06	1.31507e+07	1.48816e+07	1.27386e+07	1.04917e+07	1.11672e+07	9.62637e+06	6.92352e+06	1.04092e+07	8.48445e+06	1.35593e+07	0.42849	0.506534	0.816024	0.0147948	0.0439109	0.767679	0.129737	0.392614	0.665134
P48681	4.99427e+06	5.39986e+06	5.72987e+06	7.33866e+06	6.29508e+06	6.78577e+06	7.54247e+06	8.41616e+06	6.50282e+06	6.48596e+06	5.77907e+06	4.91736e+06	6.79317e+06	5.69099e+06	5.36619e+06	7.44577e+06	0.0170346	0.0454479	1.26592	0.0707557	0.141951	0.764325	0.145704	0.403633	1.19367
P51991-1	NA	NA	NA	NA	NA	NA	NA	NA	NA	NA	NA	NA	12663.4	12663.4	12663.4	12663.4	NA	NA	1	NA	NA	1	NA	NA	1
O60506	5.61704e+06	5.82169e+06	5.55149e+06	5.24585e+06	5.94571e+06	4.91756e+06	5.12717e+06	5.60352e+06	4.84533e+06	6.52346e+06	6.97369e+06	7.56757e+06	5.35291e+06	7.00862e+06	5.66225e+06	5.18267e+06	0.421413	0.501386	0.945368	0.00745671	0.0276271	1.35232	0.0209018	0.163601	0.76376
P05783	2.92587e+07	2.98979e+07	2.8623e+07	5.23056e+07	5.38417e+07	4.45158e+07	3.952e+07	4.44068e+07	4.05483e+07	4.42275e+07	4.59057e+07	4.88832e+07	5.00488e+07	4.62991e+07	2.92552e+07	4.14393e+07	0.0094629	0.0288395	1.71077	0.0752307	0.148866	1.11728	0.325076	0.575045	1.08099
P06576	6.16125e+06	6.28099e+06	6.053e+06	9.38035e+06	8.87094e+06	8.50356e+06	6.30301e+06	6.81136e+06	6.4809e+06	1.01499e+07	9.12093e+06	9.26052e+06	8.91107e+06	9.49974e+06	6.16438e+06	6.52839e+06	0.00251589	0.0123507	1.44558	0.00133656	0.0109898	1.45514	0.220069	0.472658	0.938033
P27816-1	1.51105e+07	1.37677e+07	1.33249e+07	2.25339e+07	2.19001e+07	2.0092e+07	6.7964e+06	6.23347e+06	8.9188e+06	2.55214e+07	2.16695e+07	2.36258e+07	2.14833e+07	2.3553e+07	1.40476e+07	7.22945e+06	0.0011796	0.00758314	1.52933	0.00308001	0.016021	3.25793	0.19749	0.446773	0.912126
Q9H0H5	1.85223e+07	2.25277e+07	2.19602e+07	2.67678e+07	2.08482e+07	1.84699e+07	2.48929e+07	2.60442e+07	2.80382e+07	1.29619e+07	1.26806e+07	1.69608e+07	2.17628e+07	1.4074e+07	2.09258e+07	2.62933e+07	0.773933	0.812562	1.04	0.0131931	0.0403296	0.53527	0.0399386	0.231556	1.54631
O00571	6.70909e+06	1.00249e+07	9.11973e+06	8.97848e+06	1.65434e+07	1.28506e+07	9.35496e+06	1.11561e+07	9.21847e+06	1.75921e+07	1.93097e+07	2.28395e+07	1.24046e+07	1.97967e+07	8.49655e+06	9.87199e+06	0.162261	0.259904	1.45996	0.00246027	0.0144034	2.00534	0.102978	0.352779	0.626601
Q00839	3.31598e+07	2.33334e+07	3.31776e+07	2.08553e+07	1.42413e+07	3.25105e+07	2.29371e+07	2.45735e+07	2.18604e+07	2.1192e+07	2.10419e+07	3.58078e+07	2.12943e+07	2.51813e+07	2.94993e+07	2.30969e+07	0.309872	0.406541	0.721859	0.674525	0.729981	1.09024	0.604363	0.758475	0.845641
Q15436	6.89157e+06	7.80964e+06	7.66003e+06	1.39347e+07	1.37698e+07	1.55338e+07	6.23722e+06	6.10137e+06	3.98166e+06	1.86125e+07	2.28192e+07	2.56815e+07	1.43913e+07	2.21773e+07	7.44263e+06	5.33123e+06	0.000269923	0.00464273	1.93363	0.00230849	0.0142486	4.15988	0.0303625	0.201341	0.648921
P46940	6.99423e+06	6.90588e+06	6.50316e+06	5.61796e+06	5.68116e+06	5.71178e+06	7.52049e+06	6.51185e+06	6.45299e+06	4.87532e+06	4.76698e+06	5.00094e+06	5.67017e+06	4.88014e+06	6.79769e+06	6.81141e+06	0.0120118	0.0349107	0.834132	0.0158324	0.0458249	0.716466	0.004276	0.0730414	1.16189
Q15233	2.16492e+07	2.23603e+07	2.39857e+07	2.42276e+07	2.60515e+07	2.67554e+07	1.95384e+07	1.82167e+07	1.63249e+07	3.63153e+07	3.45924e+07	3.53261e+07	2.56558e+07	3.54043e+07	2.26442e+07	1.79778e+07	0.0420883	0.0913491	1.133	0.00372077	0.0175682	1.96933	0.00275268	0.0705131	0.724652
P04908	1.45399e+07	1.39971e+07	1.27372e+07	2.0623e+07	1.91201e+07	1.88374e+07	1.66065e+06	NA	4.34152e+07	437778	NA	1.86888e+07	1.95114e+07	469674	1.3737e+07	970116	0.00279502	0.0130113	1.42035	0.830229	0.861622	0.484142	0.218911	0.471125	41.5424
P26599-3	1.22772e+07	1.15819e+07	1.31569e+07	1.07321e+07	1.10022e+07	1.22993e+07	1.29532e+07	1.36274e+07	1.51611e+07	1.52409e+07	1.52213e+07	1.88678e+07	1.13244e+07	1.63579e+07	1.23219e+07	1.38838e+07	0.206053	0.294361	0.919045	0.137961	0.24004	1.1782	0.0180906	0.158849	0.692287
Q08043	NA	NA	NA	NA	NA	NA	NA	NA	NA	NA	NA	NA	12663.4	12663.4	12663.4	12663.4	NA	NA	1	NA	NA	1	NA	NA	1
Q13263	2.45348e+07	2.45881e+07	2.3396e+07	1.44366e+07	1.50384e+07	1.36289e+07	7.66729e+06	8.03574e+06	9.49184e+06	1.15578e+07	1.19969e+07	1.42099e+07	1.43563e+07	1.25366e+07	2.41667e+07	8.36256e+06	0.000398462	0.00474954	0.594053	0.0111543	0.0358828	1.49913	0.154353	0.408385	1.14515
P31943	3.80312e+07	4.20519e+07	3.53442e+07	4.99962e+07	4.92729e+07	4.62285e+07	3.46002e+07	3.38534e+07	3.4785e+07	5.0883e+07	5.00243e+07	5.76799e+07	4.84713e+07	5.27545e+07	3.83779e+07	3.44105e+07	0.0271895	0.0648093	1.263	0.00904667	0.0309635	1.53309	0.193226	0.440072	0.91881
P78385	4.21997e+06	5.27106e+06	4.26887e+06	3.39444e+06	5.3778e+06	3.81975e+06	1.28302e+07	1.24681e+07	3.68665e+08	3.28309e+06	3.36735e+06	4.59746e+06	4.11594e+06	3.70421e+06	4.56219e+06	3.89244e+07	0.555646	0.625102	0.902186	0.170372	0.284982	0.0951644	0.58199	0.746665	1.11115
Q06830	6.65971e+07	7.16836e+07	6.80675e+07	7.33785e+07	7.44606e+07	7.10773e+07	4.652e+07	3.26912e+07	3.01698e+07	7.31192e+07	6.11767e+07	6.66308e+07	7.29584e+07	6.67981e+07	6.87498e+07	3.57998e+07	0.0949261	0.175069	1.06122	0.0298473	0.071302	1.86588	0.224112	0.474994	1.09222
P45880-1	3.35678e+07	3.47938e+07	3.391e+07	3.45485e+07	3.58637e+07	3.51205e+07	2.31846e+07	2.29852e+07	2.18238e+07	4.18533e+07	3.98601e+07	3.52634e+07	3.51735e+07	3.88923e+07	3.40866e+07	2.26565e+07	0.107771	0.192396	1.03188	0.00424446	0.0193475	1.71661	0.182888	0.434644	0.904381
Q9NQX4	4.32448e+06	4.24765e+06	4.19098e+06	2.65398e+06	2.93062e+06	2.71001e+06	6.84151e+06	5.97731e+06	6.5215e+06	2.99947e+06	2.40906e+06	3.49988e+06	2.76233e+06	2.93527e+06	4.25402e+06	6.43678e+06	0.00265169	0.0127394	0.649346	0.0110059	0.0356813	0.456016	0.636899	0.779412	0.941082
P63244	1.20183e+07	1.11298e+07	1.17977e+07	1.51657e+07	1.35864e+07	1.4117e+07	1.29963e+07	1.21989e+07	1.337e+07	1.48917e+07	1.46383e+07	1.60862e+07	1.42748e+07	1.51925e+07	1.16424e+07	1.28457e+07	0.00880999	0.0272787	1.2261	0.0135294	0.0409693	1.18269	0.224815	0.474994	0.939594
P13647	2.13975e+07	1.89219e+07	1.84848e+07	354922	269821	353583	3.60296e+07	3.28519e+07	8.08558e+06	412478	403414	533533	323519	446106	1.95606e+07	2.12313e+07	3.9241e-05	0.00259029	0.0165394	0.0130247	0.0400046	0.0210117	0.0655209	0.286821	0.725207
P27348	1.02817e+07	1.47747e+07	1.30516e+07	1.46589e+07	1.7841e+07	1.63557e+07	1.60107e+07	1.47528e+07	1.66011e+07	1.04888e+07	9.99803e+06	1.31131e+07	1.62329e+07	1.11203e+07	1.25627e+07	1.57691e+07	0.121946	0.21079	1.29215	0.037623	0.0836788	0.705193	0.0251534	0.181966	1.45976
Q71DI3	4.03897e+06	4.35479e+06	4.64697e+06	3.62751e+06	4.28683e+06	4.08334e+06	9.41889e+06	1.01121e+07	6.49584e+06	4.43166e+06	4.09723e+06	1.39975e+06	3.98951e+06	2.94014e+06	4.33979e+06	8.52104e+06	0.26166	0.35466	0.919287	0.0895581	0.170398	0.345045	0.498713	0.705041	1.35691
P35637-1	1.20225e+07	1.03928e+07	1.12598e+07	1.29563e+07	1.20922e+07	1.2456e+07	1.595e+07	1.59717e+07	9.55035e+06	2.63647e+07	2.6717e+07	2.40015e+07	1.24965e+07	2.56655e+07	1.12052e+07	1.34496e+07	0.105632	0.189884	1.11524	0.0586236	0.120806	1.90827	0.000214649	0.0180073	0.486898
P68431	7.75081e+08	8.1665e+08	6.99361e+08	8.32791e+08	8.27513e+08	7.19431e+08	1.57195e+09	1.23744e+09	1.49197e+09	8.405e+08	6.18013e+08	8.10966e+08	7.91468e+08	7.49628e+08	7.62129e+08	1.4264e+09	0.597722	0.663589	1.0385	0.00749572	0.0276271	0.525539	0.651137	0.789172	1.05581
Q7Z2W4	5.97748e+06	7.27851e+06	7.2541e+06	7.88873e+06	8.61407e+06	7.65184e+06	6.85433e+06	8.10113e+06	7.23595e+06	1.0371e+07	9.88445e+06	1.20124e+07	8.04132e+06	1.07185e+07	6.80845e+06	7.37908e+06	0.107796	0.192396	1.18108	0.00882333	0.030515	1.45255	0.0205767	0.163601	0.750228
P52907	2.05639e+07	2.03781e+07	2.20708e+07	2.24888e+07	2.24356e+07	2.41882e+07	3.54951e+07	3.43599e+07	3.59112e+07	2.05429e+07	1.95103e+07	1.95667e+07	2.30234e+07	1.98677e+07	2.09908e+07	3.52493e+07	0.0588979	0.119295	1.09683	1.79069e-05	0.00256666	0.563634	0.0108034	0.130122	1.15884
P13489	1.83112e+07	1.51515e+07	1.76266e+07	1.77319e+07	1.48933e+07	1.45969e+07	8.67053e+06	9.86258e+06	8.99072e+06	7.64245e+06	8.83026e+06	7.46469e+06	1.56796e+07	7.95682e+06	1.69738e+07	9.16102e+06	0.401942	0.499651	0.923752	0.102453	0.188581	0.868552	0.00124709	0.050891	1.97059
P47895	1.54024e+07	1.52622e+07	1.61778e+07	1.33238e+07	1.17799e+07	1.34081e+07	1.85593e+07	1.71928e+07	2.02458e+07	1.21835e+07	1.09597e+07	1.42664e+07	1.28148e+07	1.23964e+07	1.5609e+07	1.86244e+07	0.0282746	0.0664994	0.820987	0.0161222	0.046142	0.665601	0.728662	0.836496	1.03375
Q86YZ3	1.05975e+07	1.08999e+07	1.67903e+07	2.05769e+06	1.57601e+06	2.17062e+06	2.10817e+07	1.50675e+07	6.17528e+06	1.50468e+06	1.66965e+06	1.23424e+06	1.91649e+06	1.45822e+06	1.24708e+07	1.2518e+07	0.000942201	0.00684396	0.153678	0.0227242	0.0588638	0.11649	0.109723	0.367243	1.31427
P07737	2.2625e+07	2.3129e+07	2.10237e+07	2.47605e+07	2.53978e+07	2.41314e+07	2.95136e+07	2.6852e+07	2.2699e+07	2.87164e+07	2.31082e+07	2.27173e+07	2.47578e+07	2.47031e+07	2.22409e+07	2.62021e+07	0.0458951	0.0978805	1.11317	0.613244	0.672692	0.942791	0.979462	0.989723	1.00222
P62258-1	8.33952e+06	9.02645e+06	8.2325e+06	8.03513e+06	8.11125e+06	7.36293e+06	1.33151e+07	1.25004e+07	9.98656e+06	7.41311e+06	6.93901e+06	7.72519e+06	7.82908e+06	7.35195e+06	8.5257e+06	1.18457e+07	0.113608	0.199184	0.918291	0.0218509	0.0574698	0.620641	0.225271	0.474994	1.0649
P09382	3.07903e+07	3.25731e+07	3.04024e+07	5.41667e+07	5.31294e+07	5.04293e+07	5.97829e+07	4.88268e+07	5.56355e+07	5.2866e+07	4.35457e+07	5.10559e+07	5.25513e+07	4.89842e+07	3.12412e+07	5.45585e+07	6.5742e-05	0.00270745	1.68212	0.2693	0.370754	0.897828	0.362609	0.606951	1.07282
P52597	1.42664e+07	1.27472e+07	1.61339e+07	1.92054e+07	1.62596e+07	1.81351e+07	1.14874e+07	1.7147e+07	1.30682e+07	1.83411e+07	1.75247e+07	2.42501e+07	1.78245e+07	1.98273e+07	1.4316e+07	1.37049e+07	0.0651099	0.129644	1.24508	0.0781266	0.153277	1.44673	0.416999	0.639702	0.898991
P62158	2.03926e+07	2.05604e+07	2.12881e+07	2.48314e+07	2.5451e+07	2.84907e+07	3.1741e+07	2.85979e+07	2.32639e+07	1.42946e+07	1.08966e+07	8.87732e+06	2.62102e+07	1.11408e+07	2.07434e+07	2.76405e+07	0.0230879	0.0575067	1.26354	0.00802091	0.0290645	0.40306	0.0179783	0.158849	2.35263
Q14533	NA	NA	NA	NA	NA	NA	NA	NA	NA	NA	NA	NA	12663.4	12663.4	12663.4	12663.4	NA	NA	1	NA	NA	1	NA	NA	1
P30153	5.35958e+06	6.82161e+06	6.0207e+06	6.02628e+06	7.26479e+06	7.41329e+06	8.51977e+06	7.27505e+06	6.74152e+06	5.73813e+06	6.08187e+06	5.186e+06	6.87218e+06	5.65649e+06	6.03793e+06	7.47608e+06	0.248713	0.339875	1.13817	0.0347488	0.0801894	0.756611	0.0805833	0.310905	1.21492
P62241	2.78157e+07	2.92893e+07	2.53533e+07	3.06849e+07	2.56184e+07	2.58041e+07	3.63745e+07	2.96513e+07	8.69659e+07	2.76864e+07	2.1253e+07	3.01977e+07	2.72723e+07	2.60948e+07	2.74375e+07	4.54356e+07	0.93806	0.952166	0.993981	0.229434	0.329221	0.574324	0.738471	0.846131	1.04513
P23246-1	1.04185e+07	1.12484e+07	1.06786e+07	9.6078e+06	9.85773e+06	8.92904e+06	7.4707e+06	7.51224e+06	8.55833e+06	1.36197e+07	1.41e+07	1.34767e+07	9.45661e+06	1.37296e+07	1.07763e+07	7.83141e+06	0.027679	0.0654408	0.877539	0.00346019	0.0170368	1.75314	0.00193091	0.0658749	0.688777
Q96PK6-1	1.13025e+07	1.24029e+07	1.25249e+07	9.47637e+06	1.18823e+07	1.03367e+07	1.14364e+07	1.27024e+07	1.59572e+07	1.1564e+07	1.21852e+07	1.44401e+07	1.0519e+07	1.26717e+07	1.2064e+07	1.32346e+07	0.161615	0.25943	0.871937	0.735788	0.783787	0.957471	0.118734	0.380768	0.830117
P62136-1	6.85695e+06	7.00391e+06	7.0213e+06	5.47641e+06	6.14389e+06	5.73634e+06	6.86311e+06	7.42331e+06	6.31924e+06	7.06585e+06	5.71431e+06	6.5404e+06	5.77907e+06	6.4157e+06	6.96033e+06	6.85374e+06	0.0260312	0.0629002	0.830287	0.445761	0.516651	0.936088	0.232656	0.48108	0.90077
Q05639	3.68711e+06	5.18214e+06	3.36295e+06	1.87608e+06	2.82688e+06	1.90712e+06	5.5919e+06	6.65339e+06	4.31189e+06	2.87426e+06	2.88419e+06	1.8143e+06	2.16261e+06	2.46842e+06	4.00533e+06	5.43363e+06	0.0304464	0.0703206	0.539933	0.0178739	0.0495855	0.454286	0.55292	0.73181	0.876111
Q15646-1	7.07072e+06	7.67436e+06	7.10353e+06	4.71666e+06	4.63347e+06	3.69015e+06	6.24261e+06	6.98482e+06	6.34146e+06	4.59202e+06	4.4279e+06	3.73937e+06	4.32044e+06	4.23643e+06	7.27769e+06	6.51484e+06	0.0146729	0.0407582	0.593656	0.00846132	0.0300998	0.650274	0.856066	0.919693	1.01983
P09914	5.4014e+06	5.72679e+06	6.21086e+06	7.9119e+06	4.82807e+06	4.2307e+06	7.2053e+06	8.18852e+06	6.93964e+06	5.28767e+06	3.69024e+06	3.73088e+06	5.44698e+06	4.17552e+06	5.77019e+06	7.4256e+06	0.793094	0.828697	0.943987	0.0257973	0.0643685	0.562314	0.313125	0.56792	1.3045
P16104	1.85127e+07	2.8161e+07	1.79164e+07	2.01569e+07	2.83438e+07	1.19239e+07	4.5696e+07	4.36094e+07	2.21685e+07	1.34436e+07	1.04955e+07	8.1938e+06	1.89569e+07	1.04954e+07	2.10599e+07	3.53507e+07	0.740165	0.788653	0.900143	0.017283	0.0487856	0.296895	0.128981	0.392614	1.8062
P04899-4	1.00149e+07	6.17887e+06	1.00903e+07	6.47428e+06	4.24542e+06	8.38544e+06	1.53512e+07	1.58116e+07	1.66371e+07	1.79403e+07	1.8219e+07	1.70734e+07	6.13121e+06	1.77374e+07	8.54712e+06	1.59245e+07	0.267131	0.360266	0.717342	0.0256468	0.0641171	1.11385	0.0320869	0.203858	0.345665
Q15365	2.00654e+07	1.21167e+07	2.18804e+07	2.28426e+07	1.45763e+07	2.51991e+07	1.4307e+07	1.736e+07	1.2906e+07	2.73667e+07	2.69277e+07	2.59833e+07	2.03201e+07	2.67529e+07	1.74567e+07	1.47445e+07	0.576102	0.643823	1.16403	0.0181339	0.0500916	1.81443	0.243569	0.489227	0.759546
P62701	1.69283e+07	1.91683e+07	1.83648e+07	2.6046e+07	2.95841e+07	2.59643e+07	2.25842e+07	1.93778e+07	2.51491e+07	2.52769e+07	2.06596e+07	3.08241e+07	2.71472e+07	2.52491e+07	1.81299e+07	2.22439e+07	0.00222209	0.0113629	1.49738	0.418282	0.495203	1.1351	0.604523	0.758475	1.07517
A6NCN2	NA	NA	NA	NA	NA	NA	NA	NA	1.51827e+06	NA	NA	67969.9	12663.4	22172.1	12663.4	62443.1	NA	NA	1	0.591717	0.653523	0.355077	0.42265	0.639702	0.571143
P62140	1.11106e+06	1.02232e+06	1.1031e+06	1.00691e+06	732168	783545	1.05728e+06	1.07015e+06	1.14273e+06	896571	637991	149082	832827	440158	1.07807e+06	1.08941e+06	0.107884	0.192396	0.772518	0.241095	0.341397	0.404031	0.365976	0.609577	1.89211
P78386	NA	NA	NA	NA	NA	NA	80951.2	77494.6	1.79663e+07	NA	NA	NA	12663.4	12663.4	12663.4	483042	NA	NA	1	0.181624	0.284982	0.026216	NA	NA	1
P02538	1.20337e+06	3.23054e+06	1.31712e+06	NA	NA	NA	1.66233e+06	2.79503e+06	247500	58502.2	48087.2	NA	12663.4	32904.2	1.72359e+06	1.04767e+06	0.00409007	0.0158667	0.00734714	0.0227012	0.0588638	0.0314069	0.185409	0.434644	0.384858
P43243	7.66408e+06	7.20361e+06	9.15727e+06	5.35609e+06	5.16897e+06	5.91585e+06	4.30161e+06	2.22202e+06	3.46776e+06	6.04316e+06	6.10617e+06	5.78412e+06	5.47129e+06	5.97618e+06	7.96634e+06	3.21225e+06	0.0178689	0.0469318	0.686801	0.0846657	0.16277	1.86043	0.148165	0.405019	0.915517
Q07666	1.99385e+07	1.94338e+07	1.99518e+07	1.68234e+07	1.63723e+07	1.73663e+07	1.16454e+07	1.35005e+07	1.12849e+07	1.90112e+07	1.83206e+07	1.96056e+07	1.68491e+07	1.89718e+07	1.97732e+07	1.2106e+07	0.00370971	0.0148169	0.852118	0.0085552	0.0300998	1.56714	0.0107328	0.130122	0.888113
P38159-1	3.24276e+07	2.96839e+07	3.18374e+07	4.62675e+07	4.08159e+07	4.73297e+07	4.23518e+07	3.85883e+07	4.69236e+07	3.06864e+07	3.03284e+07	4.48587e+07	4.47109e+07	3.46908e+07	3.12938e+07	4.24854e+07	0.00540792	0.0189628	1.42875	0.252621	0.355766	0.816535	0.178044	0.432978	1.28884
P36873-2	502933	NA	384066	NA	NA	NA	NA	NA	219997	NA	NA	NA	12663.4	12663.4	134738	32797.5	0.184093	0.276452	0.0939858	0.42265	0.495203	0.38611	NA	NA	1
P02533	8.87858e+06	1.74759e+07	1.36509e+07	144493	768490	NA	2.14379e+07	1.8729e+07	5.35842e+06	441018	403072	244564	112033	351623	1.28425e+07	1.29096e+07	0.054256	0.111825	0.00872362	0.0071552	0.0272278	0.0272374	0.439142	0.655422	0.318617
O75531	2.80551e+07	2.39906e+07	2.22908e+07	3.50781e+07	2.58344e+07	2.70121e+07	3.23281e+07	3.00686e+07	2.1703e+07	1.92891e+07	1.64307e+07	1.36451e+07	2.90356e+07	1.62923e+07	2.46638e+07	2.76315e+07	0.242926	0.333622	1.17726	0.0306194	0.0727421	0.589627	0.0139766	0.143972	1.78217
P08779	1.62008e+06	6.25768e+06	2.13774e+06	NA	NA	NA	2.24455e+06	4.69546e+06	109342	NA	NA	NA	12663.4	12663.4	2.78805e+06	1.04841e+06	0.00578498	0.0199737	0.00454204	0.0616254	0.126092	0.0120787	NA	NA	1
O00763	667511	615845	575613	810191	916120	720341	36573.9	100488	NA	1.33798e+06	1.18681e+06	646856	811632	1.00897e+06	618519	35970.5	0.038269	0.0846937	1.31222	0.02018	0.0542338	28.05	0.439213	0.655422	0.804414
Q9Y490	3.3985e+06	3.23431e+06	3.26383e+06	1.66792e+06	1.43711e+06	1.40929e+06	2.88998e+06	2.71881e+06	2.81253e+06	1.9442e+06	1.42796e+06	1.77096e+06	1.50045e+06	1.70041e+06	3.29811e+06	2.80623e+06	0.0025905	0.0125347	0.454943	0.0280115	0.0681717	0.605943	0.316762	0.570603	0.882403
P06748	1.87696e+07	1.85568e+07	1.9501e+07	1.5375e+07	1.56928e+07	1.67113e+07	1.11047e+07	8.94272e+06	6.77839e+06	1.4388e+07	1.17153e+07	9.08846e+06	1.59163e+07	1.15278e+07	1.89382e+07	8.76398e+06	0.00741444	0.0240613	0.840433	0.233054	0.334044	1.31536	0.131398	0.392614	1.38068
P19338	2.08511e+07	2.22593e+07	2.22305e+07	1.38319e+07	1.44247e+07	1.41458e+07	1.54931e+07	1.64575e+07	1.66607e+07	1.5141e+07	1.03178e+07	1.23658e+07	1.41321e+07	1.24544e+07	2.17702e+07	1.61957e+07	0.000306496	0.00464273	0.649147	0.136124	0.237941	0.768994	0.372045	0.61243	1.13471
Q7KZF4	5.14078e+06	5.22207e+06	5.3082e+06	9.72694e+06	7.98301e+06	8.95377e+06	5.97886e+06	6.46467e+06	5.23369e+06	1.15526e+07	1.2503e+07	1.54343e+07	8.85896e+06	1.30635e+07	5.22324e+06	5.87026e+06	0.0100722	0.0304193	1.69607	0.00246111	0.0144034	2.22538	0.0257667	0.181966	0.678144
P04259	82055.1	249916	114610	NA	NA	NA	208588	172235	NA	NA	NA	NA	12663.4	12663.4	132956	76910.8	0.0191304	0.0491925	0.0952453	0.184014	0.284982	0.164651	NA	NA	1
P31946	3.79327e+06	5.16791e+06	4.49525e+06	1.1449e+07	1.46195e+07	1.10173e+07	6.86337e+06	6.26361e+06	5.64555e+06	9.17064e+06	1.21071e+07	9.98258e+06	1.22628e+07	1.03489e+07	4.45001e+06	6.23768e+06	0.0012912	0.00787114	2.75569	0.00973995	0.0328056	1.6591	0.233304	0.48108	1.18494
P62937	1.03938e+07	1.06828e+07	9.47265e+06	1.22415e+07	1.27286e+07	1.16484e+07	1.67038e+07	1.42352e+07	1.24419e+07	7.99243e+06	7.20464e+06	7.55903e+06	1.21981e+07	7.57854e+06	1.01697e+07	1.43556e+07	0.0186211	0.0483721	1.19945	0.0104393	0.0347078	0.527916	0.000309897	0.02055	1.60956
P84243	4.16327e+06	4.45136e+06	3.9023e+06	1.78157e+06	2.92175e+06	2.80446e+06	6.60893e+06	6.79323e+06	6.81339e+06	281863	280187	252413	2.44399e+06	271144	4.16629e+06	6.73789e+06	0.0708687	0.139059	0.58661	4.45556e-05	0.00336079	0.0402416	0.00365641	0.0726863	9.01363
P46821	3.64521e+06	3.15057e+06	3.46282e+06	6.72774e+06	6.42446e+06	7.05634e+06	1.42203e+06	2.39219e+06	5.42965e+06	6.43053e+06	6.06713e+06	6.20434e+06	6.73124e+06	6.23221e+06	3.41335e+06	2.64338e+06	0.000470515	0.00498949	1.97204	0.158639	0.26927	2.35767	0.0857534	0.32264	1.08007
P26641-2	1.8804e+07	1.96285e+07	1.77828e+07	2.24041e+07	2.32016e+07	2.23855e+07	2.73531e+07	3.0337e+07	2.55006e+07	2.16945e+07	2.35822e+07	2.37044e+07	2.26606e+07	2.29749e+07	1.87232e+07	2.76595e+07	0.0120381	0.0349107	1.2103	0.0457228	0.098798	0.830636	0.690767	0.814337	0.986316
O00410-3	5.23452e+06	4.68829e+06	5.38744e+06	5.58245e+06	4.5099e+06	4.50977e+06	5.83768e+06	6.1727e+06	7.29314e+06	5.48936e+06	4.25346e+06	4.26987e+06	4.84227e+06	4.63689e+06	5.09438e+06	6.40536e+06	0.579934	0.647034	0.950511	0.0426008	0.0936201	0.723908	0.715118	0.83104	1.04429
Q16658	1.22883e+07	1.18284e+07	1.23518e+07	9.76002e+06	8.66713e+06	9.33817e+06	1.32121e+07	1.5346e+07	1.5591e+07	8.14451e+06	8.28427e+06	1.06478e+07	9.24406e+06	8.95626e+06	1.21539e+07	1.46762e+07	0.00825797	0.0259866	0.760583	0.0131863	0.0403296	0.610257	0.759927	0.860494	1.03213
P09913	8.22641e+06	8.23112e+06	8.89187e+06	6.92161e+06	6.13983e+06	7.42673e+06	7.99247e+06	7.77085e+06	7.58816e+06	4.39164e+06	4.89614e+06	5.2777e+06	6.80854e+06	4.84144e+06	8.44411e+06	7.78207e+06	0.0429094	0.0925362	0.806306	0.00841844	0.0300998	0.622128	0.0114894	0.130122	1.4063
P16152	5.08512e+06	4.7772e+06	5.11715e+06	7.95965e+06	6.42713e+06	6.44783e+06	8.43007e+06	7.20556e+06	7.26042e+06	5.94118e+06	4.7315e+06	6.62076e+06	6.90942e+06	5.70944e+06	4.99077e+06	7.61179e+06	0.03475	0.0785805	1.38444	0.0818355	0.15851	0.750078	0.199368	0.450064	1.21018
P12268	8.78651e+06	1.11943e+07	9.60821e+06	1.31724e+07	1.5321e+07	1.4712e+07	9.10479e+06	9.29103e+06	9.79268e+06	1.4344e+07	1.2766e+07	1.53577e+07	1.43728e+07	1.41151e+07	9.81337e+06	9.39172e+06	0.0151343	0.041611	1.46461	0.00904902	0.0309635	1.50293	0.810103	0.893472	1.01826
P27708	6.59484e+06	6.30873e+06	6.36016e+06	4.94829e+07	4.17289e+07	3.39982e+07	6.14539e+06	5.08164e+06	5.46072e+06	7.84473e+07	5.64038e+07	4.80493e+07	4.12524e+07	5.9684e+07	6.42005e+06	5.54542e+06	0.00299609	0.0134376	6.42556	0.00132386	0.0109898	10.7628	0.115599	0.373935	0.691181
Q04637-9	3.65152e+06	3.5523e+06	3.81284e+06	1.00082e+07	8.32176e+06	8.91938e+06	4.11105e+06	3.46015e+06	2.55963e+06	1.29008e+07	1.264e+07	1.00877e+07	9.05667e+06	1.18046e+07	3.67066e+06	3.31442e+06	0.0012681	0.00785293	2.46732	0.00335187	0.0168337	3.56159	0.0574959	0.26678	0.767214
P06737-1	1.44996e+06	2.12279e+06	2.13682e+06	1.00664e+06	2.04674e+06	2.56644e+06	3.17205e+06	2.64231e+06	2.31466e+06	3.10487e+06	2.72365e+06	2.67384e+06	1.74216e+06	2.82777e+06	1.8736e+06	2.68702e+06	0.830472	0.860623	0.929847	0.653507	0.710813	1.05238	0.225633	0.474994	0.616092
P22234	7.55492e+06	8.48212e+06	7.82464e+06	7.40073e+06	8.18873e+06	7.54566e+06	6.98609e+06	5.29719e+06	4.00802e+06	8.89983e+06	8.92764e+06	8.5791e+06	7.70423e+06	8.80076e+06	7.94449e+06	5.29342e+06	0.543062	0.612988	0.969757	0.0858612	0.164578	1.66258	0.0355598	0.214044	0.875405
Q15366-2	5.22946e+06	4.40987e+06	4.96552e+06	5.49226e+06	4.16804e+06	5.18311e+06	3.43132e+06	3.42652e+06	3.46013e+06	4.29284e+06	4.88151e+06	5.2763e+06	4.91388e+06	4.79965e+06	4.85605e+06	3.43929e+06	0.910853	0.929442	1.01191	0.0307823	0.0729947	1.39553	0.832143	0.908337	1.0238
P09493-10	1.37396e+06	1.10464e+06	1.37601e+06	917063	1.31406e+06	1.43938e+06	6.82257e+06	6.51156e+06	7.26037e+06	2.30205e+06	1.75822e+06	2.79516e+06	1.20152e+06	2.24491e+06	1.27822e+06	6.858e+06	0.717394	0.768637	0.939992	0.0109211	0.0356663	0.327342	0.0314196	0.202676	0.535219
P21589-1	6.74389e+06	5.18951e+06	4.70727e+06	9.94048e+06	8.9037e+06	7.42835e+06	7.46721e+06	1.15709e+07	1.06694e+07	9.17519e+06	9.31719e+06	7.58397e+06	8.69541e+06	8.65497e+06	5.48195e+06	9.73244e+06	0.030341	0.0703206	1.58619	0.492487	0.561723	0.889291	0.96766	0.98436	1.00467
Q13555-6	1.14651e+07	1.22159e+07	1.21495e+07	1.12654e+07	1.44722e+07	1.41595e+07	8.69083e+06	9.23325e+06	8.9799e+06	8.21333e+06	9.19696e+06	1.01148e+07	1.32163e+07	9.14197e+06	1.19386e+07	8.96525e+06	0.331365	0.430551	1.10702	0.781129	0.820567	1.01971	0.0241806	0.178164	1.44568
P14625	8.64946e+06	1.02819e+07	9.6945e+06	5.79851e+06	8.31086e+06	8.02278e+06	1.37803e+07	1.55673e+07	1.27566e+07	7.84983e+06	7.48437e+06	6.31003e+06	7.28499e+06	7.18371e+06	9.51763e+06	1.39873e+07	0.130566	0.222556	0.76542	0.00175335	0.0122337	0.513587	0.922039	0.952564	1.0141
Q92499	6.04289e+06	5.97179e+06	4.96648e+06	8.1357e+06	6.84676e+06	5.95883e+06	2.99723e+06	4.30311e+06	4.18475e+06	7.49093e+06	1.10065e+07	7.90004e+06	6.92384e+06	8.66838e+06	5.6381e+06	3.77912e+06	0.143783	0.238945	1.22805	0.00771931	0.0282094	2.29376	0.214819	0.466827	0.798747
P09493-5	202541	220091	183583	NA	NA	NA	271137	101659	1.2968e+06	NA	NA	NA	12663.4	12663.4	201519	329410	0.000358648	0.00464273	0.0628399	0.0480638	0.103165	0.0384428	NA	NA	1
P17096-3	2.79863e+07	2.36755e+07	2.33131e+07	3.75402e+07	3.28191e+07	3.1575e+07	5.25122e+07	4.40134e+07	4.42615e+07	1.9388e+07	1.55031e+07	1.662e+07	3.38835e+07	1.70947e+07	2.49047e+07	4.67689e+07	0.0176594	0.0465628	1.36053	0.000363945	0.00656029	0.365514	0.00155102	0.056746	1.98211
P10809	1.31938e+07	1.15976e+07	1.15883e+07	7.94727e+06	7.22281e+06	7.01005e+06	1.46392e+07	3.34281e+07	3.73873e+06	7.94652e+06	6.02411e+06	6.34106e+06	7.3827e+06	6.72064e+06	1.21037e+07	1.22307e+07	0.00107364	0.00717531	0.609953	0.447977	0.518288	0.549489	0.393011	0.630839	1.09851
P27487	2.21215e+07	3.13164e+07	2.64756e+07	5.24577e+06	4.46969e+06	4.0976e+06	5.34271e+07	7.40274e+07	3.1228e+07	6.44784e+06	6.87685e+06	8.68243e+06	4.58007e+06	7.2747e+06	2.63721e+07	4.98004e+07	0.000260056	0.00464273	0.173671	0.00980531	0.0329397	0.146077	0.0177318	0.158849	0.629589
Q14974	5.27013e+06	6.16293e+06	5.47577e+06	6.63744e+06	6.93141e+06	6.05061e+06	6.23522e+06	7.15793e+06	6.0211e+06	4.91414e+06	6.29935e+06	5.57363e+06	6.52941e+06	5.56707e+06	5.62364e+06	6.45315e+06	0.0748243	0.144758	1.16106	0.178711	0.284982	0.862691	0.143439	0.400496	1.17286
P49588-2	3.72678e+06	3.65975e+06	3.9163e+06	3.52422e+06	3.02382e+06	2.74489e+06	3.71591e+06	4.67311e+06	3.81404e+06	2.51855e+06	2.04531e+06	2.1269e+06	3.08116e+06	2.22102e+06	3.76606e+06	4.04593e+06	0.100911	0.183848	0.81814	0.00360268	0.0174716	0.548951	0.0284739	0.194909	1.38727
O00151	5.21835e+06	6.16954e+06	5.70328e+06	8.28667e+06	8.57519e+06	9.45731e+06	4.38816e+06	4.05463e+06	4.84812e+06	9.93288e+06	8.52992e+06	1.01089e+07	8.75919e+06	9.49674e+06	5.68377e+06	4.41844e+06	0.00263328	0.0126962	1.54109	0.000516933	0.00732795	2.14934	0.298908	0.553475	0.922336
Q9H0U4	3.40562e+07	3.60893e+07	3.53508e+07	3.43015e+07	3.73528e+07	3.60128e+07	3.63692e+07	3.19321e+07	3.27186e+07	3.49581e+07	3.58793e+07	3.38424e+07	3.58672e+07	3.48833e+07	3.51554e+07	3.3619e+07	0.544357	0.613936	1.02025	0.463587	0.532237	1.03761	0.411496	0.639702	1.02821
Q14247-1	4.5594e+06	5.12964e+06	4.84495e+06	8.1823e+06	9.54144e+06	9.84157e+06	3.98394e+06	5.81374e+06	5.12765e+06	1.3211e+07	1.74037e+07	1.68193e+07	9.15907e+06	1.56962e+07	4.83906e+06	4.91544e+06	0.0016825	0.00932653	1.89273	0.00151135	0.0111392	3.19325	0.00968878	0.12693	0.583521
P14866	7.32582e+06	8.30502e+06	8.33394e+06	7.2017e+06	8.15238e+06	8.68182e+06	7.07408e+06	6.74821e+06	6.54552e+06	8.63459e+06	8.45821e+06	7.60011e+06	7.9881e+06	8.21827e+06	7.97411e+06	6.7858e+06	0.981136	0.984783	1.00175	0.0218742	0.0574698	1.2111	0.698251	0.820426	0.971993
P08758	5.5522e+06	5.32011e+06	5.60093e+06	7.4901e+06	6.02074e+06	7.81338e+06	9.74656e+06	9.60125e+06	7.61265e+06	6.10661e+06	5.46397e+06	6.15753e+06	7.06305e+06	5.90072e+06	5.4897e+06	8.9311e+06	0.0840119	0.158735	1.2866	0.0202924	0.0544226	0.660693	0.142339	0.399544	1.19698
Q8IUE6	5.33021e+06	5.89936e+06	5.7661e+06	5.88202e+06	7.74658e+06	7.99906e+06	9.99006e+06	1.0957e+07	8.71779e+06	4.90292e+06	4.32466e+06	4.25459e+06	7.14318e+06	4.48492e+06	5.65992e+06	9.84514e+06	0.129626	0.221794	1.26206	0.0011287	0.0103264	0.455547	0.0258972	0.181966	1.59271
P62424	1.00667e+07	1.17507e+07	1.1227e+07	1.11961e+07	1.10405e+07	1.0505e+07	1.02979e+07	1.15036e+07	1.28673e+07	1.28515e+07	1.19746e+07	1.22089e+07	1.09098e+07	1.23395e+07	1.09919e+07	1.15086e+07	0.890965	0.913984	0.992536	0.394561	0.495203	1.0722	0.0128018	0.134119	0.88414
O60271	3.59215e+06	4.00727e+06	3.43297e+06	5.62617e+06	6.22492e+06	5.30162e+06	2.45963e+06	3.65499e+06	3.06876e+06	7.53425e+06	7.86026e+06	7.40365e+06	5.70495e+06	7.59698e+06	3.66965e+06	3.02162e+06	0.00254943	0.0124701	1.55463	0.0134717	0.0409693	2.51421	0.0160973	0.157205	0.75095
Q92900	2.29199e+06	2.31583e+06	2.0152e+06	3.14243e+06	3.4417e+06	3.16291e+06	2.00646e+06	2.19464e+06	1.81529e+06	5.37341e+06	4.8925e+06	6.15169e+06	3.2462e+06	5.44827e+06	2.20333e+06	1.99946e+06	0.00333565	0.0139416	1.47331	0.000379876	0.00656029	2.72487	0.00754494	0.111183	0.595822
P30044-1	7.26913e+06	7.60804e+06	6.41876e+06	7.92739e+06	7.96269e+06	6.76415e+06	8.50592e+06	9.50888e+06	6.65005e+06	8.09323e+06	8.63644e+06	6.42186e+06	7.53011e+06	7.65666e+06	7.08058e+06	8.13252e+06	0.451769	0.530799	1.06349	0.686784	0.740143	0.941486	0.882876	0.93022	0.983472
P61204	3.15289e+06	3.48122e+06	3.20363e+06	1.23919e+07	7.15883e+06	1.08404e+07	5.84784e+06	4.22266e+06	3.23507e+06	5.272e+06	3.94503e+06	1.83896e+07	9.87057e+06	7.25883e+06	3.27613e+06	4.3068e+06	0.0188877	0.0487541	3.01288	0.388098	0.494221	1.68543	0.590664	0.749364	1.3598
Q9UKM9-1	9.37834e+06	1.08876e+07	9.62506e+06	1.06262e+07	1.06334e+07	1.146e+07	1.73202e+07	1.71044e+07	1.46937e+07	1.44598e+07	1.39877e+07	1.56252e+07	1.08996e+07	1.4675e+07	9.94231e+06	1.63279e+07	0.175013	0.276337	1.09629	0.175257	0.284982	0.898766	0.00252957	0.0705131	0.742736
P62826	3.2029e+07	3.28255e+07	3.06098e+07	3.02996e+07	3.00143e+07	2.87795e+07	2.72928e+07	2.63067e+07	2.83698e+07	3.76286e+07	3.24848e+07	3.80267e+07	2.96904e+07	3.59553e+07	3.18081e+07	2.73101e+07	0.0599336	0.120942	0.933421	0.0197937	0.0535302	1.31656	0.0531805	0.264102	0.82576
P30101	6.17461e+06	6.94087e+06	7.37478e+06	7.31662e+06	6.53821e+06	7.30695e+06	7.78087e+06	9.60859e+06	8.8283e+06	5.08121e+06	5.591e+06	7.2368e+06	7.04426e+06	5.90202e+06	6.81173e+06	8.70673e+06	0.630831	0.69346	1.03414	0.0454624	0.0985511	0.67787	0.230279	0.480011	1.19353
P16615	4.90526e+06	5.41122e+06	4.93776e+06	4.07258e+06	3.79197e+06	3.63281e+06	5.6513e+06	6.33572e+06	6.23862e+06	4.81892e+06	4.6125e+06	5.09132e+06	3.82818e+06	4.83696e+06	5.07959e+06	6.06751e+06	0.00357333	0.0144599	0.75364	0.00879604	0.030515	0.79719	0.00637214	0.0979832	0.791444
P49368-1	5.1033e+06	4.64829e+06	4.25295e+06	6.23512e+06	4.73113e+06	5.44947e+06	6.72814e+06	6.35075e+06	6.5015e+06	5.36079e+06	5.47389e+06	5.92128e+06	5.43736e+06	5.58016e+06	4.65527e+06	6.52496e+06	0.190092	0.278057	1.168	0.0185934	0.0508167	0.855203	0.783998	0.873763	0.974408
P52292	3.23805e+06	2.92034e+06	3.1087e+06	2.94445e+06	2.66437e+06	2.73415e+06	2.33859e+06	2.66887e+06	2.49979e+06	2.2348e+06	2.01352e+06	2.77819e+06	2.77848e+06	2.32088e+06	3.08626e+06	2.49878e+06	0.068446	0.135079	0.900274	0.528811	0.595259	0.928805	0.190794	0.439116	1.19717
P23381	3.37454e+06	3.46745e+06	3.30231e+06	3.67934e+06	3.449e+06	3.54698e+06	3.7714e+06	3.80655e+06	4.49487e+06	2.9891e+06	2.66181e+06	5.53373e+06	3.55719e+06	3.53111e+06	3.38076e+06	4.01098e+06	0.100981	0.183848	1.05219	0.635447	0.692922	0.880362	0.977137	0.989723	1.00739
P05141	3.73474e+07	3.95207e+07	3.70284e+07	3.93434e+07	4.23251e+07	3.71743e+07	2.54483e+07	2.22289e+07	2.44674e+07	4.18138e+07	3.52921e+07	4.52833e+07	3.95583e+07	4.058e+07	3.79495e+07	2.40098e+07	0.401296	0.499309	1.04239	0.00746384	0.0276271	1.69014	0.777735	0.870701	0.974823
P12236	3.66558e+06	3.58672e+06	2.82275e+06	2.85957e+06	2.65537e+06	2.39143e+06	2.86596e+06	2.79361e+06	2.51225e+06	3.09943e+06	3.04703e+06	3.61753e+06	2.62842e+06	3.24482e+06	3.33558e+06	2.71957e+06	0.0854898	0.160964	0.787994	0.0651338	0.131904	1.19314	0.0490572	0.259558	0.810036
P62820	5.45404e+06	5.61343e+06	5.91408e+06	4.35974e+06	5.40096e+06	5.71017e+06	6.39993e+06	6.58122e+06	7.16036e+06	8.15841e+06	6.62507e+06	6.90332e+06	5.12303e+06	7.19921e+06	5.65733e+06	6.70613e+06	0.351413	0.449249	0.905556	0.396459	0.495203	1.07353	0.0336321	0.21004	0.71161
O60716-1	4.28532e+06	4.73487e+06	3.97625e+06	6.15561e+06	4.96395e+06	5.53776e+06	5.16026e+06	6.60056e+06	3.73183e+06	4.50931e+06	4.90856e+06	4.91428e+06	5.53109e+06	4.77355e+06	4.32104e+06	5.02796e+06	0.0388869	0.0855005	1.28004	0.784504	0.823442	0.949401	0.126308	0.388504	1.1587
O14578-4	5.47238e+06	5.37101e+06	5.98344e+06	2.6211e+07	2.80284e+07	2.45094e+07	6.6743e+06	5.86953e+06	7.01488e+06	2.30102e+07	2.88513e+07	2.23418e+07	2.62103e+07	2.45698e+07	5.60266e+06	6.50144e+06	8.77889e-06	0.00187969	4.67818	0.000385586	0.00656029	3.77913	0.524813	0.718894	1.06677
Q15029	3.84996e+06	2.80881e+06	3.47352e+06	2.09004e+06	1.62026e+06	1.67161e+06	2.53363e+06	2.51228e+06	1.89385e+06	2.07295e+06	2.15102e+06	2.49735e+06	1.78221e+06	2.23308e+06	3.34901e+06	2.2929e+06	0.00717243	0.0234972	0.53216	0.826414	0.859044	0.973911	0.0907251	0.330788	0.798093
P23396	9.8179e+06	9.03484e+06	9.68356e+06	9.98513e+06	8.82846e+06	9.36224e+06	1.06317e+07	1.03881e+07	1.01437e+07	1.40996e+07	1.24116e+07	1.16552e+07	9.38007e+06	1.26819e+07	9.50586e+06	1.03859e+07	0.777984	0.814801	0.986767	0.0631857	0.128971	1.22107	0.0152789	0.152933	0.739642
P13010	9.78537e+06	9.43533e+06	9.09751e+06	4.84855e+06	4.82716e+06	4.28834e+06	2.9954e+06	4.84421e+06	4.44327e+06	4.27548e+06	5.43767e+06	5.70287e+06	4.64727e+06	5.09914e+06	9.43523e+06	4.00983e+06	0.000552321	0.00540314	0.492544	0.250967	0.354209	1.27166	0.417674	0.639702	0.911382
P55795	413688	505509	414558	NA	NA	NA	701273	500133	711602	NA	NA	NA	12663.4	12663.4	442584	629607	0.000349639	0.00464273	0.0286125	0.000868377	0.00933506	0.0201132	NA	NA	1
P50991	3.25825e+06	2.4065e+06	3.06703e+06	1.06151e+07	1.14226e+07	1.19274e+07	5.09973e+06	4.7937e+06	5.26462e+06	1.4818e+07	2.18416e+07	1.95315e+07	1.13086e+07	1.849e+07	2.88644e+06	5.04888e+06	0.00188401	0.0100134	3.91785	0.00557524	0.0233509	3.6622	0.0416312	0.237477	0.611608
P18124	8.261e+06	9.33926e+06	8.77841e+06	9.17884e+06	9.00149e+06	9.06599e+06	1.14565e+07	9.38066e+06	1.00444e+07	1.0428e+07	8.46098e+06	9.86669e+06	9.08181e+06	9.54841e+06	8.78187e+06	1.02582e+07	0.443782	0.523694	1.03415	0.45023	0.519961	0.930811	0.507411	0.712371	0.951134
P23526-1	2.16952e+07	1.99483e+07	2.04464e+07	2.78189e+07	2.54073e+07	2.60297e+07	3.02074e+07	2.96431e+07	2.92666e+07	2.46111e+07	2.42917e+07	2.53902e+07	2.63991e+07	2.47601e+07	2.06838e+07	2.97032e+07	0.00275744	0.0129255	1.27632	0.000615376	0.0079453	0.833583	0.126694	0.388504	1.0662
Q15084-2	4.17636e+06	4.08574e+06	4.45469e+06	2.91936e+06	3.50004e+06	2.65342e+06	4.26321e+06	5.19794e+06	4.29244e+06	2.20303e+06	2.85418e+06	2.39411e+06	3.00415e+06	2.46916e+06	4.23606e+06	4.56482e+06	0.0411159	0.0895266	0.709186	0.0038942	0.0182012	0.540909	0.153549	0.408385	1.21667
P08174-7	1.9221e+07	2.5934e+07	2.52833e+07	2.41148e+07	3.07819e+07	2.71437e+07	3.07045e+07	3.97001e+07	3.72082e+07	4.25399e+07	4.13489e+07	2.62318e+07	2.72113e+07	3.58671e+07	2.32716e+07	3.56624e+07	0.264852	0.357908	1.16929	0.975969	0.980568	1.00574	0.213363	0.466827	0.758671
P04792	7.72257e+06	7.94295e+06	7.43434e+06	1.39276e+07	1.47197e+07	1.37444e+07	1.1996e+07	1.10805e+07	1.15823e+07	1.07836e+07	9.4268e+06	1.24787e+07	1.41243e+07	1.08251e+07	7.69713e+06	1.15469e+07	3.03665e-05	0.00241146	1.83501	0.513605	0.581184	0.937494	0.0732196	0.299946	1.30477
P26038	7.03686e+06	8.65619e+06	7.97954e+06	6.3599e+06	6.8442e+06	6.91366e+06	1.00853e+07	1.06971e+07	1.08899e+07	9.25507e+06	1.01523e+07	9.77577e+06	6.70132e+06	9.72071e+06	7.86251e+06	1.05518e+07	0.101511	0.184193	0.852313	0.0832655	0.160797	0.921238	0.000587082	0.0335191	0.689385
Q07955-1	1.10106e+07	1.17427e+07	1.1646e+07	1.18258e+07	1.23529e+07	1.17682e+07	1.02801e+07	1.00833e+07	8.46048e+06	1.43226e+07	1.33826e+07	1.28186e+07	1.19795e+07	1.34938e+07	1.14618e+07	9.57191e+06	0.162314	0.259904	1.04517	0.01599	0.04594	1.40973	0.0479218	0.258166	0.887776
Q9BRT6	5.14146e+06	6.97041e+06	5.36276e+06	6.97788e+06	8.70626e+06	6.51503e+06	1.28883e+07	8.19861e+06	5.64248e+06	1.04877e+07	6.12344e+06	4.53107e+06	7.34216e+06	6.62662e+06	5.77091e+06	8.41657e+06	0.136516	0.229795	1.27227	0.523539	0.591389	0.78733	0.725054	0.833806	1.10798
P29401-2	2.41312e+06	2.16437e+06	2.0668e+06	1.6033e+06	1.75622e+06	2.37117e+06	2.47631e+06	2.39759e+06	2.26481e+06	4.55871e+06	3.90078e+06	4.06629e+06	1.88301e+06	4.16611e+06	2.21005e+06	2.37796e+06	0.308408	0.405801	0.85202	0.0015008	0.0111392	1.75197	0.0123646	0.132514	0.451983
O00148	7.39124e+06	8.15132e+06	6.2879e+06	4.784e+06	5.44624e+06	4.40781e+06	5.98167e+06	5.1059e+06	4.02652e+06	5.6184e+06	5.64295e+06	5.7106e+06	4.86075e+06	5.65718e+06	7.23575e+06	4.97288e+06	0.0164137	0.0444057	0.671769	0.378825	0.484325	1.13761	0.131852	0.392614	0.859218
Q15058	4.65955e+06	5.30358e+06	5.80601e+06	2.80321e+06	3.20262e+06	2.92077e+06	5.00616e+06	5.96777e+06	5.29355e+06	2.75647e+06	2.35301e+06	2.3354e+06	2.97089e+06	2.47426e+06	5.23517e+06	5.40781e+06	0.00331802	0.0139416	0.567487	0.000479678	0.00711229	0.457535	0.0575494	0.26678	1.20072
P07195	4.25013e+06	4.9467e+06	4.78836e+06	4.71758e+06	6.9198e+06	6.52017e+06	4.08068e+06	4.05232e+06	3.56828e+06	4.837e+06	4.91308e+06	4.95351e+06	5.97068e+06	4.90096e+06	4.65195e+06	3.89312e+06	0.160015	0.258089	1.28348	0.0313632	0.0738293	1.25888	0.238747	0.484355	1.21827
Q06210-1	3.00875e+06	3.93143e+06	3.69602e+06	2.43729e+06	2.46782e+06	2.58768e+06	2.74144e+06	3.07534e+06	4.04229e+06	2.31556e+06	3.06586e+06	3.06117e+06	2.49676e+06	2.79061e+06	3.52282e+06	3.24215e+06	0.0450852	0.0963055	0.70874	0.371125	0.477319	0.860726	0.3551	0.599495	0.894703
P49411	6.80915e+06	5.60864e+06	5.48327e+06	4.47512e+06	4.71562e+06	4.85176e+06	4.39008e+06	5.16826e+06	4.47752e+06	5.08338e+06	4.94586e+06	4.81032e+06	4.67823e+06	4.94526e+06	5.93832e+06	4.66607e+06	0.0612422	0.123214	0.787803	0.377506	0.483598	1.05983	0.133549	0.39279	0.946001
P23588	2.01301e+06	1.67805e+06	2.20651e+06	3.45551e+06	3.42087e+06	3.66246e+06	919140	802035	2.84076e+06	4.79372e+06	6.33025e+06	8.46212e+06	3.51135e+06	6.3561e+06	1.95338e+06	1.27939e+06	0.0136501	0.0385436	1.79758	0.0420624	0.092753	4.96807	0.0663614	0.286821	0.552438
Q99873	4.1915e+06	2.72529e+06	3.10113e+06	3.21413e+06	3.06609e+06	3.73044e+06	2.28179e+06	2.28734e+06	2.06791e+06	4.30906e+06	6.06441e+06	3.95164e+06	3.32508e+06	4.69155e+06	3.28423e+06	2.20993e+06	0.935792	0.950579	1.01244	0.0232151	0.0594837	2.12294	0.102601	0.352779	0.708739
P38919	1.86484e+06	1.8943e+06	1.65039e+06	1.26438e+06	1.16095e+06	977687	1.01977e+06	1.70551e+06	1.43604e+06	1.67328e+06	1.7355e+06	1.48338e+06	1.12797e+06	1.6271e+06	1.79981e+06	1.35677e+06	0.0108193	0.0319932	0.626716	0.353202	0.457461	1.19925	0.0209622	0.163601	0.693238
Q8TAQ2	4.49109e+06	4.58281e+06	3.83814e+06	1.51458e+06	1.34032e+06	1.32783e+06	929273	1.19956e+06	806438	697677	682475	868738	1.39171e+06	745092	4.29076e+06	965113	0.000142774	0.00377932	0.324349	0.147766	0.253145	0.772025	0.00508822	0.0805761	1.86783
O43175	5.60575e+06	5.45532e+06	5.85008e+06	6.27239e+06	6.18372e+06	6.27169e+06	5.72264e+06	5.77721e+06	6.51409e+06	3.91081e+06	3.76676e+06	5.01524e+06	6.24246e+06	4.19607e+06	5.63472e+06	5.99408e+06	0.0317222	0.0725846	1.10786	0.0405271	0.0896741	0.700035	0.0471627	0.256613	1.48769
Q15942	4.57791e+06	5.44054e+06	6.40202e+06	6.02273e+06	8.79119e+06	9.23296e+06	5.4521e+06	6.2248e+06	6.50938e+06	7.21391e+06	7.81171e+06	8.08683e+06	7.8776e+06	7.69541e+06	5.42261e+06	6.04519e+06	0.0947259	0.174994	1.45273	0.0252686	0.0634421	1.27298	0.880387	0.92852	1.02368
A6NHR9-1	3.41023e+06	3.3365e+06	3.24185e+06	1.63635e+06	1.18141e+06	662339	1.61438e+06	2.06197e+06	1.40081e+06	1.21228e+06	1.17174e+06	722885	1.08589e+06	1.00887e+06	3.32881e+06	1.67066e+06	0.051069	0.106723	0.326209	0.0752408	0.148866	0.603872	0.827591	0.905588	1.07635
P61981	1.58374e+06	2.87983e+06	1.54795e+06	2.27921e+06	1.87724e+06	2.01978e+06	2.71875e+06	2.0449e+06	3.8305e+06	1.97043e+06	1.31175e+06	2.12718e+06	2.05212e+06	1.76498e+06	1.91838e+06	2.77182e+06	0.776022	0.813377	1.06971	0.130196	0.230331	0.636757	0.427194	0.64474	1.16269
P15311	440037	1.03899e+06	1.18806e+06	340892	1.28473e+06	372811	1.88839e+06	1.38002e+06	1.2242e+06	2.21813e+06	2.20374e+06	2.33881e+06	546562	2.25275e+06	815916	1.47212e+06	0.494904	0.573494	0.669876	0.0782335	0.153277	1.53028	0.0802138	0.310905	0.24262
Q14258	2.56138e+06	2.36727e+06	1.82726e+06	2.75904e+06	2.73781e+06	2.52578e+06	1.43374e+06	1.44935e+06	1.35739e+06	2.54177e+06	2.48077e+06	2.77172e+06	2.6721e+06	2.59512e+06	2.22933e+06	1.41292e+06	0.212312	0.299313	1.19861	0.000350722	0.00646331	1.83671	0.543306	0.72692	1.02966
P17987	5.49454e+06	4.49782e+06	5.50064e+06	3.64637e+06	3.76473e+06	3.3216e+06	7.69951e+06	6.72563e+06	7.71572e+06	5.05728e+06	5.05508e+06	4.54526e+06	3.57257e+06	4.87979e+06	5.14181e+06	7.36531e+06	0.0159195	0.0431552	0.694809	0.00251743	0.0144271	0.662537	0.00384657	0.0726863	0.732116
P0C0S5	2.40108e+07	2.56223e+07	2.62043e+07	3.53975e+07	3.2497e+07	3.01563e+07	4.93111e+07	4.66456e+07	4.28327e+07	2.19713e+07	1.91776e+07	2.22937e+07	3.26136e+07	2.10997e+07	2.52619e+07	4.6186e+07	0.0152204	0.0416786	1.29102	0.000277486	0.00567036	0.456843	0.00284675	0.0705131	1.54568
P42224-1	8.32344e+06	8.49386e+06	7.49371e+06	4.82017e+06	4.98192e+06	4.49813e+06	7.25856e+06	8.38569e+06	9.15731e+06	3.86824e+06	5.39478e+06	6.16331e+06	4.76245e+06	5.04778e+06	8.09161e+06	8.22973e+06	0.000572714	0.00548343	0.588566	0.0527621	0.111579	0.613359	0.718186	0.833459	0.943474
Q92734	6.45306e+06	7.27332e+06	6.5908e+06	2.49782e+07	2.38531e+07	2.47367e+07	6.34144e+06	7.12866e+06	6.96158e+06	2.87536e+07	3.02837e+07	3.09016e+07	2.45178e+07	2.99659e+07	6.7631e+06	6.80197e+06	0.000196981	0.00445779	3.62524	2.34764e-05	0.00264227	4.40548	0.00260197	0.0705131	0.818191
O43143	5.89771e+06	6.27398e+06	5.68898e+06	5.71769e+06	5.67169e+06	5.20737e+06	3.42036e+06	4.26327e+06	3.66902e+06	7.08903e+06	7.99146e+06	6.18793e+06	5.52735e+06	7.05103e+06	5.94868e+06	3.76809e+06	0.15058	0.246519	0.929174	0.00329302	0.0167905	1.87125	0.0652454	0.286821	0.783907
Q13200	2.56152e+06	2.04043e+07	3.49502e+06	1.80172e+06	3.31094e+06	2.87109e+06	1.86982e+07	4.45624e+06	3.39286e+06	3.35025e+06	3.79814e+06	2.67119e+06	2.57768e+06	3.2393e+06	5.67401e+06	6.56314e+06	0.34657	0.445166	0.454295	0.31276	0.41551	0.49356	0.354165	0.599312	0.795751
Q99832	2.75111e+06	2.74121e+06	2.7048e+06	2.85088e+06	2.57469e+06	2.76429e+06	3.68584e+06	4.07608e+06	3.38898e+06	3.60144e+06	2.76787e+06	3.39776e+06	2.72749e+06	3.23548e+06	2.7323e+06	3.70637e+06	0.959072	0.967674	0.99824	0.2398	0.340463	0.87295	0.154732	0.408385	0.842994
Q99729-3	9.60556e+06	5.87901e+06	8.49534e+06	8.09529e+06	5.66691e+06	8.0326e+06	1.06376e+07	1.22705e+07	1.17743e+07	9.21083e+06	1.01675e+07	1.07549e+07	7.16932e+06	1.0024e+07	7.82833e+06	1.15402e+07	0.666503	0.725043	0.915818	0.086067	0.164728	0.868613	0.0895886	0.32919	0.715217
P32119	1.25831e+07	1.5567e+07	1.32262e+07	1.68043e+07	1.87646e+07	1.74768e+07	9.41616e+06	9.65629e+06	8.26924e+06	2.10376e+07	1.99352e+07	1.99334e+07	1.76633e+07	2.02955e+07	1.37344e+07	9.0932e+06	0.0405888	0.0886648	1.28607	0.00133751	0.0109898	2.23194	0.0305886	0.201581	0.870309
Q9Y262	1.90107e+06	887014	1.55541e+06	3.63708e+06	3.03758e+06	2.92702e+06	951133	973898	560413	3.12106e+06	3.54889e+06	4.08628e+06	3.18592e+06	3.56375e+06	1.37908e+06	803688	0.0570045	0.116072	2.31017	0.00664522	0.0259768	4.43425	0.337867	0.585256	0.89398
P02786	7.89916e+06	6.93134e+06	7.12111e+06	9.4779e+06	6.20949e+06	7.30185e+06	5.85588e+06	6.25506e+06	8.91112e+06	3.66808e+06	3.7739e+06	7.56726e+06	7.54629e+06	4.714e+06	7.30548e+06	6.88523e+06	0.821943	0.853556	1.03296	0.252549	0.355766	0.684653	0.175872	0.432978	1.60083
Q9Y6M1	2.15607e+06	1.87464e+06	1.90767e+06	5.09607e+06	4.82294e+06	4.95637e+06	2.13543e+06	2.08306e+06	2.38128e+06	6.10826e+06	6.24914e+06	5.98327e+06	4.9572e+06	6.11259e+06	1.97558e+06	2.19617e+06	0.000809411	0.00624679	2.50924	0.000705703	0.0083519	2.7833	0.000643756	0.0341513	0.810982
Q06323	3.26227e+06	2.78583e+06	3.24203e+06	3.83894e+06	3.17132e+06	3.65138e+06	2.74974e+06	2.36899e+06	3.7171e+06	5.51295e+06	4.40575e+06	6.1688e+06	3.54244e+06	5.31131e+06	3.08861e+06	2.89303e+06	0.15053	0.246519	1.14693	0.0243975	0.0620764	1.8359	0.0344391	0.211213	0.666962
O14879	5.83684e+06	5.5183e+06	5.47739e+06	6.18419e+06	5.99043e+06	6.60894e+06	6.02285e+06	6.06034e+06	5.17596e+06	5.1822e+06	4.63491e+06	4.43183e+06	6.25592e+06	4.73929e+06	5.60857e+06	5.73804e+06	0.0422947	0.091503	1.11542	0.0517893	0.110063	0.825943	0.0113166	0.130122	1.32001
P63010-2	2.71661e+06	2.95282e+06	2.89617e+06	2.22411e+06	2.42323e+06	2.24336e+06	2.68037e+06	2.98401e+06	3.1893e+06	2.70954e+06	3.01066e+06	3.08404e+06	2.29518e+06	2.93017e+06	2.8534e+06	2.94372e+06	0.00430113	0.0162905	0.804368	0.946495	0.959889	0.995397	0.00982348	0.127106	0.783293
P61106	3.77558e+06	4.76458e+06	4.51273e+06	3.28061e+06	4.4563e+06	3.82154e+06	3.32519e+06	2.76356e+06	3.87475e+06	3.41026e+06	3.35787e+06	4.15261e+06	3.82287e+06	3.62291e+06	4.32995e+06	3.28985e+06	0.334907	0.434044	0.88289	0.469011	0.537799	1.10124	0.657369	0.791522	1.05519
Q15323	2.23923e+06	3.56169e+06	3.42424e+06	4.15864e+06	4.00635e+06	3.48335e+06	1.06865e+07	9.7523e+06	2.74944e+08	2.19896e+06	5.32801e+06	2.93868e+06	3.87168e+06	3.25321e+06	3.01143e+06	3.06005e+07	0.226994	0.316572	1.28566	0.172403	0.284982	0.106312	0.575431	0.744001	1.19011
Q07020	2.34311e+07	2.84015e+07	2.62468e+07	2.37884e+07	2.60848e+07	2.91742e+07	2.65808e+07	1.84612e+07	2.89209e+07	1.72022e+07	1.18665e+07	1.84663e+07	2.62573e+07	1.55631e+07	2.5946e+07	2.4211e+07	0.890386	0.913984	1.012	0.0853847	0.163908	0.642808	0.0459886	0.255387	1.68716
O43809	6.2235e+06	7.54838e+06	6.56443e+06	4.30976e+06	5.85604e+06	4.77282e+06	2.38302e+06	1.89123e+06	2.22421e+06	6.20943e+06	4.80574e+06	6.42697e+06	4.93868e+06	5.76686e+06	6.75609e+06	2.15617e+06	0.0523266	0.108345	0.730996	0.00141172	0.0111392	2.67459	0.294399	0.548958	0.856389
Q92764	3.52097e+06	3.68125e+06	3.21021e+06	4.4636e+06	4.56309e+06	4.41716e+06	8.75555e+06	8.02697e+06	2.58735e+07	7.04176e+06	5.96169e+06	4.61486e+06	4.48087e+06	5.78633e+06	3.46522e+06	1.22057e+07	0.0191896	0.0491968	1.2931	0.177549	0.284982	0.474067	0.172243	0.427987	0.774389
Q07157	1.27462e+06	1.08964e+06	1.14283e+06	6.89107e+06	5.65844e+06	5.88303e+06	1.8978e+06	2.15529e+06	1.46522e+06	7.15313e+06	7.92319e+06	7.01438e+06	6.12155e+06	7.35295e+06	1.16649e+06	1.81643e+06	4.30488e-05	0.00259029	5.24784	0.00336586	0.0168337	4.04802	0.0731218	0.299946	0.83253
P49023-3	5.51969e+06	5.26939e+06	5.579e+06	7.36452e+06	6.52283e+06	7.48957e+06	5.44979e+06	5.7881e+06	5.40234e+06	8.37002e+06	8.3234e+06	9.67218e+06	7.11234e+06	8.76699e+06	5.45436e+06	5.54412e+06	0.0154386	0.0420971	1.30397	0.00467982	0.020604	1.58131	0.0340499	0.21004	0.811264
Q86UP2-1	5.67947e+06	6.13613e+06	5.51846e+06	4.6558e+06	3.61559e+06	3.58549e+06	5.32153e+06	4.30875e+06	3.25364e+06	3.75055e+06	4.26053e+06	3.82618e+06	3.9226e+06	3.9395e+06	5.77218e+06	4.20971e+06	0.0335288	0.0762017	0.679569	0.692425	0.744977	0.935813	0.966705	0.984332	0.995709
P61586	4.27815e+06	5.09964e+06	3.81719e+06	4.54926e+06	6.73722e+06	3.9027e+06	7.08556e+06	3.58703e+06	4.16208e+06	7.59241e+06	4.81536e+06	4.53615e+06	4.92715e+06	5.49413e+06	4.36697e+06	4.72941e+06	0.556875	0.625737	1.12828	0.600783	0.661272	1.16169	0.660466	0.793607	0.896803
Q99623	7.1348e+06	6.28114e+06	5.3801e+06	5.76537e+06	5.1361e+06	5.15928e+06	8.23678e+06	8.36183e+06	4.56842e+06	5.28625e+06	5.25214e+06	5.25325e+06	5.34585e+06	5.26386e+06	6.22401e+06	6.80156e+06	0.19519	0.282733	0.858907	0.326758	0.43056	0.773919	0.722404	0.833806	1.01558
Q13151	4.76809e+06	5.57637e+06	5.41833e+06	4.5554e+06	5.06021e+06	5.31814e+06	5.2181e+06	3.51113e+06	5.24252e+06	4.72807e+06	4.03108e+06	5.71647e+06	4.96766e+06	4.77615e+06	5.24228e+06	4.57966e+06	0.462814	0.54142	0.947614	0.814471	0.849368	1.04291	0.747879	0.853292	1.0401
Q9Y3I0	4.15612e+06	3.92455e+06	4.01513e+06	3.17263e+06	4.05644e+06	3.58304e+06	3.11735e+06	3.37875e+06	2.55359e+06	4.82115e+06	4.21438e+06	3.64947e+06	3.58596e+06	4.20118e+06	4.03081e+06	2.99616e+06	0.237463	0.328122	0.889637	0.0432496	0.0947233	1.40219	0.214847	0.466827	0.85356
P16403	503797	667098	812462	454141	516890	839022	987213	1.07177e+06	964009	499123	570511	550133	581819	539072	648758	1.00662e+06	0.666012	0.725043	0.896819	0.000335059	0.00641639	0.535528	0.725291	0.833806	1.0793
P46779	1.43703e+07	1.53044e+07	1.34648e+07	2.49344e+07	2.86493e+07	2.70866e+07	2.0263e+07	1.37226e+07	1.67446e+07	2.09194e+07	1.28886e+07	1.89671e+07	2.68466e+07	1.72287e+07	1.43602e+07	1.66983e+07	0.00034785	0.00464273	1.86952	0.875063	0.902343	1.03176	0.0864141	0.323737	1.55825
P18085	8.54169e+06	8.72351e+06	8.01498e+06	5.10967e+06	4.3057e+06	5.39179e+06	1.16804e+07	1.07836e+07	7.16041e+06	7.86931e+06	7.53738e+06	5.50028e+06	4.91349e+06	6.8841e+06	8.4213e+06	9.66167e+06	0.00855546	0.0267358	0.58346	0.153199	0.261758	0.712517	0.0761597	0.307245	0.713744
P43490	4.96136e+06	4.59655e+06	4.69108e+06	5.54064e+06	9.44221e+06	7.97436e+06	4.44833e+06	4.76463e+06	4.65835e+06	4.51701e+06	4.79599e+06	5.02866e+06	7.47211e+06	4.77596e+06	4.74718e+06	4.62189e+06	0.099195	0.181701	1.57401	0.433655	0.504432	1.03333	0.0993212	0.347788	1.56453
P16402	2.38861e+07	2.35007e+07	2.80148e+07	3.06383e+07	2.85001e+07	3.34227e+07	2.71825e+07	2.99011e+07	3.01836e+07	1.70198e+07	1.84537e+07	2.10813e+07	3.07882e+07	1.87778e+07	2.50537e+07	2.90569e+07	0.0488824	0.102795	1.22889	0.00808025	0.0291975	0.646244	0.00410008	0.0726863	1.6396
P62280	9.98073e+06	9.937e+06	7.86286e+06	9.93328e+06	9.7433e+06	1.06537e+07	1.32686e+07	1.08129e+07	1.15423e+07	1.16727e+07	8.16905e+06	1.0259e+07	1.01026e+07	9.92696e+06	9.20448e+06	1.1831e+07	0.360717	0.457677	1.09757	0.235913	0.337019	0.839066	0.884115	0.930601	1.01769
P23921	1.19545e+06	1.70889e+06	1.47653e+06	1.02098e+06	2.17606e+06	1.86693e+06	1.88733e+06	2.45427e+06	1.90287e+06	4.72802e+06	6.7311e+06	5.08988e+06	1.60672e+06	5.45118e+06	1.44487e+06	2.06567e+06	0.705312	0.759307	1.11201	0.0025499	0.0144271	2.63895	0.0197192	0.162611	0.294746
P22087	5.73507e+06	6.42419e+06	6.44698e+06	4.25707e+06	4.31751e+06	4.68002e+06	9.24474e+06	9.02807e+06	8.36163e+06	4.61596e+06	4.43284e+06	4.97695e+06	4.41432e+06	4.66985e+06	6.19305e+06	8.87007e+06	0.00279482	0.0130113	0.712787	0.0001587	0.00487436	0.526472	0.280118	0.530723	0.945282
Q15437	817504	1.07164e+06	977114	2.76479e+06	2.88761e+06	2.52234e+06	1.93401e+06	542954	3.36849e+06	3.16979e+06	3.63958e+06	3.61916e+06	2.72062e+06	3.46921e+06	949499	1.52365e+06	0.00140771	0.00826267	2.86533	0.266708	0.368761	2.2769	0.0161502	0.157205	0.784221
P17858-2	2.32745e+06	2.69516e+06	2.89974e+06	1.88064e+06	3.20979e+06	2.05583e+06	3.57344e+06	4.78919e+06	3.5067e+06	2.7697e+06	3.39738e+06	4.28767e+06	2.31521e+06	3.42978e+06	2.62992e+06	3.91516e+06	0.531967	0.603787	0.880336	0.460855	0.52986	0.876026	0.136844	0.395102	0.675032
P46781	2.17411e+07	2.43028e+07	2.17872e+07	2.03363e+07	2.3829e+07	2.23159e+07	2.78747e+07	2.18214e+07	2.36076e+07	2.46737e+07	1.6808e+07	2.18669e+07	2.21138e+07	2.08535e+07	2.25794e+07	2.43061e+07	0.742115	0.790106	0.979379	0.32821	0.431591	0.857955	0.668257	0.799347	1.06044
Q9UL46	1.13104e+06	997948	843563	966629	594885	444045	741091	636434	913115	1.1479e+06	796012	1.3003e+06	634415	1.05915e+06	983786	755179	0.183789	0.276452	0.644871	0.142146	0.245746	1.40251	0.142721	0.399544	0.598986
Q9Y281-1	869103	1.04277e+06	888989	980190	775748	1.12004e+06	1.85373e+06	1.70446e+06	1.77271e+06	1.00711e+06	1.02205e+06	1.15055e+06	947884	1.058e+06	930505	1.77592e+06	0.888629	0.913984	1.01868	0.00133305	0.0109898	0.595745	0.420495	0.639702	0.895925
P29692-2	5.0237e+06	5.29077e+06	5.63357e+06	7.78176e+06	7.62859e+06	8.51663e+06	5.91883e+06	5.98726e+06	6.08427e+06	7.7049e+06	7.79484e+06	8.52503e+06	7.96642e+06	8e+06	5.31017e+06	5.9964e+06	0.00102501	0.00705999	1.50022	0.00881265	0.030515	1.33413	0.932394	0.958595	0.995802
P46776	9.74791e+06	1.00744e+07	8.9608e+06	1.02414e+07	9.40865e+06	8.12553e+06	1.75848e+07	1.28297e+07	1.31733e+07	1.10647e+07	7.71468e+06	8.51438e+06	9.21677e+06	8.99092e+06	9.58279e+06	1.43775e+07	0.644023	0.705135	0.961804	0.0336851	0.0781605	0.625348	0.856415	0.919693	1.02512
Q13557-11	309437	503069	548939	569017	889787	343901	950696	843976	320487	1.0889e+06	1.0113e+06	661924	558403	899966	440461	635908	0.514945	0.590006	1.26777	0.430415	0.501115	1.41525	0.222928	0.474952	0.620471
P78371-1	4.75628e+06	4.69808e+06	4.39841e+06	5.58678e+06	5.49826e+06	5.68748e+06	5.63642e+06	5.65774e+06	5.19661e+06	3.19777e+06	3.95484e+06	5.57631e+06	5.59031e+06	4.1315e+06	4.61489e+06	5.49273e+06	0.00807612	0.0256035	1.21136	0.218322	0.3168	0.752175	0.202549	0.453385	1.35309
Q14847-2	4.02946e+06	3.51326e+06	4.87854e+06	6.8818e+06	6.66609e+06	6.85394e+06	3.8582e+06	6.15276e+06	5.45835e+06	1.07749e+07	1.06929e+07	1.08948e+07	6.79993e+06	1.07873e+07	4.10282e+06	5.06025e+06	0.0325147	0.0741468	1.65738	0.0323566	0.0758909	2.13176	2.61979e-05	0.00463266	0.630367
P07947	6.73598e+06	5.54631e+06	6.79309e+06	7.67058e+06	9.03275e+06	7.97198e+06	9.3155e+06	9.44542e+06	9.75717e+06	1.0505e+07	9.25845e+06	1.12078e+07	8.20487e+06	1.02917e+07	6.33127e+06	9.50423e+06	0.0388691	0.0855005	1.29593	0.289741	0.394541	1.08285	0.0394858	0.231461	0.797235
Q14697-1	2.1213e+06	1.74544e+06	1.69018e+06	2.02588e+06	1.92387e+06	1.75174e+06	3.1442e+06	3.04609e+06	2.68906e+06	2.00479e+06	1.91832e+06	1.76582e+06	1.89708e+06	1.8937e+06	1.84281e+06	2.95315e+06	0.747153	0.792969	1.02945	0.0022871	0.0141844	0.64125	0.976376	0.989723	1.00178
O00567	3.66243e+06	3.68174e+06	3.85954e+06	1.54732e+06	1.57413e+06	2.58498e+06	3.66769e+06	4.13977e+06	4.20914e+06	2.28703e+06	1.98088e+06	1.93398e+06	1.84654e+06	2.06155e+06	3.73353e+06	3.9981e+06	0.0513805	0.106878	0.494583	0.000733857	0.00860614	0.515632	0.586589	0.748942	0.895704
P49902	1.19457e+06	1.38438e+06	1.51471e+06	1.60781e+06	1.52899e+06	1.87351e+06	962789	423487	1.03616e+06	1.29308e+06	1.3296e+06	1.87592e+06	1.66379e+06	1.47748e+06	1.3581e+06	750354	0.0938078	0.173718	1.22508	0.12813	0.227983	1.96904	0.442289	0.656319	1.1261
P84085	512795	361503	417524	514152	374514	297491	927702	744630	626426	587996	457536	571388	385488	535686	426166	756379	0.627009	0.689864	0.904549	0.0749457	0.148738	0.708224	0.162369	0.417126	0.719616
Q13045-1	1.44308e+06	1.72939e+06	2.39809e+06	845895	945665	7.24686e+06	2.48209e+06	2.18365e+06	3.27294e+06	982104	1.04903e+06	988567	1.79639e+06	1.00612e+06	1.81558e+06	2.60803e+06	0.989373	0.991576	0.98943	0.0132885	0.0405253	0.385778	0.493726	0.703145	1.78546
P54136-1	2.91746e+06	2.57341e+06	2.50754e+06	2.40936e+06	2.21841e+06	2.14386e+06	2.56065e+06	2.16615e+06	1.57769e+06	1.56217e+06	1.71437e+06	1.94183e+06	2.25448e+06	1.73253e+06	2.66024e+06	2.06073e+06	0.0513416	0.106878	0.847474	0.351932	0.456733	0.840739	0.0331842	0.209574	1.30127
P36957	1.32634e+07	1.30036e+07	1.24032e+07	1.70005e+07	1.68809e+07	1.59091e+07	NA	67605.3	2.31736e+06	2.10708e+06	157274	1.08804e+06	1.65895e+07	711749	1.2885e+07	125654	0.000962868	0.00687763	1.2875	0.388779	0.4946	5.66437	0.0559526	0.266663	23.3081
P31947-1	1.73323e+06	1.95284e+06	2.07852e+06	2.41276e+06	2.18986e+06	2.13663e+06	2.77572e+06	2.27589e+06	2.59981e+06	1.03954e+06	575133	789587	2.2433e+06	778639	1.91613e+06	2.54189e+06	0.0798665	0.152719	1.17074	0.0129856	0.0399796	0.306323	0.0211247	0.163601	2.88105
Q9NRW3	5.9189e+06	7.45827e+06	6.21627e+06	5.56658e+06	5.97407e+06	5.31866e+06	5.42753e+06	4.38328e+06	4.86859e+06	6.89469e+06	3.86491e+06	5.2735e+06	5.61332e+06	5.19897e+06	6.49835e+06	4.87455e+06	0.161179	0.259321	0.863808	0.745736	0.791118	1.06655	0.694178	0.817451	1.0797
Q9NZM1	2.38772e+06	1.7491e+06	2.04016e+06	2.44021e+06	2.72546e+06	2.36255e+06	2.18055e+06	2.28535e+06	1.81841e+06	2.53017e+06	3.23076e+06	1.72034e+06	2.50466e+06	2.41373e+06	2.04246e+06	2.08483e+06	0.137103	0.230497	1.2263	0.517802	0.58542	1.15776	0.860953	0.920857	1.03767
Q96E39	94597.1	99658.7	84204.7	NA	NA	NA	91814.7	116023	NA	NA	NA	NA	12663.4	12663.4	92592.7	51286.4	0.000626158	0.00556127	0.136765	0.18477	0.284982	0.246916	NA	NA	1
Q02878	4.90078e+06	6.37273e+06	7.09426e+06	5.021e+06	6.19223e+06	6.22903e+06	4.5513e+06	4.93686e+06	5.14772e+06	6.41767e+06	4.73659e+06	5.50017e+06	5.78566e+06	5.509e+06	6.05108e+06	4.8723e+06	0.751605	0.796442	0.956136	0.29626	0.400603	1.13068	0.687246	0.812896	1.05022
P04083	2.14702e+06	2.28282e+06	2.5535e+06	1.79428e+06	1.99175e+06	2.05134e+06	2.69096e+06	2.76718e+06	2.37171e+06	1.72406e+06	2.08913e+06	1.8365e+06	1.94262e+06	1.87717e+06	2.32174e+06	2.60416e+06	0.0545254	0.112034	0.836708	0.0121484	0.0381931	0.720833	0.650656	0.789172	1.03487
P15880	8.88873e+06	8.9756e+06	9.73092e+06	1.09106e+07	1.10666e+07	1.16817e+07	9.57817e+06	9.82672e+06	9.66107e+06	1.30402e+07	1.14542e+07	1.32698e+07	1.12147e+07	1.25614e+07	9.19078e+06	9.6881e+06	0.00647762	0.0216455	1.22022	0.0278531	0.0679214	1.29658	0.119312	0.380768	0.892794
P20700	7.39148e+06	7.83878e+06	6.64742e+06	2.08978e+06	3.10181e+06	2.59297e+06	1.99066e+06	1.96122e+06	1.67122e+06	1.39435e+06	1.4019e+06	1.59766e+06	2.56156e+06	1.4617e+06	7.27575e+06	1.86861e+06	0.00522097	0.0185482	0.352068	0.0285916	0.0690697	0.782238	0.0266326	0.185301	1.75245
Q14160-3	1.44195e+06	1.86719e+06	1.62674e+06	2.47732e+06	2.59595e+06	2.38786e+06	1.46443e+06	1.60438e+06	1.26195e+06	2.41556e+06	2.11009e+06	2.00817e+06	2.48558e+06	2.17123e+06	1.63613e+06	1.43661e+06	0.0219315	0.0550326	1.51918	0.0110777	0.035815	1.51136	0.11898	0.380768	1.14478
Q9Y265	2.80889e+06	2.72798e+06	3.00568e+06	2.60516e+06	3.48974e+06	3.37467e+06	1.28557e+06	3.01308e+06	1.75702e+06	2.75307e+06	2.979e+06	2.96901e+06	3.13054e+06	2.89846e+06	2.84516e+06	1.89508e+06	0.412516	0.501386	1.10031	0.228809	0.32869	1.52946	0.496135	0.704685	1.08007
P51114-1	6.40652e+06	7.20033e+06	6.90596e+06	9.5911e+06	9.59246e+06	1.13011e+07	5.55575e+06	5.74292e+06	5.30205e+06	1.38081e+07	1.51041e+07	1.66913e+07	1.01307e+07	1.51556e+07	6.82967e+06	5.53061e+06	0.00629378	0.0212415	1.48334	0.000815789	0.0089946	2.74031	0.00649225	0.098404	0.668446
P05388	3.70299e+06	3.4214e+06	3.24915e+06	2.94614e+06	1.65446e+06	2.22946e+06	6.52934e+06	5.69367e+06	4.99989e+06	2.97467e+06	3.05691e+06	2.18301e+06	2.21498e+06	2.70765e+06	3.45283e+06	5.70699e+06	0.110135	0.194865	0.641496	0.00661426	0.0259675	0.474444	0.377704	0.616529	0.818044
P08134	178180	NA	104093	NA	NA	132600	NA	181301	148867	207133	NA	140837	27704.4	71752.8	61699	69917.2	0.515709	0.590006	0.449025	0.984119	0.986809	1.02625	0.463457	0.673599	0.386109
P62861	6.72426e+07	7.1437e+07	5.16906e+07	9.94799e+07	9.87697e+07	7.44998e+07	1.05451e+08	9.80867e+07	7.99216e+07	9.29318e+07	7.96573e+07	7.28339e+07	9.01235e+07	8.13907e+07	6.28531e+07	9.38516e+07	0.0589404	0.119295	1.43388	0.264066	0.366324	0.867227	0.443158	0.656691	1.10729
Q04695	251513	322047	206194	NA	NA	NA	352395	147853	346084	NA	NA	NA	12663.4	12663.4	255614	262229	0.00183695	0.00984083	0.0495412	0.00882239	0.030515	0.0482915	NA	NA	1
P63241-2	5.96059e+06	6.06323e+06	5.8361e+06	7.07775e+06	7.17118e+06	7.00388e+06	9.38799e+06	8.27741e+06	5.41633e+06	8.75141e+06	7.0562e+06	5.25078e+06	7.08394e+06	6.87001e+06	5.95259e+06	7.49418e+06	0.000513962	0.00525124	1.19006	0.716364	0.766896	0.916714	0.85519	0.919693	1.03114
Q14157-5	508457	620219	491106	3.51102e+06	3.45672e+06	3.21074e+06	NA	163376	311653	4.37387e+06	4.67775e+06	4.94393e+06	3.39027e+06	4.65935e+06	537021	86391.3	0.000450967	0.00491439	6.3131	0.0550389	0.115073	53.933	0.00260574	0.0705131	0.727627
O76009	NA	NA	NA	NA	NA	NA	1.1272e+06	980875	5.11146e+07	NA	NA	NA	12663.4	12663.4	12663.4	3.83754e+06	NA	NA	1	0.0477361	0.102633	0.00329988	NA	NA	1
P26373-1	9.06739e+06	9.82307e+06	9.45156e+06	9.66976e+06	9.69289e+06	9.91197e+06	1.30192e+07	1.27614e+07	1.36412e+07	9.96879e+06	8.57617e+06	1.11555e+07	9.7576e+06	9.84333e+06	9.4423e+06	1.31355e+07	0.289194	0.386164	1.03339	0.0552135	0.115251	0.749371	0.919295	0.951582	0.991291
P53621-2	1.55836e+06	2.21507e+06	2.2177e+06	1.77656e+06	2.12238e+06	2.15537e+06	2.42056e+06	2.54586e+06	2.02091e+06	1.8411e+06	2.13862e+06	1.76966e+06	2.01052e+06	1.91e+06	1.97085e+06	2.31793e+06	0.890118	0.913984	1.02013	0.102477	0.188581	0.824014	0.577624	0.744665	1.05263
P83731	1.24619e+07	1.45885e+07	1.35635e+07	1.26299e+07	1.55934e+07	1.37543e+07	2.48284e+07	1.41763e+07	2.02948e+07	1.38594e+07	7.43332e+06	1.04843e+07	1.39399e+07	1.02602e+07	1.351e+07	1.92589e+07	0.704044	0.758547	1.03182	0.0615103	0.126092	0.532749	0.22519	0.474994	1.35864
P27635	6.3168e+06	7.09575e+06	6.89174e+06	9.48837e+06	9.37744e+06	9.83695e+06	9.82224e+06	7.06508e+06	7.85825e+06	8.59478e+06	5.56176e+06	7.03001e+06	9.5656e+06	6.95239e+06	6.75992e+06	8.16992e+06	0.00434646	0.0163446	1.41505	0.370615	0.477139	0.850974	0.124723	0.387088	1.37587
Q01813	1.25055e+06	1.63345e+06	1.64496e+06	586884	536100	343193	1.87428e+06	2.43949e+06	2.00845e+06	337097	430161	594641	476189	441788	1.4978e+06	2.0941e+06	0.00824719	0.0259866	0.317925	0.00396825	0.0183478	0.210968	0.764192	0.862561	1.07787
O95678	401260	813946	900676	591203	765742	728507	916925	595177	668084	558552	672184	420994	690904	540683	665064	714393	0.897416	0.919205	1.03885	0.211901	0.308873	0.756842	0.211238	0.466827	1.27784
O60664-1	1.79786e+06	1.69157e+06	1.80354e+06	1.35711e+06	1.32716e+06	3.11842e+06	998578	1.40405e+06	1.24593e+06	1.57272e+06	2.07003e+06	1.19631e+06	1.77756e+06	1.57335e+06	1.76356e+06	1.20435e+06	0.980142	0.984517	1.00794	0.238888	0.339763	1.30639	0.729273	0.836496	1.1298
Q9H9B4	2.58222e+06	3.01926e+06	3.12031e+06	3.75273e+06	4.13747e+06	4.32741e+06	2.43621e+06	2.6354e+06	2.2628e+06	3.05304e+06	3.40758e+06	3.46521e+06	4.0654e+06	3.30346e+06	2.89754e+06	2.44007e+06	0.0116579	0.0341392	1.40305	0.00712859	0.0272068	1.35384	0.0231346	0.174084	1.23065
Q14525	NA	NA	181397	NA	NA	NA	280155	164395	1.58193e+07	NA	NA	NA	12663.4	12663.4	30754.7	899826	0.42265	0.501386	0.411757	0.0978423	0.181868	0.0140732	NA	NA	1
O95373	2.9421e+06	2.69336e+06	2.82139e+06	2.52588e+06	2.36199e+06	2.13008e+06	3.21139e+06	3.17677e+06	3.13839e+06	2.52428e+06	2.20248e+06	2.27569e+06	2.33361e+06	2.33017e+06	2.81712e+06	3.17538e+06	0.0433838	0.0932613	0.82837	0.0152846	0.0448832	0.733824	0.982823	0.990337	1.00148
Q14694-2	1.33533e+06	880244	1.05728e+06	6.27266e+06	4.38899e+06	5.80941e+06	908381	884387	920456	5.63231e+06	6.44483e+06	7.88529e+06	5.42812e+06	6.5903e+06	1.07513e+06	904283	0.000598204	0.00551	5.04882	0.00213844	0.0137641	7.28787	0.255564	0.506528	0.823653
O00299	4.95893e+06	5.09082e+06	5.02912e+06	3.00271e+06	3.06234e+06	3.34597e+06	7.53915e+06	7.65648e+06	8.77451e+06	3.92441e+06	3.35717e+06	2.44818e+06	3.1335e+06	3.1832e+06	5.026e+06	7.97122e+06	0.00345995	0.0142407	0.623457	0.0142523	0.0428566	0.399336	0.921345	0.952564	0.984387
P07814	3.88177e+06	3.25863e+06	3.22965e+06	3.06031e+06	3.22386e+06	3.33818e+06	2.31868e+06	3.18314e+06	2.11452e+06	2.8795e+06	2.87252e+06	2.43756e+06	3.20541e+06	2.72173e+06	3.44408e+06	2.49902e+06	0.358031	0.455553	0.930701	0.57715	0.640175	1.08912	0.0795972	0.310905	1.17771
P55265-4	3.24502e+06	3.24545e+06	3.27218e+06	1.83119e+06	1.38206e+06	1.30086e+06	1.75968e+06	2.08682e+06	1.94606e+06	1.26224e+06	2.01802e+06	1.49516e+06	1.48763e+06	1.56166e+06	3.25419e+06	1.92616e+06	0.017581	0.046447	0.457144	0.262373	0.364984	0.810762	0.793716	0.879971	0.952601
P12931-2	293816	315293	394011	NA	NA	NA	322931	616661	453546	NA	NA	NA	12663.4	12663.4	331715	448669	0.00073245	0.00602932	0.0381756	0.0027309	0.0148337	0.0282245	NA	NA	1
P46459	2.56779e+06	3.47469e+06	3.12939e+06	1.72462e+06	1.64551e+06	1.4858e+06	3.35308e+06	3.95283e+06	3.21859e+06	1.8712e+06	2.09394e+06	1.52867e+06	1.61554e+06	1.81607e+06	3.03374e+06	3.49413e+06	0.00843573	0.0264843	0.532524	0.00615397	0.0248629	0.519749	0.338055	0.585256	0.88958
A0AVT1-1	1.80015e+06	1.45799e+06	3.35953e+06	1.57256e+06	971850	1.47976e+06	3.10606e+06	1.75025e+06	2.89236e+06	1.40709e+06	1.63745e+06	1.79672e+06	1.3126e+06	1.60567e+06	2.06592e+06	2.50527e+06	0.211215	0.298962	0.635358	0.11888	0.212698	0.640917	0.318775	0.571318	0.817479
P55786	1.8904e+06	2.05375e+06	1.96547e+06	2.39907e+06	2.14195e+06	2.34123e+06	2.07983e+06	2.17208e+06	2.05769e+06	1.84863e+06	1.34787e+06	1.48758e+06	2.29139e+06	1.5476e+06	1.96874e+06	2.10262e+06	0.0272199	0.0648093	1.16389	0.0772873	0.151983	0.736035	0.0392594	0.231412	1.48061
Q04917	405870	634530	508539	374131	708485	1.00124e+06	577214	661811	543310	256286	300595	226560	642635	259396	507833	592070	0.514237	0.589822	1.26545	0.00183005	0.0124908	0.438117	0.0782523	0.310765	2.47743
Q15393-1	1.95895e+06	1.87329e+06	1.77924e+06	2.30857e+06	1.7645e+06	1.6086e+06	920034	832502	1.10412e+06	1.49232e+06	1.27701e+06	1.69821e+06	1.87128e+06	1.47916e+06	1.86905e+06	945660	0.992378	0.99385	1.00119	0.0185773	0.0508167	1.56416	0.164244	0.418353	1.26509
P61158	844164	1.70677e+06	1.21823e+06	992229	1.50358e+06	1.84677e+06	3.09955e+06	3.30176e+06	2.30551e+06	1.9534e+06	1.94406e+06	1.91699e+06	1.4019e+06	1.93809e+06	1.20627e+06	2.86816e+06	0.611991	0.677161	1.16218	0.0709581	0.142137	0.675724	0.218226	0.470605	0.723342
P13797	1.70634e+06	1.89147e+06	1.72872e+06	2.2895e+06	2.20988e+06	2.0938e+06	1.77269e+06	1.9962e+06	1.69916e+06	2.31521e+06	2.6988e+06	2.5004e+06	2.19625e+06	2.4999e+06	1.77363e+06	1.8184e+06	0.00764097	0.0246189	1.23828	0.00841452	0.0300998	1.37478	0.0799017	0.310905	0.878534
Q03252	4.25882e+06	4.54485e+06	4.40751e+06	3.81639e+06	2.78608e+06	3.45662e+06	1.41993e+06	1.37392e+06	1.41484e+06	1.22209e+06	1.60912e+06	3.5637e+06	3.32481e+06	1.91365e+06	4.40217e+06	1.40274e+06	0.0888712	0.166634	0.755264	0.435213	0.505788	1.36422	0.222032	0.473996	1.73741
P09972	1.62988e+06	NA	2.46046e+06	2.76797e+06	1.52136e+06	1.93584e+06	1.35489e+06	1.24622e+06	NA	1.99547e+06	2.17595e+06	1.65938e+06	2.01259e+06	1.93143e+06	370318	277556	0.422627	0.501386	5.43475	0.335699	0.438755	6.95872	0.844355	0.915488	1.04202
P19012	222704	259810	754831	181336	179270	218341	NA	479921	672421	NA	93862	104308	192180	49863.9	352163	159878	0.25344	0.344556	0.545713	0.47772	0.546329	0.311888	0.187124	0.435791	3.85409
Q9P2E9-1	2.67299e+06	2.6393e+06	2.50956e+06	2.41603e+06	2.3257e+06	2.05736e+06	1.53388e+06	1.11495e+06	1.03491e+06	1.46591e+06	1.02979e+06	1.25644e+06	2.26111e+06	1.23784e+06	2.60632e+06	1.20962e+06	0.0840705	0.158735	0.86755	0.891282	0.916138	1.02333	0.014635	0.149305	1.82665
Q02543	8.21485e+06	8.19174e+06	8.03918e+06	7.88826e+06	8.04611e+06	7.47496e+06	1.4557e+07	7.70859e+06	1.46836e+07	1.01424e+07	4.96668e+06	1.02974e+07	7.79935e+06	8.03487e+06	8.14822e+06	1.18112e+07	0.177116	0.276452	0.957185	0.297879	0.40111	0.680276	0.913081	0.949253	0.970689
Q5JWF2-1	2.13193e+06	1.78905e+06	2.14962e+06	2.50723e+06	1.54894e+06	2.52522e+06	2.63207e+06	3.00341e+06	3.42177e+06	2.19718e+06	2.21692e+06	2.54068e+06	2.14047e+06	2.31307e+06	2.01644e+06	3.00184e+06	0.755923	0.79817	1.06151	0.0537111	0.11303	0.770551	0.684586	0.811559	0.92538
P61313-1	7.38877e+06	8.31225e+06	9.39164e+06	8.61692e+06	8.01725e+06	1.07357e+07	9.71189e+06	5.61126e+06	1.01297e+07	8.72479e+06	3.93656e+06	9.61925e+06	9.05183e+06	6.91307e+06	8.32423e+06	8.20327e+06	0.497435	0.574946	1.08741	0.645664	0.702875	0.842721	0.445402	0.657263	1.30938
P50990	3.29331e+06	3.62349e+06	3.6071e+06	4.64304e+06	4.32883e+06	5.16154e+06	3.64977e+06	3.6025e+06	4.26065e+06	4.42027e+06	4.62895e+06	4.72568e+06	4.69877e+06	4.58985e+06	3.5046e+06	3.82633e+06	0.0129607	0.0370699	1.34074	0.0637332	0.129474	1.19954	0.701872	0.822858	1.02373
P10644	3.23679e+06	3.44126e+06	2.90445e+06	2.26629e+06	2.47738e+06	2.1788e+06	3.68764e+06	4.01303e+06	4.14674e+06	1.19494e+06	1.41889e+06	2.00423e+06	2.30414e+06	1.50342e+06	3.18639e+06	3.94435e+06	0.00783248	0.025116	0.723118	0.0196451	0.053304	0.381158	0.0991457	0.347788	1.53259
P22392-2	6.78662e+06	6.74596e+06	6.55633e+06	8.72131e+06	8.37882e+06	7.65755e+06	3.56706e+06	3.47572e+06	3.20108e+06	6.95199e+06	6.36722e+06	6.97968e+06	8.24046e+06	6.76028e+06	6.69554e+06	3.41102e+06	0.0257336	0.0624827	1.23074	0.000107744	0.00405482	1.9819	0.0172311	0.158849	1.21895
P47897	1.84057e+06	1.62802e+06	1.65433e+06	742768	850628	745478	1.53102e+06	2.03494e+06	1.44384e+06	443096	653071	655178	778053	574477	1.70508e+06	1.65076e+06	0.000208979	0.00445779	0.456314	0.0037041	0.0175682	0.348008	0.133347	0.39279	1.35437
Q6P2Q9	3.89908e+06	3.33955e+06	3.33664e+06	3.57142e+06	1.30272e+06	1.35265e+06	1.30651e+06	2.10781e+06	784436	1.15121e+06	1.29816e+06	1.10827e+06	1.84626e+06	1.18316e+06	3.5155e+06	1.29271e+06	0.187735	0.276452	0.525177	0.787125	0.824851	0.915255	0.309251	0.567251	1.56045
Q96HC4	5.75024e+06	6.53027e+06	6.07644e+06	4.94797e+06	6.16886e+06	5.81469e+06	2.49241e+06	2.56516e+06	2.93932e+06	3.8787e+06	3.9122e+06	3.87051e+06	5.61978e+06	3.8871e+06	6.11067e+06	2.65865e+06	0.345039	0.444044	0.919667	0.0171359	0.0484766	1.46206	0.0302464	0.201341	1.44575
Q15424-3	3.1717e+06	3.09542e+06	2.97524e+06	1.67745e+06	1.84031e+06	1.90309e+06	3.39764e+06	4.64551e+06	3.33444e+06	1.01047e+06	1.5371e+06	1.15355e+06	1.8044e+06	1.21456e+06	3.07972e+06	3.74753e+06	0.00120112	0.00764863	0.585898	0.00252275	0.0144271	0.324098	0.074706	0.302531	1.48564
Q8WWM7-3	2.43202e+06	1.64125e+06	2.11892e+06	4.5928e+06	3.08648e+06	4.60919e+06	1.30811e+06	1.46962e+06	1.39779e+06	6.48127e+06	6.35854e+06	7.10869e+06	4.02768e+06	6.64154e+06	2.03745e+06	1.39027e+06	0.0186681	0.0483721	1.97683	5.39911e-06	0.00236186	4.77718	0.0561248	0.266663	0.606437
P40227-1	2.65329e+06	3.08288e+06	2.77442e+06	2.51077e+06	2.55508e+06	2.30003e+06	4.48643e+06	4.31311e+06	3.96176e+06	4.01454e+06	3.73816e+06	3.28935e+06	2.45272e+06	3.66833e+06	2.8312e+06	4.24808e+06	0.0653464	0.129923	0.866317	0.112975	0.205264	0.863525	0.0080392	0.115265	0.668621
Q14151	489456	363920	316740	686211	641540	513235	NA	578042	524120	875955	522423	211375	609068	459042	383537	156548	0.0478718	0.101455	1.58803	0.488531	0.557704	2.93228	0.569025	0.743159	1.32682
P62249	1.03594e+07	1.07062e+07	9.52349e+06	9.0684e+06	1.02772e+07	9.37686e+06	1.25875e+07	1.10807e+07	1.05359e+07	1.18152e+07	9.11575e+06	1.02656e+07	9.56067e+06	1.03405e+07	1.01841e+07	1.13691e+07	0.284544	0.380708	0.938785	0.36584	0.471934	0.909523	0.419705	0.639702	0.924588
P35998	1.25974e+06	971421	1.08001e+06	1.68023e+06	1.56188e+06	1.46052e+06	1.46592e+06	1.47952e+06	1.19151e+06	2.22329e+06	1.93472e+06	1.5281e+06	1.56498e+06	1.87322e+06	1.09742e+06	1.37228e+06	0.0244953	0.0602344	1.42606	0.0862191	0.164774	1.36504	0.236949	0.482539	0.835448
A5YKK6	2.76132e+06	1.85491e+06	1.52215e+06	2.42032e+06	2.5847e+06	1.93958e+06	637439	466346	601717	1.56202e+06	2.18646e+06	1.0286e+06	2.29789e+06	1.52017e+06	1.98289e+06	563438	0.506776	0.583743	1.15886	0.0298466	0.071302	2.69802	0.189831	0.439116	1.51161
Q16698	3.99899e+06	4.01184e+06	4.65025e+06	5.78368e+06	5.23071e+06	5.46301e+06	3.31797e+06	2.94879e+06	3.25765e+06	5.59148e+06	5.0411e+06	5.43668e+06	5.48781e+06	5.35133e+06	4.20975e+06	3.17059e+06	0.0164807	0.0444979	1.30359	0.000463605	0.00703588	1.6878	0.585254	0.748942	1.0255
P12235	NA	NA	NA	3.36967e+06	1.78893e+06	2.49483e+06	NA	NA	NA	NA	NA	NA	2.46835e+06	12663.4	12663.4	12663.4	0.0012007	0.00764863	194.92	NA	NA	1	0.0012007	0.050891	194.92
Q9NR31	6.49446e+06	6.80212e+06	6.29961e+06	6.98262e+06	7.18558e+06	7.34785e+06	8.88587e+06	7.96107e+06	8.73413e+06	6.57395e+06	4.95395e+06	6.82325e+06	7.17046e+06	6.05698e+06	6.5288e+06	8.5172e+06	0.0312307	0.0718253	1.09828	0.0653846	0.132204	0.711147	0.23528	0.481979	1.18383
O95816	4.35458e+06	4.55142e+06	4.44756e+06	7.52666e+06	6.94099e+06	7.12378e+06	4.65278e+06	3.95482e+06	3.48002e+06	5.85112e+06	4.15865e+06	4.67188e+06	7.19302e+06	4.84426e+06	4.45046e+06	4.00074e+06	0.000349676	0.00464273	1.61624	0.219437	0.317703	1.21084	0.0519051	0.264102	1.48485
Q9BUJ2-1	3.98515e+06	4.29645e+06	4.16012e+06	1.34103e+06	1.39885e+06	1.3e+06	8.75494e+06	1.03312e+07	8.2162e+06	1.51398e+06	1.37046e+06	1.78756e+06	1.34602e+06	1.54792e+06	4.14528e+06	9.05786e+06	3.21747e-06	0.00187969	0.324711	7.6556e-05	0.00380944	0.170893	0.207558	0.461675	0.869565
P19525	3.82021e+06	3.87097e+06	3.80755e+06	2.63308e+06	2.34702e+06	2.74504e+06	5.11976e+06	6.01188e+06	4.88407e+06	2.58048e+06	2.34037e+06	2.30055e+06	2.56947e+06	2.40402e+06	3.83281e+06	5.31717e+06	0.0126844	0.0364338	0.670387	0.00125605	0.0109898	0.452125	0.325945	0.575421	1.06882
P62910	3.46997e+06	3.33326e+06	2.55773e+06	1.05776e+07	9.83693e+06	9.02252e+06	6.73695e+06	5.23831e+06	4.64483e+06	9.58293e+06	8.09753e+06	8.32299e+06	9.79171e+06	8.64391e+06	3.09278e+06	5.47278e+06	0.00201513	0.0105036	3.16599	0.0354842	0.0808738	1.57944	0.148531	0.405019	1.13279
P05198	2.19193e+06	2.2574e+06	2.15301e+06	2.65072e+06	2.47164e+06	2.02591e+06	2.11859e+06	1.8975e+06	1.38483e+06	2.60928e+06	1.72394e+06	2.64372e+06	2.36768e+06	2.28255e+06	2.20036e+06	1.77232e+06	0.459776	0.538333	1.07604	0.253528	0.356265	1.28789	0.834737	0.910232	1.0373
Q9NZB2-6	932264	688951	824209	2.73359e+06	2.8972e+06	2.33957e+06	287813	315505	269619	3.13818e+06	2.86885e+06	7.26067e+06	2.64616e+06	4.02829e+06	808950	290373	0.000641939	0.00562738	3.27111	0.0109827	0.0356813	13.8728	0.28937	0.543485	0.656894
O95239-1	1.30619e+06	1.40268e+06	1.50986e+06	1.10033e+06	1.08683e+06	1.42742e+06	1.33954e+06	1.37534e+06	1.17232e+06	989710	1.03778e+06	1.51073e+06	1.19512e+06	1.15771e+06	1.40378e+06	1.29262e+06	0.204842	0.293253	0.851359	0.50516	0.573641	0.895633	0.85406	0.919693	1.03231
Q15717-2	3.97426e+06	3.02603e+06	3.22687e+06	3.2308e+06	3.49504e+06	3.65819e+06	3.16722e+06	2.76505e+06	3.28627e+06	4.74824e+06	4.35244e+06	4.7082e+06	3.45682e+06	4.59946e+06	3.38561e+06	3.06451e+06	0.833083	0.862471	1.02103	0.00617128	0.0248629	1.50088	0.00415366	0.0726863	0.75157
P14868	3.43556e+06	3.72914e+06	3.4582e+06	2.91533e+06	2.68647e+06	2.65896e+06	2.56613e+06	3.94589e+06	4.22365e+06	2.65818e+06	3.15351e+06	3.25098e+06	2.75123e+06	3.00929e+06	3.5385e+06	3.49707e+06	0.00314589	0.0137857	0.777514	0.445724	0.516651	0.860518	0.290164	0.543485	0.914245
P07741-1	5.66899e+06	5.66536e+06	5.37403e+06	6.14396e+06	5.99404e+06	5.55743e+06	8.93281e+06	7.27833e+06	8.33604e+06	5.99121e+06	5.56427e+06	7.58923e+06	5.89315e+06	6.3247e+06	5.56772e+06	8.15317e+06	0.196469	0.283672	1.05845	0.0960361	0.179806	0.775736	0.535644	0.722751	0.931767
Q01844-5	1.89993e+06	1.7947e+06	1.61343e+06	1.91679e+06	2.1542e+06	1.88329e+06	1.09147e+06	1.43e+06	1.7708e+06	2.61332e+06	2.95615e+06	3.04102e+06	1.98119e+06	2.86405e+06	1.76533e+06	1.40337e+06	0.146097	0.241704	1.12228	0.0267868	0.0660707	2.04083	0.00433705	0.0730414	0.691745
Q13148-1	2.7558e+06	2.59237e+06	2.45071e+06	2.9644e+06	3.11307e+06	2.84663e+06	1.35091e+06	1.33746e+06	794432	2.24798e+06	1.57968e+06	1.82533e+06	2.97271e+06	1.86452e+06	2.59664e+06	1.12803e+06	0.0370799	0.0827403	1.14483	0.0838166	0.161619	1.6529	0.0381224	0.225965	1.59436
Q96HS1-1	1.12463e+07	1.10045e+07	1.14602e+07	9.47713e+06	9.27677e+06	8.78297e+06	5.16502e+06	4.23241e+06	4.25672e+06	6.50184e+06	7.45022e+06	7.71846e+06	9.17427e+06	7.20408e+06	1.12354e+07	4.53153e+06	0.00415679	0.0160333	0.816548	0.00598477	0.0245871	1.58977	0.0289751	0.197068	1.27348
O14974	694850	867699	921300	861363	673344	682017	827774	873743	849195	580253	564427	963026	734073	680698	822029	850030	0.389683	0.487555	0.893002	0.328931	0.432098	0.800793	0.721018	0.833806	1.07841
P18621-3	7.08342e+06	7.78223e+06	6.94858e+06	8.867e+06	9.42202e+06	8.65879e+06	1.01278e+07	7.23444e+06	8.21002e+06	2.50844e+07	2.08479e+07	4.80373e+06	8.97689e+06	1.3594e+07	7.26242e+06	8.44153e+06	0.0101576	0.0306089	1.23607	0.459561	0.528844	1.61038	0.510688	0.712371	0.660355
P33176	857950	704173	1.16356e+06	1.07589e+06	5.75997e+06	1.66177e+06	744974	1.02388e+06	877439	1.23865e+06	1.46536e+06	1.17629e+06	2.17564e+06	1.28766e+06	889154	874721	0.211267	0.298962	2.44687	0.031196	0.0737049	1.47208	0.406518	0.639702	1.68961
Q9Y678	2.04464e+06	2.83142e+06	2.9052e+06	5.48747e+06	6.0075e+06	5.35769e+06	2.79865e+06	2.9025e+06	3.13838e+06	5.41544e+06	5.16725e+06	4.85193e+06	5.61067e+06	5.13968e+06	2.56212e+06	2.94312e+06	0.013907	0.0390891	2.18986	0.00028132	0.00567036	1.74634	0.137411	0.395102	1.09164
P29317	2.18956e+06	1.92574e+06	2.06792e+06	2.41859e+06	2.41288e+06	1.71574e+06	3.15829e+06	3.0974e+06	2.58084e+06	2.53725e+06	2.68907e+06	2.53831e+06	2.15534e+06	2.58724e+06	2.05824e+06	2.93362e+06	0.731957	0.78114	1.04718	0.18258	0.284982	0.881928	0.248485	0.495569	0.833066
Q03135	4.42657e+06	4.1469e+06	4.57199e+06	8.56632e+06	8.4159e+06	9.11464e+06	5.12524e+06	4.94217e+06	4.3603e+06	1.11112e+07	8.46751e+06	4.93336e+06	8.69384e+06	7.74258e+06	4.37823e+06	4.79788e+06	6.47696e-05	0.00270745	1.9857	0.178434	0.284982	1.61375	0.675859	0.804811	1.12286
Q9Y6K5	2.44587e+06	2.44271e+06	2.46648e+06	3.65821e+06	5.11242e+06	5.84427e+06	1.45785e+06	1.97185e+06	1.24949e+06	3.77706e+06	9.69364e+06	5.55903e+06	4.78126e+06	5.88229e+06	2.45166e+06	1.53146e+06	0.0408033	0.0889895	1.95021	0.0229754	0.0591583	3.84096	0.548405	0.730572	0.812822
Q9BSJ8-2	1.31137e+06	1.15038e+06	1.23462e+06	805223	656055	766179	1.53313e+06	1.46485e+06	1.89336e+06	1.19815e+06	787621	1.24063e+06	739711	1.05396e+06	1.23036e+06	1.62008e+06	0.00421692	0.0161361	0.601214	0.0789684	0.154347	0.650562	0.121728	0.383244	0.701839
P13987	2.3988e+07	2.87942e+07	2.37603e+07	1.9543e+07	2.08199e+07	1.71512e+07	3.69224e+07	3.11173e+07	3.56953e+07	1.54521e+07	1.20029e+07	1.56417e+07	1.91097e+07	1.42622e+07	2.54127e+07	3.44853e+07	0.0284727	0.0668489	0.751977	0.00216597	0.0137641	0.413573	0.0559913	0.266663	1.33989
P42167	3.28842e+06	2.95501e+06	2.95986e+06	600667	643225	NA	661610	903376	804458	432767	459644	324657	169765	401206	3.06388e+06	783414	0.155532	0.253279	0.0554086	0.00950985	0.0323217	0.512125	0.576113	0.744001	0.423138
O95782	1.17048e+06	1.50641e+06	1.27465e+06	1.14287e+06	1.68302e+06	1.50851e+06	1.28139e+06	1.33739e+06	807115	1.65029e+06	2.03414e+06	1.30395e+06	1.4263e+06	1.63581e+06	1.30988e+06	1.11419e+06	0.573236	0.641151	1.08888	0.140091	0.243226	1.46817	0.471934	0.681004	0.871923
P04080	4.00651e+06	3.80371e+06	3.43631e+06	4.1677e+06	3.78493e+06	3.42783e+06	6.19502e+06	6.07739e+06	5.649e+06	5.4607e+06	5.44853e+06	5.34503e+06	3.78145e+06	5.41784e+06	3.74129e+06	5.96912e+06	0.889971	0.913984	1.01073	0.0675337	0.135699	0.907644	0.0224279	0.171194	0.697962
Q9NR30-1	1.70751e+06	2.14331e+06	2.02113e+06	483892	437511	424859	952519	1.35788e+06	725684	382304	504536	554786	448051	474761	1.94841e+06	979102	0.000222934	0.00445779	0.229957	0.0363492	0.0823874	0.484895	0.664705	0.796895	0.943739
Q12931	1.04377e+06	1.00461e+06	1.02764e+06	1.16358e+06	1.39035e+06	293591	1.52587e+06	518936	346389	304173	790159	208223	780228	368515	1.02521e+06	649728	0.634311	0.696195	0.76104	0.39466	0.495203	0.567183	0.303359	0.557824	2.11722
Q96AG4	3.64205e+06	3.98978e+06	4.28562e+06	2.66552e+06	3.8023e+06	3.30342e+06	2.92269e+06	3.12576e+06	4.10675e+06	3.72553e+06	3.14556e+06	3.68145e+06	3.22303e+06	3.50726e+06	3.96372e+06	3.34769e+06	0.17254	0.27307	0.813133	0.718064	0.768079	1.04766	0.521056	0.718894	0.918959
Q96AE4-2	3.38408e+06	3.2703e+06	3.01697e+06	3.31543e+06	3.32249e+06	2.85111e+06	1.3855e+06	1.23275e+06	1.38474e+06	3.08576e+06	3.29238e+06	3.47908e+06	3.15505e+06	3.2818e+06	3.22008e+06	1.33234e+06	0.757198	0.79817	0.979805	7.15071e-05	0.00380944	2.46318	0.560267	0.737522	0.961378
P31939	2.13894e+06	1.88772e+06	1.68678e+06	323181	315893	268067	3.16286e+06	3.01418e+06	3.29265e+06	258737	310824	323754	301354	296389	1.89553e+06	3.15451e+06	4.10371e-05	0.00259029	0.158981	0.000220445	0.00567036	0.0939574	0.86377	0.921992	1.01675
P23497-4	5.10451e+06	6.0787e+06	5.22155e+06	5.40348e+06	6.60786e+06	5.87405e+06	9.20553e+06	9.98709e+06	7.82468e+06	1.93353e+06	3.58382e+06	3.7017e+06	5.94142e+06	2.94917e+06	5.45157e+06	8.96021e+06	0.343336	0.442697	1.08986	0.0246422	0.0625757	0.32914	0.0710261	0.296688	2.01461
P54578	3.52332e+06	3.86751e+06	4.25472e+06	4.08275e+06	4.51551e+06	4.70135e+06	3.96716e+06	4.4434e+06	3.97805e+06	3.7926e+06	4.32754e+06	4.08765e+06	4.42548e+06	4.06335e+06	3.87036e+06	4.12371e+06	0.127582	0.219129	1.14343	0.796204	0.832336	0.985361	0.207486	0.461675	1.08912
O75131	1.96145e+06	2.24449e+06	2.1079e+06	2.24154e+06	2.49081e+06	2.31796e+06	1.98203e+06	2.13649e+06	2.11883e+06	2.50006e+06	2.34052e+06	3.29038e+06	2.34782e+06	2.68022e+06	2.10143e+06	2.07795e+06	0.0934543	0.173446	1.11725	0.128553	0.228309	1.28983	0.331668	0.582977	0.87598
P61026	4.4299e+06	4.63251e+06	4.23521e+06	4.45807e+06	4.35481e+06	3.69677e+06	3.77604e+06	3.56857e+06	3.83926e+06	4.01224e+06	3.17184e+06	4.53424e+06	4.15572e+06	3.86428e+06	4.42957e+06	3.72615e+06	0.40047	0.49874	0.938177	0.764099	0.806365	1.03707	0.586257	0.748942	1.07542
Q02978	1.07183e+06	1.78333e+06	1.44787e+06	1.43817e+06	1.04162e+06	1.0802e+06	788592	613395	732349	2.02335e+06	2.57075e+06	1.34823e+06	1.17402e+06	1.9141e+06	1.40399e+06	707571	0.382052	0.48068	0.836202	0.0221866	0.0581722	2.70517	0.10445	0.356339	0.613351
P43686	1.19495e+06	1.08917e+06	1.07289e+06	1.4863e+06	1.57871e+06	1.36644e+06	766473	902271	859284	1.03235e+06	806566	1.4131e+06	1.47457e+06	1.05572e+06	1.11772e+06	840730	0.0075806	0.0244828	1.31927	0.293628	0.397878	1.25571	0.169189	0.424373	1.39675
P51149	2.70617e+06	2.98563e+06	2.70041e+06	1.87203e+06	1.94174e+06	1.87586e+06	2.96812e+06	2.93238e+06	3.06179e+06	2.32932e+06	1.33239e+06	1.97862e+06	1.89628e+06	1.83122e+06	2.7943e+06	2.98693e+06	0.00347169	0.0142455	0.678623	0.0973727	0.181518	0.613078	0.852966	0.919693	1.03553
Q86X55	1.62308e+06	2.08469e+06	1.83328e+06	5.15385e+06	3.08114e+06	1.56963e+06	1.42645e+06	1.32912e+06	1.85967e+06	2.61812e+06	2.25019e+06	8.02892e+06	2.9211e+06	3.6165e+06	1.8374e+06	1.52202e+06	0.30911	0.406328	1.5898	0.156928	0.267068	2.37612	0.707348	0.826424	0.807714
P22102-1	1.58557e+06	1.43687e+06	1.67808e+06	952592	1.03046e+06	690628	1.6457e+06	1.43279e+06	1.90474e+06	1.07925e+06	1.26583e+06	1.36651e+06	878471	1.23132e+06	1.56365e+06	1.64989e+06	0.0302605	0.0703126	0.56181	0.0546705	0.114675	0.746301	0.0914087	0.331057	0.71344
P20591	522059	766939	689517	NA	83526	59588.1	597037	955907	1.16409e+06	61392.8	140564	228068	39796.5	125320	651141	872571	0.0362931	0.0812533	0.061118	0.0205368	0.0548497	0.143621	0.185481	0.434644	0.31756
P21980	1.45334e+06	1.4717e+06	1.5455e+06	1.21735e+06	864326	1.11385e+06	1.74684e+06	1.74556e+06	1.49654e+06	1.46024e+06	1.30618e+06	1.35228e+06	1.05432e+06	1.3714e+06	1.48965e+06	1.65867e+06	0.0734894	0.142955	0.707763	0.0444605	0.0970216	0.826811	0.113475	0.373935	0.768791
Q92598	2.95389e+06	2.37439e+06	2.6261e+06	2.51105e+06	1.73387e+06	1.18027e+06	3.35303e+06	3.52644e+06	2.60313e+06	2.56155e+06	2.66442e+06	2.9351e+06	1.72565e+06	2.71587e+06	2.6409e+06	3.13393e+06	0.183128	0.276452	0.65343	0.264769	0.366865	0.866602	0.169132	0.424373	0.635393
P46777	2.35055e+06	4.32287e+06	4.46549e+06	2.18842e+06	2.89858e+06	3.01769e+06	4.1065e+06	2.26812e+06	4.44514e+06	2.89873e+06	2.47743e+06	3.28893e+06	2.67504e+06	2.86916e+06	3.56673e+06	3.45946e+06	0.30597	0.403773	0.749998	0.480009	0.54846	0.829367	0.620017	0.767657	0.932344
P62316	3.19255e+06	3.89873e+06	3.18453e+06	2.76928e+06	3.5515e+06	3.01458e+06	2.72195e+06	1.71543e+06	1.47311e+06	4.32294e+06	3.63939e+06	3.05272e+06	3.09506e+06	3.63495e+06	3.40959e+06	1.90179e+06	0.384509	0.482159	0.907751	0.0519777	0.110282	1.91133	0.271134	0.520521	0.851472
Q9UMS4	1.85994e+07	2.34477e+07	2.06085e+07	1.73247e+07	2.33997e+07	1.86249e+07	2.03458e+07	2.06503e+07	2.21806e+07	2.6562e+07	2.39976e+07	2.80581e+07	1.96181e+07	2.61514e+07	2.07913e+07	2.10439e+07	0.635572	0.697012	0.943571	0.0229407	0.0591583	1.24271	0.0671213	0.288323	0.750171
P62263	7.12613e+06	8.1394e+06	6.96924e+06	7.68182e+06	8.44892e+06	7.96854e+06	8.06983e+06	7.59885e+06	7.11738e+06	7.76144e+06	6.28897e+06	6.7263e+06	8.0269e+06	6.89868e+06	7.39396e+06	7.58538e+06	0.232537	0.322967	1.0856	0.272555	0.374539	0.90947	0.119509	0.380768	1.16354
P04843	2.35752e+06	2.32477e+06	2.17174e+06	1.62451e+06	1.68296e+06	1.55185e+06	584832	1.37871e+06	1.96418e+06	1.54623e+06	1.72421e+06	2.63332e+06	1.61888e+06	1.91479e+06	2.28322e+06	1.16563e+06	0.000589721	0.00551	0.709035	0.30367	0.406785	1.64271	0.410146	0.639702	0.845461
P62753	6.98357e+06	6.50712e+06	7.41995e+06	5.18212e+06	6.04617e+06	6.33299e+06	8.44113e+06	8.05891e+06	7.83815e+06	5.4406e+06	5.49065e+06	5.27496e+06	5.83265e+06	5.40128e+06	6.96021e+06	8.10893e+06	0.0809139	0.154285	0.837998	0.000375894	0.00656029	0.66609	0.331874	0.582977	1.07986
P13674-1	845833	1.03752e+06	1.04374e+06	1.49238e+06	1.44779e+06	1.73657e+06	1.07062e+06	958398	1.12844e+06	1.04982e+06	1.06402e+06	1.29961e+06	1.55391e+06	1.13229e+06	971161	1.05008e+06	0.00692241	0.022849	1.60005	0.426547	0.49796	1.0783	0.0253164	0.181966	1.37235
P62330	2.45332e+06	2.51641e+06	2.26287e+06	2.43295e+06	2.28767e+06	2.0276e+06	4.30588e+06	3.49532e+06	2.76615e+06	2.98173e+06	1.95044e+06	1.74001e+06	2.24304e+06	2.16297e+06	2.40842e+06	3.46584e+06	0.330666	0.430057	0.931332	0.0898011	0.170609	0.624084	0.84945	0.917189	1.03702
Q15185	2.61769e+06	4.39852e+06	3.69162e+06	3.00952e+06	3.10648e+06	2.72249e+06	5.42607e+06	3.71011e+06	3.06528e+06	2.00522e+06	1.43482e+06	1.5673e+06	2.94156e+06	1.6521e+06	3.48991e+06	3.95167e+06	0.379508	0.477925	0.842874	0.0175065	0.0490674	0.418077	0.0179449	0.158849	1.7805
P67809	1.23236e+06	975512	1.13899e+06	1.78472e+06	1.61604e+06	1.56193e+06	1.08616e+06	978379	938948	1.53986e+06	1.30985e+06	1.0903e+06	1.65156e+06	1.30041e+06	1.11044e+06	999264	0.013028	0.0371835	1.4873	0.102458	0.188581	1.30137	0.125138	0.387088	1.27003
Q16555-1	813351	643967	783879	709041	1.08038e+06	710618	425109	695023	745605	1.50693e+06	1.49914e+06	1.88502e+06	816510	1.62088e+06	743242	603953	0.592959	0.6596	1.09858	0.0183157	0.0504855	2.68379	0.0219004	0.168379	0.503745
P51532-1	3.30831e+06	3.3696e+06	2.83406e+06	369137	2.17059e+06	437594	711647	NA	130762	383489	370205	1.18739e+06	705145	552412	3.16129e+06	105625	0.115791	0.20218	0.223056	0.29028	0.394585	5.22995	0.740766	0.847845	1.27649
P06744-2	1.05341e+08	8.42709e+07	8.51111e+07	1.26286e+08	9.95712e+07	1.01193e+08	7.00055e+07	1.00725e+08	1.91548e+08	4.24129e+07	5.74763e+07	1.22185e+08	1.08363e+08	6.67834e+07	9.10794e+07	1.10539e+08	0.17583	0.276452	1.18976	0.307245	0.410721	0.604162	0.260719	0.512691	1.6226
P62873	488892	320148	369102	NA	NA	295239	482358	773769	894971	541372	522627	430566	36176.4	495727	386578	693846	0.150833	0.246519	0.0935813	0.205826	0.302409	0.714463	0.129499	0.392614	0.0729765
P62829	8.2045e+06	8.87614e+06	7.6751e+06	9.24055e+06	9.41112e+06	8.30807e+06	1.07245e+07	9.29485e+06	9.76682e+06	8.10101e+06	6.88407e+06	7.49584e+06	8.97318e+06	7.47713e+06	8.23733e+06	9.91115e+06	0.209675	0.298273	1.08933	0.0113748	0.0363206	0.754416	0.0421427	0.239109	1.20008
P62314	2.58328e+06	2.07385e+06	1.90583e+06	1.4577e+06	1.15615e+06	1.42724e+06	1.55467e+06	1.15188e+06	1.58727e+06	2.56683e+06	2.11973e+06	2.54241e+06	1.33986e+06	2.40053e+06	2.16942e+06	1.41655e+06	0.015853	0.0430615	0.617613	0.0184862	0.0508167	1.69463	0.00417895	0.0726863	0.558152
O15231-6	3.88109e+06	3.87676e+06	4.11392e+06	3.66032e+06	3.55757e+06	3.749e+06	1.36421e+06	1.11553e+06	1.5583e+06	904194	1.24124e+06	1.02328e+06	3.65479e+06	1.04722e+06	3.95573e+06	1.33354e+06	0.0361302	0.0810228	0.923925	0.145666	0.250211	0.785296	0.0044974	0.0745584	3.48999
Q14103	2.63988e+06	2.54412e+06	2.74792e+06	4.22651e+06	3.6763e+06	4.19629e+06	2.68836e+06	2.90579e+06	3.48848e+06	4.99936e+06	4.86481e+06	5.89558e+06	4.02488e+06	5.23402e+06	2.64266e+06	3.00928e+06	0.00405795	0.0157874	1.52304	0.00573	0.023768	1.73929	0.028184	0.194177	0.768984
P31942	1.88037e+06	2.02496e+06	1.79266e+06	1.44843e+06	1.45143e+06	1.65318e+06	2.77937e+06	1.92293e+06	2.46063e+06	2.14584e+06	1.71737e+06	2.11212e+06	1.51474e+06	1.9818e+06	1.89694e+06	2.3604e+06	0.0175599	0.046447	0.79852	0.259689	0.362946	0.839604	0.0431205	0.241826	0.764326
P32969	2.04223e+06	2.03683e+06	2.01722e+06	2.871e+06	2.11853e+06	2.47223e+06	2.32076e+06	1.87326e+06	1.8387e+06	3.88776e+06	3.25498e+06	2.60725e+06	2.46823e+06	3.20733e+06	2.03206e+06	1.99947e+06	0.156782	0.25348	1.21464	0.0337747	0.0782159	1.60409	0.150521	0.405019	0.769559
Q9Y224	4.31918e+06	5.57174e+06	4.49172e+06	6.18785e+06	8.96291e+06	6.62188e+06	3.53646e+06	3.26905e+06	3.37329e+06	8.61672e+06	7.31337e+06	8.66244e+06	7.16127e+06	8.17272e+06	4.7636e+06	3.39116e+06	0.0488848	0.102795	1.50333	0.00129018	0.0109898	2.41001	0.376159	0.615876	0.876241
Q6DN03	153810	165342	238884	NA	NA	148498	537333	578816	613614	220204	NA	570217	28770.1	116718	182467	575740	0.149864	0.246519	0.157673	0.297681	0.40111	0.202728	0.381515	0.620839	0.246491
Q9UJC5	1.14701e+06	1.34435e+06	1.05431e+06	946277	1.17702e+06	494732	3.12825e+06	2.89963e+06	2.75183e+06	1.6597e+06	1.24755e+06	1.15422e+06	819830	1.33698e+06	1.17584e+06	2.92251e+06	0.298323	0.396004	0.697228	0.0124136	0.0387737	0.457478	0.192269	0.440072	0.613194
P50914	1.43245e+07	1.41164e+07	1.49164e+07	1.50967e+07	1.15583e+07	1.23161e+07	1.9916e+07	1.46791e+07	1.86407e+07	1.13083e+07	8.61337e+06	1.26548e+07	1.29048e+07	1.0722e+07	1.44485e+07	1.75977e+07	0.294217	0.392095	0.893155	0.0299181	0.0713389	0.609284	0.262841	0.512691	1.20358
Q9H4M9	2.21261e+06	1.89858e+06	2.04855e+06	1.92763e+06	2.34732e+06	1.73769e+06	2.83067e+06	3.01875e+06	3.04887e+06	2.09391e+06	1.69108e+06	2.03111e+06	1.98849e+06	1.93027e+06	2.04924e+06	2.9645e+06	0.780575	0.81688	0.970352	0.0151877	0.0447531	0.651129	0.802388	0.886806	1.03016
P98179	1.36515e+06	1.30583e+06	1.53468e+06	1.21495e+06	1.63967e+06	1.82407e+06	1.88712e+06	1.36739e+06	1.87136e+06	2.24269e+06	1.77737e+06	1.57849e+06	1.5374e+06	1.84613e+06	1.3986e+06	1.69025e+06	0.528884	0.60158	1.09924	0.583021	0.645577	1.09223	0.316749	0.570603	0.832764
P17980	1.85352e+06	1.64991e+06	1.65308e+06	705091	670709	619599	2.34061e+06	2.44618e+06	1.80899e+06	694953	731867	483764	664197	626624	1.71626e+06	2.17981e+06	6.08751e-05	0.00270745	0.387001	0.00216546	0.0137641	0.287468	0.704017	0.824461	1.05996
P16070	957527	1.96354e+06	1.62839e+06	1.50178e+06	963380	844527	2.87509e+06	4.48833e+06	3.02082e+06	1.5088e+06	628168	2.51029e+06	1.06907e+06	1.33499e+06	1.45206e+06	3.39068e+06	0.333088	0.432373	0.736246	0.136538	0.238341	0.393722	0.652061	0.789172	0.800809
O75533-1	1.91365e+06	1.81202e+06	2.10299e+06	728804	851812	880312	1.62027e+06	1.67229e+06	1.4001e+06	1.08736e+06	1.19578e+06	692878	817580	965814	1.93919e+06	1.55962e+06	0.000441737	0.00488808	0.421608	0.0926796	0.17479	0.619261	0.431604	0.648814	0.846519
Q9Y2X3	2.70075e+06	2.45382e+06	2.68831e+06	838947	869574	805640	2.84404e+06	2.51874e+06	2.38846e+06	636348	734411	675096	837646	680769	2.61177e+06	2.57679e+06	1.94931e-05	0.00187969	0.320719	5.10411e-05	0.00346542	0.264193	0.0210592	0.163601	1.23044
P19367-3	1.0218e+06	882104	786678	1.84936e+06	1.62859e+06	1.3592e+06	1.17097e+06	1.28492e+06	476108	1.98869e+06	2.04998e+06	1.44942e+06	1.5997e+06	1.80788e+06	891719	894765	0.00807934	0.0256035	1.79395	0.145618	0.250211	2.02051	0.440651	0.655723	0.884848
P07196	1.447e+06	1.21438e+06	1.43459e+06	974706	922044	950039	2.09075e+06	2.20713e+06	2.65207e+06	1.31112e+06	1.24953e+06	1.39609e+06	948685	1.31755e+06	1.36098e+06	2.30447e+06	0.0180379	0.0471922	0.697062	0.00749009	0.0276271	0.571736	0.00298839	0.0705131	0.720038
P15531-2	601482	623149	NA	NA	1.04193e+06	903995	348215	335796	NA	1.66146e+06	705880	587749	228482	883359	168056	113979	0.881985	0.908222	1.35955	0.196918	0.292654	7.75019	0.450367	0.661827	0.258651
Q99829	1.90567e+06	1.72082e+06	1.91406e+06	1.79314e+06	1.97981e+06	1.95128e+06	1.7231e+06	1.9089e+06	1.79972e+06	1.6449e+06	1.40902e+06	1.89715e+06	1.90628e+06	1.63827e+06	1.84465e+06	1.80898e+06	0.519218	0.593015	1.03341	0.370228	0.477117	0.905634	0.212988	0.466827	1.16359
P17931	5.06308e+06	5.50034e+06	5.58591e+06	5.69732e+06	5.26735e+06	6.093e+06	7.56212e+06	8.37683e+06	6.97736e+06	9.48387e+06	8.91484e+06	1.00132e+07	5.67585e+06	9.45999e+06	5.37815e+06	7.61737e+06	0.363692	0.460585	1.05535	0.0336878	0.0781605	1.2419	0.000865075	0.0424142	0.599985
P62847-4	1.10772e+06	1.78024e+06	1.27605e+06	3.04622e+06	3.82749e+06	2.17828e+06	2.27898e+06	1.64698e+06	998280	2.80052e+06	1.84642e+06	995580	2.93943e+06	1.72669e+06	1.36016e+06	1.5532e+06	0.024253	0.0598565	2.16109	0.797319	0.832827	1.1117	0.215154	0.466827	1.70235
P11388-4	1.4074e+06	2.28729e+06	1.98267e+06	571790	661512	490282	4.61923e+06	4.08055e+06	3.29102e+06	87278.5	491880	692673	570261	309812	1.85494e+06	3.95858e+06	0.00443024	0.0165674	0.307428	0.0548004	0.114761	0.0782634	0.442145	0.656319	1.84067
P42166	184256	225068	261083	NA	NA	NA	98900.6	NA	NA	NA	NA	NA	12663.4	12663.4	221227	25124.7	0.00124375	0.00780958	0.0572418	0.42265	0.495203	0.504024	NA	NA	1
Q14444-1	1.07176e+06	933689	965874	7.9045e+06	5.23886e+06	7.21338e+06	1.54449e+06	1.629e+06	936801	1.09254e+07	1.16702e+07	1.09161e+07	6.68472e+06	1.11651e+07	988721	1.33082e+06	0.00198525	0.0104138	6.76097	0.00614724	0.0248629	8.38964	0.0504061	0.262161	0.598717
Q07021	769481	1.04887e+06	1.10062e+06	1.44528e+06	966737	1.48411e+06	1.98324e+06	1.03079e+06	349419	1.21454e+06	1.28182e+06	746547	1.27519e+06	1.0514e+06	961286	893918	0.191345	0.278998	1.32655	0.785353	0.823663	1.17617	0.43365	0.648946	1.21286
Q6YHK3-1	849282	819634	693641	645059	477972	436030	874246	945886	824822	803973	656745	569023	512278	669765	784517	880260	0.0490318	0.102944	0.652986	0.0975381	0.181565	0.760872	0.160767	0.414014	0.764862
P62081	6.17571e+06	5.82856e+06	6.62226e+06	3.79566e+06	3.98625e+06	3.26718e+06	6.26613e+06	4.86378e+06	6.21457e+06	3.17952e+06	2.84814e+06	3.13343e+06	3.67007e+06	3.0501e+06	6.20038e+06	5.74286e+06	0.0034556	0.0142407	0.591911	0.00856191	0.0300998	0.531112	0.0701593	0.296688	1.20326
Q12888-2	1.09578e+06	1.0115e+06	970095	NA	NA	NA	781036	738474	737119	NA	NA	NA	12663.4	12663.4	1.02447e+06	751937	6.6182e-05	0.00270745	0.0123609	2.1625e-05	0.00264227	0.0168411	NA	NA	1
Q7Z739	441188	485722	400006	2.24541e+06	1.25413e+06	1.7632e+06	362859	378770	255523	2.81521e+06	3.01644e+06	2.69032e+06	1.706e+06	2.8375e+06	440919	327477	0.00941546	0.0288228	3.86919	0.00194431	0.0129287	8.66473	0.0896663	0.32919	0.601233
P62879	8.57047e+06	1.0062e+07	9.58036e+06	1.07932e+07	1.09858e+07	1.19157e+07	1.2136e+07	1.4179e+07	1.0957e+07	1.13789e+07	1.28157e+07	1.16712e+07	1.12211e+07	1.19395e+07	9.38333e+06	1.23539e+07	0.0422711	0.091503	1.19585	0.710339	0.761078	0.966456	0.261451	0.512691	0.93983
Q96FW1	1.33362e+06	1.52096e+06	1.40836e+06	1.3945e+06	1.60286e+06	1.29258e+06	1.76585e+06	1.9438e+06	1.65164e+06	1.4851e+06	1.54605e+06	1.40721e+06	1.42427e+06	1.47836e+06	1.41891e+06	1.78309e+06	0.962139	0.970043	1.00378	0.0375177	0.0836788	0.8291	0.628355	0.775215	0.963409
P12270	1.38616e+06	975220	1.2923e+06	NA	2.34186e+06	513071	131358	NA	272170	NA	NA	NA	247797	12663.4	1.20437e+06	76786.1	0.415104	0.501386	0.205749	0.190815	0.286055	0.164918	0.195076	0.442255	19.5679
P05386	1.11531e+06	1.0517e+06	923096	1.55584e+06	1.41826e+06	1.40223e+06	1.48971e+06	1.05837e+06	1.4174e+06	1.12723e+06	829518	1.25419e+06	1.45718e+06	1.05455e+06	1.02686e+06	1.30741e+06	0.0102172	0.0306515	1.41906	0.260332	0.363451	0.806598	0.112413	0.373887	1.3818
P62266	1.0966e+07	1.13427e+07	1.06152e+07	9.89882e+06	9.45608e+06	8.87579e+06	1.55459e+07	1.12668e+07	1.2694e+07	1.49344e+07	9.27512e+06	1.19528e+07	9.40085e+06	1.18302e+07	1.09706e+07	1.30518e+07	0.020796	0.0527718	0.856914	0.590979	0.653268	0.906403	0.233191	0.48108	0.794648
P62333	1.96837e+06	1.42827e+06	1.92074e+06	2.56992e+06	1.25683e+06	2.38239e+06	2.02e+06	3.2162e+06	1.62083e+06	2.38076e+06	2.99849e+06	1.47609e+06	1.97426e+06	2.19236e+06	1.7544e+06	2.19185e+06	0.670193	0.727884	1.12532	0.999399	0.999446	1.00023	0.751119	0.855927	0.900518
Q86V48-1	389399	962367	886234	286938	273140	268187	417280	196876	312597	151419	157362	122844	275975	143047	692513	295032	0.0853275	0.160883	0.398513	0.0672589	0.13542	0.484853	0.00965998	0.12693	1.92927
P27824-2	1.3807e+06	2.17227e+06	1.779e+06	1.02854e+06	1.39782e+06	1.04069e+06	2.667e+06	2.92082e+06	2.40859e+06	1.08228e+06	1.18641e+06	692351	1.14375e+06	961541	1.74742e+06	2.65724e+06	0.066353	0.13173	0.654537	0.0176013	0.0490788	0.361857	0.432314	0.648814	1.1895
O43242	668809	536886	647287	595086	322583	530658	311741	290730	360888	436429	260799	841617	467030	457556	614837	319805	0.278654	0.373939	0.7596	0.401977	0.495203	1.43074	0.961038	0.981387	1.02071
O75643-1	3.77653e+06	3.63317e+06	3.64022e+06	1.29969e+07	1.25674e+07	1.1839e+07	1.13492e+06	2.33e+06	3.51106e+06	4.16133e+06	1.13987e+07	9.08228e+06	1.24585e+07	7.55257e+06	3.68272e+06	2.10178e+06	5.55792e-05	0.00270745	3.38296	0.046941	0.101092	3.59342	0.241997	0.488754	1.64957
Q14152	905706	777461	776474	2.06873e+06	1.52744e+06	1.67062e+06	638503	675868	756568	1.70989e+06	1.56469e+06	1.69896e+06	1.7412e+06	1.65651e+06	817706	688585	0.00439341	0.0164753	2.12937	0.000435314	0.00699384	2.40567	0.642229	0.783225	1.05113
Q13162	138910	138089	126992	166356	119961	100136	172090	122569	52708.3	131193	118768	94394.9	125957	113724	134552	103595	0.702619	0.757617	0.936124	0.819319	0.852356	1.09778	0.600622	0.758021	1.10757
O14979-1	3.66301e+06	3.58653e+06	2.64936e+06	7.39155e+06	6.82332e+06	6.26832e+06	3.40665e+06	3.32305e+06	2.75603e+06	3.97577e+06	4.64737e+06	7.99547e+06	6.8123e+06	5.28637e+06	3.26501e+06	3.14811e+06	0.00956446	0.0290582	2.08646	0.123653	0.220321	1.67922	0.353487	0.599121	1.28866
P48444	2.45326e+06	2.38263e+06	2.40163e+06	1.16351e+06	1.44497e+06	1.77741e+06	2.61519e+06	2.45635e+06	3.03627e+06	2.24574e+06	2.19335e+06	1.96206e+06	1.44036e+06	2.13006e+06	2.41232e+06	2.69181e+06	0.0512573	0.106878	0.597086	0.0436771	0.0954974	0.791313	0.0727631	0.299946	0.676207
P52294	1.38743e+06	1.4003e+06	1.38624e+06	506289	483833	363403	1.35439e+06	1.13343e+06	1.07561e+06	529986	465759	550695	446506	514177	1.39131e+06	1.18194e+06	0.00819019	0.025894	0.320925	0.000994544	0.0100103	0.435026	0.311714	0.56792	0.86839
Q02218	2.26964e+06	2.11736e+06	1.99297e+06	2.63971e+06	2.94412e+06	3.12302e+06	287929	378093	484008	480201	182736	239099	2.89531e+06	275809	2.12366e+06	374897	0.0088989	0.0274281	1.36336	0.413918	0.495203	0.735691	0.0127486	0.134119	10.4975
P31689	1.5386e+06	1.59274e+06	1.51554e+06	6.2129e+06	5.81011e+06	4.8523e+06	1.71745e+06	1.75564e+06	1.69113e+06	5.07519e+06	5.116e+06	4.8123e+06	5.59511e+06	4.99933e+06	1.54862e+06	1.7212e+06	0.00242235	0.0120227	3.61296	1.21315e-05	0.00236186	2.90455	0.263553	0.513082	1.11917
P49792	1.68833e+06	1.33168e+06	1.57048e+06	1.87959e+06	1.49085e+06	1.5481e+06	1.11974e+06	1.05399e+06	750383	1.33902e+06	1.22067e+06	1.54093e+06	1.63092e+06	1.36058e+06	1.52276e+06	960311	0.531929	0.603787	1.07103	0.0886832	0.169233	1.41681	0.140433	0.397052	1.1987
P61247	3.20577e+06	2.0812e+06	2.8403e+06	4.00319e+06	3.19646e+06	3.71856e+06	2.16507e+06	2.62426e+06	2.76512e+06	3.64174e+06	4.41485e+06	4.45802e+06	3.62368e+06	4.15389e+06	2.66606e+06	2.50456e+06	0.124391	0.214742	1.35919	0.0072951	0.0275166	1.65854	0.217553	0.470111	0.872358
Q9Y2D5-4	1.01262e+06	1.06466e+06	1.15966e+06	258637	1.66297e+06	1.5125e+06	888380	607911	663049	1.20638e+06	1.27631e+06	1.4278e+06	866478	1.30028e+06	1.07728e+06	710114	0.753634	0.79734	0.804318	0.0210136	0.0558292	1.83108	0.571829	0.744001	0.666379
P24666-1	964658	1.05199e+06	868019	752786	820123	913687	820039	722638	464013	466758	454441	426787	826259	449015	958601	650272	0.132934	0.225737	0.861942	0.162312	0.274705	0.690502	0.00274939	0.0705131	1.84016
P17096-2	1.1979e+06	1.12022e+06	1.02656e+06	1.40464e+06	1.35151e+06	1.14029e+06	2.1731e+06	1.41509e+06	1.81218e+06	797389	504057	624230	1.2936e+06	630713	1.11268e+06	1.77291e+06	0.134374	0.22761	1.1626	0.00477444	0.0208781	0.355749	0.0179786	0.158849	2.05101
P61006	141591	164444	177482	180118	206419	190894	147097	157640	304115	142696	NA	284702	192176	80128	160473	191765	0.0947562	0.174994	1.19756	0.455074	0.524617	0.417845	0.451865	0.662195	2.39836
O00629	2.4222e+06	2.3343e+06	2.34179e+06	1.93353e+06	1.98454e+06	1.79238e+06	1.50269e+06	1.4855e+06	2.00278e+06	1.20468e+06	1.12445e+06	1.95916e+06	1.90172e+06	1.3845e+06	2.36576e+06	1.64737e+06	0.0107799	0.0319844	0.803851	0.446498	0.51704	0.840431	0.208117	0.46195	1.37358
O75874	7.85607e+06	1.47724e+06	1.58672e+06	2.3379e+06	1.70811e+06	2.07426e+06	1.63333e+06	2.15394e+06	2.42917e+06	1.88412e+06	1.92197e+06	2.4295e+06	2.02334e+06	2.06438e+06	2.6407e+06	2.04451e+06	0.675494	0.732568	0.766214	0.949704	0.962387	1.00972	0.877911	0.92683	0.980118
Q9P0M6	462602	461187	852192	383640	312748	350553	1.41657e+06	1.62954e+06	938083	365117	355128	402347	347769	373657	566510	1.29374e+06	0.130334	0.222537	0.61388	0.0138087	0.0416196	0.288818	0.373461	0.61243	0.930718
Q92804-1	1.79433e+06	1.53733e+06	1.83507e+06	2.36349e+06	1.80065e+06	2.35255e+06	1.28522e+06	1.18958e+06	2.05815e+06	2.58177e+06	2.36199e+06	3.77401e+06	2.1553e+06	2.84446e+06	1.71701e+06	1.46538e+06	0.11156	0.196358	1.25526	0.0428671	0.0940452	1.94111	0.190445	0.439116	0.757718
Q7L1Q6-3	3.69392e+06	2.93122e+06	3.40198e+06	987928	1.11922e+06	1.23836e+06	4.72757e+06	6.82852e+06	4.19409e+06	1.19528e+06	1.12089e+06	1.18806e+06	1.11044e+06	1.16759e+06	3.32728e+06	5.13493e+06	0.000310862	0.00464273	0.333739	0.00865605	0.0303432	0.227382	0.528848	0.719235	0.951056
P29590	3.82008e+06	3.73071e+06	3.68026e+06	3.97757e+06	3.73573e+06	3.68751e+06	874906	654908	845028	220305	222080	NA	3.79818e+06	85250.1	3.74324e+06	785243	0.61381	0.678104	1.01468	0.144038	0.248076	0.108565	0.0575803	0.26678	44.5533
Q02880	468381	593747	785727	260887	422343	553006	1.28559e+06	657143	1.02281e+06	428185	424811	456106	393504	436145	602316	952474	0.193944	0.281531	0.653318	0.0563739	0.116917	0.457907	0.686348	0.81274	0.902232
Q969Q0	1.49747e+06	1.90709e+06	1.66384e+06	3.20476e+06	4.21945e+06	3.81176e+06	4.90231e+06	2.92636e+06	3.35591e+06	4.0186e+06	2.24796e+06	2.58728e+06	3.72157e+06	2.85914e+06	1.68118e+06	3.63786e+06	0.00185556	0.0099012	2.21367	0.361028	0.46666	0.78594	0.270176	0.520521	1.30164
P61163	2.17888e+06	1.24577e+06	1.7351e+06	1.82054e+06	1.58614e+06	1.52789e+06	248014	530900	139249	1.42468e+06	1.69076e+06	2.06379e+06	1.64013e+06	1.70669e+06	1.67622e+06	263690	0.908405	0.927645	0.978468	0.0328658	0.0768059	6.47234	0.761801	0.860778	0.961001
P83881	1.10167e+07	1.16195e+07	9.51467e+06	1.23353e+07	1.23295e+07	1.08175e+07	2.78962e+07	1.48673e+07	1.90654e+07	2.12056e+07	1.005e+07	1.45151e+07	1.18052e+07	1.45707e+07	1.06794e+07	1.99224e+07	0.253218	0.344556	1.10542	0.332143	0.434989	0.731373	0.43295	0.648814	0.810204
O75083	2.94126e+06	3.69258e+06	3.24108e+06	1.57341e+06	1.13898e+06	2.66168e+06	3.97086e+06	5.11337e+06	5.84298e+06	1.0158e+06	1.55429e+06	1.36979e+06	1.68333e+06	1.2932e+06	3.27731e+06	4.9137e+06	0.106109	0.190488	0.513633	0.0014731	0.0111392	0.263182	0.412918	0.639702	1.30168
Q13185	2.3344e+06	1.77947e+06	2.25365e+06	1.47086e+06	1.02564e+06	1.4472e+06	2.94226e+06	2.67006e+06	2.60656e+06	951402	259857	1.0701e+06	1.29727e+06	641959	2.10758e+06	2.73583e+06	0.0330984	0.0753504	0.615528	0.0845238	0.16274	0.234648	0.257691	0.508253	2.02081
Q6UN15-1	1.52226e+06	1.77861e+06	1.85247e+06	61587.9	575608	540213	672126	132813	615624	NA	461413	NA	267544	41982.1	1.71175e+06	380192	0.126481	0.217793	0.156299	0.199346	0.295108	0.110424	0.271299	0.520521	6.37282
P35222	503991	611066	683344	708547	760393	703181	986061	839831	974486	933512	1.28925e+06	1.00013e+06	723588	1.06374e+06	594817	931016	0.150385	0.246519	1.21649	0.31505	0.418122	1.14256	0.0516616	0.264102	0.680228
P61353	5.10215e+06	5.71882e+06	5.13393e+06	5.6981e+06	5.30928e+06	2.82344e+06	6.49995e+06	5.09379e+06	3.84382e+06	4.46651e+06	2.89039e+06	3.31255e+06	4.40401e+06	3.497e+06	5.31092e+06	5.03004e+06	0.490991	0.569937	0.829235	0.143532	0.247535	0.695223	0.43291	0.648814	1.25937
P62917	8.96126e+06	8.48649e+06	9.11886e+06	7.84617e+06	8.57531e+06	9.37072e+06	1.32648e+07	1.46441e+07	1.3923e+07	9.19412e+06	8.81219e+06	9.17314e+06	8.57485e+06	9.0581e+06	8.85141e+06	1.39326e+07	0.612454	0.677161	0.968755	0.00105695	0.0101751	0.650137	0.398301	0.636442	0.94665
Q92973-1	1.80639e+06	2.16929e+06	1.78922e+06	3.49893e+06	2.8322e+06	2.59494e+06	1.47832e+06	1.96822e+06	1.83395e+06	2.81596e+06	3.03321e+06	3.16981e+06	2.95163e+06	3.00276e+06	1.91395e+06	1.74747e+06	0.0200175	0.0510843	1.54217	0.0143354	0.0430063	1.71835	0.869997	0.925738	0.982972
Q9UNZ2-5	384585	362686	413986	149034	158887	NA	568499	483260	458261	275101	292101	330560	66933.3	298372	386518	501196	0.169574	0.269641	0.17317	0.00394853	0.0183478	0.59532	0.21409	0.466827	0.224328
P29728	1.80762e+06	1.70224e+06	1.97718e+06	1.55378e+06	1.4768e+06	1.73959e+06	2.52717e+06	2.6009e+06	2.16019e+06	1.58023e+06	1.51196e+06	1.76328e+06	1.5863e+06	1.61508e+06	1.82554e+06	2.4215e+06	0.0978234	0.179676	0.86895	0.00616606	0.0248629	0.666976	0.800526	0.885671	0.982183
P18077	6.21774e+06	8.45122e+06	7.88342e+06	5.50918e+06	6.27e+06	2.86903e+06	8.43413e+06	9.15205e+06	6.70452e+06	8.46898e+06	4.47148e+06	6.34112e+06	4.62768e+06	6.2156e+06	7.45456e+06	8.02864e+06	0.177983	0.276452	0.620785	0.305066	0.408232	0.774178	0.390822	0.628277	0.744527
Q9NSB4	NA	NA	NA	563283	616451	435460	NA	NA	2.57262e+07	952372	1.18337e+06	470526	532751	809413	12663.4	160384	0.000774626	0.00624679	42.07	0.5897	0.652412	5.04673	0.268931	0.520521	0.658195
O76013-1	236801	298902	298595	NA	NA	NA	2.12697e+06	2.56154e+06	8.7944e+07	NA	453560	NA	12663.4	41742.6	276481	7.82509e+06	0.000630499	0.00556322	0.0458022	0.0369748	0.0828695	0.00533445	0.42265	0.639702	0.30337
Q15181	2.05944e+06	2.40509e+06	2.29817e+06	2.11892e+06	2.53219e+06	2.35006e+06	2.49705e+06	2.3971e+06	2.05015e+06	2.29641e+06	2.00311e+06	2.59337e+06	2.32754e+06	2.28493e+06	2.24951e+06	2.30657e+06	0.648346	0.709292	1.03469	0.926564	0.944875	0.99062	0.849761	0.917189	1.01865
P61224-1	3.75009e+06	2.64048e+06	3.75346e+06	3.00789e+06	1.93716e+06	3.25358e+06	5.98467e+06	4.93673e+06	6.90997e+06	2.96431e+06	2.14506e+06	3.73277e+06	2.66642e+06	2.87385e+06	3.33722e+06	5.88824e+06	0.328879	0.428973	0.798994	0.0267728	0.0660707	0.488067	0.758664	0.859981	0.927822
P39023	2.95958e+06	2.57842e+06	3.04967e+06	2.64657e+06	2.27517e+06	2.82867e+06	2.99116e+06	3.05765e+06	3.37199e+06	3.17976e+06	2.96853e+06	3.61196e+06	2.57292e+06	3.24259e+06	2.85504e+06	3.13596e+06	0.279235	0.374347	0.901185	0.654097	0.710844	1.034	0.0560099	0.266663	0.793476
Q15691	1.35887e+06	1.29971e+06	1.63231e+06	1.63366e+06	1.44554e+06	1.79757e+06	1.13269e+06	935820	838088	3.44226e+06	2.73346e+06	2.53624e+06	1.61917e+06	2.87905e+06	1.42323e+06	961313	0.242706	0.333622	1.13767	0.00100383	0.0100103	2.99491	0.00924318	0.125731	0.562397
P28289	355675	334878	311441	201289	229353	289881	1.46948e+06	1.9675e+06	931222	274731	321899	370070	237419	319868	333507	1.39116e+06	0.072389	0.141631	0.711884	0.0121685	0.0381931	0.229928	0.0983772	0.346772	0.742239
O60832-1	3.293e+06	3.44413e+06	3.2706e+06	1.18119e+06	1.02887e+06	1.03711e+06	1.97975e+06	2.10727e+06	1.4287e+06	614935	1.0517e+06	653743	1.0802e+06	750543	3.33503e+06	1.81311e+06	0.000504736	0.00520148	0.323894	0.0164827	0.046834	0.413953	0.157848	0.41149	1.43922
P67775	2.03048e+06	2.44983e+06	2.36314e+06	1.16579e+06	1.61779e+06	2.16502e+06	2.61451e+06	3.0796e+06	3.87132e+06	3.19338e+06	2.552e+06	2.47919e+06	1.59834e+06	2.72363e+06	2.27374e+06	3.14713e+06	0.179341	0.276452	0.702955	0.363757	0.469716	0.865432	0.0791264	0.310905	0.586842
P14923	1.71918e+06	793059	972652	176154	422096	130131	2.14199e+06	1.67661e+06	1.10601e+06	354773	189284	792789	213090	376190	1.09866e+06	1.58369e+06	0.0233517	0.0580568	0.193955	0.0558057	0.116112	0.237541	0.356718	0.600758	0.566441
O95793	2.59737e+06	2.74183e+06	2.96986e+06	2.82731e+06	2.96994e+06	3.05209e+06	3.04107e+06	2.92604e+06	3.15654e+06	1.45968e+06	1.35245e+06	2.57195e+06	2.94831e+06	1.71875e+06	2.76548e+06	3.03976e+06	0.243971	0.334717	1.06611	0.104927	0.192814	0.565425	0.115189	0.373935	1.71537
Q14019	4.93295e+06	4.56178e+06	5.00055e+06	6.5286e+06	5.64413e+06	6.34536e+06	8.17172e+06	9.04372e+06	5.89877e+06	1.03581e+07	9.14216e+06	6.10205e+06	6.16062e+06	8.32916e+06	4.82784e+06	7.58241e+06	0.0144733	0.0403698	1.27606	0.671933	0.727787	1.09848	0.193283	0.440072	0.739645
Q9BZK7	598871	1.18564e+06	682849	488236	2.0472e+06	416014	437014	607834	136289	2.10099e+06	4.89154e+06	263655	746391	1.39413e+06	785603	330811	0.932148	0.948304	0.950086	0.237611	0.339069	4.21426	0.57531	0.744001	0.535383
P08865	317522	343476	561666	645129	650140	548545	707572	590140	687797	663228	818628	678628	612758	716903	394199	659774	0.121786	0.210784	1.55444	0.396778	0.495203	1.08659	0.146808	0.404581	0.854729
Q9H299	4.18235e+06	5.08316e+06	6.24791e+06	5.67861e+06	5.56512e+06	6.53279e+06	9.81076e+06	7.34391e+06	7.01967e+06	3.4139e+06	2.6099e+06	2.89286e+06	5.91024e+06	2.95393e+06	5.10227e+06	7.96738e+06	0.336236	0.435205	1.15836	0.00220476	0.0138065	0.370753	0.00315255	0.0705131	2.0008
P05387	1.41596e+06	1.5147e+06	1.55008e+06	3.37686e+06	2.75152e+06	3.23981e+06	1.90873e+06	1.73569e+06	1.38086e+06	2.7171e+06	2.47455e+06	2.16573e+06	3.11077e+06	2.44194e+06	1.49249e+06	1.66005e+06	0.00258089	0.0125331	2.08429	0.0354711	0.0808738	1.471	0.0561362	0.266663	1.27389
Q92922	NA	NA	NA	NA	NA	NA	NA	NA	NA	NA	NA	NA	12663.4	12663.4	12663.4	12663.4	NA	NA	1	NA	NA	1	NA	NA	1
P48643	909450	939148	864629	467283	899135	355033	522501	2.18844e+06	302553	632924	525278	139199	530344	359026	903887	702007	0.191867	0.279137	0.586737	0.428683	0.49955	0.511429	0.5268	0.719235	1.47717
P22695	1.55316e+06	1.13796e+06	1.38531e+06	1.1609e+06	692861	1.07192e+06	1.2321e+06	1.47969e+06	1.22607e+06	823457	691092	661911	951776	722202	1.34781e+06	1.30751e+06	0.150813	0.246519	0.706164	0.00291456	0.0154089	0.552351	0.221222	0.473996	1.31788
P07305	1.73394e+07	1.99618e+07	1.76437e+07	1.61157e+07	1.32134e+07	1.40485e+07	1.71668e+07	1.42253e+07	1.61798e+07	6.53093e+06	2.99411e+06	4.99899e+06	1.44089e+07	4.60654e+06	1.82785e+07	1.58091e+07	0.0353514	0.0798066	0.788297	0.0271863	0.0666735	0.291385	0.0314328	0.202676	3.12792
P62750	3.94696e+06	3.90138e+06	3.98123e+06	3.80028e+06	3.87535e+06	3.79985e+06	4.86609e+06	4.09533e+06	4.48974e+06	2.6623e+06	2.2448e+06	2.81443e+06	3.82499e+06	2.56217e+06	3.94305e+06	4.47264e+06	0.0263077	0.0634203	0.970059	0.0036797	0.0175682	0.572856	0.0267211	0.185301	1.49287
Q9UHB9	649032	1.01919e+06	1.06176e+06	1.29619e+06	1.57159e+06	1.4207e+06	1.3992e+06	1.50772e+06	1.016e+06	1.54194e+06	1.3029e+06	1.55149e+06	1.42507e+06	1.46075e+06	888892	1.28933e+06	0.0825914	0.15704	1.6032	0.423234	0.495437	1.13295	0.772158	0.866025	0.975577
P19013	255465	193032	813237	NA	NA	NA	NA	210283	NA	NA	NA	NA	12663.4	12663.4	342289	32307.4	0.0173627	0.0461409	0.0369964	0.42265	0.495203	0.391967	NA	NA	1
P08559-4	3.03618e+06	1.96344e+06	2.4865e+06	3.65878e+06	2.70627e+06	3.6626e+06	1.53482e+06	1.28757e+06	1.10186e+06	2.59887e+06	2.61173e+06	2.36527e+06	3.31003e+06	2.5227e+06	2.45647e+06	1.29614e+06	0.141585	0.236559	1.34748	0.0129533	0.0399756	1.94631	0.103074	0.352779	1.3121
P62891	5.00931e+07	6.37304e+07	4.62672e+07	7.98509e+07	9.6016e+07	7.25825e+07	1.35149e+08	9.91138e+07	9.96534e+07	1.2492e+08	8.47865e+07	9.66147e+07	8.2253e+07	1.00771e+08	5.28607e+07	1.10106e+08	0.0260453	0.0629002	1.55603	0.594281	0.654673	0.915211	0.228322	0.477809	0.816241
Q8WXF1	859934	871077	795693	580705	1.24007e+06	593124	681670	523455	895143	876255	675884	1.10689e+06	753093	868700	841567	683568	0.70044	0.755871	0.894869	0.318743	0.421722	1.27083	0.651448	0.789172	0.86692
O00154	1.45077e+06	931351	1.32784e+06	1.40614e+06	723728	1.34579e+06	1.54392e+06	1.50273e+06	1.25406e+06	1.55657e+06	1.90578e+06	1.42963e+06	1.11052e+06	1.61866e+06	1.21512e+06	1.42761e+06	0.743706	0.790761	0.913921	0.311142	0.414213	1.13383	0.214138	0.466827	0.686076
P37235	2.31453e+06	2.14873e+06	2.15547e+06	2.31018e+06	2.36935e+06	2.54466e+06	1.88359e+06	1.80419e+06	1.17677e+06	2.3783e+06	2.1545e+06	2.4555e+06	2.40603e+06	2.32587e+06	2.20493e+06	1.58728e+06	0.0839853	0.158735	1.0912	0.117829	0.21111	1.46532	0.529304	0.719235	1.03447
P02794	3.75068e+06	4.25021e+06	4.01504e+06	3.28612e+06	3.88349e+06	3.55676e+06	6.2699e+06	4.18091e+06	5.0683e+06	3.28283e+06	1.92325e+06	2.11113e+06	3.56714e+06	2.37101e+06	4.00009e+06	5.10267e+06	0.135774	0.228833	0.891765	0.0232402	0.0594837	0.46466	0.122164	0.383479	1.50448
Q06124	533453	376993	495139	619496	435392	383805	352074	397825	446728	730869	818378	857353	469544	800419	463503	396999	0.945765	0.958382	1.01303	0.00182376	0.0124908	2.01617	0.0534425	0.264102	0.586623
P04156-1	2.5077e+06	3.31249e+06	3.01639e+06	3.54955e+06	4.81489e+06	4.2915e+06	4.81488e+06	4.08476e+06	5.19731e+06	4.21547e+06	3.35355e+06	4.45747e+06	4.18591e+06	3.97936e+06	2.92621e+06	4.67567e+06	0.0417415	0.0907425	1.43049	0.227365	0.32698	0.851078	0.705052	0.824763	1.0519
Q93052	604252	876422	2.26738e+07	931445	769666	2.26116e+06	423776	856101	596324	1.16044e+06	1.58672e+06	1.25881e+06	1.17471e+06	1.32341e+06	2.28991e+06	600318	0.626409	0.689765	0.512993	0.0425695	0.0936201	2.20451	0.758633	0.859981	0.887638
P30626-1	1.65771e+06	1.53062e+06	1.69694e+06	2.49014e+06	2.18194e+06	2.89297e+06	2.12946e+06	2.00198e+06	1.79168e+06	3.95163e+06	2.92157e+06	4.87179e+06	2.50497e+06	3.83143e+06	1.62685e+06	1.96938e+06	0.0225146	0.0562865	1.53977	0.0352574	0.0806419	1.9455	0.084096	0.318664	0.653796
Q8NCA5	427275	380064	370317	860840	731226	496707	203284	171212	901389	882884	791241	822847	678721	831465	391783	315392	0.0690903	0.135965	1.73239	0.207062	0.303879	2.63629	0.338697	0.585256	0.816296
P25205-2	2.80861e+06	2.86151e+06	3.02304e+06	2.03286e+06	2.23063e+06	3.39716e+06	3.68964e+06	3.24851e+06	3.73424e+06	1.99865e+06	1.67637e+06	1.84434e+06	2.48819e+06	1.83505e+06	2.8963e+06	3.55051e+06	0.438274	0.517647	0.859094	0.000669837	0.00819221	0.516843	0.185983	0.434644	1.35592
P17655-1	1.95694e+06	2.4337e+06	2.38811e+06	1.79807e+06	1.86676e+06	2.04111e+06	1.83451e+06	2.05025e+06	2.14635e+06	3.00068e+06	2.88092e+06	3.06317e+06	1.89927e+06	2.98062e+06	2.24888e+06	2.00605e+06	0.12059	0.209251	0.844539	0.00702043	0.0270339	1.48582	0.00205233	0.0659857	0.637205
Q9H223	1.54573e+06	1.51416e+06	1.54744e+06	981588	765010	555058	1.59523e+06	1.63902e+06	1.72418e+06	329101	886363	1.05714e+06	746984	675603	1.5357e+06	1.65195e+06	0.0483896	0.102232	0.486414	0.132348	0.233146	0.408972	0.818598	0.899102	1.10566
Q00577	919530	594649	860772	940463	810472	1.03818e+06	1.04041e+06	1.04538e+06	1.06729e+06	1.09254e+06	537026	542628	924949	682828	777866	1.05096e+06	0.340366	0.439708	1.18908	0.207856	0.304352	0.649716	0.32519	0.575045	1.35459
Q00341-1	929548	806194	909446	655796	941745	719083	795277	906697	647071	943473	1.64049e+06	530211	762946	936232	880027	775611	0.320733	0.418752	0.866957	0.628408	0.686988	1.20709	0.60214	0.758217	0.814911
P47914	2.34947e+07	1.98388e+07	2.22189e+07	2.94586e+07	2.43673e+07	2.78529e+07	3.0395e+07	2.21893e+07	2.79951e+07	2.72112e+07	1.83326e+07	2.47561e+07	2.71413e+07	2.31145e+07	2.17973e+07	2.66283e+07	0.0440894	0.0943276	1.24517	0.406671	0.495203	0.868044	0.313872	0.56829	1.17421
P55769	4.33406e+06	3.79253e+06	4.56006e+06	1.66986e+06	1.92565e+06	1.70368e+06	6.32225e+06	5.86994e+06	4.9364e+06	1.34243e+06	1.17199e+06	944288	1.76285e+06	1.14106e+06	4.2163e+06	5.67944e+06	0.00031654	0.00464273	0.418104	0.000386498	0.00656029	0.20091	0.0355266	0.214044	1.54493
O75694	541366	617368	711280	NA	NA	NA	189984	205452	79401.5	NA	NA	NA	12663.4	12663.4	619477	145798	0.000410252	0.00474954	0.0204421	0.0151952	0.0447531	0.086856	NA	NA	1
Q9Y230	2.20318e+06	2.49323e+06	2.25572e+06	2.1556e+06	2.27886e+06	1.99136e+06	1.64579e+06	1.54411e+06	1.22122e+06	2.74506e+06	2.54287e+06	2.91461e+06	2.13868e+06	2.72994e+06	2.31401e+06	1.45864e+06	0.221717	0.311141	0.924227	0.0104695	0.0347191	1.87156	0.0117758	0.130122	0.783416
P49207	6.72274e+06	7.90725e+06	7.1139e+06	1.85495e+07	1.75113e+07	1.71962e+07	9.16827e+06	8.88513e+06	7.40771e+06	1.90659e+07	2.87863e+07	1.92728e+07	1.7743e+07	2.19514e+07	7.23147e+06	8.45042e+06	0.000563566	0.00543439	2.45358	0.00876447	0.030515	2.59767	0.255154	0.506528	0.808286
Q9UGI8	796595	1.37707e+06	1.75758e+06	476161	509077	337618	1.10618e+06	1.11992e+06	458787	460110	468695	521306	434165	482631	1.24462e+06	828340	0.0273704	0.0650529	0.348833	0.207313	0.303902	0.582648	0.498207	0.705041	0.89958
Q04837	3.15249e+06	3.32964e+06	2.83046e+06	5.35678e+06	5.4912e+06	4.86478e+06	2.89545e+06	2.68091e+06	2.76738e+06	3.13277e+06	2.6646e+06	3.29321e+06	5.23052e+06	3.01805e+06	3.0972e+06	2.77986e+06	0.00126698	0.00785293	1.68879	0.327561	0.431177	1.08569	0.00399246	0.0726863	1.73308
O60684	135966	149386	190818	NA	NA	NA	NA	184048	NA	NA	NA	NA	12663.4	12663.4	157080	30903.7	0.00160522	0.00914367	0.0806179	0.42265	0.495203	0.40977	NA	NA	1
P61289-2	1.54851e+06	1.45972e+06	1.67027e+06	853174	941955	1.33328e+06	653472	894607	761652	1.29377e+06	1.49079e+06	1.33412e+06	1.02329e+06	1.37032e+06	1.55712e+06	763610	0.0802597	0.153254	0.657164	0.0115091	0.0365682	1.79453	0.154423	0.408385	0.746747
P46060	777180	713989	653616	NA	246995	NA	450332	251833	363806	NA	NA	NA	34087.6	12663.4	713146	345546	0.0913205	0.170045	0.0477989	0.0026253	0.0145976	0.0366477	0.42265	0.639702	2.69182
Q15020	1.81888e+06	2.319e+06	2.4765e+06	1.23893e+07	1.24571e+07	1.11565e+07	380059	867932	746785	368927	368961	383313	1.19857e+07	373673	2.18599e+06	626870	0.00104361	0.00711552	5.48296	0.178217	0.284982	0.596093	1.84331e-05	0.00391151	32.0753
P60866-2	4.61191e+06	5.11076e+06	4.63994e+06	6.04998e+06	6.46253e+06	5.47316e+06	4.85726e+06	4.63796e+06	4.24634e+06	4.97116e+06	4.77679e+06	4.65733e+06	5.98134e+06	4.80003e+06	4.78218e+06	4.57345e+06	0.0234778	0.0582628	1.25076	0.352861	0.457461	1.04954	0.0317044	0.202676	1.2461
P84098	5.34036e+06	5.45337e+06	5.10096e+06	5.29468e+06	5.13232e+06	4.67621e+06	7.03022e+06	6.92803e+06	6.47841e+06	5.07663e+06	3.94376e+06	4.39362e+06	5.02747e+06	4.44737e+06	5.29618e+06	6.80794e+06	0.304204	0.401835	0.949263	0.0193529	0.0526692	0.653262	0.232996	0.48108	1.13044
P61081	1.51809e+06	1.72847e+06	1.70214e+06	1.45291e+06	1.31491e+06	1.44006e+06	2.38572e+06	1.86957e+06	1.96313e+06	1.32757e+06	1.14324e+06	1.12868e+06	1.40122e+06	1.19653e+06	1.64684e+06	2.06112e+06	0.0387354	0.0854458	0.850853	0.00554972	0.0233197	0.580522	0.0735938	0.300319	1.17107
P31948-2	947646	1.03548e+06	869798	1.56894e+06	1.55128e+06	1.40528e+06	964972	714938	744355	1.1026e+06	1.15138e+06	1.18697e+06	1.50667e+06	1.14646e+06	948568	800795	0.00257574	0.0125331	1.58837	0.0558991	0.116119	1.43166	0.00502171	0.0805761	1.31419
Q16543	9.72674e+06	7.60921e+06	7.9267e+06	8.84306e+06	7.5455e+06	7.78007e+06	1.10915e+07	1.17831e+07	8.86584e+06	7.85122e+06	7.84776e+06	7.16209e+06	8.03695e+06	7.61332e+06	8.37143e+06	1.05032e+07	0.678416	0.734452	0.960045	0.0524042	0.111004	0.724854	0.408166	0.639702	1.05564
Q53GQ0	260778	712353	253771	522162	483189	472689	699974	NA	343606	NA	124998	631537	492228	99988.8	361246	144954	0.458671	0.537505	1.36258	0.835713	0.866616	0.689795	0.295054	0.549214	4.92283
P62195-1	1.41439e+06	1.37918e+06	2.08198e+06	1.7997e+06	1.49157e+06	1.64836e+06	1.59138e+06	1.85389e+06	1.83057e+06	1.22387e+06	1.51678e+06	1.52941e+06	1.64172e+06	1.41599e+06	1.59547e+06	1.75448e+06	0.856857	0.88302	1.02899	0.0803467	0.156567	0.807071	0.184892	0.434644	1.15942
Q02413	845816	293757	429832	NA	NA	NA	1.16049e+06	815265	156469	NA	NA	NA	12663.4	12663.4	474447	529001	0.0072058	0.0234972	0.026691	0.0263013	0.0652474	0.0239384	NA	NA	1
Q9NWT8	1.41655e+07	1.379e+07	1.30143e+07	2.06148e+07	2.06164e+07	2.06465e+07	2.04471e+07	1.73852e+07	2.05279e+07	2.01235e+07	1.63174e+07	2.09849e+07	2.06259e+07	1.90292e+07	1.36481e+07	1.93963e+07	0.00363633	0.0145669	1.51127	0.851694	0.881063	0.981075	0.409257	0.639702	1.08391
P15924-1	1.44346e+06	1.51916e+06	1.15176e+06	NA	NA	NA	2.68806e+06	1.76024e+06	1.14628e+06	NA	NA	NA	12663.4	12663.4	1.36183e+06	1.75699e+06	0.00033047	0.00464273	0.0092988	0.00247873	0.0144034	0.00720748	NA	NA	1
P15153	1.32239e+06	1.38865e+06	1.33681e+06	1.31987e+06	1.25636e+06	1.21907e+06	827671	851955	841171	505782	265244	510712	1.26442e+06	409193	1.34898e+06	840207	0.0895471	0.167436	0.937313	0.079826	0.155788	0.487014	0.0337336	0.21004	3.09004
Q9Y3F4-2	603741	384432	513576	194638	NA	986538	440955	667110	493187	149182	159594	203520	134472	169218	492143	525454	0.414816	0.501386	0.273237	0.00243846	0.0144034	0.322041	0.873334	0.926608	0.794667
Q14532	NA	100658	NA	NA	NA	NA	NA	NA	679416	NA	NA	NA	12663.4	12663.4	25272.6	47761.7	0.42265	0.501386	0.501073	0.42265	0.495203	0.265138	NA	NA	1
Q9NR12-1	1.98997e+06	2.20003e+06	2.57801e+06	1.81747e+06	1.19289e+06	1.61982e+06	1.31221e+06	1.74367e+06	979119	1.22035e+06	1.32902e+06	1.02823e+06	1.52e+06	1.18587e+06	2.24312e+06	1.30848e+06	0.0698259	0.137212	0.677628	0.630547	0.688743	0.906293	0.181117	0.434644	1.28176
Q9Y4L1	1.85531e+06	1.71921e+06	1.87239e+06	1.85121e+06	1.63346e+06	1.89444e+06	1.78519e+06	2.31695e+06	1.86326e+06	1.25739e+06	1.83113e+06	1.7855e+06	1.78929e+06	1.60196e+06	1.81432e+06	1.97526e+06	0.810502	0.842972	0.986207	0.233998	0.334653	0.811008	0.466191	0.675913	1.11694
O96019-1	2.7479e+06	2.64113e+06	2.09378e+06	1.05866e+06	1.1275e+06	875076	933440	1.00921e+06	900192	990871	927974	514835	1.01463e+06	779364	2.47689e+06	946529	0.00150515	0.00872081	0.409637	0.449904	0.519961	0.823391	0.333803	0.585256	1.30186
P27797	1.62259e+06	1.6447e+06	1.88399e+06	2.20153e+06	2.17123e+06	2.39256e+06	3.95295e+06	3.67913e+06	2.7188e+06	2.13533e+06	1.68586e+06	1.52349e+06	2.25302e+06	1.7635e+06	1.71313e+06	3.40681e+06	0.0125671	0.0361739	1.31514	0.0128826	0.0398527	0.517641	0.124175	0.387088	1.27758
Q9P0L0-2	2.02488e+06	2.17484e+06	2.37979e+06	2.5205e+06	2.77706e+06	2.6501e+06	1.67355e+06	1.20105e+06	1.34792e+06	2.41241e+06	1.79052e+06	3.02548e+06	2.64715e+06	2.35545e+06	2.18837e+06	1.39408e+06	0.0345691	0.0783025	1.20964	0.0532557	0.112438	1.68961	0.524234	0.718894	1.12384
P61160-2	2.19809e+06	265927	2.25931e+06	1.32145e+06	NA	1.55205e+06	2.71223e+06	3.40276e+06	2.81666e+06	1.6803e+06	2.10599e+06	1.97628e+06	296144	1.91233e+06	1.09714e+06	2.96231e+06	0.507803	0.584428	0.269924	0.0108361	0.0355688	0.645555	0.35836	0.602567	0.15486
P57764	1.15343e+06	1.17768e+06	769155	612879	935713	811540	1.14608e+06	1.40089e+06	1.28881e+06	730458	590298	630511	774954	647818	1.01472e+06	1.27429e+06	0.222135	0.311404	0.763716	0.00143257	0.0111392	0.508375	0.289745	0.543485	1.19625
Q9Y2J2	872880	727765	914802	587228	236648	431966	530521	703127	1.01306e+06	509565	661249	689663	391550	614800	834496	722975	0.0967903	0.17802	0.469205	0.496815	0.565659	0.850375	0.227207	0.477239	0.636873
Q14126	493357	492717	533709	276871	284050	403040	1.05542e+06	891970	679165	449002	475089	516711	316475	479465	506238	861489	0.0546573	0.112034	0.625151	0.034978	0.0804307	0.556554	0.0631514	0.281528	0.660059
O75340	1.1385e+06	1.29321e+06	1.17708e+06	1.53352e+06	1.5113e+06	3.40397e+06	1.24873e+06	1.10214e+06	701168	2.40357e+06	1.57458e+06	3.16679e+06	1.99072e+06	2.28848e+06	1.20117e+06	988196	0.198309	0.285413	1.65732	0.0362524	0.0823338	2.31581	0.70144	0.822858	0.869886
O00303	822424	1.03022e+06	833722	1.49109e+06	1.5663e+06	1.23497e+06	1.04635e+06	1.29493e+06	1.25519e+06	1.40362e+06	1.72496e+06	1.79904e+06	1.42346e+06	1.63314e+06	890599	1.19365e+06	0.0103186	0.0308872	1.59832	0.0376052	0.0836788	1.36819	0.262836	0.512691	0.871609
Q99714-1	642661	1.40856e+06	630885	NA	NA	NA	229603	274750	390863	155119	NA	NA	12663.4	29191.5	829664	291058	0.00398191	0.0156743	0.0152633	0.105798	0.193765	0.100294	0.42265	0.639702	0.433806
P45974-1	818563	569625	810688	196770	216763	520998	993274	1.03888e+06	756984	427455	488338	243696	281143	370527	723044	920960	0.0779178	0.149842	0.388832	0.0338329	0.0782159	0.402327	0.508263	0.712371	0.758765
Q16630-2	1.25957e+06	1.30938e+06	1.06413e+06	948004	926816	848810	498196	538150	491310	1.05816e+06	1.18478e+06	1.15354e+06	906855	1.13086e+06	1.20622e+06	508807	0.0280623	0.0661153	0.751813	7.08735e-05	0.00380944	2.22257	0.0100099	0.127877	0.801918
P30050-1	3.82302e+06	3.88773e+06	3.594e+06	4.80541e+06	5.01738e+06	4.57179e+06	2.70163e+06	3.02142e+06	2.82339e+06	3.41623e+06	3.4968e+06	3.70948e+06	4.79474e+06	3.5387e+06	3.76611e+06	2.84579e+06	0.00268599	0.0128585	1.27313	0.00722585	0.0274157	1.24349	0.00116507	0.050891	1.35494
O14980	904162	1.00779e+06	896707	299082	726596	300679	1.1231e+06	780912	784462	650077	583704	767246	402775	662772	934880	882804	0.101654	0.184206	0.430831	0.128667	0.228309	0.750758	0.228826	0.477923	0.607712
P51116	NA	NA	NA	NA	92992.4	NA	NA	NA	NA	202875	225432	85736.8	24614.1	157690	12663.4	12663.4	0.42265	0.501386	1.94371	0.0144227	0.0431677	12.4524	0.0903889	0.330699	0.156092
Q01628	509982	657262	504826	NA	430644	NA	1.24157e+06	732519	305255	NA	NA	NA	41027.4	12663.4	553110	652355	0.156677	0.25348	0.0741758	0.0106016	0.0348879	0.0194119	0.42265	0.639702	3.23983
P63000-2	3.94481e+06	4.08623e+06	3.86752e+06	4.5778e+06	3.38678e+06	3.87982e+06	4.14396e+06	2.93786e+06	4.64086e+06	4.06139e+06	3.09772e+06	4.42388e+06	3.91819e+06	3.81804e+06	3.96516e+06	3.83721e+06	0.904623	0.924482	0.988154	0.978549	0.982356	0.995004	0.860971	0.920857	1.02623
Q9NSD9	749672	679862	586924	425017	227508	183385	730365	691419	703840	408544	151650	384239	260769	287670	668793	708356	0.0555595	0.113644	0.38991	0.106332	0.194014	0.406109	0.822219	0.902145	0.906487
O43684	1.21669e+06	1.30702e+06	1.1839e+06	1.00494e+06	1.01384e+06	1.14325e+06	679329	781430	795055	1.91929e+06	3.6698e+06	1.50616e+06	1.05217e+06	2.19727e+06	1.23478e+06	750106	0.0402317	0.0880272	0.852105	0.0517206	0.110063	2.92929	0.105998	0.359383	0.478851
Q9NP72	819068	904877	911586	1.22057e+06	1.05473e+06	993680	819842	826129	947583	1.10946e+06	758696	3.73134e+06	1.08555e+06	1.46448e+06	877477	862578	0.0525677	0.108677	1.23712	0.385331	0.491183	1.69779	0.597638	0.756676	0.741254
Q00325-1	6.06948e+06	5.39234e+06	5.58383e+06	6.71615e+06	6.16864e+06	6.20022e+06	4.80874e+06	4.63184e+06	4.37673e+06	7.98435e+06	7.63893e+06	8.3114e+06	6.35681e+06	7.9735e+06	5.67484e+06	4.60234e+06	0.0671681	0.133153	1.12017	0.000125486	0.0041507	1.73249	0.00369199	0.0726863	0.797242
P52565	685376	740457	589446	217977	570560	429213	1.11828e+06	1.08424e+06	874870	490742	417534	376534	376526	425712	668792	1.01986e+06	0.176333	0.276452	0.562994	0.00131847	0.0109898	0.417423	0.71363	0.83022	0.88446
P60953	1.61157e+06	1.98033e+06	1.91617e+06	1.16542e+06	1.77107e+06	1.87809e+06	2.01329e+06	1.81602e+06	2.01023e+06	1.43231e+06	1.30201e+06	1.32166e+06	1.57089e+06	1.3508e+06	1.82869e+06	1.94427e+06	0.427461	0.506203	0.859024	0.00139709	0.0111392	0.694756	0.421698	0.639702	1.16293
P26368	1.71876e+06	2.04373e+06	1.77866e+06	537185	875605	448479	1.40058e+06	861275	1.27084e+06	787586	494513	288808	595285	482720	1.8418e+06	1.15304e+06	0.0237459	0.0588201	0.323208	0.0759377	0.150015	0.418648	0.587455	0.749147	1.23319
P08754	NA	NA	NA	148867	NA	NA	NA	NA	NA	222417	149462	256087	28793.9	204187	12663.4	12663.4	0.42265	0.501386	2.27378	0.00334549	0.0168337	16.1241	0.135116	0.39427	0.141017
P42677	3.1283e+06	3.41294e+06	2.69348e+06	686505	1.05676e+06	2.76859e+06	3.97948e+06	3.59965e+06	2.82947e+06	4.98402e+06	4.57002e+06	272473	1.26171e+06	1.8377e+06	3.06373e+06	3.43503e+06	0.160971	0.25932	0.411822	0.580272	0.643085	0.534987	0.743868	0.850478	0.686572
P62318	2.6602e+06	3.14109e+06	2.60264e+06	2.18512e+06	2.32995e+06	1.92138e+06	2.00486e+06	2.10463e+06	1.80967e+06	3.22256e+06	3.4334e+06	2.6346e+06	2.13868e+06	3.07761e+06	2.79127e+06	1.96918e+06	0.0316445	0.0725298	0.766202	0.0148072	0.0439109	1.56289	0.0246254	0.18019	0.694916
Q96FJ2	3.46274e+06	3.66445e+06	3.03637e+06	4.06777e+06	4.03934e+06	3.24182e+06	2.10732e+06	3.00969e+06	2.76022e+06	1.95528e+06	2.95608e+06	3.09534e+06	3.76258e+06	2.61544e+06	3.37749e+06	2.59656e+06	0.315092	0.412584	1.11401	0.970201	0.97931	1.00727	0.114002	0.373935	1.4386
P34932	1.20021e+06	784288	706949	587910	416986	465697	697224	728111	727168	316159	241808	255054	485116	269155	873053	717356	0.0467761	0.0994453	0.555654	0.00572603	0.023768	0.375205	0.0117308	0.130122	1.80236
O76094	774973	1.01018e+06	1.02222e+06	584337	635646	533348	1.19286e+06	995042	958682	714945	564284	563947	582948	610477	928419	1.044e+06	0.0186336	0.0483721	0.627893	0.00712542	0.0272068	0.584747	0.652862	0.789172	0.954905
P25398	3.03761e+06	2.96698e+06	2.63423e+06	1.90225e+06	1.71941e+06	1.64821e+06	2.0891e+06	1.85586e+06	2.0036e+06	1.62414e+06	1.30342e+06	1.57933e+06	1.75342e+06	1.4953e+06	2.87409e+06	1.98049e+06	0.00128997	0.00787114	0.610078	0.0370022	0.0828695	0.755015	0.135594	0.39427	1.17262
Q6P2E9-1	408432	458440	353175	219008	301130	408833	487998	496045	429316	289558	395546	356999	299861	344508	404387	470153	0.233782	0.324363	0.74152	0.0578346	0.119371	0.732759	0.542208	0.726466	0.870403
P78347	777511	1.11033e+06	863256	276603	281306	348479	184808	NA	73280.6	297127	214423	398804	300426	293985	906634	55559	0.00164334	0.00928247	0.331364	0.162657	0.274705	5.2914	0.918914	0.951582	1.02191
Q13617-2	1.16511e+06	1.32069e+06	1.24219e+06	1.24902e+06	1.43097e+06	1.47773e+06	959800	1.17048e+06	1.15756e+06	1.38784e+06	1.45258e+06	1.75325e+06	1.38228e+06	1.52326e+06	1.24104e+06	1.09151e+06	0.170289	0.270459	1.11381	0.0261951	0.0651881	1.39555	0.338167	0.585256	0.90745
O75717	636756	733307	881142	NA	NA	NA	117492	115955	152321	NA	NA	NA	12663.4	12663.4	743764	127552	0.000532634	0.00525124	0.0170262	0.00147522	0.0111392	0.0992809	NA	NA	1
P09543-1	712968	349896	441894	NA	NA	NA	767143	941862	781167	NA	NA	NA	12663.4	12663.4	479486	826423	0.0033069	0.0139416	0.0264105	0.000246278	0.00567036	0.0153232	NA	NA	1
P42766	2.83274e+06	3.80815e+06	3.22064e+06	3.86232e+06	4.79596e+06	4.53082e+06	5.5677e+06	4.90827e+06	3.39787e+06	4.80838e+06	4.40559e+06	3.61331e+06	4.37825e+06	4.2459e+06	3.26303e+06	4.52832e+06	0.0563148	0.115015	1.34177	0.729568	0.777803	0.937631	0.788424	0.877773	1.03117
O75821	1.96452e+06	1.61029e+06	1.83158e+06	2.4852e+06	2.19323e+06	2.19544e+06	1.73522e+06	2.41783e+06	2.90748e+06	2.27679e+06	2.18395e+06	2.34602e+06	2.2873e+06	2.26795e+06	1.79609e+06	2.30197e+06	0.03243	0.0740788	1.27348	0.930808	0.947705	0.985221	0.866589	0.924071	1.00853
P11387	2.4409e+06	3.29486e+06	3.01509e+06	237990	435478	457581	1.82217e+06	1.92064e+06	1.60537e+06	285545	335789	345158	361963	321060	2.89443e+06	1.77775e+06	0.00423483	0.0161361	0.125055	3.01575e-05	0.0027788	0.180599	0.631236	0.777026	1.1274
Q5D862	438946	613675	540714	NA	NA	NA	538074	821175	317968	NA	NA	NA	12663.4	12663.4	526145	519861	0.000686398	0.00582791	0.0240683	0.00541313	0.0228949	0.0243593	NA	NA	1
P62906	1.80976e+06	2.07129e+06	1.59591e+06	1.02489e+06	1.14902e+06	958716	1.85119e+06	1.13474e+06	1.22808e+06	1.18139e+06	1.00603e+06	996128	1.04128e+06	1.05789e+06	1.81534e+06	1.37148e+06	0.00533888	0.0188185	0.573599	0.222968	0.322453	0.771346	0.846195	0.916136	0.984296
Q96QK1	602211	516570	601696	161858	201047	183969	437861	684396	893475	141165	152408	219040	181576	167656	572029	644528	0.000187547	0.00436532	0.317425	0.00856329	0.0300998	0.260122	0.632542	0.777026	1.08303
O00232-1	277136	342688	321026	8.95824e+06	1.3462e+07	1.1762e+07	1.17911e+06	1.09311e+06	740748	1.41624e+07	2.5113e+07	6.09096e+06	1.12358e+07	1.29392e+07	312400	984685	0.00011208	0.00336206	35.9662	0.0161318	0.046142	13.1404	0.769078	0.864819	0.868356
P04632	677838	584141	442782	974231	459359	342527	758514	501120	634300	931005	868459	860320	535184	886041	559686	622396	0.903361	0.923892	0.956221	0.0930295	0.175194	1.4236	0.246225	0.491987	0.604017
Q00535	673065	738579	698310	265188	312210	218630	745272	792346	747872	195063	224848	283039	262565	231546	702804	761528	0.00751777	0.0243381	0.373597	0.00672661	0.0260781	0.304055	0.447992	0.659597	1.13397
Q15286	314302	382102	350750	373195	408664	465152	356774	294501	360118	585276	346196	478716	413967	459466	347943	335718	0.112455	0.197417	1.18975	0.165568	0.278662	1.36861	0.578853	0.744735	0.900974
P40429	6.30275e+06	6.6178e+06	6.10737e+06	6.62057e+06	6.97837e+06	6.51577e+06	7.10724e+06	4.48326e+06	7.03941e+06	6.91474e+06	3.48227e+06	7.11337e+06	6.70201e+06	5.55356e+06	6.33917e+06	6.07589e+06	0.150197	0.246519	1.05724	0.765644	0.806365	0.914031	0.505672	0.711562	1.2068
P09211	1.42164e+06	1.40322e+06	1.46562e+06	1.27004e+06	1.33626e+06	1.19385e+06	1.73503e+06	1.35218e+06	1.76239e+06	836573	671101	826313	1.26537e+06	774127	1.42992e+06	1.60502e+06	0.0493305	0.10341	0.884925	0.00317981	0.0162776	0.482316	0.0101241	0.127877	1.63458
P29373	2.03375e+06	2.30083e+06	1.98725e+06	680722	935358	945746	4.43993e+06	3.33401e+06	3.15649e+06	1.54767e+06	1.34775e+06	1.08732e+06	844450	1.31386e+06	2.10287e+06	3.60177e+06	0.00640279	0.0214486	0.401571	0.00239864	0.0143918	0.364781	0.0413227	0.236991	0.642726
P49790-3	423833	444963	409856	NA	NA	NA	NA	NA	NA	NA	NA	NA	12663.4	12663.4	425974	12663.4	4.60497e-05	0.00259029	0.0297282	NA	NA	1	NA	NA	1
Q9BVP2	713003	676600	657957	510533	401836	437552	1.13842e+06	1.23134e+06	618545	482785	442172	579532	447748	498281	682140	953564	0.0182528	0.0475699	0.656388	0.0825184	0.159593	0.522546	0.371412	0.61243	0.898587
P11182	941429	779007	826552	1.21609e+06	1.17871e+06	978019	NA	NA	NA	93538.8	76750.7	NA	1.1192e+06	44965.1	846317	12663.4	0.0355141	0.0800402	1.32243	0.184607	0.284982	3.55078	0.0357076	0.214044	24.8903
P36776	367287	444269	406686	522147	505637	510592	234190	166962	355535	201992	350984	197172	512746	240892	404859	240449	0.0464829	0.0989778	1.26648	0.995227	0.996772	1.00184	0.0565497	0.266663	2.12853
Q8N684-3	1.04277e+06	1.11271e+06	1.10576e+06	752875	803549	753123	178658	373770	201947	608232	997263	877517	769485	810423	1.08661e+06	238025	0.000327472	0.00464273	0.708149	0.015309	0.0448832	3.40479	0.761057	0.860778	0.949486
Q15907	1.91985e+06	1.74578e+06	1.73214e+06	8.62317e+06	6.45173e+06	7.89189e+06	2.10517e+06	2.05802e+06	2.7572e+06	6.91532e+06	7.85217e+06	7.76432e+06	7.60048e+06	7.4984e+06	1.79727e+06	2.28596e+06	0.00125001	0.00781254	4.22891	0.00213662	0.0137641	3.2802	0.89621	0.938676	1.01361
P61254	6.2401e+06	6.92954e+06	6.2437e+06	4.27072e+06	4.32084e+06	4.86675e+06	8.87251e+06	7.33034e+06	6.55858e+06	5.30399e+06	3.79595e+06	3.2177e+06	4.47819e+06	4.01627e+06	6.46318e+06	7.52766e+06	0.00281275	0.0130415	0.692878	0.0303176	0.0721581	0.533535	0.541073	0.726466	1.11501
Q1KMD3	587928	437239	625868	251339	NA	NA	479597	587710	267597	613315	790184	397065	34286.4	577330	543887	422513	0.107278	0.192075	0.0630395	0.371924	0.477762	1.36642	0.0997901	0.348281	0.0593878
P02768-1	4.87371e+06	6.3531e+06	8.52223e+06	1.32315e+06	2.07682e+06	1.19522e+06	1.1169e+07	1.81484e+07	8.35281e+06	1.78105e+06	1.1682e+06	1.59415e+06	1.48646e+06	1.49133e+06	6.41406e+06	1.19187e+07	0.0033865	0.0140685	0.23175	0.00344589	0.0170314	0.125125	0.988458	0.993621	0.996733
Q13547	2.8608e+06	2.7717e+06	3.05843e+06	1.64765e+06	1.3558e+06	1.4438e+06	1.24957e+06	1.24699e+06	1.1201e+06	1.75921e+06	1.32017e+06	1.48919e+06	1.47748e+06	1.51228e+06	2.89453e+06	1.204e+06	0.00199018	0.0104138	0.510441	0.0951562	0.178678	1.25605	0.830592	0.907578	0.97699
P51153	NA	NA	NA	NA	NA	NA	NA	NA	NA	NA	NA	NA	12663.4	12663.4	12663.4	12663.4	NA	NA	1	NA	NA	1	NA	NA	1
P53618	789866	792741	882779	291571	935012	610049	1.17315e+06	1.24361e+06	1.22983e+06	635855	585282	1.10811e+06	549932	744336	820690	1.21515e+06	0.360394	0.457677	0.670085	0.133205	0.233488	0.612548	0.495463	0.704674	0.738822
P55884-2	342082	341872	323643	363407	708716	347923	519296	515785	436603	763178	806854	720710	447489	762771	335753	489017	0.338251	0.437393	1.33279	0.00533777	0.0227252	1.5598	0.143941	0.400843	0.586663
P55060-1	1.04146e+06	998169	999389	481705	418804	470179	958146	1.07378e+06	611298	432713	444781	414720	456056	430560	1.01281e+06	856776	0.00131996	0.0079908	0.45029	0.0553126	0.115272	0.502535	0.318668	0.571318	1.05922
P36542-1	1.54661e+06	1.21535e+06	1.20998e+06	1.42835e+06	825487	1.0912e+06	953916	1.04381e+06	984782	949761	1.26088e+06	1.26986e+06	1.08764e+06	1.14996e+06	1.31509e+06	993476	0.364361	0.461	0.827045	0.262562	0.364984	1.15751	0.781266	0.873471	0.945805
P07237	344291	NA	257835	1.45563e+06	NA	NA	226206	162425	304191	NA	NA	NA	61572.2	12663.4	103978	223581	0.798446	0.833	0.592168	0.00396043	0.0183478	0.0566392	0.42265	0.639702	4.8622
Q7Z6Z7	311626	212040	278659	NA	NA	NA	32885.6	264396	146322	NA	NA	NA	12663.4	12663.4	264063	108357	0.00141444	0.00826618	0.0479561	0.0742815	0.147875	0.116868	NA	NA	1
Q8ND76	332680	357359	506824	223772	84040.9	288059	696457	657330	510763	294942	316854	277222	175628	295898	392039	616073	0.155901	0.253313	0.447985	0.00852912	0.0300998	0.480296	0.298899	0.553475	0.593542
P50570-1	686536	703565	742991	976279	873997	872337	1.12631e+06	1.14457e+06	1.05486e+06	1.00895e+06	970544	982660	906267	987255	710641	1.10789e+06	0.00852967	0.0267171	1.27528	0.0281142	0.0681717	0.89111	0.138599	0.397052	0.917966
Q7L576-1	582323	529505	553236	773835	631862	655543	455253	503370	537630	886806	797580	768909	684369	816255	554602	497593	0.0604651	0.121833	1.23398	0.00165187	0.011773	1.64041	0.0886722	0.327809	0.838426
P27694	1.07488e+06	1.11872e+06	1.16194e+06	887374	657052	729885	856499	609778	1.26736e+06	948519	1.09752e+06	1.43167e+06	752178	1.14227e+06	1.11795e+06	871497	0.0389543	0.0855093	0.672819	0.343169	0.44716	1.31069	0.0540244	0.26537	0.658495
P62913	4.91176e+06	4.94368e+06	4.69149e+06	6.34552e+06	6.52634e+06	5.78302e+06	5.30451e+06	4.13029e+06	3.36136e+06	6.85539e+06	4.97575e+06	5.70955e+06	6.21008e+06	5.79648e+06	4.84767e+06	4.1916e+06	0.0106099	0.0316888	1.28105	0.12281	0.219122	1.38288	0.546059	0.729684	1.07135
Q96C19	1.95341e+06	2.27605e+06	2.28419e+06	2.63759e+06	2.96935e+06	3.18954e+06	5.95384e+06	5.50426e+06	2.28068e+06	3.63861e+06	3.30281e+06	1.88223e+06	2.92325e+06	2.82812e+06	2.16555e+06	4.21231e+06	0.0167888	0.0451301	1.34988	0.350267	0.45503	0.671394	0.889114	0.93303	1.03364
Q6DD88	1.87822e+06	1.7887e+06	1.69975e+06	617179	656628	606056	2.30775e+06	2.03079e+06	1.1732e+06	493984	442960	590034	626250	505419	1.78741e+06	1.76499e+06	1.27892e-05	0.00187969	0.350368	0.0158869	0.0458482	0.286358	0.114715	0.373935	1.23907
Q96I24-1	NA	NA	NA	NA	NA	NA	NA	NA	NA	NA	NA	NA	12663.4	12663.4	12663.4	12663.4	NA	NA	1	NA	NA	1	NA	NA	1
Q8NC51-1	540137	435366	512508	717824	655455	721589	NA	460915	522962	742715	884604	1.105e+06	697617	898761	493954	145060	0.0189947	0.0489367	1.41231	0.27292	0.374539	6.19579	0.150785	0.405019	0.776198
Q16204	1.63239e+06	1.76986e+06	1.69429e+06	2.57549e+06	2.541e+06	2.81286e+06	1.03331e+06	1.3975e+06	919132	3.26734e+06	3.68304e+06	3.79447e+06	2.64041e+06	3.57424e+06	1.69792e+06	1.09897e+06	0.000578188	0.00549355	1.55509	0.00573011	0.023768	3.25234	0.00765114	0.111204	0.738733
P05204	1.60532e+06	1.29235e+06	1.36501e+06	2.06474e+06	1.60319e+06	1.48054e+06	1.50256e+06	905564	5.71772e+06	391780	271739	1.5556e+06	1.6986e+06	549159	1.41479e+06	1.98148e+06	0.212388	0.299313	1.2006	0.168593	0.282815	0.277145	0.163415	0.418353	3.09309
O95716	1.59648e+06	1.53468e+06	1.58542e+06	1.26027e+06	1.36705e+06	1.12728e+06	700652	619696	458106	256743	302381	387209	1.24765e+06	310933	1.57196e+06	583735	0.0482019	0.101995	0.793692	0.0223892	0.058509	0.532661	0.00232885	0.0705131	4.01261
Q7Z794	759647	656126	NA	NA	NA	NA	538196	640339	372826	NA	NA	NA	12663.4	12663.4	184806	504606	0.183639	0.276452	0.0685227	0.00186653	0.0125408	0.0250957	NA	NA	1
P53396-1	467508	308762	369448	193332	128350	146534	506868	574446	465180	168114	195249	144123	153773	167871	376405	513557	0.00626645	0.0212415	0.408531	0.000827823	0.00904993	0.326879	0.590906	0.749364	0.916019
O14497	160213	598875	616881	NA	144134	162474	NA	96088.9	125706	194784	187130	195964	66685.9	192586	389713	53480.2	0.156116	0.253313	0.171115	0.21896	0.317369	3.60106	0.330187	0.581941	0.346266
Q9BR76	1.75681e+06	1.61412e+06	1.753e+06	929982	903951	840130	2.63086e+06	2.29865e+06	2.40836e+06	820236	903658	976094	890544	897728	1.70666e+06	2.4421e+06	9.79487e-05	0.00336206	0.521806	0.000139817	0.00439913	0.367604	0.89916	0.93991	0.991998
P62191	1.01553e+06	1.08528e+06	1.01198e+06	5.71115e+06	4.62934e+06	4.82306e+06	953237	1.08638e+06	992851	7.23818e+06	5.86552e+06	6.36453e+06	5.03332e+06	6.46498e+06	1.03705e+06	1.00931e+06	0.00056282	0.00543439	4.85348	5.47236e-05	0.00352967	6.40538	0.0479346	0.258166	0.778552
P41091	1.56053e+06	1.18125e+06	1.22188e+06	652269	877941	786362	1.27117e+06	1.09772e+06	1.12157e+06	833657	784198	820699	766487	812579	1.31083e+06	1.16102e+06	0.0121598	0.0351516	0.584732	0.00835895	0.0300998	0.699884	0.572831	0.744001	0.943277
Q9BWF3-1	NA	NA	NA	NA	248907	547236	NA	NA	NA	NA	450362	NA	119928	41644.2	12663.4	12663.4	0.189017	0.277664	9.47042	0.42265	0.495203	3.28854	0.557108	0.734275	2.87982
Q9BZF9	301193	316229	121414	191962	143380	149198	517588	496608	484156	147381	113036	119631	160136	125844	226137	499261	0.384656	0.482159	0.708135	0.00220193	0.0138065	0.252061	0.120268	0.380908	1.27249
Q13347	705850	659101	590504	823521	590635	508088	772088	768467	658963	795413	419888	664213	627544	605356	650073	731225	0.833847	0.862601	0.965343	0.427658	0.498806	0.827866	0.887523	0.93303	1.03665
Q15019-2	260102	181728	331764	243387	252358	388194	220901	222774	259192	352302	426238	333106	287820	368454	250302	233648	0.577691	0.645064	1.14989	0.00997313	0.0334164	1.57696	0.238754	0.484355	0.781156
P59998-3	1.70457e+06	1.66446e+06	1.39198e+06	1.32044e+06	1.33949e+06	1.24927e+06	2.16602e+06	1.98554e+06	2.06638e+06	1.82964e+06	1.47954e+06	1.78912e+06	1.30248e+06	1.69191e+06	1.58067e+06	2.07133e+06	0.0817244	0.155611	0.824009	0.0810373	0.157674	0.816823	0.049639	0.259901	0.769828
P41250	622725	707636	739649	82250.3	128014	171282	777652	749121	726982	192443	181412	208652	121722	193849	688194	750966	0.0112892	0.0332035	0.176871	0.000109592	0.00405482	0.258133	0.15664	0.411373	0.627921
P46782	1.05014e+06	1.09939e+06	1.13471e+06	5.62493e+06	5.37303e+06	4.8272e+06	1.28648e+06	1.04712e+06	1.39364e+06	4.57139e+06	4.52419e+06	6.25003e+06	5.26434e+06	5.05619e+06	1.0942e+06	1.23363e+06	8.79952e-05	0.00333539	4.81114	0.000614633	0.0079453	4.09864	0.75186	0.855927	1.04117
Q9BYK8-1	806258	449252	462139	2.27168e+06	1.36022e+06	1.35415e+06	536425	686533	790344	1.80493e+06	2.49434e+06	1.04005e+06	1.61142e+06	1.67298e+06	551119	662718	0.0141749	0.0397015	2.9239	0.0511193	0.109179	2.52442	0.909688	0.949045	0.963201
Q92616	197266	333547	492934	93026	54475.7	74058.8	105780	78545.5	139309	58308.3	64471.7	53343.9	72132	58532.2	318908	104995	0.0142549	0.0398428	0.226184	0.0597215	0.122676	0.557476	0.309555	0.567251	1.23235
P49419	361496	217093	202040	763169	568355	1.25351e+06	NA	NA	211171	640302	1.05475e+06	658558	816186	763324	251224	32352.9	0.017813	0.0468763	3.24883	0.0738803	0.147304	23.5937	0.825198	0.904478	1.06925
O14787-2	1.32145e+06	2.34361e+06	1.8716e+06	1.6105e+06	2.89025e+06	1.98515e+06	5.27902e+06	4.29035e+06	1.68172e+06	4.08008e+06	3.58591e+06	1.38743e+06	2.09844e+06	2.72789e+06	1.79632e+06	3.36459e+06	0.55066	0.620527	1.16819	0.690258	0.743266	0.810763	0.541022	0.726466	0.769253
Q14195-2	188662	187056	206909	NA	NA	NA	147936	130590	186613	NA	NA	NA	12663.4	12663.4	194005	153335	0.00013997	0.0037792	0.0652739	0.00175444	0.0122337	0.0825867	NA	NA	1
O00425	NA	NA	NA	NA	NA	NA	NA	NA	NA	NA	NA	NA	12663.4	12663.4	12663.4	12663.4	NA	NA	1	NA	NA	1	NA	NA	1
Q99627-1	187700	222735	194130	NA	143246	194391	139620	104266	137080	171044	NA	109783	70648.7	61953.4	200962	125899	0.349826	0.44807	0.351552	0.471335	0.539984	0.492087	0.916783	0.951582	1.14035
O95433	1.14831e+06	968931	964993	866985	665936	638462	1.47589e+06	1.40704e+06	1.54393e+06	853659	841827	1.09204e+06	717012	922391	1.02398e+06	1.47456e+06	0.0439519	0.0941827	0.70022	0.0226394	0.0588638	0.625536	0.120937	0.381888	0.77734
Q96CW1	2.96973e+06	2.95485e+06	2.57731e+06	2.82875e+07	4.63326e+07	6.56296e+07	2.05769e+06	2.61509e+06	2.92178e+06	5.5067e+07	8.27025e+07	2.62833e+07	4.41428e+07	4.92829e+07	2.82796e+06	2.50518e+06	0.00628464	0.0212415	15.6094	0.00787073	0.0286007	19.6724	0.804964	0.888727	0.895702
O00231-2	759426	893353	1.04364e+06	1.74032e+06	1.44306e+06	1.79069e+06	1.46244e+06	1.50654e+06	1.15539e+06	1.33914e+06	1.37021e+06	1.57051e+06	1.65061e+06	1.42304e+06	891292	1.36541e+06	0.00718959	0.0234972	1.85193	0.698293	0.749416	1.04221	0.158514	0.412214	1.15992
Q96KR1	1.54357e+06	1.17458e+06	1.60368e+06	660489	639494	657562	799357	543539	849831	806247	837064	533392	652449	711363	1.42728e+06	717411	0.0145706	0.0405574	0.457127	0.968427	0.979053	0.991569	0.610383	0.761006	0.917182
P63167	NA	NA	NA	NA	NA	NA	NA	NA	NA	NA	NA	NA	12663.4	12663.4	12663.4	12663.4	NA	NA	1	NA	NA	1	NA	NA	1
Q9UBI6	1.80753e+06	1.93257e+06	1.74986e+06	3.49176e+06	4.19471e+06	3.31802e+06	1.89402e+06	1.8973e+06	1.47161e+06	3.16352e+06	3.06556e+06	2.64642e+06	3.64929e+06	2.94971e+06	1.82842e+06	1.74223e+06	0.00463965	0.0169743	1.99588	0.00960556	0.0324376	1.69307	0.0813139	0.312587	1.23717
P20810-6	1.56376e+06	255326	801398	745641	542061	397045	165788	194256	54847.2	994833	1.05446e+06	1.19068e+06	543425	1.07694e+06	683970	120882	0.714039	0.765718	0.794515	0.0296844	0.0711764	8.90908	0.0544073	0.266019	0.504599
P68400	1.33636e+06	702726	1.32387e+06	694682	597871	642201	1.10803e+06	1.0033e+06	1.00255e+06	449585	509731	569935	643707	507371	1.07527e+06	1.0368e+06	0.132195	0.224765	0.598646	0.00297332	0.0156236	0.489361	0.0524134	0.264102	1.26871
Q8TC12	253110	303659	335831	214986	257976	284952	312482	346955	280195	247374	NA	191875	250950	84393.2	295532	312023	0.23425	0.324679	0.849145	0.302797	0.40646	0.270471	0.370462	0.61243	2.97358
Q16881-1	529630	540749	451019	240555	192488	NA	116508	NA	433098	272396	225836	288292	83699.6	260781	505500	86131.9	0.197408	0.284419	0.165578	0.394962	0.495203	3.02769	0.352655	0.598668	0.320958
Q92769	357055	367341	311675	NA	NA	NA	NA	89138.3	94963.2	NA	NA	NA	12663.4	12663.4	344484	47503.3	0.000235579	0.00456417	0.0367606	0.183607	0.284982	0.26658	NA	NA	1
Q15056-1	313265	349885	321244	1.07244e+06	1.01079e+06	1.10753e+06	980366	562896	1.40874e+06	849423	464734	1.52992e+06	1.06283e+06	845278	327761	919495	1.58221e-05	0.00187969	3.24269	0.856664	0.885494	0.919285	0.574376	0.744001	1.25737
Q9Y305-4	373351	357927	370764	836815	NA	NA	145656	261664	189865	621454	687272	819339	51197	704694	367285	193422	0.293811	0.391941	0.139393	0.00725074	0.0274295	3.6433	0.200964	0.451743	0.0726514
P62899-2	4.04409e+06	4.80891e+06	4.22499e+06	5.70907e+06	5.57029e+06	5.14211e+06	5.58353e+06	4.66143e+06	4.38589e+06	5.67455e+06	4.12516e+06	3.94077e+06	5.46841e+06	4.5184e+06	4.34741e+06	4.85097e+06	0.0276676	0.0654408	1.25786	0.633056	0.690899	0.931442	0.233512	0.48108	1.21026
Q9UHD8-1	940350	1.13861e+06	1.54249e+06	936672	1.31358e+06	1.77766e+06	1.06218e+06	1.32574e+06	1.18292e+06	1.85462e+06	1.9017e+06	2.26846e+06	1.29807e+06	2.00006e+06	1.18203e+06	1.18541e+06	0.711252	0.763874	1.09817	0.00437451	0.0198004	1.68722	0.133408	0.39279	0.649016
Q92600	1.06559e+06	1.21349e+06	1.12631e+06	1.67182e+06	1.6532e+06	1.53595e+06	796405	1.00641e+06	803469	554242	428184	502014	1.61919e+06	492057	1.13352e+06	863561	0.00229323	0.011595	1.42846	0.00633874	0.0251599	0.5698	0.00167287	0.0591637	3.29066
P26006-1	666704	600867	744686	504082	400184	780750	944553	705197	1.01106e+06	1.04111e+06	1.07216e+06	995186	540038	1.03567e+06	668182	876538	0.393324	0.4912	0.808219	0.268168	0.370028	1.18154	0.0781495	0.310765	0.52144
P53007	1.0889e+06	1.19994e+06	972668	1.01746e+06	1.15611e+06	977945	811702	700098	826840	936337	792048	1.08083e+06	1.0478e+06	928925	1.08319e+06	777426	0.696189	0.751884	0.967326	0.17928	0.284982	1.19487	0.323372	0.573741	1.12797
Q02790	1.56295e+06	1.2759e+06	1.47747e+06	1.83286e+06	1.0832e+06	1.32048e+06	1.36685e+06	1.44229e+06	1.68091e+06	1.34556e+06	1.35424e+06	1.98787e+06	1.37887e+06	1.53578e+06	1.4336e+06	1.49087e+06	0.830661	0.860623	0.961825	0.849527	0.879526	1.03013	0.620059	0.767657	0.897828
O95573	541620	511730	531304	335193	197153	434923	503745	443817	596700	177748	252964	227848	306317	217188	528072	510964	0.143521	0.238907	0.580066	0.00363325	0.0174884	0.425056	0.277302	0.528219	1.41037
P08579	870979	1.34742e+06	1.06972e+06	286882	337522	336559	563878	565855	706481	256763	364876	387381	319415	331084	1.07877e+06	608597	0.00447051	0.0166258	0.296093	0.0229431	0.0591583	0.544012	0.814918	0.896917	0.964755
O75475-1	113126	217945	318294	85680.4	285609	291894	684705	618720	666290	102572	168869	195815	192587	150248	198722	655975	0.953717	0.963711	0.969124	0.0154019	0.0450458	0.229045	0.620834	0.767663	1.28179
Q9NQC3	1.45438e+06	1.47317e+06	1.34197e+06	1.49369e+06	1.63135e+06	1.3597e+06	2.29473e+06	2.2175e+06	2.28446e+06	2.54992e+06	2.94898e+06	2.83864e+06	1.49079e+06	2.77398e+06	1.42197e+06	2.2653e+06	0.487218	0.566045	1.0484	0.0367189	0.0828102	1.22455	0.000949243	0.043789	0.537421
Q9NQX3-2	682236	906972	730030	964232	1.19554e+06	979093	NA	NA	NA	1.12188e+06	1.08866e+06	1.06165e+06	1.04117e+06	1.09045e+06	767284	12663.4	0.0530398	0.109486	1.35696	1.28163e-05	0.00236186	86.1105	0.576408	0.744001	0.954808
P46783	630321	599378	506561	875487	755798	691989	856216	293989	669089	1.16436e+06	1.3785e+06	814257	770759	1.09333e+06	576277	552246	0.0380007	0.0843766	1.33748	0.156809	0.267068	1.97979	0.139597	0.397052	0.704962
Q16576-2	1.93141e+06	2.08329e+06	1.79122e+06	1.19237e+06	931187	1.00866e+06	997198	761271	946771	753200	670295	1.00268e+06	1.03848e+06	796977	1.93163e+06	895754	0.00392543	0.0155406	0.537619	0.472015	0.540284	0.889728	0.146685	0.404581	1.30302
P11177	1.60179e+06	1.65225e+06	1.64342e+06	1.36883e+06	1.48885e+06	1.38484e+06	1.81231e+06	1.61327e+06	761303	1.57134e+06	1.44369e+06	1.5682e+06	1.41319e+06	1.52657e+06	1.63234e+06	1.30567e+06	0.021451	0.0541288	0.865743	0.623955	0.683278	1.16919	0.114721	0.373935	0.925729
Q86Y46	971675	615578	907184	NA	NA	NA	1.85237e+06	1.28285e+06	633684	NA	NA	NA	12663.4	12663.4	815643	1.1462e+06	0.00116179	0.00754046	0.0155257	0.00484436	0.0209706	0.0110482	NA	NA	1
P06493	494225	440382	514613	1.17491e+06	1.04412e+06	956695	778669	584739	388798	1.11246e+06	928492	960867	1.05482e+06	997490	482035	561496	0.000650522	0.00566584	2.18826	0.0950241	0.178678	1.77649	0.530043	0.719235	1.05747
O60884	838368	957367	902340	313505	608345	252806	560660	480237	459174	356386	194204	316888	363966	279916	898038	498170	0.0730722	0.142348	0.40529	0.078302	0.153277	0.561888	0.466834	0.675913	1.30027
O94776	1.10627e+06	1.32443e+06	1.38722e+06	NA	NA	NA	147478	239516	226718	NA	NA	NA	12663.4	12663.4	1.26672e+06	200071	0.000224541	0.00445779	0.00999706	0.00307163	0.016021	0.0632949	NA	NA	1
P17612	931485	284521	847748	244674	67712.3	278412	793330	1.19391e+06	1.4537e+06	1.36008e+06	1.94751e+06	1.72884e+06	166462	1.66061e+06	607928	1.1125e+06	0.0951996	0.175334	0.273818	0.141719	0.245551	1.49268	0.0309056	0.202413	0.100241
O76021	3.8864e+06	3.31885e+06	3.25778e+06	2.50308e+06	2.29949e+06	2.08334e+06	4.65763e+06	6.34455e+06	4.26994e+06	2.76298e+06	3.7357e+06	2.60082e+06	2.28888e+06	2.99424e+06	3.47658e+06	5.01567e+06	0.00566133	0.0196473	0.658371	0.0350638	0.0804846	0.596977	0.12328	0.385842	0.764426
O75326-1	926102	637686	806038	NA	NA	NA	1.02194e+06	7.85538e+06	235185	NA	NA	NA	12663.4	12663.4	780801	1.23595e+06	0.00069717	0.00584583	0.0162185	0.0459446	0.0991112	0.0102459	NA	NA	1
Q15046-2	427670	440293	408971	266655	473034	372133	544753	643126	452186	339390	349153	340380	360728	342946	425449	541092	0.4257	0.504561	0.847876	0.0453625	0.0985146	0.633804	0.789886	0.878479	1.05185
P84103	919815	863684	918671	866323	832194	789228	621123	576217	738018	829206	641836	889867	828646	779478	900337	641619	0.0756838	0.145753	0.920373	0.195881	0.291786	1.21486	0.605493	0.758475	1.06308
P55209	1.16953e+06	1.13257e+06	1.13428e+06	975771	981526	926345	1.38655e+06	1.52801e+06	1.8557e+06	685402	667055	659688	960891	670628	1.14534e+06	1.5783e+06	0.00296515	0.0133878	0.838959	0.00894702	0.0308013	0.424905	0.000252912	0.0180073	1.43282
Q8TEX9-2	402325	480086	433049	NA	NA	NA	348662	369930	406984	NA	NA	NA	12663.4	12663.4	437332	374427	0.00020927	0.00445779	0.0289561	0.00017695	0.00509806	0.0338208	NA	NA	1
Q15075	395223	320027	435244	339058	445522	482223	240739	314240	351372	363099	316699	268310	417635	313643	380412	298441	0.542536	0.612906	1.09785	0.745457	0.791118	1.05094	0.109236	0.366769	1.33156
P52926-1	1.10139e+06	824893	783030	754673	558347	459869	1.70835e+06	902233	1.2848e+06	396607	226473	471509	578672	348569	892700	1.25577e+06	0.078203	0.150177	0.648226	0.0121089	0.0381919	0.277574	0.138926	0.397052	1.66014
O00330-1	1.46227e+06	2.0394e+06	1.91796e+06	2.48966e+06	2.56003e+06	2.57484e+06	113049	NA	NA	NA	NA	NA	2.54123e+06	12663.4	1.78837e+06	26269.8	0.0737397	0.143132	1.42098	0.42265	0.495203	0.482053	3.83844e-06	0.00338639	200.675
P61927	1.81446e+08	1.80752e+08	1.92091e+08	3.16162e+08	3.18403e+08	3.24655e+08	3.88005e+08	3.76289e+08	3.21288e+08	3.815e+08	3.51785e+08	3.28615e+08	3.1972e+08	3.53308e+08	1.84691e+08	3.60649e+08	0.000304457	0.00464273	1.73111	0.792308	0.828935	0.979644	0.14238	0.399544	0.904933
P26640	592637	514800	541226	NA	NA	NA	616340	738872	618315	NA	NA	NA	12663.4	12663.4	548616	655440	0.00011954	0.00336206	0.0230825	0.000230403	0.00567036	0.0193205	NA	NA	1
Q14566	266611	210782	313528	554965	468553	372024	100600	204508	185083	NA	NA	243752	459055	33937.8	260213	156156	0.0255208	0.0620776	1.76415	0.258902	0.362394	0.217333	0.116421	0.375448	13.5264
P49736	736507	283802	246278	NA	NA	NA	497756	656270	121899	NA	NA	NA	12663.4	12663.4	371997	341481	0.0101967	0.0306515	0.0340418	0.0241249	0.0615041	0.0370839	NA	NA	1
P41252	637356	1.03386e+06	1.06275e+06	1.2837e+06	1.34364e+06	1.33835e+06	1.09912e+06	842162	938797	1.00931e+06	1.24274e+06	810141	1.32162e+06	1.00536e+06	888022	954270	0.137872	0.231056	1.48827	0.741752	0.788906	1.05354	0.155482	0.409346	1.31457
P21796	905222	961147	2.08516e+06	1.0102e+06	846232	845373	830565	987298	722429	866212	736160	919016	897391	836835	1.21963e+06	839858	0.372001	0.469347	0.735789	0.976008	0.980568	0.996401	0.476446	0.684046	1.07236
Q9BWM7	310212	367233	321231	238937	311231	295759	NA	506237	334358	235526	358447	406631	280178	325003	332001	128936	0.164361	0.261968	0.843908	0.512029	0.57991	2.52067	0.480288	0.685849	0.862077
P55010	1.85586e+06	1.73064e+06	1.7889e+06	2.43598e+06	2.22994e+06	2.30436e+06	1.83752e+06	2.17584e+06	2.07711e+06	1.49341e+06	1.65943e+06	1.79006e+06	2.32188e+06	1.64312e+06	1.79107e+06	2.02507e+06	0.00172796	0.00936229	1.29636	0.0455322	0.0985511	0.81139	0.0105326	0.129943	1.41309
P19623	518679	588838	677920	351669	307831	777724	719842	816399	557832	759168	730134	871342	438286	784590	591595	689521	0.410587	0.501386	0.740854	0.377898	0.483619	1.13788	0.178151	0.432978	0.558617
O15372	187087	54138.6	183024	602503	74517.4	528987	140161	129189	139042	495769	335317	526193	287444	443908	122844	136040	0.354568	0.452426	2.33992	0.0118676	0.0376148	3.26308	0.588922	0.749216	0.647531
Q9UQ35	467869	459869	567160	NA	NA	NA	NA	NA	61935.7	NA	NA	NA	12663.4	12663.4	496007	21495.5	0.000335598	0.00464273	0.0255308	0.42265	0.495203	0.58912	NA	NA	1
Q9Y520-7	315679	401293	331521	1.34107e+06	1.68599e+06	626596	409348	391527	252570	621656	658471	1.47775e+06	1.12313e+06	845726	347594	343356	0.0522372	0.108326	3.23116	0.0637216	0.129474	2.46311	0.526694	0.719235	1.32801
P07954	NA	250802	230512	NA	NA	NA	266210	680003	449666	NA	NA	NA	12663.4	12663.4	90127.8	433386	0.183587	0.276452	0.140505	0.00584755	0.0241001	0.0292198	NA	NA	1
O76003	580894	72828.8	627978	1.53859e+06	40283.2	533326	515077	651922	440531	393253	351052	424069	320932	388294	298388	528869	0.958146	0.967463	1.07555	0.095725	0.179484	0.734196	0.876496	0.92683	0.826519
P21266	849023	924851	963347	765354	1.07886e+06	947172	1.12961e+06	741777	885498	801930	623857	759921	921337	724430	911153	905308	0.924735	0.942183	1.01118	0.209377	0.305885	0.800204	0.133645	0.39279	1.27181
Q16531	729222	570850	650945	NA	NA	NA	315784	148069	600469	NA	NA	NA	12663.4	12663.4	647106	303936	0.000323257	0.00464273	0.0195693	0.0158244	0.0458249	0.0416649	NA	NA	1
Q96SZ5	351275	329396	364606	425599	511033	559404	153315	181688	136409	538044	470198	549111	495517	517908	348121	156046	0.0356183	0.0801411	1.42341	0.000778679	0.00881136	3.31895	0.667626	0.799347	0.956766
Q3LXA3	519697	443340	561211	332106	261726	NA	671055	761909	551558	549075	541850	431975	103250	504649	505675	655769	0.269614	0.363192	0.204183	0.100733	0.186971	0.769553	0.26998	0.520521	0.204598
P09496-2	1.81413e+06	2.58436e+06	2.39253e+06	2.66571e+06	2.71583e+06	5.34272e+06	2.20665e+06	1.85572e+06	1.7506e+06	1.54184e+06	1.61447e+06	2.95328e+06	3.38189e+06	1.94442e+06	2.23851e+06	1.92816e+06	0.206009	0.294361	1.51077	0.972536	0.980007	1.00843	0.149395	0.405019	1.73928
Q9UJS0-2	519009	1.09382e+06	527168	346939	304305	286990	64361.3	98486.2	224689	NA	304120	505506	311752	124865	668894	112511	0.0832967	0.158158	0.466071	0.938073	0.953845	1.10981	0.510946	0.712371	2.49671
O14786-1	222013	356837	313746	223753	222293	142451	392898	74285.7	473866	160372	154085	247264	192067	182817	291838	240038	0.112216	0.197254	0.65813	0.693551	0.745567	0.761617	0.827918	0.905588	1.0506
P62995	1.40108e+06	1.45309e+06	1.67437e+06	1.27236e+06	1.31689e+06	1.55286e+06	1.04455e+06	1.20662e+06	1.57039e+06	1.47235e+06	1.38192e+06	2.43812e+06	1.37541e+06	1.70549e+06	1.50499e+06	1.25555e+06	0.335018	0.434044	0.913895	0.238664	0.339763	1.35836	0.355403	0.599495	0.806456
P62277	1.04175e+06	797396	911809	619346	511130	533462	1.62432e+06	1.39865e+06	1.36713e+06	607784	490092	408930	552742	495707	911551	1.45903e+06	0.00806029	0.0256035	0.606376	0.00411757	0.0189703	0.339752	0.459499	0.670603	1.11506
Q9BXP5	1.2488e+06	1.07676e+06	1.37713e+06	941837	1.11154e+06	1.18418e+06	726657	777224	552830	593199	607269	621078	1.07425e+06	607075	1.228e+06	678405	0.247653	0.339079	0.874801	0.398027	0.495203	0.894857	0.0116684	0.130122	1.76955
O00505	285172	313710	274150	NA	NA	NA	167067	207278	151438	NA	NA	NA	12663.4	12663.4	290542	173737	0.000163072	0.0039045	0.0435856	0.0012507	0.0109898	0.0728885	NA	NA	1
P00492	107007	112016	88120.2	138672	134526	127579	48570.3	35178	58711.9	264078	225020	274776	133513	253695	101841	46464.6	0.0546892	0.112034	1.311	0.0031167	0.0161468	5.45995	0.00393055	0.0726863	0.526276
P09622	NA	202109	NA	361829	331739	430276	65555.6	NA	77219.3	216635	101727	213340	372405	167524	31883.3	40021.7	0.115917	0.20218	11.6803	0.116277	0.209493	4.18584	0.0743866	0.302392	2.22299
O43148-2	724198	706931	788502	246000	233881	223290	398481	354308	497344	275030	254815	376434	234207	297690	739059	412555	1.53109e-05	0.00187969	0.316899	0.105895	0.193765	0.721577	0.176924	0.432978	0.786747
P09012	4.02131e+06	4.06683e+06	4.04493e+06	2.82871e+06	2.34997e+06	2.98043e+06	2.0877e+06	2.14171e+06	1.91633e+06	4.24751e+06	4.42455e+06	4.37565e+06	2.70589e+06	4.34859e+06	4.04432e+06	2.04629e+06	0.0305012	0.0703206	0.669059	0.000675672	0.00819221	2.12511	0.0199241	0.162611	0.622244
O95786	332912	187717	256034	381472	231944	527754	281816	77288.6	NA	307821	166208	261462	360102	237385	251986	65094.5	0.294525	0.392119	1.42906	0.285226	0.390305	3.64677	0.243922	0.489227	1.51695
P52943-2	290014	312342	219496	324799	395250	234643	245531	223508	279229	314582	387314	354277	311146	350789	270910	248382	0.50257	0.579888	1.14852	0.017535	0.0490674	1.4123	0.523627	0.718894	0.886989
P49915	777933	843141	902125	405475	291006	404751	547460	NA	449978	261905	254840	376456	362815	292893	839530	146116	0.00920759	0.0282506	0.432164	0.627907	0.686988	2.00452	0.270819	0.520521	1.23873
P55084	1.55161e+06	1.4564e+06	1.32625e+06	1.2213e+06	1.34421e+06	1.31675e+06	505710	1.12015e+06	748790	1.00004e+06	1.20591e+06	1.03961e+06	1.293e+06	1.07829e+06	1.44177e+06	751355	0.126729	0.217941	0.896814	0.252932	0.355814	1.43512	0.0665013	0.286821	1.19912
P62888	570185	834931	750598	360405	236323	270696	1.03359e+06	1.70981e+06	1.0668e+06	224076	701076	276652	284616	351586	709618	1.23536e+06	0.00573775	0.0198615	0.401083	0.0516276	0.110063	0.284602	0.616854	0.765477	0.809521
P35268	2.3435e+06	2.58827e+06	2.53882e+06	4.39547e+06	4.42421e+06	4.39599e+06	2.75809e+06	2.6519e+06	2.11532e+06	4.15534e+06	3.78376e+06	3.33281e+06	4.4052e+06	3.74209e+06	2.48792e+06	2.4918e+06	0.00270937	0.0128951	1.77064	0.0198506	0.0535718	1.50176	0.125124	0.387088	1.17721
P35080-1	2.47041e+06	2.13855e+06	1.72666e+06	2.76569e+06	2.56652e+06	2.257e+06	1.95974e+06	1.34361e+06	1.62289e+06	2.87471e+06	1.86262e+06	NA	2.52092e+06	407778	2.08945e+06	1.62276e+06	0.210065	0.298513	1.2065	0.510825	0.579055	0.251287	0.405125	0.639702	6.18211
Q9H5V8-1	627106	1.51522e+06	584935	1.35153e+06	1.05238e+06	1.47398e+06	1.31958e+06	1.06386e+06	1.60428e+06	1.88014e+06	1.82765e+06	1.64168e+06	1.27986e+06	1.78015e+06	822194	1.31079e+06	0.28299	0.379004	1.55664	0.110767	0.201822	1.35808	0.0662953	0.286821	0.718962
Q8N6T3-2	155205	140284	177026	269278	198645	265799	262870	282525	157534	722046	586850	586520	242258	628721	156789	227016	0.0276654	0.0654408	1.54511	0.020481	0.0548143	2.7695	0.00221462	0.0691092	0.385318
Q07065	246169	170596	227434	NA	NA	NA	186429	197093	252713	NA	NA	NA	12663.4	12663.4	212171	210186	0.0015588	0.00891688	0.0596852	0.00110635	0.0102664	0.0602487	NA	NA	1
B5ME19	NA	NA	NA	1.59403e+06	1.65952e+06	1.54941e+06	NA	NA	NA	2.34239e+06	1.35892e+06	1.86361e+06	1.60035e+06	1.81024e+06	12663.4	12663.4	1.69386e-05	0.00187969	126.376	0.00101021	0.0100103	142.95	0.517443	0.71672	0.884055
P56537	387592	305254	274888	404083	157754	332863	NA	NA	NA	NA	NA	NA	276847	12663.4	319201	12663.4	0.677599	0.734156	0.867311	NA	NA	1	0.00852946	0.117529	21.8619
O15427	735465	687459	774669	727036	546156	654127	501872	536430	557522	798044	908156	712097	638036	802125	731658	531442	0.238	0.328488	0.872041	0.0159291	0.0458673	1.50934	0.10602	0.359383	0.795432
P20340-1	1.35293e+06	1.53224e+06	1.29972e+06	1.76559e+06	1.45806e+06	1.2666e+06	1.47316e+06	1.26351e+06	1.32436e+06	1.87151e+06	1.87158e+06	1.58598e+06	1.48286e+06	1.77106e+06	1.3915e+06	1.35087e+06	0.598323	0.663711	1.06566	0.0205999	0.0549047	1.31105	0.202448	0.453385	0.837277
P84095	NA	NA	NA	NA	NA	NA	NA	NA	NA	NA	NA	NA	12663.4	12663.4	12663.4	12663.4	NA	NA	1	NA	NA	1	NA	NA	1
P46778	5.63397e+06	6.27385e+06	5.42583e+06	6.11278e+06	6.11963e+06	2.71745e+06	7.26829e+06	4.94358e+06	6.2516e+06	6.90964e+06	4.21147e+06	5.68166e+06	4.66704e+06	5.48851e+06	5.76685e+06	6.07885e+06	0.517117	0.591116	0.809288	0.607164	0.666589	0.902887	0.632752	0.777026	0.850329
Q92614-1	47653.9	91680.5	NA	NA	NA	NA	254635	291714	88106.4	NA	NA	NA	12663.4	12663.4	38104.4	187051	0.199052	0.285873	0.332335	0.0191881	0.0523311	0.0677003	NA	NA	1
O14828	NA	123960	NA	NA	NA	153108	NA	NA	106799	204522	207245	273162	29064.8	226229	27089.1	25776.5	0.953183	0.963711	1.07293	0.0899755	0.170689	8.77657	0.130431	0.392614	0.128475
P81605-2	2.68304e+06	3.27207e+06	2.96986e+06	NA	NA	NA	6.02082e+06	6.80689e+06	1.63655e+06	NA	NA	NA	12663.4	12663.4	2.96525e+06	4.06298e+06	0.000110275	0.00336206	0.00427061	0.00618683	0.0248629	0.00311679	NA	NA	1
Q6IBS0	683245	236988	552843	459515	NA	606752	760113	647266	575481	533838	644570	554055	152272	575543	447337	656645	0.481475	0.56082	0.340397	0.261149	0.364197	0.87649	0.397689	0.636422	0.264571
O75964	1.28922e+06	1.39768e+06	1.26344e+06	1.40286e+06	1.29753e+06	1.10012e+06	660658	777232	562443	867743	735165	934454	1.26044e+06	841611	1.31551e+06	661001	0.625395	0.689211	0.958138	0.113438	0.205816	1.27324	0.0160476	0.157205	1.49766
Q04760-1	805415	764532	796605	1.29207e+06	1.35277e+06	1.15833e+06	540982	581934	604294	450384	445204	1.43908e+06	1.26507e+06	660809	788653	575133	0.00501123	0.0179447	1.60408	0.755736	0.80041	1.14897	0.235957	0.48237	1.91442
P62244	2.04732e+06	2.33761e+06	2.00918e+06	2.06981e+06	2.54088e+06	2.07347e+06	2.29135e+06	2.01866e+06	1.51066e+06	2.3864e+06	1.93805e+06	1.44868e+06	2.21754e+06	1.88521e+06	2.12647e+06	1.91179e+06	0.643191	0.704795	1.04283	0.944925	0.95905	0.986097	0.388538	0.627829	1.17628
Q96RE7	943669	889959	876986	714896	218682	829112	172835	350297	80251.3	149940	195910	381549	506084	223791	903083	169371	0.303236	0.401341	0.560397	0.617057	0.676299	1.3213	0.192354	0.440072	2.26142
Q96BM9	884444	780894	951538	376365	457042	414870	1.24631e+06	1.14041e+06	828780	636191	553950	477623	414788	552138	869420	1.05611e+06	0.000778673	0.00624679	0.477086	0.0163188	0.0464708	0.522804	0.0534429	0.264102	0.751239
Q16629	1.59796e+06	1.43224e+06	1.39089e+06	947103	698045	724198	418524	490448	479221	722484	661644	821572	782311	732318	1.47104e+06	461618	0.0118394	0.0345209	0.531808	0.00527745	0.0225428	1.58641	0.600844	0.758021	1.06827
Q14938-4	323712	253436	298370	NA	NA	NA	45497.6	NA	67996.7	NA	NA	NA	12663.4	12663.4	290354	33963.3	0.000527222	0.00525124	0.0436138	0.190925	0.286055	0.372857	NA	NA	1
P61221	778743	661777	625930	425231	546827	406727	701780	805192	708899	322657	490099	510346	455609	432146	685820	737160	0.026674	0.0641054	0.664328	0.0574383	0.118743	0.586231	0.777968	0.870701	1.0543
Q04446	858912	281178	816098	537025	506317	486716	1.00094e+06	907745	663200	321177	722821	503479	509602	488936	581957	844641	0.750605	0.796007	0.875669	0.130404	0.230331	0.578869	0.876677	0.92683	1.04227
Q01518-1	173177	136976	NA	NA	162743	NA	NA	NA	NA	NA	NA	149493	29662.1	28834.2	66972.4	12663.4	0.532227	0.603787	0.4429	0.42265	0.495203	2.27696	0.98207	0.990337	1.02871
Q10589	436230	354233	409827	812714	817734	994366	1.02162e+06	952626	1.06709e+06	960904	870193	1.04213e+06	871028	955151	398598	1.01268e+06	0.00101109	0.00699986	2.18523	0.406053	0.495203	0.943195	0.33866	0.585256	0.911926
P13640	404096	432316	592765	207179	253063	439164	1.26219e+06	940031	1.02274e+06	1.31926e+06	933785	631046	284490	919488	469594	1.06662e+06	0.141963	0.236605	0.605821	0.570559	0.635048	0.862057	0.0193785	0.162253	0.3094
Q9Y5M8	684356	672378	599442	162200	NA	NA	435482	454424	358555	226948	169065	NA	29629.1	78615.9	650950	413996	0.0677177	0.133849	0.0455167	0.21106	0.307995	0.189896	0.478951	0.685785	0.376884
P60900	544919	621628	478873	261245	182806	173565	543253	478186	360276	241886	183009	150690	202380	188245	545374	454023	0.00547646	0.0191039	0.371085	0.00895387	0.0308013	0.414614	0.719968	0.833806	1.07509
P58546	156293	247985	235215	293056	186383	NA	195745	287079	NA	236377	205240	NA	88437.5	85010.6	208902	89278.7	0.473941	0.553478	0.423344	0.973169	0.980007	0.952194	0.978327	0.989723	1.04031
P60981-1	1.2571e+06	1.23834e+06	1.25756e+06	618005	542044	741920	1.01189e+06	807089	650208	1.05886e+06	569290	127778	628726	425477	1.25096e+06	809784	0.0168152	0.0451301	0.502593	0.413785	0.495203	0.525421	0.598555	0.756933	1.4777
Q13409-1	220663	266608	302151	220957	263023	215869	411784	739105	298044	NA	392649	NA	232361	39783.5	260981	449316	0.360099	0.457677	0.890338	0.162693	0.274705	0.0885423	0.262869	0.512691	5.84065
P46926	399845	429071	707792	1.49254e+06	1.36786e+06	1.50407e+06	613846	339741	449964	2.8607e+06	2.90392e+06	2.39627e+06	1.45349e+06	2.71018e+06	495194	454425	0.0240948	0.059575	2.93519	0.00454057	0.0201283	5.96398	0.00316774	0.0705131	0.536307
O75494-1	196908	145190	200504	553255	602797	601513	175898	145404	254432	490315	354610	535962	585392	453370	178967	186697	0.00504562	0.0179725	3.27094	0.0146867	0.0437549	2.42838	0.173506	0.430117	1.2912
O15145	255787	352135	217499	356374	350961	307023	638426	514753	232228	575800	398616	169853	337374	339078	269577	424171	0.249513	0.34059	1.2515	0.662328	0.718589	0.79939	0.990195	0.993621	0.994975
O15143	799265	796558	848220	NA	298310	375692	1.27943e+06	1.25953e+06	1.45574e+06	NA	491219	NA	112379	42867.3	814340	1.32873e+06	0.211809	0.299313	0.138	0.106152	0.19396	0.0322619	0.588236	0.749216	2.62155
P05161	7.49827e+06	7.36749e+06	6.25792e+06	6.1367e+06	6.13793e+06	5.42739e+06	1.61141e+07	1.51129e+07	1.28571e+07	7.92096e+06	7.17666e+06	7.28101e+06	5.89091e+06	7.45242e+06	7.01838e+06	1.46296e+07	0.0750717	0.144781	0.839355	0.00362234	0.0174884	0.509407	0.0120528	0.13049	0.79047
Q9BQ69	112506	212433	NA	NA	252128	225470	NA	NA	NA	NA	NA	NA	89623.2	12663.4	67140.3	12663.4	0.835138	0.863274	1.33487	NA	NA	1	0.183651	0.434644	7.07732
P78344-1	139131	274745	135339	233904	500423	526223	197530	219716	291185	501390	336909	540537	394925	450303	172952	232928	0.0786701	0.150859	2.28344	0.026465	0.0655275	1.93323	0.690656	0.814337	0.877021
Q8N726	3.11838e+06	3.04291e+06	2.7191e+06	2.60682e+06	3.06534e+06	2.66904e+06	2.0723e+06	1.69081e+06	2.04834e+06	1.36525e+06	926784	1.00647e+06	2.7732e+06	1.08392e+06	2.95493e+06	1.92893e+06	0.391176	0.488969	0.938499	0.0214887	0.0569208	0.561929	0.00732511	0.109464	2.55849
P14324	826062	719476	651991	357284	673776	686571	763555	322896	528496	1.7479e+06	1.54866e+06	1.11661e+06	548788	1.44586e+06	729049	506969	0.316011	0.413386	0.752745	0.0329853	0.0769458	2.85196	0.025753	0.181966	0.379559
Q8TDM6-1	593277	736051	582449	NA	NA	NA	496865	722865	508413	NA	NA	NA	12663.4	12663.4	633589	567332	0.000368579	0.00465029	0.0199868	0.00101655	0.0100103	0.022321	NA	NA	1
P30876	216815	284788	287370	NA	NA	NA	256527	306352	349914	NA	NA	NA	12663.4	12663.4	260826	301836	0.000932466	0.00684396	0.0485513	0.000803196	0.00896378	0.0419546	NA	NA	1
Q96T37-1	109513	283903	340708	NA	NA	NA	78568.3	78964.8	148542	NA	NA	NA	12663.4	12663.4	219621	97314.3	0.0148723	0.0411426	0.0576605	0.0105831	0.0348879	0.130129	NA	NA	1
Q9BPX5	559957	330294	522857	737184	745689	824428	604804	534690	730026	535100	554525	309809	768120	451318	459000	618042	0.0838287	0.158735	1.67346	0.233352	0.3341	0.730239	0.101179	0.351969	1.70195
Q12797	NA	52884.6	80425.7	NA	NA	NA	NA	NA	NA	NA	NA	NA	12663.4	12663.4	37765.2	12663.4	0.1901	0.278057	0.33532	NA	NA	1	NA	NA	1
P61020	372140	279747	300736	383411	325835	357464	304630	334111	357580	385416	361450	398429	354785	381455	315175	331395	0.309875	0.406541	1.12567	0.0737422	0.147256	1.15106	0.272492	0.521865	0.930083
Q9H3K6-1	688135	636764	397622	863860	863047	737119	977694	832897	642740	942727	834267	800812	819103	857184	558523	805891	0.145772	0.241464	1.46655	0.675424	0.730342	1.06365	0.562324	0.738416	0.955575
P48729-2	387811	627799	368641	NA	NA	NA	433613	245612	356116	NA	NA	NA	12663.4	12663.4	447729	335981	0.0022563	0.0114511	0.0282837	0.0025739	0.0144362	0.0376909	NA	NA	1
Q16181	1.11726e+06	1.12738e+06	1.17427e+06	1.58611e+06	1.55004e+06	1.35769e+06	1.41425e+06	1.33546e+06	1.3442e+06	2.24187e+06	2.16435e+06	2.47146e+06	1.49449e+06	2.28892e+06	1.13937e+06	1.36419e+06	0.0222557	0.0557426	1.31168	0.00177771	0.0123293	1.67786	0.00279281	0.0705131	0.652922
P08195-4	341744	691690	344881	216186	452117	527559	401305	349252	319208	374322	437278	373030	372206	393776	433605	355001	0.694614	0.750784	0.858399	0.291692	0.396088	1.10923	0.858143	0.920616	0.945223
Q9UBQ5	297222	257370	221602	370268	503284	444153	269786	235253	160688	417460	191839	464838	435800	333901	256884	216860	0.0127359	0.0365043	1.69648	0.265568	0.367578	1.53971	0.44469	0.657126	1.30518
Q9Y696	808885	680888	862448	778182	455695	NA	1.11942e+06	821508	976812	799508	514744	792981	164982	688482	780246	964876	0.352365	0.45004	0.211448	0.133537	0.233736	0.713544	0.384271	0.623412	0.239631
O75525-1	148642	156806	140954	NA	NA	NA	176829	NA	152420	NA	NA	NA	12663.4	12663.4	148660	69884.7	0.000156002	0.00390006	0.0851838	0.183846	0.284982	0.181205	NA	NA	1
P49750-4	614203	636714	433441	NA	NA	NA	1.05305e+06	854419	815915	212420	378666	352660	12663.4	304979	553429	902101	0.00105225	0.00713841	0.0228818	0.0154394	0.0450458	0.338076	0.0032565	0.0705131	0.0415224
P30419	NA	NA	NA	118473	NA	NA	NA	NA	NA	195644	NA	276462	26683.4	88149.1	12663.4	12663.4	0.42265	0.501386	2.10712	0.18494	0.284982	6.96092	0.388931	0.627829	0.302707
Q86VP6-1	461862	265151	341824	275937	227619	265635	251200	335033	172117	246952	172487	194820	255526	202457	347218	243768	0.187427	0.276452	0.735922	0.458439	0.528024	0.830532	0.145301	0.403571	1.26212
Q9NTK5-1	716512	543344	599627	346865	561907	482157	643704	639697	403307	458204	480410	385884	454644	439585	615734	549666	0.156045	0.253313	0.738377	0.285316	0.390305	0.799731	0.844734	0.915488	1.03426
Q9UBM7	875618	340476	873188	750171	376196	802620	346273	870926	841066	311831	900130	331177	609576	452996	638513	633009	0.912943	0.93087	0.954682	0.505684	0.573732	0.715624	0.523225	0.718894	1.34565
P24534	1.9912e+06	1.83861e+06	1.90791e+06	2.69659e+06	2.31309e+06	2.52003e+06	2.49882e+06	2.38217e+06	2.19945e+06	2.21303e+06	2.13881e+06	2.06186e+06	2.50498e+06	2.13701e+06	1.91156e+06	2.3569e+06	0.0123583	0.035649	1.31044	0.101387	0.187916	0.906703	0.0520189	0.264102	1.17219
Q08722	1.50773e+06	1.59101e+06	1.56258e+06	1.16038e+06	966547	1.07252e+06	2.54363e+06	2.57975e+06	2.82644e+06	2.10571e+06	2.09471e+06	2.36546e+06	1.06351e+06	2.18514e+06	1.55339e+06	2.64702e+06	0.0132185	0.0375683	0.684641	0.0217931	0.0574698	0.82551	0.000600247	0.0335191	0.486702
Q13428-4	772945	948875	1.00434e+06	NA	365797	NA	983128	896187	752400	NA	NA	NA	38855.1	12663.4	903122	871939	0.106265	0.190516	0.0430231	0.000343202	0.00641639	0.0145233	0.42265	0.639702	3.06829
Q5SSJ5-1	416718	703969	788337	179401	352917	411399	207416	293298	NA	NA	260857	NA	296429	34713.8	613813	91671.6	0.0908676	0.169435	0.48293	0.530677	0.596838	0.378676	0.160748	0.414014	8.53922
P51858-3	763433	499810	742749	NA	580301	651829	664144	499569	810844	769185	705342	978978	168570	809843	656860	645552	0.403785	0.501386	0.25663	0.264094	0.366324	1.2545	0.349086	0.595467	0.208151
Q9H0D6-1	524597	522072	567487	661211	389588	613461	NA	297689	380317	597935	811944	1.82032e+06	540643	959642	537655	112760	0.976469	0.981558	1.00556	0.182381	0.284982	8.51052	0.221619	0.473996	0.56338
Q01081	NA	128924	151887	199101	311307	365940	158001	NA	NA	412309	301995	248037	283068	313747	62825.4	29371.1	0.19683	0.283889	4.50563	0.102215	0.188581	10.6822	0.684435	0.811559	0.902217
Q9UM00-1	146984	145197	79671.6	218236	137120	84422.3	89139.7	76025.6	94395.2	105549	96767.1	127850	136195	109302	119356	86164.2	0.719794	0.769986	1.14108	0.0892479	0.170059	1.26853	0.511781	0.712452	1.24604
P08621-1	1.41153e+06	1.41287e+06	1.51786e+06	747910	1.00924e+06	804920	716364	787636	660732	2.08205e+06	1.81233e+06	1.63425e+06	846965	1.83379e+06	1.44657e+06	719716	0.0212903	0.0538237	0.585497	0.000674698	0.00819221	2.54793	0.00307609	0.0705131	0.461867
O60264	982089	1.09652e+06	1.07722e+06	NA	NA	NA	572528	948032	1.13741e+06	NA	NA	NA	12663.4	12663.4	1.05073e+06	851490	5.97791e-05	0.00270745	0.0120521	0.0023717	0.0143195	0.0148721	NA	NA	1
Q9UNS2	720428	422512	696117	151096	NA	558255	306279	223204	462547	NA	93365	416129	102222	78944.4	596171	316221	0.251503	0.342958	0.171465	0.302331	0.406399	0.249649	0.871829	0.925936	1.29487
Q09028	NA	NA	NA	NA	NA	NA	NA	NA	NA	NA	NA	NA	12663.4	12663.4	12663.4	12663.4	NA	NA	1	NA	NA	1	NA	NA	1
Q02952-1	43723.9	50602.3	47243.4	NA	NA	NA	NA	79379.1	103513	NA	NA	NA	12663.4	12663.4	47106	47034.7	0.00103038	0.00706101	0.268828	0.185354	0.284982	0.269236	NA	NA	1
P53597	632374	593732	746645	NA	NA	NA	423130	463116	699277	NA	NA	NA	12663.4	12663.4	654475	515550	0.000300001	0.00464273	0.019349	0.00173566	0.0122337	0.024563	NA	NA	1
P49773	357201	322583	283681	267180	393950	339035	481735	279803	404912	304626	262743	278286	329228	281360	319738	379321	0.836971	0.864508	1.02968	0.197398	0.292694	0.741747	0.298341	0.553475	1.17013
P20339	899841	1.022e+06	983028	1.16596e+06	1.42213e+06	1.25142e+06	1.10486e+06	966410	995755	1.2227e+06	1.52412e+06	1.28361e+06	1.27549e+06	1.33739e+06	966928	1.02064e+06	0.0217881	0.0548769	1.31911	0.0351558	0.0805523	1.31034	0.621511	0.767663	0.953716
P26639-2	1.00783e+06	674693	967475	579384	538857	575889	652794	946139	660667	459326	555729	857249	564408	602601	869715	741717	0.0726008	0.141634	0.648957	0.408393	0.495203	0.812442	0.757619	0.859981	0.936619
A0FGR8-2	253149	319458	352211	230754	379744	311858	305202	338074	321180	282480	400470	368310	301207	346676	305397	321205	0.941331	0.954769	0.986283	0.548539	0.614783	1.0793	0.480079	0.685849	0.868845
Q9UJ70-2	616655	626544	588080	152845	137483	103133	731844	594182	568394	140598	128005	94585.9	129410	119402	610206	627570	0.00478422	0.0173785	0.212075	0.000701578	0.0083519	0.190261	0.656303	0.791293	1.08382
Q8WXI9	510292	589146	493810	NA	NA	NA	NA	NA	NA	NA	NA	NA	12663.4	12663.4	529502	12663.4	0.000210746	0.00445779	0.0239158	NA	NA	1	NA	NA	1
P55263-1	1.53425e+06	902866	1.38482e+06	741153	600909	373350	1.83657e+06	2.1324e+06	1.45387e+06	508574	650700	397521	549892	508587	1.24252e+06	1.78567e+06	0.0372597	0.0830042	0.442561	0.00276078	0.0148622	0.284816	0.77012	0.864819	1.08122
O60610-1	145753	278948	131248	591300	579313	618692	117280	93355.6	147788	654376	591976	462277	596209	563652	174748	117400	0.0342266	0.0776569	3.41183	0.000963655	0.00994492	4.80113	0.643402	0.783753	1.05776
P05114	438198	423217	345822	655303	458227	611041	943645	945514	870578	349148	171420	331882	568239	270822	400279	919238	0.0650938	0.129644	1.41961	0.0318883	0.0749287	0.294616	0.0650654	0.286821	2.0982
P52789	355637	286658	311411	NA	NA	NA	323247	159625	115085	NA	NA	NA	12663.4	12663.4	316642	181086	0.000380368	0.00466815	0.0399929	0.0128685	0.0398527	0.0699306	NA	NA	1
Q13671	217487	270921	203088	NA	194122	164767	440736	216919	183374	NA	132967	NA	73988.7	27729.9	228729	259779	0.329552	0.429022	0.323478	0.0913242	0.172486	0.106744	0.453446	0.663595	2.66819
B0I1T2-1	NA	NA	NA	NA	NA	NA	NA	NA	NA	NA	NA	NA	12663.4	12663.4	12663.4	12663.4	NA	NA	1	NA	NA	1	NA	NA	1
P04844-1	316926	428579	293079	145816	126638	102356	116335	515606	121925	314360	185025	NA	123640	90310.1	341448	194107	0.00293802	0.0133098	0.362106	0.540723	0.606551	0.46526	0.78249	0.873533	1.36906
O75116	NA	194819	224017	2.13948e+06	817872	633481	NA	166604	NA	883493	1.00705e+06	2.30618e+06	1.03493e+06	1.27072e+06	82064.4	29894.9	0.0986642	0.180974	12.6111	0.0369864	0.0828695	42.5062	0.690047	0.814337	0.814443
O14950	836913	898682	764560	1.21593e+06	1.30278e+06	1.15152e+06	1.22335e+06	1.17155e+06	769352	850306	861127	498665	1.22185e+06	714744	831571	1.03311e+06	0.00355965	0.0144599	1.46933	0.191664	0.286828	0.691839	0.0914229	0.331057	1.70949
P53004	511710	472783	576223	366392	303765	246875	170596	139599	201238	368431	328251	NA	301754	115267	518512	168598	0.0247601	0.0604018	0.581963	0.764008	0.806365	0.683678	0.475915	0.684046	2.61787
Q8N1F7-1	232378	238129	176820	269263	238030	210649	NA	206815	141209	222818	200220	209019	238117	210482	213884	71779.3	0.421543	0.501386	1.1133	0.343615	0.447288	2.93235	0.217548	0.470111	1.13129
Q9UN86	276291	207296	226051	1.10133e+06	1.03984e+06	991806	188319	177001	217991	1.35241e+06	1.29162e+06	1.68255e+06	1.04337e+06	1.43242e+06	234813	193688	0.00129021	0.00787114	4.44341	6.82049e-05	0.00380944	7.39549	0.0467487	0.256357	0.728397
Q16401	507956	570471	507724	1.20708e+06	927352	1.01643e+06	376047	416554	436724	822503	1.45687e+06	899615	1.04396e+06	1.02535e+06	527913	408985	0.00452684	0.0167431	1.97753	0.0293214	0.0704369	2.50706	0.93235	0.958595	1.01815
P21291	544812	701935	583043	604052	542160	422441	652823	558771	339722	774707	581417	532200	517197	621203	606384	498560	0.295224	0.392662	0.852919	0.400611	0.495203	1.24599	0.303164	0.557824	0.832573
Q07866-9	626813	652659	586326	808676	852044	807045	698575	518268	737277	NA	510539	695291	822327	165037	621329	643872	0.00359891	0.0144599	1.3235	0.401038	0.495203	0.25632	0.33832	0.585256	4.98267
P09661	156970	415908	338909	208722	258454	282433	271769	116680	363815	224862	176262	335713	247907	236963	280737	225957	0.721648	0.771358	0.88306	0.910233	0.932645	1.04871	0.842802	0.915488	1.04618
Q8TDB6-1	1.09343e+06	323370	1.16011e+06	256597	142799	148783	447550	520076	536068	268816	NA	156709	175999	81102.4	743014	499700	0.0565561	0.115333	0.236872	0.192784	0.287505	0.162302	0.498941	0.705041	2.17008
P61956	3.61064e+06	4.16958e+06	4.16675e+06	5.23727e+06	5.70723e+06	5.64915e+06	3.69731e+06	3.44225e+06	4.63027e+06	2.5137e+06	1.5542e+06	2.21529e+06	5.52719e+06	2.05313e+06	3.97336e+06	3.89145e+06	0.00795838	0.0254593	1.39106	0.0269427	0.0662022	0.527601	0.0176816	0.158849	2.69208
Q3MHD2-2	NA	NA	NA	289799	NA	NA	NA	NA	NA	444474	351426	376192	35952.9	388774	12663.4	12663.4	0.42265	0.501386	2.83911	0.000414931	0.00677546	30.7005	0.149443	0.405019	0.0924776
P35232	660633	796709	687556	969874	1.12788e+06	1.08453e+06	649515	521692	507469	879328	656703	783652	1.05862e+06	767740	712617	556080	0.00638628	0.0214465	1.48554	0.0493682	0.105614	1.38063	0.0433054	0.241826	1.37888
Q15382	1.08119e+06	1.43878e+06	1.35401e+06	NA	NA	NA	1.6623e+06	1.69267e+06	1.23257e+06	NA	NA	NA	12663.4	12663.4	1.28186e+06	1.51367e+06	0.000354093	0.00464273	0.00987898	0.00046195	0.00703588	0.00836604	NA	NA	1
Q13835	297557	371843	269194	NA	NA	NA	232902	274765	99418	NA	NA	NA	12663.4	12663.4	309979	185296	0.000890106	0.00671309	0.0408526	0.0134988	0.0409693	0.0683416	NA	NA	1
Q15008-4	83024.8	84323.3	71634.9	NA	NA	NA	NA	145613	143168	NA	NA	NA	12663.4	12663.4	79449.9	64150.4	0.000799785	0.00624679	0.159389	0.183508	0.284982	0.197402	NA	NA	1
Q8WWQ0	NA	NA	NA	NA	NA	NA	NA	NA	NA	NA	NA	NA	12663.4	12663.4	12663.4	12663.4	NA	NA	1	NA	NA	1	NA	NA	1
Q13561-2	242922	222186	171134	215680	245359	224682	88778.7	1.09033e+06	347885	180620	175637	279059	228241	206868	209817	322925	0.515609	0.590006	1.08781	0.604322	0.664033	0.640607	0.583379	0.747542	1.10332
P08651-2	3.10583e+06	3.24254e+06	2.92087e+06	1.36586e+06	1.69744e+06	1.13506e+06	3.02715e+06	3.73379e+06	3.73755e+06	5.71352e+06	1.08917e+07	1.46766e+06	1.38062e+06	4.50342e+06	3.08692e+06	3.48276e+06	0.015419	0.0420971	0.447248	0.7068	0.757915	1.29306	0.179289	0.432978	0.306571
Q5SW79-1	NA	NA	NA	198694	138560	124113	NA	NA	NA	174686	111740	177568	150619	151336	12663.4	12663.4	0.00327769	0.0139416	11.894	0.0037204	0.0175682	11.9507	0.98287	0.990337	0.995261
Q9P2J5	1.54707e+06	2.09338e+06	1.51282e+06	1.47079e+06	1.73159e+06	1.48275e+06	1.85971e+06	1.9797e+06	1.81921e+06	1.82987e+06	1.65647e+06	1.7948e+06	1.55724e+06	1.75876e+06	1.69843e+06	1.88499e+06	0.514025	0.589822	0.916868	0.157539	0.267755	0.933033	0.135635	0.39427	0.885417
P31040	NA	NA	NA	130340	86396.1	NA	NA	NA	NA	NA	NA	NA	52244.5	12663.4	12663.4	12663.4	0.187296	0.276452	4.12562	NA	NA	1	0.187296	0.435791	4.12562
Q7Z434	NA	255639	NA	NA	NA	NA	NA	NA	NA	NA	NA	NA	12663.4	12663.4	34480.8	12663.4	0.42265	0.501386	0.367261	NA	NA	1	NA	NA	1
O15027-5	608545	1.07995e+06	869439	NA	381941	375996	820880	732067	340972	560357	542058	NA	122061	156683	829809	589545	0.230969	0.321452	0.147095	0.403418	0.495203	0.265769	0.88994	0.93303	0.779034
Q96CS3	1.87734e+06	1.52333e+06	1.55621e+06	526510	665422	807120	1.89635e+06	1.99611e+06	1.38979e+06	607040	464125	NA	656368	152804	1.64489e+06	1.73921e+06	0.00675536	0.0223523	0.399036	0.189661	0.285821	0.0878585	0.362998	0.606951	4.29549
P52434	670116	796926	618806	NA	NA	NA	365392	628729	NA	NA	NA	NA	12663.4	12663.4	691365	142755	0.000348356	0.00464273	0.0183166	0.185771	0.284982	0.0887075	NA	NA	1
P55735-3	475795	378908	407096	571346	416134	506541	331742	295811	367939	659486	714975	712703	493835	695240	418681	330519	0.22839	0.31819	1.1795	0.00270362	0.0148337	2.10348	0.0564147	0.266663	0.710309
Q92925-1	597014	681348	618648	172683	166973	151572	85261	107255	228110	145653	NA	NA	163495	28585.2	631344	127773	1.69696e-05	0.00187969	0.258964	0.199484	0.295108	0.223719	0.165195	0.419237	5.71957
Q08209-1	270431	97986.1	369866	8.70509e+06	5.93279e+06	7.01347e+06	333515	162570	190121	2.00956e+06	8.4405e+06	9.65506e+06	7.12834e+06	5.4711e+06	214004	217635	0.00884781	0.027333	33.3094	0.0126838	0.0394266	25.1388	0.654137	0.789579	1.30291
P62857	753222	530430	540102	1.03629e+06	907961	644831	677779	565049	1.20336e+06	643074	538987	1.16822e+06	846574	739811	599804	772425	0.133793	0.226909	1.41142	0.901295	0.924222	0.957777	0.653057	0.789172	1.14431
Q9Y3E5	68516.7	217178	263416	NA	NA	NA	NA	NA	90110.8	NA	NA	NA	12663.4	12663.4	157671	24357.2	0.0266868	0.0641054	0.0803157	0.42265	0.495203	0.519906	NA	NA	1
P50402	1.45698e+06	1.68266e+06	1.76625e+06	NA	191969	131057	1.54869e+06	1.36808e+06	1.36378e+06	744108	716060	892861	68298.9	780650	1.62993e+06	1.42432e+06	0.0642032	0.128406	0.0419031	0.00337951	0.0168337	0.548087	0.102245	0.352779	0.0874898
P04439	429191	406251	469844	174174	258752	253568	594814	499787	476235	332538	314125	267423	225244	303422	434310	521190	0.0268324	0.0642641	0.518626	0.00451896	0.0201283	0.582173	0.13198	0.392614	0.742345
Q52LJ0-2	NA	NA	NA	NA	NA	NA	NA	NA	NA	NA	NA	NA	12663.4	12663.4	12663.4	12663.4	NA	NA	1	NA	NA	1	NA	NA	1
P11413-2	150671	213904	204857	NA	NA	NA	208096	290158	244440	NA	NA	NA	12663.4	12663.4	187600	245296	0.00167055	0.00932653	0.0675024	0.00104709	0.010156	0.0516252	NA	NA	1
Q15785	219366	198862	139673	247013	233188	214185	333350	253597	193063	120324	108102	109806	231067	112617	182646	253657	0.222951	0.312224	1.26511	0.0311106	0.0736379	0.443974	0.000226922	0.0180073	2.0518
P62495	596297	707220	537695	638451	689281	211019	639440	669899	605710	455742	492797	664180	452843	530344	609796	637810	0.520228	0.593667	0.742615	0.245461	0.346818	0.831508	0.725356	0.833806	0.853867
Q9H936	NA	NA	NA	378737	362976	487398	NA	NA	NA	445818	435283	419749	406162	433484	12663.4	12663.4	0.000702784	0.00585653	32.0736	2.45792e-05	0.00264227	34.2312	0.554548	0.73181	0.936972
Q9Y2A7-2	NA	NA	NA	NA	NA	NA	NA	NA	NA	NA	NA	NA	12663.4	12663.4	12663.4	12663.4	NA	NA	1	NA	NA	1	NA	NA	1
Q06787	NA	NA	NA	770012	728470	1.0161e+06	NA	NA	NA	1.455e+06	1.85635e+06	1.55909e+06	829115	1.61485e+06	12663.4	12663.4	0.000605397	0.00551	65.4731	0.000223444	0.00567036	127.521	0.00820693	0.116101	0.513432
Q8N1N4	107437	91075.4	67484.4	NA	NA	NA	185120	144901	NA	NA	NA	NA	12663.4	12663.4	87080.2	69773.8	0.00494543	0.0178036	0.145423	0.184436	0.284982	0.181493	NA	NA	1
Q9UHX1-1	221335	203665	146945	145103	154001	134654	NA	190544	137879	NA	NA	NA	144369	12663.4	187805	69291.8	0.161355	0.259321	0.768717	0.185142	0.284982	0.182755	0.00025458	0.0180073	11.4004
Q96IU4	406955	528428	598564	298208	262349	208567	698032	365403	884182	245834	178920	219256	253638	212855	504911	608690	0.011363	0.0333479	0.502343	0.0453238	0.0985146	0.349694	0.279298	0.530116	1.1916
Q9BQ39	73200.3	75234.6	55985.4	NA	NA	NA	NA	39294.6	NA	NA	NA	NA	12663.4	12663.4	67556.7	18470.5	0.00315539	0.0137857	0.187449	0.42265	0.495203	0.685603	NA	NA	1
Q969G3	782422	698280	568086	9.42321e+06	NA	NA	NA	NA	NA	NA	NA	NA	114754	12663.4	677062	12663.4	0.505236	0.582466	0.169488	NA	NA	1	0.42265	0.639702	9.06183
P07384	1.95428e+06	2.32212e+06	1.75805e+06	2.69254e+06	2.9573e+06	2.48181e+06	1.97622e+06	1.6134e+06	1.74166e+06	2.52354e+06	2.34957e+06	2.69811e+06	2.7036e+06	2.51972e+06	1.99818e+06	1.77084e+06	0.0435524	0.0934749	1.35303	0.0108659	0.0355762	1.42289	0.339239	0.585256	1.07298
Q16666-1	257524	521275	447532	184662	221646	274807	304022	104178	266641	141524	NA	123264	224055	60451.4	391654	203643	0.103415	0.186895	0.572074	0.258148	0.361968	0.29685	0.234379	0.48193	3.70637
Q9Y5B9	167790	NA	174948	NA	NA	NA	NA	254272	229285	NA	NA	NA	12663.4	12663.4	71902.3	90380.6	0.18353	0.276452	0.17612	0.183629	0.284982	0.140112	NA	NA	1
Q8WVV9	453669	392935	420545	NA	129627	206360	136900	166216	NA	NA	403388	NA	69709.3	40142.9	421655	66050.6	0.172146	0.272767	0.165323	0.745218	0.791118	0.60776	0.722669	0.833806	1.73653
P33991	129346	542818	261680	NA	NA	NA	97188.6	144321	109918	NA	NA	NA	12663.4	12663.4	263871	115524	0.0180887	0.0472336	0.047991	0.00278045	0.0148829	0.109618	NA	NA	1
Q9NUQ6-3	176894	232446	239133	217691	165684	225178	190101	NA	NA	202244	164786	NA	201009	75009.4	214235	31238.9	0.665211	0.725043	0.938261	0.527941	0.594799	2.40116	0.384009	0.623412	2.67978
Q8IXQ6	NA	NA	NA	88851.3	56122.8	NA	NA	NA	NA	59377	68920.1	45132.5	39821.5	56948.8	12663.4	12663.4	0.190701	0.278622	3.14461	0.00673178	0.0260781	4.4971	0.607657	0.759392	0.699252
Q14344	NA	NA	NA	NA	NA	NA	NA	NA	NA	NA	NA	NA	12663.4	12663.4	12663.4	12663.4	NA	NA	1	NA	NA	1	NA	NA	1
P17812	243694	226306	294214	345426	272750	396565	344827	398688	352159	257535	352382	409850	334306	333804	253164	364467	0.114546	0.200566	1.32052	0.594184	0.654673	0.91587	0.993576	0.99489	1.00151
P62851	715695	686812	776686	439389	437710	517514	972540	877416	1.05438e+06	394484	346234	399165	463432	379185	725444	965390	0.00412829	0.015969	0.638825	0.000209686	0.00567036	0.392779	0.0506664	0.26223	1.22218
P61088	470449	544307	492923	697162	642643	557462	726696	653642	556649	563937	509730	330092	629757	456109	501624	641837	0.0522216	0.108326	1.25544	0.161499	0.273763	0.71063	0.178847	0.432978	1.38072
Q6NUM9-1	104522	58970	62441.5	NA	NA	NA	55955.5	64521.6	66198.5	NA	NA	NA	12663.4	12663.4	72739.6	62058.1	0.0106664	0.0317692	0.174093	0.00108046	0.0102664	0.204058	NA	NA	1
Q9UHB6-4	700149	425348	613329	913847	937453	1.21915e+06	616786	665479	NA	1.5818e+06	1.273e+06	1.17151e+06	1.0146e+06	1.3312e+06	567383	173223	0.0386603	0.0854196	1.7882	0.259013	0.362394	7.68486	0.102051	0.352779	0.762167
Q6Y7W6-3	NA	65230.6	61846.1	NA	105378	144442	98945.4	87556.5	NA	176953	184664	204983	57765	188503	37105.5	47871.7	0.663098	0.723672	1.55678	0.175257	0.284982	3.93768	0.261578	0.512691	0.30644
Q9H074	NA	NA	NA	263681	184691	195219	NA	NA	NA	357008	290067	274949	211843	305358	12663.4	12663.4	0.00153805	0.00887336	16.7287	0.000625682	0.00799138	24.1134	0.0609738	0.278567	0.693754
P23284	2.93243e+06	2.32981e+06	2.48835e+06	1.03041e+06	1.112e+06	1.0758e+06	4.60775e+06	4.73779e+06	3.29295e+06	703612	770719	602263	1.07222e+06	688660	2.5713e+06	4.15799e+06	0.00319157	0.0138525	0.416993	0.000561653	0.00754721	0.165623	0.0183351	0.158849	1.55696
Q99497	461310	360960	335967	412736	326903	279966	387778	228000	430646	374549	367081	429221	335531	389329	382457	336418	0.427917	0.506299	0.877303	0.539014	0.605686	1.15728	0.320906	0.573201	0.861818
P13693	152748	228543	95511	NA	293988	126069	319830	216832	NA	192404	136334	99511.1	77713.5	137688	149394	95763.2	0.56318	0.631473	0.520192	0.757366	0.800821	1.4378	0.607216	0.759392	0.564417
P61019-1	443079	390854	364189	NA	NA	NA	151296	256712	332742	NA	NA	NA	12663.4	12663.4	398053	234672	0.000276389	0.00464273	0.0318134	0.00625029	0.0250129	0.0539624	NA	NA	1
O95487-3	NA	NA	NA	129074	99689.1	85797.8	NA	NA	NA	126322	125551	129522	103353	127120	12663.4	12663.4	0.00321173	0.0138525	8.1615	1.70572e-05	0.00256666	10.0384	0.224197	0.474994	0.813031
P30085	148598	131582	94606.1	158577	237080	183692	260716	63012.7	NA	119583	138429	150856	190433	135671	122756	59253.8	0.0712731	0.13965	1.55131	0.443262	0.514679	2.28966	0.0824832	0.315937	1.40364
O75152	NA	NA	NA	NA	NA	NA	NA	NA	NA	NA	NA	NA	12663.4	12663.4	12663.4	12663.4	NA	NA	1	NA	NA	1	NA	NA	1
P50454	NA	NA	NA	NA	NA	NA	297323	NA	499626	NA	NA	476799	12663.4	42443.7	12663.4	123445	NA	NA	1	0.556995	0.622099	0.343825	0.42265	0.639702	0.298359
P41214	271680	134031	234141	199401	191720	180305	148714	88185.8	204204	NA	NA	NA	190312	12663.4	204290	138869	0.774041	0.812562	0.93158	0.0102882	0.0342939	0.09119	0.000116827	0.0141482	15.0285
Q15427	178260	203470	229618	NA	NA	NA	NA	NA	NA	NA	NA	NA	12663.4	12663.4	202700	12663.4	0.00069439	0.00584583	0.0624739	NA	NA	1	NA	NA	1
Q9UQ80	88717.2	111589	65354.4	516855	830837	625348	550313	503714	253485	3.33603e+06	1.32889e+06	NA	645162	382905	86490.4	412650	0.000678474	0.00579709	7.45935	0.969519	0.97931	0.927917	0.791201	0.87848	1.68491
Q9C005	129276	136079	92115.8	50281.3	NA	64347.1	59342.8	NA	29927.4	91069.7	NA	44474.7	34474.3	37154.6	117458	28226.9	0.129389	0.221794	0.293504	0.726633	0.775315	1.31628	0.927005	0.955833	0.927861
Q9H3N1	160477	200909	194332	NA	193990	288154	139777	124990	NA	229571	133531	170413	89122.1	173514	184354	60481.2	0.536653	0.607309	0.483429	0.309128	0.412595	2.86888	0.569039	0.743159	0.513632
Q9NYV4-1	NA	NA	NA	NA	NA	NA	NA	NA	NA	NA	NA	NA	12663.4	12663.4	12663.4	12663.4	NA	NA	1	NA	NA	1	NA	NA	1
P40925-3	234952	NA	283876	593019	724995	745633	445850	355340	362139	548495	NA	2.15552e+06	684399	246467	94526.4	385688	0.187517	0.276452	7.2403	0.798198	0.833071	0.639032	0.574622	0.744001	2.77684
Q9ULA0	492479	596643	349643	460260	460566	NA	NA	153004	NA	NA	NA	NA	138979	12663.4	468356	29058.2	0.417447	0.501386	0.296738	0.42265	0.495203	0.435795	0.183503	0.434644	10.9748
P48634-1	NA	NA	NA	NA	21506.7	56750.1	NA	NA	NA	46031.8	81776.6	79147.4	24909.4	66789.5	12663.4	12663.4	0.263357	0.356602	1.96704	0.0123269	0.0385965	5.2742	0.140708	0.397052	0.372954
Q14165	NA	NA	NA	NA	NA	NA	NA	NA	NA	NA	NA	NA	12663.4	12663.4	12663.4	12663.4	NA	NA	1	NA	NA	1	NA	NA	1
O75396	181363	210328	207272	237667	244267	205360	277128	222686	273031	319095	NA	308133	228446	107581	199218	256367	0.12957	0.221794	1.14671	0.502387	0.571499	0.419639	0.554537	0.73181	2.12347
O43166-1	NA	NA	NA	NA	NA	NA	NA	NA	NA	NA	NA	NA	12663.4	12663.4	12663.4	12663.4	NA	NA	1	NA	NA	1	NA	NA	1
P49748-3	62358.9	263681	66010	NA	NA	NA	NA	NA	328675	NA	NA	NA	12663.4	12663.4	102769	37493.6	0.0471378	0.100057	0.123222	0.42265	0.495203	0.33775	NA	NA	1
Q04206	595558	680295	695141	409872	519498	588190	687131	486005	672108	622114	576815	716636	500322	635919	655488	607724	0.109448	0.193903	0.763282	0.746781	0.791576	1.04639	0.139847	0.397052	0.78677
O95336	259368	211547	265973	NA	NA	NA	429285	393484	289470	NA	NA	NA	12663.4	12663.4	244373	365672	0.000599219	0.00551	0.05182	0.00126061	0.0109898	0.0346305	NA	NA	1
P62854	4.60032e+06	4.82134e+06	4.74285e+06	4.57584e+06	4.9626e+06	4.57514e+06	8.46321e+06	7.12064e+06	6.50718e+06	5.32966e+06	3.78891e+06	4.05313e+06	4.70105e+06	4.34178e+06	4.72061e+06	7.31951e+06	0.899956	0.921108	0.995856	0.0185867	0.0508167	0.593179	0.529549	0.719235	1.08275
Q9NY12-1	1.84768e+06	1.96535e+06	1.93061e+06	1.26992e+06	1.11095e+06	1.12059e+06	1.65704e+06	1.66891e+06	1.38869e+06	677798	535298	667137	1.16495e+06	623214	1.9139e+06	1.56599e+06	0.00284242	0.0130519	0.608675	0.000881572	0.00939858	0.397967	0.00471163	0.0769084	1.86926
P00568	494526	498096	457467	218096	NA	NA	698595	571913	564832	151371	NA	144063	32702.7	65120.1	483008	608824	0.104845	0.188721	0.0677064	0.111073	0.202093	0.106961	0.612436	0.762555	0.502191
P60903	1.77267e+06	1.98846e+06	1.6869e+06	1.24858e+06	1.24236e+06	1.05531e+06	1.36134e+06	1.31399e+06	1.08582e+06	931684	818515	826069	1.17855e+06	857243	1.81167e+06	1.24769e+06	0.00450388	0.0167039	0.650534	0.0161735	0.046159	0.687067	0.0118961	0.130122	1.37481
P63151-2	NA	NA	NA	NA	NA	NA	NA	NA	NA	NA	NA	NA	12663.4	12663.4	12663.4	12663.4	NA	NA	1	NA	NA	1	NA	NA	1
P56192	264840	306286	197213	244072	395791	465903	268436	291291	219945	152336	336933	475582	355708	290084	251970	258123	0.223654	0.312884	1.41171	0.765608	0.806365	1.12382	0.634272	0.777991	1.22622
P51812	273198	364381	365352	NA	370945	347323	359519	417286	444156	235610	306958	469466	117724	323811	331321	405412	0.451549	0.530799	0.355317	0.38139	0.48664	0.798721	0.46106	0.671957	0.363557
Q08554-1	630335	632768	785849	NA	NA	NA	1.15994e+06	936653	611942	NA	NA	NA	12663.4	12663.4	679285	872787	0.00033467	0.00464273	0.0186423	0.0019657	0.0129836	0.0145092	NA	NA	1
Q8NI27-1	86923.9	64319.6	56248.6	NA	NA	NA	NA	NA	NA	NA	NA	NA	12663.4	12663.4	68003.5	12663.4	0.00581132	0.0199961	0.186217	NA	NA	1	NA	NA	1
O43823	226190	250364	252691	244262	286225	301139	NA	140989	118630	325955	250782	311986	276128	294349	242779	59608.8	0.168816	0.268751	1.13736	0.1746	0.284982	4.93802	0.569452	0.743159	0.938096
Q96GM5	152284	210492	259942	NA	NA	NA	NA	NA	NA	NA	NA	NA	12663.4	12663.4	202732	12663.4	0.00312925	0.0137857	0.0624639	NA	NA	1	NA	NA	1
Q8N1G4	122480	118864	149956	NA	NA	NA	178551	124708	137378	NA	NA	NA	12663.4	12663.4	129726	145164	0.000982207	0.00693417	0.0976167	0.0019263	0.0128753	0.0872356	NA	NA	1
Q13242	593455	727352	745850	878888	1.11914e+06	922946	2.01056e+06	1.38227e+06	760362	863985	574329	955197	968273	779686	685375	1.28325e+06	0.0287452	0.0672548	1.41276	0.21762	0.3168	0.607589	0.301352	0.557028	1.24188
P63173	493879	466575	438671	630192	626068	420457	419962	359634	353832	433987	360575	396124	549463	395762	465829	376665	0.342197	0.44165	1.17954	0.552927	0.61809	1.0507	0.119865	0.380768	1.38837
Q13131-2	435267	413307	410888	337346	443552	505864	297199	455590	258205	432886	522653	446604	423011	465768	419679	326986	0.953501	0.963711	1.00794	0.164552	0.277479	1.42443	0.522499	0.718894	0.9082
Q6KB66-3	NA	NA	NA	NA	NA	NA	148557	NA	NA	NA	NA	NA	12663.4	12663.4	12663.4	28773.9	NA	NA	1	0.42265	0.495203	0.440102	NA	NA	1
Q1L6U9	411605	375137	382838	441682	414277	421814	304990	350059	470770	151749	191940	277800	425769	200759	389549	369044	0.0674224	0.133461	1.09298	0.0542624	0.114004	0.543997	0.0491717	0.259558	2.1208
Q96EP5	NA	NA	NA	NA	NA	NA	NA	NA	NA	416746	475628	368982	12663.4	418198	12663.4	12663.4	NA	NA	1	0.000439148	0.00699384	33.024	0.000439148	0.027408	0.030281
O75955	NA	NA	NA	NA	NA	NA	NA	NA	NA	NA	NA	NA	12663.4	12663.4	12663.4	12663.4	NA	NA	1	NA	NA	1	NA	NA	1
Q9NZN8-1	214077	209663	266691	239724	297732	319810	NA	NA	164963	NA	NA	252576	283667	34342.5	228753	29796.4	0.137949	0.231056	1.24006	0.919284	0.93968	1.15257	0.167619	0.422432	8.25996
Q07960	152516	107102	NA	NA	NA	NA	130884	157917	137583	NA	NA	NA	12663.4	12663.4	59141	141675	0.185879	0.276452	0.214123	0.00054018	0.0074131	0.0893836	NA	NA	1
Q8TAA3-1	864732	909956	889101	NA	NA	NA	725178	854467	858182	NA	NA	NA	12663.4	12663.4	887737	810165	1.20214e-05	0.00187969	0.0142648	0.000177583	0.00509806	0.0156307	NA	NA	1
Q14192	967566	1.33013e+06	1.10879e+06	1.82258e+06	439521	2.56127e+06	528065	1.07586e+06	921834	1.63106e+06	358996	1.97008e+06	1.27069e+06	1.04877e+06	1.12583e+06	806057	0.844586	0.871706	1.12867	0.685031	0.738872	1.30112	0.813706	0.896513	1.2116
Q12792-3	1.32813e+06	319388	798744	881601	260628	755616	1.84974e+06	1.77155e+06	1.7871e+06	955883	1.52509e+06	955708	557868	1.11688e+06	697144	1.80248e+06	0.714103	0.765718	0.800219	0.0905451	0.171266	0.619636	0.20396	0.455582	0.499486
P50502	306256	284418	276765	271621	283492	261696	326135	422489	412587	265783	282424	245415	272124	264105	288880	384512	0.196421	0.283672	0.941997	0.0280839	0.0681717	0.686858	0.565754	0.741068	1.03037
O60493-1	NA	NA	NA	284431	251232	301539	NA	NA	NA	293618	195487	232262	278269	237115	12663.4	12663.4	0.000303212	0.00464273	21.9742	0.00161496	0.0115739	18.7244	0.310367	0.567758	1.17356
P60228	353061	348209	258098	721290	895440	696170	413839	473093	384581	1.07538e+06	1.26812e+06	1.08768e+06	766103	1.14044e+06	316586	422269	0.00298436	0.0134296	2.41989	0.000275055	0.00567036	2.70076	0.0180754	0.158849	0.671758
Q969L2	1.55742e+06	1.54516e+06	1.48181e+06	1.71775e+06	1.77337e+06	1.55172e+06	3.56998e+06	3.54662e+06	3.37767e+06	2.51698e+06	2.64142e+06	2.64136e+06	1.67825e+06	2.59925e+06	1.52777e+06	3.49703e+06	0.132148	0.224765	1.0985	0.000245424	0.00567036	0.743274	0.00360557	0.0726863	0.645669
O15020	NA	NA	NA	NA	NA	NA	NA	NA	NA	NA	NA	NA	12663.4	12663.4	12663.4	12663.4	NA	NA	1	NA	NA	1	NA	NA	1
Q08J23	82286	62666.8	107753	97874.9	106591	NA	NA	NA	43246.2	66083.6	NA	63161.6	50930.8	37528.9	82211.1	19070	0.565784	0.633866	0.619512	0.379965	0.485302	1.96796	0.747937	0.853292	1.35711
O95299	158167	49067.2	125146	140042	NA	129571	111126	71734.4	89223.1	123324	81926.1	143631	61249.9	113216	99031.8	89263.5	0.620275	0.684127	0.618487	0.325158	0.429768	1.26833	0.519808	0.718894	0.541002
Q5UIP0	NA	NA	NA	2.39343e+06	288099	NA	NA	NA	NA	140776	NA	150672	205923	64521.5	12663.4	12663.4	0.208455	0.297478	16.2612	0.183582	0.284982	5.0951	0.54879	0.730572	3.19154
P00505	749504	138516	817872	895267	150029	599485	NA	375782	NA	NA	NA	NA	431820	12663.4	439527	39205.4	0.983246	0.986168	0.982463	0.42265	0.495203	0.323002	0.02271	0.172109	34.0997
Q96LD4	924026	1.05373e+06	974487	1.55072e+06	1.52177e+06	1.49507e+06	850721	650710	879237	1.89342e+06	2.20619e+06	1.25731e+06	1.52235e+06	1.73824e+06	982646	786611	0.00478874	0.0173785	1.54923	0.0235073	0.0600482	2.20978	0.512449	0.712452	0.875797
Q14738-1	742488	644821	117347	652162	NA	NA	153411	250565	317293	NA	NA	NA	47114.3	12663.4	383001	230186	0.248738	0.339875	0.123014	0.00540207	0.0228949	0.055014	0.42265	0.639702	3.7205
Q9Y4P3	424430	320106	321570	1.51314e+06	1.22851e+06	1.56497e+06	133006	322174	128110	1.9464e+06	1.21078e+06	1.99933e+06	1.42754e+06	1.67646e+06	352202	176407	0.000390285	0.00474671	4.05319	0.00662096	0.0259675	9.50338	0.440495	0.655723	0.851519
P30086	NA	NA	NA	NA	NA	NA	NA	NA	NA	NA	NA	NA	12663.4	12663.4	12663.4	12663.4	NA	NA	1	NA	NA	1	NA	NA	1
P51610-1	446016	490141	587100	NA	180319	129423	74118	110537	NA	230872	363044	NA	66609.3	102006	504422	46988.8	0.135077	0.228013	0.132051	0.572845	0.636495	2.17087	0.76761	0.86458	0.652991
P28838	283855	276264	261466	369167	214468	206856	NA	224393	259642	NA	NA	NA	253952	12663.4	273703	90360.6	0.728945	0.778541	0.927838	0.183753	0.284982	0.140143	0.00388109	0.0726863	20.0539
Q9H2U1	542558	242991	303796	204100	149219	169126	492979	565754	813665	225653	289507	250728	172700	253961	342142	609959	0.0894304	0.167436	0.504762	0.0146136	0.0436377	0.416358	0.0317099	0.202676	0.680025
Q6PKG0-1	NA	NA	NA	NA	92573.5	143819	NA	NA	NA	NA	NA	134553	55243.9	27839.7	12663.4	12663.4	0.187531	0.276452	4.36248	0.42265	0.495203	2.19843	0.562338	0.738416	1.98436
P11766	535032	237358	392293	NA	NA	NA	275174	703665	388310	NA	NA	NA	12663.4	12663.4	367958	422069	0.00490324	0.0176989	0.0344155	0.00606055	0.0248194	0.0300032	NA	NA	1
P67870	537076	389996	423887	669962	446180	586739	382061	221850	336913	449481	278185	294922	559760	332852	446117	305659	0.216272	0.304132	1.25474	0.72217	0.771192	1.08897	0.0573569	0.26678	1.68171
Q9UHI6	90005.2	103186	156016	NA	NA	NA	NA	85468.8	NA	NA	NA	NA	12663.4	12663.4	113158	23931.5	0.00565277	0.0196473	0.111909	0.42265	0.495203	0.529153	NA	NA	1
O00743-3	387728	408812	403010	NA	NA	NA	320815	275403	315925	NA	NA	NA	12663.4	12663.4	399750	303344	2.09903e-05	0.00188912	0.0316784	0.00023328	0.00567036	0.0417461	NA	NA	1
Q9BZL4	132416	130360	125898	NA	NA	NA	104412	119723	NA	NA	NA	NA	12663.4	12663.4	129529	54095.2	4.11528e-05	0.00259029	0.0977652	0.183906	0.284982	0.234095	NA	NA	1
Q16186	121559	177160	183540	NA	172908	180435	194228	139206	168476	153813	219873	253316	73377.5	204617	158111	165769	0.475192	0.55446	0.464089	0.310027	0.413156	1.23435	0.363255	0.606951	0.358608
P06703	5.87224e+06	6.10212e+06	5.4082e+06	6.3548e+06	6.30666e+06	5.73855e+06	6.25925e+06	6.52988e+06	5.94172e+06	5.1952e+06	5.00049e+06	5.00533e+06	6.12681e+06	5.0662e+06	5.7869e+06	6.23898e+06	0.304199	0.401835	1.05874	0.00757258	0.0278309	0.812025	0.0181605	0.158849	1.20935
Q9HB71	208067	283218	252476	NA	NA	NA	197155	180973	143872	NA	NA	NA	12663.4	12663.4	245951	172504	0.000918674	0.00684396	0.0514877	0.00129444	0.0109898	0.0734095	NA	NA	1
Q9Y2T2	72323.8	119717	111468	NA	NA	NA	92017.6	78642.8	72498.6	NA	NA	NA	12663.4	12663.4	98824	80652.9	0.00582109	0.0199961	0.128141	0.00142526	0.0111392	0.157012	NA	NA	1
Q8WXG1	474907	518416	543947	NA	NA	NA	206362	723895	478061	NA	NA	NA	12663.4	12663.4	511621	414886	0.000115378	0.00336206	0.0247516	0.0110086	0.0356813	0.0305227	NA	NA	1
Q969M3-3	NA	NA	NA	NA	NA	NA	NA	NA	NA	NA	NA	NA	12663.4	12663.4	12663.4	12663.4	NA	NA	1	NA	NA	1	NA	NA	1
Q9H0E2	61639	NA	NA	NA	NA	NA	NA	NA	83824.3	NA	NA	NA	12663.4	12663.4	21461.1	23777	0.42265	0.501386	0.590064	0.42265	0.495203	0.532591	NA	NA	1
P14678-3	1.77862e+06	1.76918e+06	1.7458e+06	1.62242e+06	1.68417e+06	1.6043e+06	1.03855e+06	932745	1.10762e+06	1.81811e+06	1.53686e+06	1.9406e+06	1.63661e+06	1.75683e+06	1.76448e+06	1.02375e+06	0.0246248	0.0604018	0.927532	0.0044299	0.019981	1.71607	0.41592	0.639702	0.931568
P51571	174364	232490	290700	637190	373109	644226	169036	282279	NA	NA	NA	322697	535034	37264.8	227563	84541.6	0.022905	0.0571566	2.35114	0.60145	0.661442	0.440787	0.128678	0.392614	14.3576
Q13425-1	187982	173221	231386	NA	NA	NA	178060	136484	NA	NA	NA	NA	12663.4	12663.4	196043	67515	0.000987907	0.00693417	0.0645952	0.184646	0.284982	0.187565	NA	NA	1
Q9BYX4-1	51829.7	50766.5	96438.8	NA	NA	NA	NA	NA	78678.2	NA	NA	NA	12663.4	12663.4	63309.5	23280.2	0.0166852	0.0449602	0.200024	0.42265	0.495203	0.543958	NA	NA	1
P14174	2.65269e+06	2.69829e+06	2.63096e+06	3.46051e+06	3.35838e+06	3.086e+06	3.01215e+06	2.16045e+06	2.26001e+06	3.50214e+06	2.49231e+06	3.47043e+06	3.29778e+06	3.11726e+06	2.6605e+06	2.45006e+06	0.0206044	0.052384	1.23954	0.190543	0.286055	1.27232	0.671288	0.802069	1.05791
P07203	281678	373262	279433	533817	486722	1.28067e+06	205808	206655	260786	1.06525e+06	1.69134e+06	1.14636e+06	692952	1.27351e+06	308566	223013	0.10911	0.193813	2.24572	0.00153704	0.0111392	5.71044	0.17697	0.432978	0.544129
P50395-1	201692	136695	194514	275181	215358	237600	202160	115588	145320	358205	343113	251310	241476	313757	175037	150306	0.104739	0.188721	1.37957	0.024985	0.0629505	2.08745	0.131683	0.392614	0.76963
Q9BQG0-2	196805	132522	177247	NA	NA	NA	NA	NA	NA	NA	NA	NA	12663.4	12663.4	166584	12663.4	0.00210115	0.0108266	0.0760182	NA	NA	1	NA	NA	1
Q9H0A0	NA	38984.5	NA	NA	NA	NA	NA	NA	NA	NA	NA	NA	12663.4	12663.4	18421.8	12663.4	0.42265	0.501386	0.687416	NA	NA	1	NA	NA	1
Q9NXV6	108920	62290.4	101073	NA	NA	NA	NA	NA	NA	NA	NA	NA	12663.4	12663.4	88183.6	12663.4	0.00804629	0.0256035	0.143603	NA	NA	1	NA	NA	1
Q9NQW6	227201	161413	201580	NA	NA	NA	281853	267802	197207	NA	NA	NA	12663.4	12663.4	194804	245991	0.00134011	0.00800508	0.065006	0.00140974	0.0111392	0.0514792	NA	NA	1
Q86VI3	247814	213922	230762	NA	NA	NA	288107	394674	349861	NA	NA	NA	12663.4	12663.4	230418	341373	0.000214135	0.00445779	0.0549586	0.000773628	0.00881136	0.0370956	NA	NA	1
Q6P9B6	NA	NA	NA	NA	NA	133939	NA	NA	NA	107419	106387	NA	27797.4	52501.8	12663.4	12663.4	0.42265	0.501386	2.19509	0.183506	0.284982	4.14594	0.581227	0.746589	0.529456
P62269	492419	503063	476220	306281	379249	248341	570352	595349	722353	215049	206115	254894	306689	224389	490442	625972	0.0593087	0.11986	0.625331	0.000491099	0.00711229	0.358465	0.10784	0.363234	1.36677
P26196	460887	475223	340169	157802	252386	NA	343322	380055	312235	259486	NA	337526	79599.5	103512	420787	344093	0.213707	0.300839	0.189168	0.37221	0.477762	0.300826	0.860872	0.920857	0.768987
Q9NXH9-1	375899	413310	379309	166496	89419.2	105739	225957	415662	298031	62434.6	64637.4	94836.7	116329	72604.2	389147	303628	0.0205656	0.052384	0.298935	0.00373155	0.0175682	0.239122	0.115519	0.373935	1.60224
Q9NSE4	390698	200183	399967	563645	558510	487675	298122	433495	241754	506575	498227	394632	535454	463540	315087	314957	0.13934	0.233096	1.69939	0.138069	0.24004	1.47176	0.213671	0.466827	1.15514
P33993-1	151270	273481	115632	99311.2	121826	124073	87663.1	96554.2	285324	81892.4	126734	132029	114500	111071	168494	134166	0.264793	0.357908	0.679546	0.678874	0.732843	0.827865	0.869085	0.925738	1.03087
Q9BT78	155116	75156.8	221537	149197	NA	237888	121135	136620	211926	499221	781456	509021	76599.9	583415	137201	151935	0.596141	0.662379	0.558304	0.00416426	0.0191171	3.83991	0.152218	0.407836	0.131296
P78417	163657	184826	219761	NA	NA	NA	129256	76485	NA	NA	NA	NA	12663.4	12663.4	188025	50025.7	0.00100342	0.00698254	0.0673497	0.190041	0.286055	0.253139	NA	NA	1
Q15369-1	376197	367377	364326	383899	407730	444097	351337	427050	358197	253538	255894	358418	411171	285429	369266	377376	0.119615	0.207825	1.11348	0.117685	0.21111	0.75635	0.0708874	0.296688	1.44054
Q99536	236264	187605	234919	NA	NA	NA	NA	NA	500281	NA	NA	NA	12663.4	12663.4	218367	43129.3	0.00071046	0.00588418	0.0579916	0.42265	0.495203	0.293616	NA	NA	1
P50416	NA	NA	NA	NA	NA	NA	NA	NA	NA	NA	NA	NA	12663.4	12663.4	12663.4	12663.4	NA	NA	1	NA	NA	1	NA	NA	1
P38606	NA	NA	61761.3	99554	90465.2	121342	121358	114395	80052.3	135310	113893	NA	103003	58004.3	21475.3	103582	0.0935325	0.173446	4.79635	0.527912	0.594799	0.559986	0.530611	0.719235	1.77579
Q9UL25	NA	NA	NA	NA	291973	NA	NA	2.78956e+06	NA	NA	359952	NA	36042.5	38647	12663.4	76479.7	0.42265	0.501386	2.84619	0.766204	0.806365	0.505324	0.965809	0.984332	0.932609
Q96AC1-3	114377	106203	101553	245510	NA	NA	145540	584834	255507	287212	322526	246530	34019.2	283713	107248	279129	0.365164	0.461584	0.317202	0.971792	0.980007	1.01642	0.164187	0.418353	0.119907
P08237-3	259946	251735	233311	NA	NA	NA	212158	322522	413468	NA	NA	NA	12663.4	12663.4	248077	304710	0.000116054	0.00336206	0.0510463	0.0037263	0.0175682	0.041559	NA	NA	1
P05109	182172	134132	240620	NA	NA	NA	331720	250353	NA	NA	NA	NA	12663.4	12663.4	180488	101693	0.00401027	0.0157212	0.0701621	0.18433	0.284982	0.124526	NA	NA	1
P62633-6	618188	534338	550243	804703	717921	677484	511470	426241	596070	853769	610584	930513	731482	785723	566453	506514	0.0197352	0.0504594	1.29134	0.0569235	0.117867	1.55124	0.645221	0.785068	0.930967
Q9NVA1	NA	NA	NA	NA	NA	NA	NA	NA	NA	NA	NA	NA	12663.4	12663.4	12663.4	12663.4	NA	NA	1	NA	NA	1	NA	NA	1
Q15637-5	601053	1.00188e+06	1.03782e+06	812660	1.12284e+06	978413	NA	324096	190745	1.03679e+06	1.01829e+06	1.05308e+06	962905	1.03596e+06	854967	92163.6	0.593151	0.6596	1.12625	0.137561	0.239803	11.2404	0.517225	0.71672	0.929484
Q05D32	48623.7	107368	89565.8	NA	NA	NA	NA	NA	NA	NA	NA	NA	12663.4	12663.4	77616.7	12663.4	0.0170224	0.0454479	0.163154	NA	NA	1	NA	NA	1
P54886	104220	349413	234429	192029	323445	256733	NA	NA	NA	NA	151154	186553	251699	70945.5	204378	12663.4	0.631306	0.69346	1.23154	0.184179	0.284982	5.60239	0.278731	0.529989	3.54778
P25788-1	NA	NA	NA	390628	431721	354539	NA	NA	NA	253945	290416	357790	391030	297712	12663.4	12663.4	0.000274681	0.00464273	30.8786	0.000996397	0.0100103	23.5095	0.0932705	0.335458	1.31345
P78346-2	74290.7	91705	93195.4	NA	NA	NA	NA	NA	NA	NA	NA	NA	12663.4	12663.4	85949	12663.4	0.00145121	0.00844455	0.147337	NA	NA	1	NA	NA	1
P43304	401427	512000	531337	367186	412784	382166	434665	982559	250076	340987	514707	409105	386919	415634	477986	474455	0.124805	0.215181	0.809477	0.775824	0.815659	0.876023	0.6146	0.763572	0.930913
P06730-2	NA	NA	NA	146251	151500	192174	NA	NA	NA	334596	182423	184846	162082	224287	12663.4	12663.4	0.00112957	0.0074194	12.7992	0.0048088	0.0208867	17.7114	0.241666	0.488754	0.722657
P46100	186751	155368	227779	NA	NA	NA	NA	NA	NA	NA	NA	NA	12663.4	12663.4	187663	12663.4	0.00167482	0.00932653	0.0674796	NA	NA	1	NA	NA	1
Q9BYM8	NA	182574	132713	NA	NA	NA	NA	NA	NA	NA	NA	NA	12663.4	12663.4	67447.8	12663.4	0.185148	0.276452	0.187752	NA	NA	1	NA	NA	1
Q9NW64-1	173886	162828	217521	220981	211841	265131	161119	70073.7	222993	350904	341276	485729	231531	387462	183301	136039	0.10806	0.192454	1.26312	0.0814759	0.158051	2.84816	0.0254505	0.181966	0.597557
Q7RTV0	NA	NA	NA	NA	NA	NA	NA	NA	NA	NA	NA	NA	12663.4	12663.4	12663.4	12663.4	NA	NA	1	NA	NA	1	NA	NA	1
Q96SB4-3	257480	240103	296238	224855	238669	261591	NA	NA	NA	288500	307448	255375	241235	282943	263589	12663.4	0.313897	0.411418	0.915195	0.00030703	0.00609336	22.3433	0.0879087	0.326123	0.852594
Q8NF37	277511	295835	294165	333430	311301	324300	NA	223472	211242	272590	303802	282399	322882	285970	289050	84239.9	0.0179191	0.0469724	1.11704	0.326105	0.43056	3.39471	0.0412936	0.236991	1.12908
O00541-1	103482	301128	234323	NA	NA	NA	278767	142975	79802.2	NA	NA	NA	12663.4	12663.4	194004	147064	0.0136758	0.0385436	0.0652742	0.0210333	0.0558292	0.0861085	NA	NA	1
P00403	446525	454669	491487	488203	535493	468656	318952	376699	291795	423682	398328	363409	496672	394359	463821	327290	0.242115	0.333186	1.07083	0.11464	0.207122	1.20492	0.0184151	0.158849	1.25944
P51570-2	260163	74238.5	316991	NA	NA	NA	335136	446005	460945	NA	NA	NA	12663.4	12663.4	182939	409956	0.0277695	0.06554	0.069222	0.000845959	0.00917048	0.0308898	NA	NA	1
P40616	657154	509044	543205	711924	591172	459843	327952	279860	220369	383271	315422	433902	578432	374337	566407	272458	0.895387	0.917822	1.02123	0.101899	0.188581	1.37393	0.05539	0.266663	1.54522
P22061-2	135838	119020	149000	NA	NA	NA	NA	NA	NA	NA	NA	NA	12663.4	12663.4	134053	12663.4	0.000762448	0.00620063	0.0944661	NA	NA	1	NA	NA	1
P51659-2	59091.2	129160	NA	NA	NA	NA	175499	119634	112873	NA	NA	NA	12663.4	12663.4	45891.7	133324	0.199737	0.286552	0.275942	0.00344106	0.0170314	0.0949827	NA	NA	1
P38432	395850	364208	408186	NA	NA	NA	135515	171186	253077	NA	NA	NA	12663.4	12663.4	388967	180400	9.88759e-05	0.00336206	0.0325566	0.00467153	0.020604	0.0701965	NA	NA	1
P04040	NA	940961	NA	NA	NA	NA	NA	NA	NA	NA	NA	NA	12663.4	12663.4	53238.4	12663.4	0.42265	0.501386	0.237863	NA	NA	1	NA	NA	1
P62942	NA	NA	NA	374910	648310	285325	NA	NA	NA	566659	1.02051e+06	345071	410850	584363	12663.4	12663.4	0.00477515	0.0173785	32.4438	0.00662272	0.0259675	46.1457	0.426482	0.644584	0.703073
Q9H9P8-1	77650	47638.8	56046.4	NA	NA	71319	34961	49510.2	42131.5	77234.8	67535.9	62701.9	22530.4	68898.5	59185.6	41779.4	0.231603	0.322002	0.380674	0.0196688	0.053304	1.6491	0.19068	0.439116	0.327009
O75569-1	239324	194501	173949	309238	NA	238582	198375	236822	157206	233975	298732	275171	97759.8	267928	200806	194742	0.555555	0.625102	0.486837	0.0971239	0.181317	1.37581	0.428952	0.646474	0.364873
P68036-3	302365	291018	314665	NA	362474	241601	226574	251786	250177	NA	242775	234165	103508	89624.3	302529	242566	0.417034	0.501386	0.342144	0.41598	0.495203	0.369484	0.925188	0.954888	1.15491
O95292	NA	NA	NA	NA	NA	NA	NA	NA	NA	NA	NA	NA	12663.4	12663.4	12663.4	12663.4	NA	NA	1	NA	NA	1	NA	NA	1
P39656	892521	784034	428457	489035	395959	687084	298249	793854	808710	401874	945945	1.1836e+06	510505	766280	669299	576374	0.389633	0.487555	0.762746	0.573887	0.637104	1.32948	0.350789	0.597412	0.666212
O43760-2	314434	407824	325852	999880	1.01246e+06	263720	202809	537854	300021	1.95543e+06	1.86523e+06	1.27915e+06	643907	1.67096e+06	347009	319865	0.299041	0.396177	1.85559	0.0150494	0.0445268	5.22395	0.157648	0.41149	0.385351
Q9H1B7	81298.7	66253.9	58428.2	NA	NA	NA	NA	54207.4	NA	NA	NA	NA	12663.4	12663.4	68020.4	20561.5	0.00326287	0.0139416	0.186171	0.42265	0.495203	0.615882	NA	NA	1
Q9NR45	226754	NA	134539	NA	NA	NA	NA	318480	182794	NA	NA	NA	12663.4	12663.4	72831.3	90336.9	0.187513	0.276452	0.173874	0.187101	0.284982	0.14018	NA	NA	1
Q9UBQ0-2	134154	107695	90846	NA	NA	NA	236350	179608	244759	NA	NA	NA	12663.4	12663.4	109488	218210	0.00272497	0.0129003	0.11566	0.00117965	0.0106416	0.0580334	NA	NA	1
P10619	84270.7	122486	94027.4	146211	148608	95127.9	NA	NA	NA	95128.5	NA	150184	127383	56558.1	99008.6	12663.4	0.246286	0.337549	1.28658	0.187694	0.284982	4.46625	0.397576	0.636422	2.25224
P37837	212251	NA	107947	969074	796728	1.40689e+06	452195	418807	419837	1.46233e+06	1.18211e+06	1.93973e+06	1.02796e+06	1.49674e+06	66202	430005	0.078936	0.151154	15.5276	0.0111127	0.0358385	3.48075	0.164423	0.418353	0.686798
P13667	691756	387710	NA	9.69894e+06	6.02411e+06	7.45025e+06	847133	1.80511e+06	293503	2.95216e+06	4.42074e+06	9.8361e+06	7.57873e+06	5.04451e+06	150315	765636	0.0864364	0.16252	50.4188	0.0486373	0.104223	6.58866	0.373031	0.61243	1.50237
Q96ST3	NA	NA	NA	NA	NA	NA	NA	NA	NA	NA	NA	NA	12663.4	12663.4	12663.4	12663.4	NA	NA	1	NA	NA	1	NA	NA	1
P31153	452746	447795	374715	NA	145075	163472	379482	519312	473802	NA	158226	NA	66967.1	29385.1	423524	453669	0.156668	0.25348	0.158119	0.0812491	0.157848	0.0647721	0.525111	0.718894	2.27895
Q68CZ2-1	58097.3	46733.5	50173.6	NA	NA	NA	29176.4	45370.5	NA	NA	NA	NA	12663.4	12663.4	51454.1	25592.9	0.00208282	0.0107732	0.246112	0.200799	0.296713	0.494803	NA	NA	1
Q27J81	369912	256485	262806	260302	NA	215558	387677	387310	188598	211686	162757	154905	89234.1	174756	292145	304805	0.348719	0.447075	0.305445	0.133215	0.233488	0.573338	0.563381	0.738872	0.510621
Q8IY67-2	105858	138858	142844	NA	NA	NA	NA	NA	70808.4	NA	NA	NA	12663.4	12663.4	128052	22476.5	0.00170001	0.00932653	0.0988932	0.42265	0.495203	0.563407	NA	NA	1
Q96PU5	405343	258728	376022	345954	356605	282189	300544	256041	376866	268526	440908	426026	326524	369479	340377	307233	0.808326	0.841357	0.959303	0.404026	0.495203	1.2026	0.536179	0.722751	0.883742
O43776	259640	NA	226785	NA	NA	NA	245380	266197	NA	NA	NA	NA	12663.4	12663.4	90680.2	93870.9	0.183718	0.276452	0.139649	0.183578	0.284982	0.134903	NA	NA	1
Q5T5P2-1	155720	164696	152971	209037	194145	190376	72431.8	99911.8	159467	181108	237185	NA	197691	81631.8	157717	104891	0.00402502	0.0157212	1.25345	0.816556	0.850854	0.778252	0.44403	0.657066	2.42174
P78318	160381	NA	226383	93464.8	NA	122979	170184	144875	185113	135860	143945	NA	52602.9	62798.1	77182	165876	0.757966	0.79817	0.681543	0.348805	0.453587	0.378585	0.877133	0.92683	0.837651
Q8IX12	1.38026e+06	1.1824e+06	1.33007e+06	NA	NA	NA	342475	324027	197633	NA	NA	NA	12663.4	12663.4	1.29479e+06	279913	0.000101594	0.00336206	0.00978028	0.00317181	0.0162776	0.0452406	NA	NA	1
O43237	91461.8	97792.4	86607.2	NA	NA	NA	222257	127621	141054	NA	NA	NA	12663.4	12663.4	91840.2	158753	0.000314123	0.00464273	0.137886	0.00452658	0.0201283	0.0797683	NA	NA	1
Q9Y2Q3-1	NA	NA	NA	NA	NA	NA	NA	NA	NA	NA	NA	NA	12663.4	12663.4	12663.4	12663.4	NA	NA	1	NA	NA	1	NA	NA	1
P46109	NA	NA	NA	89032	63733.8	94643.1	NA	NA	NA	115791	116399	132841	81283.4	121428	12663.4	12663.4	0.00434021	0.0163446	6.41874	0.000395001	0.00661285	9.58887	0.0683915	0.292594	0.669396
P05023	157773	NA	NA	268947	302774	262089	NA	NA	188320	294683	337993	361286	277382	330145	29357	31141	0.115825	0.20218	9.44858	0.119081	0.212763	10.6016	0.0855714	0.32264	0.840182
P50479-1	558592	575675	527451	772478	587353	209716	306112	319668	322996	394348	43125.5	NA	456533	59940.7	553543	316174	0.675591	0.732568	0.824747	0.240172	0.340463	0.189581	0.170826	0.427467	7.61641
Q9UKV3-1	90044.4	74662.6	85353.2	NA	NA	NA	NA	NA	NA	NA	NA	NA	12663.4	12663.4	83098.5	12663.4	0.000875674	0.00664134	0.152391	NA	NA	1	NA	NA	1
Q8IXT5	NA	114864	NA	NA	NA	NA	NA	NA	NA	NA	NA	NA	12663.4	12663.4	26409.7	12663.4	0.42265	0.501386	0.4795	NA	NA	1	NA	NA	1
O43663-1	NA	NA	37038.6	NA	NA	NA	NA	NA	NA	NA	NA	NA	12663.4	12663.4	18110	12663.4	0.42265	0.501386	0.69925	NA	NA	1	NA	NA	1
Q14197	142963	561746	749181	5.88496e+06	4.22868e+06	6.5716e+06	NA	NA	29424.9	3.37398e+06	3.38749e+06	3.50845e+06	5.46856e+06	3.42278e+06	391847	16772.8	0.0291107	0.0678747	13.9559	0.00273676	0.0148337	204.067	0.0702118	0.296688	1.5977
O14744	303866	326618	256611	770511	698503	524786	247210	137048	130906	762448	616201	398782	656110	572211	294216	164298	0.00707791	0.0233053	2.23003	0.0112881	0.0361331	3.48275	0.579082	0.744735	1.14662
P00387-3	166945	197084	106550	NA	NA	NA	101098	169615	112090	NA	NA	NA	12663.4	12663.4	151912	124335	0.00542231	0.018964	0.0833603	0.00475689	0.0208721	0.10185	NA	NA	1
Q92905	200693	176919	241192	253965	228802	NA	225320	217135	NA	NA	280945	275068	90280.8	99282.1	204593	85249.9	0.49298	0.571756	0.441271	0.918791	0.93968	1.1646	0.94997	0.972894	0.909336
Q92530	390909	411082	407887	412476	381510	538954	720423	524569	434981	589649	481916	564087	439358	543213	403195	547798	0.498871	0.576112	1.08969	0.961661	0.972974	0.991632	0.171853	0.427987	0.808813
O43159	72567	72672.1	91211.8	NA	NA	NA	NA	NA	NA	NA	NA	NA	12663.4	12663.4	78352.5	12663.4	0.00173376	0.00936229	0.161621	NA	NA	1	NA	NA	1
Q9BY44-1	NA	100455	62788.4	NA	NA	NA	93929.9	NA	NA	NA	NA	NA	12663.4	12663.4	43066	24696.5	0.190109	0.278057	0.294047	0.42265	0.495203	0.512762	NA	NA	1
P80723	NA	NA	NA	NA	NA	NA	NA	NA	203975	NA	NA	NA	12663.4	12663.4	12663.4	31981.1	NA	NA	1	0.42265	0.495203	0.395967	NA	NA	1
P24557-3	129785	101776	121647	NA	NA	NA	NA	86797	107227	NA	NA	NA	12663.4	12663.4	117127	49029	0.00106591	0.0071591	0.108117	0.184607	0.284982	0.258285	NA	NA	1
P35606	138874	213561	199744	175952	242453	219485	242614	253238	219031	162244	161751	191766	210770	171367	180942	237857	0.40982	0.501386	1.16485	0.0114682	0.0365285	0.720463	0.149713	0.405019	1.22993
Q15370-2	518249	596104	590883	567219	722580	788146	493669	583006	434939	492585	529981	381934	686143	463707	567267	500241	0.183464	0.276452	1.20956	0.593274	0.654673	0.926966	0.0486675	0.259558	1.47969
Q96KG9	NA	NA	NA	165955	235355	207919	NA	NA	NA	NA	222111	223704	201003	85690.2	12663.4	12663.4	0.00136552	0.00812096	15.8727	0.183504	0.284982	6.76674	0.46696	0.675913	2.34569
Q460N5	91087.8	75216.3	105129	NA	NA	NA	NA	NA	NA	NA	NA	NA	12663.4	12663.4	89639.4	12663.4	0.00244692	0.0121001	0.141271	NA	NA	1	NA	NA	1
Q658Y4	265120	269133	212666	240728	235876	228747	56573.1	255262	170396	231736	230825	252475	235065	238140	247573	135006	0.568353	0.636216	0.949479	0.334522	0.437661	1.76392	0.71877	0.833459	0.987091
O15355	NA	NA	78124.6	69041.2	7.94832e+06	180137	NA	NA	NA	NA	NA	182844	462376	30836.2	23225.4	12663.4	0.163855	0.261471	19.9082	0.42265	0.495203	2.43506	0.20076	0.451743	14.9946
Q96I25	414161	301200	375913	NA	NA	NA	457641	166425	132146	NA	NA	NA	12663.4	12663.4	360610	215907	0.000791153	0.00624679	0.0351167	0.0176151	0.0490788	0.0586524	NA	NA	1
Q9NXF1	NA	NA	NA	NA	NA	NA	NA	NA	NA	NA	NA	NA	12663.4	12663.4	12663.4	12663.4	NA	NA	1	NA	NA	1	NA	NA	1
P82933	192529	58964	170458	143097	NA	135659	229126	153060	89820.7	230504	179624	145699	62643.6	182040	124614	146590	0.49589	0.573652	0.502701	0.526457	0.594164	1.24183	0.312862	0.56792	0.34412
Q12824-1	697443	607274	479357	NA	NA	NA	195427	279664	210210	NA	NA	NA	12663.4	12663.4	587739	225645	0.000812795	0.00624679	0.021546	0.00143851	0.0111392	0.0561211	NA	NA	1
Q9UMY4-1	145313	131073	141198	NA	NA	NA	202718	203191	154165	NA	NA	NA	12663.4	12663.4	139064	185180	0.000164446	0.0039045	0.0910619	0.00116533	0.0105865	0.0683844	NA	NA	1
Q13405	124771	95685.2	84058.5	NA	NA	NA	NA	NA	NA	NA	NA	NA	12663.4	12663.4	100118	12663.4	0.00314591	0.0137857	0.126485	NA	NA	1	NA	NA	1
Q9H2P0	NA	NA	NA	NA	NA	NA	NA	NA	NA	NA	NA	NA	12663.4	12663.4	12663.4	12663.4	NA	NA	1	NA	NA	1	NA	NA	1
P30048	137871	149691	153126	188860	340149	302831	255489	175481	173216	609737	491084	540323	268949	544900	146748	198030	0.0737924	0.143132	1.83273	0.00626293	0.0250129	2.75161	0.0468739	0.256357	0.493575
Q8WX93-1	221454	403029	437038	NA	NA	NA	112139	NA	95209.3	NA	NA	NA	12663.4	12663.4	339141	51325	0.00422494	0.0161361	0.0373398	0.184123	0.284982	0.24673	NA	NA	1
P56545-2	737706	79436.6	716023	560692	490153	562997	415013	393006	377630	521044	658432	631350	536852	600554	347491	394920	0.615501	0.679417	1.54494	0.0180953	0.0500916	1.5207	0.270402	0.520521	0.893928
Q7Z333-4	NA	NA	NA	NA	NA	NA	NA	NA	NA	NA	NA	NA	12663.4	12663.4	12663.4	12663.4	NA	NA	1	NA	NA	1	NA	NA	1
P49257	165527	NA	197471	315568	424293	375262	153275	NA	209790	273755	304758	318353	369004	298361	74526	74120.1	0.212401	0.299313	4.95135	0.257214	0.361051	4.02538	0.115422	0.373935	1.23677
Q93008-3	89178.4	105196	82316	NA	NA	NA	NA	119113	NA	NA	NA	NA	12663.4	12663.4	91744.8	26731.3	0.00132697	0.00799735	0.138029	0.42265	0.495203	0.47373	NA	NA	1
P39748	NA	204455	NA	574504	419623	413572	NA	NA	NA	366353	329068	306697	463697	333144	32006.2	12663.4	0.100285	0.183201	14.4877	0.000249674	0.00567036	26.3075	0.072327	0.299761	1.39188
Q8TF05	224131	253943	242463	NA	NA	NA	418033	334502	140809	199432	NA	179420	12663.4	76807.9	239862	270031	0.000153539	0.00390006	0.0527947	0.296861	0.400747	0.284441	0.183659	0.434644	0.164872
Q8WVM8	NA	128362	113893	NA	NA	NA	NA	141284	NA	NA	NA	NA	12663.4	12663.4	56994	28296.4	0.18379	0.276452	0.222189	0.42265	0.495203	0.447528	NA	NA	1
A6NCE7	591439	549446	504731	477629	508416	400270	1.02148e+06	942825	755797	399765	282760	287995	459785	319303	547392	899544	0.121733	0.210784	0.839955	0.00236849	0.0143195	0.35496	0.0625748	0.280329	1.43997
P15559-1	405114	222552	388351	NA	250031	270678	605227	452001	505107	307030	NA	404913	94987.4	116332	327148	516988	0.344145	0.443317	0.29035	0.311506	0.414271	0.225018	0.899127	0.93991	0.816522
P12081	254745	166866	244415	758227	NA	414996	242415	172486	200521	798632	534509	NA	158537	175503	218206	203154	0.82611	0.857224	0.726548	0.921956	0.941666	0.863893	0.958483	0.979721	0.903331
Q53EZ4-1	420603	223978	317225	NA	NA	NA	323126	NA	564901	NA	NA	NA	12663.4	12663.4	310324	132220	0.0032298	0.0138861	0.0408072	0.186064	0.284982	0.0957752	NA	NA	1
Q5T749	852231	819245	644684	NA	NA	NA	1.03524e+06	325114	NA	NA	NA	NA	12663.4	12663.4	766371	162135	0.000451395	0.00491439	0.0165239	0.192706	0.287505	0.0781044	NA	NA	1
O43399-7	266486	441907	381619	377075	365019	386766	268470	264058	593319	469973	277509	468927	376181	393990	355532	347772	0.743901	0.790761	1.05808	0.718998	0.76844	1.1329	0.81694	0.898211	0.954799
P49756-1	441810	395390	499456	NA	NA	NA	232199	255052	NA	NA	NA	NA	12663.4	12663.4	443526	90854.6	0.000359858	0.00464273	0.0285517	0.183606	0.284982	0.139381	NA	NA	1
O95864	222707	211383	174337	169533	161535	163992	95793.7	125951	NA	224622	236513	225551	164986	228832	201712	53460.1	0.109384	0.193903	0.817929	0.182469	0.284982	4.28043	0.000133348	0.0141482	0.72099
P62070-4	133445	201866	152212	NA	NA	NA	145728	117204	179657	NA	NA	NA	12663.4	12663.4	160056	145315	0.00230861	0.0116292	0.0791189	0.00254386	0.0144271	0.087145	NA	NA	1
Q15428	321067	337864	383023	262877	188917	291243	366790	301036	324958	NA	241282	374487	243646	104593	346355	329828	0.0996794	0.18234	0.703459	0.393018	0.495203	0.317115	0.510505	0.712371	2.32946
Q96EY7-1	148751	185969	193614	NA	NA	NA	NA	NA	NA	NA	NA	NA	12663.4	12663.4	174963	12663.4	0.000973283	0.00691543	0.0723779	NA	NA	1	NA	NA	1
Q9Y285	85582.8	55202.2	59330.4	103407	76552.3	87674	54019.2	63876.8	NA	57387.4	65175.5	84732.4	88537.5	68178.9	65444.6	35222	0.146475	0.242034	1.35286	0.326472	0.43056	1.93569	0.148894	0.405019	1.2986
P10620	533557	681524	582399	529850	692821	452172	634688	349520	389797	627585	500460	578350	549574	566340	596066	442205	0.60916	0.675178	0.922002	0.309286	0.412595	1.28072	0.844714	0.915488	0.970395
P08582-1	94857.5	138894	107364	88901.5	151644	NA	NA	164145	167025	NA	125011	NA	55474.8	27165.5	112254	70283.5	0.449467	0.529016	0.494188	0.4546	0.524539	0.386513	0.542282	0.726466	2.04211
O43396	253499	205962	320246	327341	301763	438819	451871	388317	350886	421709	402047	375341	351278	399244	255711	394872	0.137532	0.23093	1.37373	0.900878	0.924222	1.01107	0.378734	0.617261	0.879857
P61513	95392.6	148555	84817.8	NA	NA	NA	215423	172341	162658	NA	NA	NA	12663.4	12663.4	106324	182104	0.00636997	0.021445	0.119103	0.00103079	0.0100736	0.0695397	NA	NA	1
P46063	835907	1.03058e+06	875499	NA	NA	NA	329188	152769	NA	NA	NA	NA	12663.4	12663.4	910259	86035.4	0.000220526	0.00445779	0.0139119	0.19069	0.286055	0.147189	NA	NA	1
Q3ZCQ8-2	147278	77763.1	116768	145766	99236.3	171400	NA	79690.5	NA	NA	146808	57237.9	135346	47387.3	110174	23379.6	0.452805	0.531092	1.22848	0.495366	0.564508	2.02687	0.276957	0.528219	2.85617
Q9Y277-2	NA	496500	304372	NA	658217	286770	NA	NA	NA	NA	NA	NA	133706	12663.4	124153	12663.4	0.966608	0.973498	1.07694	NA	NA	1	0.189083	0.438986	10.5584
Q8TDN6	211257	111595	191498	NA	NA	NA	NA	NA	NA	NA	NA	NA	12663.4	12663.4	165275	12663.4	0.00591204	0.020257	0.0766206	NA	NA	1	NA	NA	1
Q06587	312999	226329	274453	NA	NA	NA	NA	67960.2	194454	NA	NA	NA	12663.4	12663.4	268896	55107.2	0.000948015	0.00684396	0.0470943	0.205743	0.302409	0.229797	NA	NA	1
O60763-2	436217	357376	86520.3	NA	NA	NA	310451	133227	60626.3	NA	NA	NA	12663.4	12663.4	238039	135857	0.0288393	0.0673582	0.0531989	0.0373026	0.0833976	0.0932115	NA	NA	1
Q14254	170326	194500	193545	238508	200092	190255	347501	303698	274517	267050	277030	199206	208620	245174	185778	307131	0.238285	0.328488	1.12295	0.156498	0.267041	0.798271	0.275598	0.526863	0.850907
Q92597	416221	520490	462287	NA	NA	NA	381534	436582	505638	NA	NA	NA	12663.4	12663.4	464390	438342	0.000321234	0.00464273	0.027269	0.000526039	0.00737597	0.0288894	NA	NA	1
Q9UHD9	82573	94838.5	73354.8	NA	NA	NA	NA	56720.3	133208	NA	NA	NA	12663.4	12663.4	83128.6	45737.6	0.00155248	0.00891688	0.152336	0.202844	0.299392	0.276871	NA	NA	1
P02452	NA	224663	NA	NA	NA	NA	NA	NA	NA	NA	NA	NA	12663.4	12663.4	33027.7	12663.4	0.42265	0.501386	0.383419	NA	NA	1	NA	NA	1
P30043	NA	NA	NA	549014	NA	273503	287463	NA	NA	222945	550068	381500	123889	360332	12663.4	35856	0.187705	0.276452	9.7832	0.150092	0.25679	10.0494	0.455745	0.666041	0.343819
Q9BTC0	153451	147673	135107	NA	NA	NA	NA	NA	NA	NA	NA	NA	12663.4	12663.4	145206	12663.4	0.000238825	0.00456417	0.0872103	NA	NA	1	NA	NA	1
Q13137-4	135386	114761	131714	NA	NA	NA	193784	214657	191745	479355	NA	NA	12663.4	42519.4	126960	199800	0.000491637	0.00510546	0.0997435	0.329643	0.432274	0.21281	0.42265	0.639702	0.297828
P63208	NA	NA	NA	NA	NA	NA	NA	NA	NA	NA	NA	NA	12663.4	12663.4	12663.4	12663.4	NA	NA	1	NA	NA	1	NA	NA	1
Q96PU8	NA	NA	NA	349782	NA	NA	NA	NA	NA	NA	NA	NA	38279.5	12663.4	12663.4	12663.4	0.42265	0.501386	3.02284	NA	NA	1	0.42265	0.639702	3.02284
P52630	NA	NA	NA	NA	NA	NA	NA	NA	NA	NA	NA	NA	12663.4	12663.4	12663.4	12663.4	NA	NA	1	NA	NA	1	NA	NA	1
P62304	266554	417506	257342	NA	NA	NA	441258	374171	96956.9	NA	NA	NA	12663.4	12663.4	305952	252027	0.00238373	0.0119091	0.0413903	0.0248033	0.0627378	0.0502464	NA	NA	1
P02751-15	215146	262751	276417	380110	NA	1.01098e+06	203553	236710	198745	344477	NA	382326	169460	118590	250004	212356	0.797313	0.832461	0.67783	0.654638	0.710844	0.558451	0.847406	0.916512	1.42896
O94979-8	184893	125175	180792	294323	293068	375054	169371	180494	180528	NA	NA	292534	318636	36065.6	161141	176719	0.0151163	0.041611	1.97738	0.268199	0.370028	0.204085	0.172091	0.427987	8.83491
Q9Y6E0	121924	161246	150821	201329	165504	156377	202259	217397	277839	115174	120518	171581	173365	133544	143664	230313	0.174803	0.276327	1.20674	0.0292736	0.0704369	0.579839	0.166438	0.420455	1.29819
P40939	74944.2	70611.9	92727.5	NA	NA	NA	54777	NA	NA	NA	NA	NA	12663.4	12663.4	78875.4	20633.2	0.00203809	0.0105824	0.16055	0.42265	0.495203	0.61374	NA	NA	1
Q16850-1	278061	330199	287222	184687	572656	162155	152513	NA	135426	172314	162770	165166	257882	166701	297653	63952	0.755571	0.79817	0.866383	0.358637	0.464034	2.60666	0.389898	0.627829	1.54697
Q0ZGT2	NA	677009	NA	NA	NA	NA	NA	NA	NA	NA	NA	NA	12663.4	12663.4	47705.2	12663.4	0.42265	0.501386	0.265452	NA	NA	1	NA	NA	1
Q9Y2V2	296013	377264	323579	585028	596748	392990	285690	239370	226072	363014	170048	272616	515762	256261	330607	249117	0.0622855	0.125127	1.56005	0.912481	0.934207	1.02867	0.0663469	0.286821	2.01265
P21964-1	185228	282559	NA	NA	NA	NA	NA	NA	151421	NA	NA	NA	12663.4	12663.4	87187.8	28957.6	0.185668	0.276452	0.145243	0.42265	0.495203	0.437309	NA	NA	1
Q99426	NA	NA	NA	NA	NA	NA	NA	NA	NA	NA	NA	NA	12663.4	12663.4	12663.4	12663.4	NA	NA	1	NA	NA	1	NA	NA	1
P33992	251053	290966	218964	247410	241924	NA	NA	128943	NA	176838	222175	251814	91176.5	214676	251957	27447.3	0.411421	0.501386	0.361873	0.114632	0.207122	7.82139	0.47748	0.684603	0.424716
Q9NVZ3-2	NA	NA	NA	NA	NA	NA	NA	NA	NA	NA	NA	NA	12663.4	12663.4	12663.4	12663.4	NA	NA	1	NA	NA	1	NA	NA	1
Q13620	NA	101894	106271	NA	NA	NA	NA	NA	NA	NA	NA	NA	12663.4	12663.4	51566.9	12663.4	0.183544	0.276452	0.245573	NA	NA	1	NA	NA	1
Q9BT40	189736	141280	183960	NA	NA	NA	NA	103678	NA	NA	NA	NA	12663.4	12663.4	170210	25522.9	0.00129437	0.00787114	0.074399	0.42265	0.495203	0.49616	NA	NA	1
P36915-1	NA	NA	NA	NA	NA	NA	NA	NA	NA	NA	NA	NA	12663.4	12663.4	12663.4	12663.4	NA	NA	1	NA	NA	1	NA	NA	1
P05412	NA	NA	NA	NA	NA	NA	NA	NA	NA	NA	NA	NA	12663.4	12663.4	12663.4	12663.4	NA	NA	1	NA	NA	1	NA	NA	1
Q13601	115584	132242	173148	NA	NA	NA	65319.3	NA	NA	NA	NA	NA	12663.4	12663.4	138323	21880.1	0.00246043	0.0121226	0.0915497	0.42265	0.495203	0.578766	NA	NA	1
Q14789-2	NA	NA	NA	NA	NA	NA	NA	NA	NA	NA	NA	NA	12663.4	12663.4	12663.4	12663.4	NA	NA	1	NA	NA	1	NA	NA	1
O75390	143776	214947	196080	251407	230428	248935	176542	200722	153598	129241	184484	271953	243407	186474	182313	175904	0.134653	0.227796	1.33511	0.817745	0.851405	1.06009	0.340287	0.586111	1.30531
P62993	NA	NA	NA	NA	NA	NA	NA	NA	NA	NA	NA	NA	12663.4	12663.4	12663.4	12663.4	NA	NA	1	NA	NA	1	NA	NA	1
Q7KZI7-1	NA	NA	NA	NA	NA	NA	NA	NA	NA	NA	NA	NA	12663.4	12663.4	12663.4	12663.4	NA	NA	1	NA	NA	1	NA	NA	1
Q9Y679-1	595701	106170	435361	NA	NA	NA	382093	361825	513660	NA	NA	NA	12663.4	12663.4	301967	414109	0.0268481	0.0642641	0.0419365	0.000972953	0.00996119	0.03058	NA	NA	1
O75909-4	NA	NA	NA	NA	NA	NA	NA	NA	NA	NA	NA	NA	12663.4	12663.4	12663.4	12663.4	NA	NA	1	NA	NA	1	NA	NA	1
Q14498-1	109499	98276.2	96093.8	NA	NA	NA	NA	NA	58369.7	NA	NA	NA	12663.4	12663.4	101123	21074.8	0.000376266	0.00466017	0.125228	0.42265	0.495203	0.600881	NA	NA	1
E9PAV3	NA	NA	NA	NA	NA	NA	NA	NA	NA	NA	NA	NA	12663.4	12663.4	12663.4	12663.4	NA	NA	1	NA	NA	1	NA	NA	1
P83916	468282	560742	463541	383303	639030	520641	1.14226e+06	967481	770605	311927	310938	260249	503347	293340	495587	947865	0.929833	0.946663	1.01566	0.00271404	0.0148337	0.309475	0.0525876	0.264102	1.71591
Q99439	NA	NA	NA	NA	NA	NA	NA	NA	NA	NA	NA	NA	12663.4	12663.4	12663.4	12663.4	NA	NA	1	NA	NA	1	NA	NA	1
Q10570	NA	NA	NA	NA	NA	NA	NA	NA	NA	NA	NA	NA	12663.4	12663.4	12663.4	12663.4	NA	NA	1	NA	NA	1	NA	NA	1
O43681	153477	NA	135923	NA	NA	NA	176789	175337	189109	NA	NA	NA	12663.4	12663.4	64164.5	180307	0.183757	0.276452	0.197359	8.12975e-05	0.00380944	0.0702325	NA	NA	1
P56134	209702	194624	189394	233757	NA	NA	134634	193963	133518	212150	NA	188873	33467.4	79760.6	197722	151637	0.209006	0.297634	0.169265	0.558531	0.623274	0.525998	0.551993	0.73181	0.419598
Q9BQB6-1	NA	NA	NA	NA	NA	NA	NA	NA	NA	NA	NA	NA	12663.4	12663.4	12663.4	12663.4	NA	NA	1	NA	NA	1	NA	NA	1
P51398-1	226505	NA	243977	NA	NA	NA	NA	125810	NA	NA	NA	NA	12663.4	12663.4	88782.2	27223.2	0.183569	0.276452	0.142635	0.42265	0.495203	0.465171	NA	NA	1
Q8TEW0	NA	NA	NA	NA	NA	NA	NA	NA	NA	NA	NA	NA	12663.4	12663.4	12663.4	12663.4	NA	NA	1	NA	NA	1	NA	NA	1
Q96T23	160090	102369	113211	NA	NA	NA	242979	148457	NA	NA	NA	NA	12663.4	12663.4	122878	77014.7	0.00353275	0.0144285	0.103057	0.186861	0.284982	0.164429	NA	NA	1
Q9Y266	NA	NA	NA	NA	NA	NA	NA	NA	NA	NA	NA	NA	12663.4	12663.4	12663.4	12663.4	NA	NA	1	NA	NA	1	NA	NA	1
Q9UEU0	77457.6	56132.2	69534.1	NA	NA	NA	NA	92248.2	NA	NA	NA	NA	12663.4	12663.4	67115.8	24548.2	0.00320423	0.0138525	0.18868	0.42265	0.495203	0.515859	NA	NA	1
P08708	248676	178412	215285	NA	370873	NA	396896	39381.3	272569	415333	55828.7	296492	39034	190147	212173	162112	0.271034	0.364438	0.183972	0.874601	0.902343	1.17293	0.302896	0.557824	0.205284
O14933	182531	107207	84605.5	162908	124313	108548	83791.2	122245	152982	75398.5	46704.4	115799	130025	74155.2	118300	116151	0.737109	0.786017	1.09911	0.237921	0.339136	0.638438	0.153143	0.408385	1.75342
Q71RC2-4	45699.9	30038.3	34083.3	69002	41505.4	42061.7	NA	41867.7	NA	71198.3	45950.7	78657.5	49387.6	63606.4	36033.9	18865.2	0.21065	0.298921	1.37059	0.0766551	0.15097	3.37163	0.342281	0.588591	0.776457
P13688-1	NA	96268.2	NA	NA	NA	NA	302856	209384	433244	NA	NA	NA	12663.4	12663.4	24899.8	301743	0.42265	0.501386	0.508576	0.00435391	0.0197765	0.0419676	NA	NA	1
O43813	232312	NA	385616	396404	192305	390301	NA	NA	NA	451962	581348	467964	309868	497260	104294	12663.4	0.414986	0.501386	2.9711	0.000460148	0.00703588	39.2674	0.177448	0.432978	0.62315
Q7Z6B7-1	NA	NA	NA	NA	NA	NA	NA	NA	NA	NA	NA	NA	12663.4	12663.4	12663.4	12663.4	NA	NA	1	NA	NA	1	NA	NA	1
O75439	NA	68588.9	62452	NA	NA	NA	43599.1	NA	NA	NA	NA	NA	12663.4	12663.4	37854.5	19121.7	0.183836	0.276452	0.33453	0.42265	0.495203	0.662254	NA	NA	1
P00491	154211	130832	118567	143294	173475	145447	113464	103783	105710	91994.7	136415	120474	153482	114773	133741	107572	0.236809	0.327554	1.1476	0.637042	0.694075	1.06694	0.113065	0.373935	1.33726
O95747	309952	104277	283396	NA	NA	NA	443436	377925	462807	NA	61902.7	433416	12663.4	69778.6	209231	426461	0.0151458	0.041611	0.0605238	0.218073	0.3168	0.163623	0.236782	0.482539	0.18148
P21127-1	NA	NA	NA	NA	NA	NA	NA	NA	NA	NA	NA	NA	12663.4	12663.4	12663.4	12663.4	NA	NA	1	NA	NA	1	NA	NA	1
Q9NZT2-1	306181	304886	299604	NA	NA	NA	378220	440615	213962	NA	NA	NA	12663.4	12663.4	303544	329139	4.37537e-06	0.00187969	0.0417187	0.00452158	0.0201283	0.0384744	NA	NA	1
Q9P035	NA	NA	NA	NA	NA	NA	NA	NA	NA	NA	NA	NA	12663.4	12663.4	12663.4	12663.4	NA	NA	1	NA	NA	1	NA	NA	1
Q9Y5L0-2	207690	407846	245969	NA	NA	NA	132592	161641	94829.3	NA	NA	NA	12663.4	12663.4	275168	126669	0.00430793	0.0162905	0.0460208	0.00453658	0.0201283	0.0999726	NA	NA	1
P61604	504896	436867	345530	544136	555911	477462	256893	242288	234464	205176	NA	161391	524667	74849	423980	244373	0.184165	0.276452	1.23748	0.315464	0.418241	0.30629	0.160093	0.414014	7.00968
Q5K651	95857.1	105209	110570	NA	NA	NA	133387	110940	109749	NA	NA	NA	12663.4	12663.4	103698	117544	0.000395865	0.00474954	0.122118	0.000806045	0.00896378	0.107734	NA	NA	1
P35240-2	NA	112336	NA	NA	NA	NA	289473	NA	NA	NA	NA	NA	12663.4	12663.4	26214.4	35939.4	0.42265	0.501386	0.483071	0.42265	0.495203	0.352356	NA	NA	1
Q8N884	NA	123738	147727	NA	NA	NA	226772	210967	226038	NA	NA	NA	12663.4	12663.4	61400.5	221137	0.184074	0.276452	0.206243	6.78452e-05	0.00380944	0.0572651	NA	NA	1
Q12765-2	NA	NA	NA	NA	NA	NA	NA	NA	NA	NA	NA	NA	12663.4	12663.4	12663.4	12663.4	NA	NA	1	NA	NA	1	NA	NA	1
Q9BZF1-1	78100.6	70786	65866	NA	NA	NA	57574.3	66798.6	60676.1	NA	NA	NA	12663.4	12663.4	71409.2	61565.6	0.000813947	0.00624679	0.177336	0.000756206	0.00870988	0.20569	NA	NA	1
Q15645	184378	122232	159648	NA	NA	NA	243469	198481	171695	NA	NA	NA	12663.4	12663.4	153233	202445	0.00232474	0.0116669	0.0826417	0.00133326	0.0109898	0.0625525	NA	NA	1
P15428-1	NA	NA	NA	NA	NA	NA	NA	NA	NA	NA	NA	NA	12663.4	12663.4	12663.4	12663.4	NA	NA	1	NA	NA	1	NA	NA	1
Q9H7D7	157658	128717	133777	NA	NA	NA	NA	125317	92103.3	NA	NA	NA	12663.4	12663.4	139501	52676	0.000670961	0.00579709	0.0907765	0.185612	0.284982	0.240403	NA	NA	1
O94929-1	104101	155607	154713	NA	NA	NA	117438	135966	100512	NA	NA	NA	12663.4	12663.4	135832	117081	0.00312936	0.0137857	0.0932284	0.00153458	0.0111392	0.10816	NA	NA	1
P48735	NA	NA	NA	NA	NA	NA	NA	NA	NA	564368	406168	135702	12663.4	314498	12663.4	12663.4	NA	NA	1	0.0175189	0.0490674	24.8351	0.0175189	0.158849	0.0402655
P02042	383053	363365	397770	NA	NA	NA	435540	266430	235899	NA	NA	NA	12663.4	12663.4	381134	301379	5.9381e-05	0.00270745	0.0332257	0.00347852	0.0170619	0.0420184	NA	NA	1
Q96HE7	95242.2	108218	110192	NA	NA	NA	NA	131655	184827	NA	NA	NA	12663.4	12663.4	104334	67543.6	0.000473077	0.00498949	0.121374	0.18536	0.284982	0.187485	NA	NA	1
P52948-1	585440	355028	451000	NA	NA	NA	145256	545073	462465	NA	NA	NA	12663.4	12663.4	454263	332064	0.0016237	0.00921007	0.0278769	0.0158433	0.0458249	0.0381355	NA	NA	1
O60825-1	NA	NA	NA	NA	NA	NA	NA	NA	NA	NA	NA	NA	12663.4	12663.4	12663.4	12663.4	NA	NA	1	NA	NA	1	NA	NA	1
P61077-3	695627	604348	561065	NA	1.11971e+06	949556	758379	665516	646856	NA	1.14483e+06	175405	237899	136493	617863	688575	0.582247	0.649078	0.385035	0.341026	0.444817	0.198226	0.791543	0.87848	1.74294
Q16718	NA	NA	NA	NA	NA	NA	NA	NA	NA	NA	NA	NA	12663.4	12663.4	12663.4	12663.4	NA	NA	1	NA	NA	1	NA	NA	1
Q4G176	157831	233112	173552	NA	NA	NA	NA	NA	NA	NA	NA	NA	12663.4	12663.4	185522	12663.4	0.00190768	0.0100995	0.0682584	NA	NA	1	NA	NA	1
P08243-1	81041.4	75273.3	61777.3	89505.9	64043.2	81330.8	NA	45953.6	47464.9	NA	95126.7	119801	77540.1	52453.2	72231.3	30228.4	0.611112	0.676785	1.0735	0.552728	0.61809	1.73523	0.640096	0.781688	1.47827
Q6P1L8	250058	183611	142913	NA	NA	NA	253595	197495	NA	NA	NA	NA	12663.4	12663.4	187214	85917.7	0.00358866	0.0144599	0.0676416	0.184276	0.284982	0.14739	NA	NA	1
Q16774-3	78748	NA	105688	NA	NA	NA	NA	NA	161061	NA	NA	NA	12663.4	12663.4	47235.9	29559.5	0.18576	0.276452	0.268089	0.42265	0.495203	0.428404	NA	NA	1
Q9NR19-2	77976	158878	123726	NA	NA	NA	66355.8	122994	155028	NA	NA	NA	12663.4	12663.4	115300	108158	0.0087901	0.0272787	0.10983	0.0136566	0.0412576	0.117083	NA	NA	1
Q9NQ55-3	NA	NA	NA	NA	NA	NA	NA	NA	NA	NA	NA	NA	12663.4	12663.4	12663.4	12663.4	NA	NA	1	NA	NA	1	NA	NA	1
P19174-2	NA	NA	NA	NA	NA	NA	NA	NA	NA	NA	NA	NA	12663.4	12663.4	12663.4	12663.4	NA	NA	1	NA	NA	1	NA	NA	1
Q9BSH4	NA	NA	NA	NA	NA	NA	NA	NA	NA	NA	NA	NA	12663.4	12663.4	12663.4	12663.4	NA	NA	1	NA	NA	1	NA	NA	1
Q96EY5-1	NA	NA	NA	NA	NA	NA	NA	NA	NA	NA	NA	NA	12663.4	12663.4	12663.4	12663.4	NA	NA	1	NA	NA	1	NA	NA	1
Q8IUC1	NA	NA	NA	NA	NA	NA	NA	NA	554803	NA	NA	NA	12663.4	12663.4	12663.4	44642.4	NA	NA	1	0.42265	0.495203	0.283664	NA	NA	1
P61803	NA	NA	NA	NA	NA	NA	NA	NA	NA	NA	NA	NA	12663.4	12663.4	12663.4	12663.4	NA	NA	1	NA	NA	1	NA	NA	1
Q13155	NA	NA	NA	NA	NA	NA	NA	NA	NA	NA	NA	NA	12663.4	12663.4	12663.4	12663.4	NA	NA	1	NA	NA	1	NA	NA	1
Q15628	NA	NA	NA	NA	NA	NA	NA	NA	NA	NA	NA	NA	12663.4	12663.4	12663.4	12663.4	NA	NA	1	NA	NA	1	NA	NA	1
P15056	NA	247732	201754	NA	NA	NA	227009	NA	274659	NA	NA	NA	12663.4	12663.4	85858.9	92426.5	0.184025	0.276452	0.147491	0.18392	0.284982	0.137011	NA	NA	1
Q86V81	485933	444821	627672	NA	280138	363177	444498	552181	756333	NA	NA	351407	108813	38338.7	513844	570455	0.28606	0.382358	0.211763	0.132478	0.233146	0.0672073	0.536784	0.722751	2.8382
Q8N6M0	NA	NA	NA	NA	NA	NA	NA	NA	NA	NA	NA	NA	12663.4	12663.4	12663.4	12663.4	NA	NA	1	NA	NA	1	NA	NA	1
O00178	NA	NA	NA	NA	NA	NA	NA	NA	NA	NA	NA	NA	12663.4	12663.4	12663.4	12663.4	NA	NA	1	NA	NA	1	NA	NA	1
Q9Y6A4	227724	179137	194808	197785	107802	146657	NA	27730.5	NA	NA	57608.8	NA	146232	20982.8	199557	16444.5	0.210794	0.298921	0.732782	0.697105	0.748764	1.27598	0.0490751	0.259558	6.9691
Q86TG7-1	NA	NA	NA	NA	NA	NA	NA	NA	NA	NA	NA	NA	12663.4	12663.4	12663.4	12663.4	NA	NA	1	NA	NA	1	NA	NA	1
P53611	NA	NA	NA	301895	737113	413120	NA	NA	NA	317138	355755	236744	451325	298923	12663.4	12663.4	0.00531065	0.018768	35.64	0.00146718	0.0111392	23.6052	0.253584	0.504789	1.50984
O75175	NA	NA	NA	NA	NA	NA	NA	NA	NA	NA	NA	NA	12663.4	12663.4	12663.4	12663.4	NA	NA	1	NA	NA	1	NA	NA	1
O75376-1	105370	109324	69150.7	NA	NA	NA	NA	NA	NA	NA	NA	NA	12663.4	12663.4	92699.3	12663.4	0.00540322	0.0189628	0.136608	NA	NA	1	NA	NA	1
P61964	366273	339736	388255	165721	186677	178036	NA	133774	218324	NA	NA	NA	176600	12663.4	364212	71780.8	0.000164857	0.0039045	0.484883	0.187096	0.284982	0.176418	0.000172463	0.0166348	13.9457
Q01085-2	NA	NA	NA	NA	100032	NA	2.87162e+06	NA	NA	179581	NA	NA	25220.2	30651.7	12663.4	77222.4	0.42265	0.501386	1.99157	0.678311	0.732843	0.396927	0.87077	0.925738	0.822799
Q9UJU6-1	NA	88294.8	85879.2	NA	NA	NA	NA	76532.6	88199	NA	NA	NA	12663.4	12663.4	45792.2	44050.8	0.183525	0.276452	0.276541	0.18409	0.284982	0.287473	NA	NA	1
O95197	540273	438723	372665	601927	NA	478533	464156	344460	414463	644576	729330	839235	153934	733433	445356	404666	0.485373	0.564387	0.345643	0.00709002	0.0272068	1.81244	0.338136	0.585256	0.209882
O95352	40025.3	59017.1	NA	NA	NA	NA	NA	NA	69533.1	NA	NA	NA	12663.4	12663.4	31042.4	22340.8	0.191881	0.279137	0.407941	0.42265	0.495203	0.566831	NA	NA	1
Q9UJZ1	NA	NA	NA	NA	NA	NA	NA	NA	NA	NA	NA	NA	12663.4	12663.4	12663.4	12663.4	NA	NA	1	NA	NA	1	NA	NA	1
P38117-2	141850	96907.8	99982	NA	NA	NA	NA	NA	NA	NA	NA	NA	12663.4	12663.4	111182	12663.4	0.00314555	0.0137857	0.113898	NA	NA	1	NA	NA	1
Q9Y5J1	NA	NA	NA	NA	NA	NA	NA	NA	NA	NA	NA	NA	12663.4	12663.4	12663.4	12663.4	NA	NA	1	NA	NA	1	NA	NA	1
P43897	NA	NA	NA	NA	NA	NA	NA	NA	NA	NA	NA	NA	12663.4	12663.4	12663.4	12663.4	NA	NA	1	NA	NA	1	NA	NA	1
Q96DI7-2	234053	163813	241624	192543	159376	NA	199343	151983	139140	114650	118301	254080	72973.8	151046	210023	161541	0.351193	0.449249	0.347456	0.828673	0.860699	0.935033	0.499044	0.705041	0.483121
P57088	252856	300715	287978	333396	305816	324445	265092	240418	177810	423121	312732	241298	321012	317246	279767	224615	0.101185	0.183848	1.14743	0.168532	0.282815	1.4124	0.949006	0.972846	1.01187
O00170	NA	NA	NA	NA	NA	NA	697909	NA	NA	NA	NA	NA	12663.4	12663.4	12663.4	48191.1	NA	NA	1	0.42265	0.495203	0.262775	NA	NA	1
Q9C0C9	NA	NA	NA	NA	NA	NA	NA	NA	NA	NA	NA	NA	12663.4	12663.4	12663.4	12663.4	NA	NA	1	NA	NA	1	NA	NA	1
P30520	81925.7	59630.8	72525	123216	90195.2	NA	NA	97275.9	75356.9	NA	NA	NA	52015.7	12663.4	70760.8	45278.6	0.708775	0.762384	0.735092	0.185319	0.284982	0.279678	0.185706	0.434644	4.10755
Q9Y6G9	186927	154960	105285	249663	232987	149478	168331	176399	411690	201954	177579	407887	205631	244565	145017	230361	0.208793	0.297634	1.41798	0.885278	0.910905	1.06166	0.604869	0.758475	0.840802
Q6ZUT6-1	56034.5	88048.5	78740.8	NA	NA	NA	NA	NA	NA	NA	NA	NA	12663.4	12663.4	72966.9	12663.4	0.00596807	0.0203457	0.17355	NA	NA	1	NA	NA	1
Q9HAV4	81966.8	62418.8	58010.8	NA	NA	NA	41495.6	56530	21497.6	NA	NA	NA	12663.4	12663.4	66704.3	36945.1	0.00398243	0.0156743	0.189844	0.0641443	0.130104	0.342764	NA	NA	1
P35270	NA	NA	NA	NA	NA	NA	NA	NA	NA	NA	NA	NA	12663.4	12663.4	12663.4	12663.4	NA	NA	1	NA	NA	1	NA	NA	1
Q99816	199978	164753	176954	290569	233455	227808	191637	NA	151546	217056	228265	311658	249081	249017	179981	71646.1	0.0315199	0.0723671	1.38393	0.287301	0.392189	3.47566	0.998613	0.998613	1.00026
P32320	603766	609455	545980	626032	762814	654794	289903	119419	134483	NA	307173	NA	678745	36657.4	585683	166980	0.116953	0.203462	1.1589	0.287633	0.392227	0.219532	0.110519	0.368745	18.5159
Q9ULC4-3	106523	125070	115477	203399	230762	NA	263620	121395	NA	NA	NA	NA	84079	12663.4	115442	74002	0.769837	0.809408	0.728323	0.192117	0.287174	0.171123	0.183705	0.434644	6.63951
O00116	NA	NA	NA	NA	NA	NA	NA	NA	NA	NA	NA	NA	12663.4	12663.4	12663.4	12663.4	NA	NA	1	NA	NA	1	NA	NA	1
P98175-1	357549	369060	301496	NA	NA	NA	201014	NA	146476	NA	NA	NA	12663.4	12663.4	341380	71974.9	0.000363092	0.00464273	0.0370949	0.185004	0.284982	0.175942	NA	NA	1
Q15758-1	154231	207204	198664	NA	NA	NA	196324	219751	157362	NA	NA	NA	12663.4	12663.4	185167	189351	0.0011794	0.00758314	0.0683894	0.00131228	0.0109898	0.066878	NA	NA	1
Q12769	NA	NA	NA	NA	NA	NA	NA	NA	NA	NA	NA	NA	12663.4	12663.4	12663.4	12663.4	NA	NA	1	NA	NA	1	NA	NA	1
P68402-1	175802	NA	149311	NA	NA	NA	217307	206556	216579	NA	NA	NA	12663.4	12663.4	69271.6	213423	0.183922	0.276452	0.182808	3.36409e-05	0.00289312	0.0593348	NA	NA	1
Q8TDI0	237166	186751	219389	NA	NA	NA	NA	107510	NA	NA	NA	NA	12663.4	12663.4	213391	25833.5	0.000620127	0.00554418	0.0593438	0.42265	0.495203	0.490194	NA	NA	1
Q9UHY1	85385.6	69556.8	56185.5	NA	64611.3	42647.8	59646.6	66720.3	70906.5	79230.8	53882.2	65276.7	32677.8	65317.9	69361.1	65590.8	0.260568	0.353534	0.471125	0.97509	0.980568	0.99584	0.290439	0.543485	0.500288
O75934	154245	176291	145052	NA	NA	NA	NA	NA	NA	NA	NA	NA	12663.4	12663.4	157999	12663.4	0.000519947	0.00525124	0.0801488	NA	NA	1	NA	NA	1
P27361-1	196665	70566.9	178873	187880	NA	NA	176404	248456	272696	NA	299054	146861	31116.8	82237.4	135402	228636	0.238458	0.328488	0.229811	0.397604	0.495203	0.359687	0.500605	0.706306	0.378377
Q86XP3-1	106617	102153	99742.9	160282	123650	145891	72223.5	NA	65310.5	128842	120105	114199	142463	120900	102798	39090.5	0.0426834	0.0921962	1.38585	0.182949	0.284982	3.09283	0.150187	0.405019	1.17835
Q8TAD7	447024	261009	399207	635603	340214	432198	348414	179058	527339	271389	NA	374237	453810	108750	359800	320425	0.397421	0.495401	1.26128	0.424999	0.497053	0.339393	0.315739	0.570603	4.17296
Q9NZ01-1	NA	NA	NA	146177	NA	256025	NA	NA	NA	NA	336116	275423	77965.9	105442	12663.4	12663.4	0.187783	0.276452	6.15677	0.183904	0.284982	8.32649	0.840744	0.914902	0.73942
Q8NE71-1	82358.3	118111	78414	NA	NA	NA	NA	96166.2	83135	NA	NA	NA	12663.4	12663.4	91368.5	46607.2	0.0042432	0.0161361	0.138597	0.184069	0.284982	0.271706	NA	NA	1
P51648-2	148844	159891	232625	NA	NA	NA	NA	152417	194447	NA	NA	NA	12663.4	12663.4	176904	72132.1	0.0027459	0.0129163	0.0715838	0.184391	0.284982	0.175559	NA	NA	1
P54619-3	NA	NA	NA	NA	NA	NA	NA	NA	NA	NA	NA	NA	12663.4	12663.4	12663.4	12663.4	NA	NA	1	NA	NA	1	NA	NA	1
Q16650	434385	371815	498538	475914	535834	363929	251489	403266	243223	251875	389416	242542	452750	287604	431817	291098	0.757565	0.79817	1.04848	0.959433	0.971482	0.987999	0.0804413	0.310905	1.57421
Q9NQG5	NA	NA	NA	NA	NA	NA	NA	NA	NA	NA	NA	NA	12663.4	12663.4	12663.4	12663.4	NA	NA	1	NA	NA	1	NA	NA	1
Q96DV4	128630	86321.2	117062	NA	NA	NA	NA	49980.2	110426	NA	NA	NA	12663.4	12663.4	109134	41191.4	0.00310834	0.0137857	0.116036	0.203252	0.299651	0.307429	NA	NA	1
Q96II8-2	NA	NA	NA	NA	NA	NA	NA	NA	NA	NA	NA	NA	12663.4	12663.4	12663.4	12663.4	NA	NA	1	NA	NA	1	NA	NA	1
P23919	NA	259715	293015	330090	265553	336495	388513	248085	355611	211876	135829	NA	308973	71429.1	98774.8	324833	0.382653	0.480989	3.12806	0.223309	0.322586	0.219895	0.235311	0.481979	4.32559
P17252	NA	NA	NA	NA	NA	NA	NA	NA	NA	NA	NA	NA	12663.4	12663.4	12663.4	12663.4	NA	NA	1	NA	NA	1	NA	NA	1
O15144	178554	197386	195655	NA	NA	NA	293117	371612	244911	NA	NA	NA	12663.4	12663.4	190339	298800	0.000139884	0.0037792	0.0665311	0.00145592	0.0111392	0.0423811	NA	NA	1
Q96I59	NA	NA	NA	NA	NA	NA	NA	NA	NA	NA	NA	NA	12663.4	12663.4	12663.4	12663.4	NA	NA	1	NA	NA	1	NA	NA	1
Q8N6H7	NA	NA	NA	NA	NA	NA	NA	NA	NA	NA	NA	NA	12663.4	12663.4	12663.4	12663.4	NA	NA	1	NA	NA	1	NA	NA	1
Q04323-2	268800	206779	364301	NA	NA	NA	NA	NA	640145	NA	NA	NA	12663.4	12663.4	272562	46823.1	0.00283049	0.0130415	0.0464608	0.42265	0.495203	0.270452	NA	NA	1
Q9BZE4	NA	NA	NA	NA	NA	NA	NA	NA	NA	NA	NA	NA	12663.4	12663.4	12663.4	12663.4	NA	NA	1	NA	NA	1	NA	NA	1
Q49A26-1	146760	124267	122751	NA	NA	NA	NA	57293.1	NA	NA	NA	NA	12663.4	12663.4	130817	20944.4	0.000608141	0.00551	0.096803	0.42265	0.495203	0.604621	NA	NA	1
O60701	NA	NA	NA	NA	NA	NA	NA	NA	NA	NA	NA	NA	12663.4	12663.4	12663.4	12663.4	NA	NA	1	NA	NA	1	NA	NA	1
Q96A57-2	NA	NA	NA	NA	NA	NA	NA	NA	NA	NA	NA	NA	12663.4	12663.4	12663.4	12663.4	NA	NA	1	NA	NA	1	NA	NA	1
P51665	116135	78050.8	NA	NA	NA	NA	138794	NA	146914	NA	NA	NA	12663.4	12663.4	48599.3	63678.9	0.187435	0.276452	0.260568	0.18356	0.284982	0.198864	NA	NA	1
Q9BZZ5-4	124912	177866	152329	NA	NA	NA	NA	NA	145485	NA	NA	NA	12663.4	12663.4	150139	28574.2	0.00170641	0.00932653	0.0843448	0.42265	0.495203	0.443177	NA	NA	1
Q96DG6	969011	1.01215e+06	953206	251044	1.1571e+06	1.04431e+06	282974	1.27757e+06	206396	1.32222e+06	923627	1.18368e+06	671917	1.13069e+06	977809	420995	0.526303	0.599585	0.687166	0.21812	0.3168	2.68577	0.402682	0.639702	0.594251
Q9UK61	145042	163627	140187	NA	NA	NA	NA	NA	NA	NA	NA	NA	12663.4	12663.4	149286	12663.4	0.000361228	0.00464273	0.0848267	NA	NA	1	NA	NA	1
P43246-1	NA	NA	NA	NA	NA	NA	NA	NA	NA	NA	NA	NA	12663.4	12663.4	12663.4	12663.4	NA	NA	1	NA	NA	1	NA	NA	1
Q14166	NA	NA	NA	NA	NA	NA	NA	NA	NA	NA	NA	NA	12663.4	12663.4	12663.4	12663.4	NA	NA	1	NA	NA	1	NA	NA	1
Q9NXE4-4	NA	NA	NA	NA	NA	NA	NA	NA	NA	NA	NA	NA	12663.4	12663.4	12663.4	12663.4	NA	NA	1	NA	NA	1	NA	NA	1
O15371	234066	261633	NA	NA	401199	392119	267830	496518	191944	519579	510489	434715	125828	486722	91874.2	294435	0.846086	0.872587	1.36957	0.209205	0.305885	1.65307	0.359857	0.604127	0.258521
Q96T51	NA	NA	NA	NA	NA	NA	NA	NA	NA	NA	NA	NA	12663.4	12663.4	12663.4	12663.4	NA	NA	1	NA	NA	1	NA	NA	1
Q7L0Y3	117947	NA	98084.9	NA	NA	NA	NA	NA	NA	NA	NA	NA	12663.4	12663.4	52716.5	12663.4	0.184261	0.276452	0.240218	NA	NA	1	NA	NA	1
O00160	NA	NA	NA	NA	NA	NA	NA	NA	NA	NA	NA	NA	12663.4	12663.4	12663.4	12663.4	NA	NA	1	NA	NA	1	NA	NA	1
Q03060-6	369842	580756	543756	193027	377083	413149	255996	271053	266526	262565	284457	378059	310972	304512	488807	264449	0.195889	0.28344	0.636184	0.329735	0.432274	1.15149	0.941975	0.966572	1.02121
Q6IAA8	NA	NA	NA	NA	NA	NA	NA	NA	NA	NA	NA	NA	12663.4	12663.4	12663.4	12663.4	NA	NA	1	NA	NA	1	NA	NA	1
P46977	326763	296406	320525	314097	246216	328475	204746	209850	242457	272222	266109	309988	293964	282126	314288	218400	0.540447	0.611059	0.935335	0.0230474	0.0592254	1.29178	0.712005	0.829239	1.04196
Q8IXU6-1	NA	NA	NA	NA	NA	NA	NA	NA	NA	NA	NA	NA	12663.4	12663.4	12663.4	12663.4	NA	NA	1	NA	NA	1	NA	NA	1
Q32MZ4	184395	121932	121463	NA	NA	NA	160985	185929	153656	NA	NA	NA	12663.4	12663.4	139777	166301	0.003311	0.0139416	0.0905972	0.000496206	0.00711229	0.0761478	NA	NA	1
Q9NVS9	194130	188743	NA	468955	301954	344528	197951	263114	NA	454238	336702	266783	365397	344267	77417.3	87046.4	0.226879	0.316572	4.71984	0.289942	0.394541	3.95498	0.782968	0.873533	1.06138
P17480-1	NA	208001	NA	NA	NA	NA	NA	NA	NA	NA	NA	NA	12663.4	12663.4	32190.2	12663.4	0.42265	0.501386	0.393395	NA	NA	1	NA	NA	1
Q13642	NA	NA	NA	NA	313873	NA	NA	NA	NA	307709	265332	418909	36922.1	324601	12663.4	12663.4	0.42265	0.501386	2.91564	0.00171501	0.0121558	25.6329	0.177486	0.432978	0.113746
Q9H3P7	NA	NA	NA	NA	NA	NA	NA	NA	NA	NA	NA	NA	12663.4	12663.4	12663.4	12663.4	NA	NA	1	NA	NA	1	NA	NA	1
Q05397-5	129549	118576	109737	178820	130053	182267	104457	141060	133690	262863	229188	260683	161838	250425	119013	125357	0.0902232	0.168467	1.35984	0.00760936	0.0278866	1.9977	0.0425279	0.240011	0.646254
P61626	730744	531775	444538	455136	NA	87588.8	748037	655364	753504	NA	106448	294865	79624.6	73525.4	556930	717514	0.198994	0.285873	0.14297	0.133006	0.233488	0.102472	0.957054	0.979203	1.08295
P19474	NA	NA	NA	NA	NA	NA	NA	NA	NA	NA	NA	NA	12663.4	12663.4	12663.4	12663.4	NA	NA	1	NA	NA	1	NA	NA	1
Q9H8H0	NA	NA	NA	NA	NA	NA	NA	NA	NA	NA	NA	NA	12663.4	12663.4	12663.4	12663.4	NA	NA	1	NA	NA	1	NA	NA	1
P15170-3	NA	NA	NA	NA	NA	NA	NA	NA	NA	NA	NA	NA	12663.4	12663.4	12663.4	12663.4	NA	NA	1	NA	NA	1	NA	NA	1
O14949	NA	NA	NA	NA	NA	NA	NA	NA	NA	NA	NA	NA	12663.4	12663.4	12663.4	12663.4	NA	NA	1	NA	NA	1	NA	NA	1
P43487	NA	601478	NA	719033	602206	545489	797310	697730	827366	527784	415996	488466	618149	475109	45860.7	772095	0.180175	0.276452	13.4788	0.0064735	0.025616	0.615351	0.0709167	0.296688	1.30107
Q13485	214490	99787.2	237559	NA	NA	NA	304657	281487	NA	NA	NA	NA	12663.4	12663.4	171956	102787	0.0108303	0.0319932	0.0736434	0.183568	0.284982	0.1232	NA	NA	1
Q99959	NA	109615	102724	NA	164176	156398	124201	200515	NA	154732	173441	NA	68764.5	69784.7	52243.4	68067.7	0.816025	0.848063	1.31623	0.984514	0.986809	1.02523	0.990812	0.993621	0.98538
Q5T4S7-2	131133	129387	105824	NA	NA	NA	111476	148542	NA	NA	NA	NA	12663.4	12663.4	121543	59410.2	0.000939049	0.00684396	0.104189	0.185063	0.284982	0.213153	NA	NA	1
Q9BYD3	31925.6	38000.6	25678.6	NA	NA	NA	NA	NA	NA	NA	NA	NA	12663.4	12663.4	31465.4	12663.4	0.0151649	0.041611	0.402456	NA	NA	1	NA	NA	1
Q9HB07	536521	331671	486580	NA	NA	NA	503239	568188	704594	NA	NA	NA	12663.4	12663.4	442401	586231	0.00170163	0.00932653	0.0286243	0.000657766	0.00819221	0.0216015	NA	NA	1
Q13098-7	NA	NA	NA	328243	366270	261706	NA	NA	NA	NA	280335	255907	315697	96850.9	12663.4	12663.4	0.000945761	0.00684396	24.9298	0.183594	0.284982	7.64808	0.365308	0.609421	3.25961
Q9NUQ8	167688	119400	126497	NA	NA	NA	127827	124375	141349	NA	NA	NA	12663.4	12663.4	136310	130983	0.00194385	0.0102508	0.0929016	0.000276976	0.00567036	0.0966798	NA	NA	1
O00422	NA	NA	NA	269365	202223	191534	NA	NA	NA	222104	205021	205748	218511	210813	12663.4	12663.4	0.00137667	0.00813389	17.2552	8.61719e-05	0.00380944	16.6473	0.770268	0.864819	1.03652
Q6PIW4	286962	331533	322221	306436	273945	307749	397779	260215	410232	241690	223216	255617	295620	239805	312969	348873	0.384554	0.482159	0.944566	0.116914	0.210347	0.687369	0.0187806	0.160695	1.23275
Q15291-1	211261	173347	207778	NA	NA	NA	NA	95265.6	NA	NA	NA	NA	12663.4	12663.4	196688	24813	0.000532903	0.00525124	0.0643832	0.42265	0.495203	0.510354	NA	NA	1
P51452	NA	NA	NA	NA	NA	NA	NA	NA	NA	NA	NA	NA	12663.4	12663.4	12663.4	12663.4	NA	NA	1	NA	NA	1	NA	NA	1
P31949	588411	444238	515522	788717	596526	836159	582303	433171	375020	619257	555519	898084	732734	676024	512681	455639	0.057362	0.116624	1.42922	0.113678	0.205961	1.48368	0.678136	0.806617	1.08389
Q9NUL5	NA	NA	NA	NA	NA	NA	NA	NA	NA	NA	NA	NA	12663.4	12663.4	12663.4	12663.4	NA	NA	1	NA	NA	1	NA	NA	1
Q5VT52	21855.5	18272.1	25475.7	NA	NA	NA	NA	NA	NA	NA	NA	NA	12663.4	12663.4	21668.3	12663.4	0.0305131	0.0703206	0.584423	NA	NA	1	NA	NA	1
Q9HBF4-1	NA	NA	NA	NA	NA	NA	NA	NA	NA	NA	NA	NA	12663.4	12663.4	12663.4	12663.4	NA	NA	1	NA	NA	1	NA	NA	1
O60762	334294	NA	317156	NA	NA	NA	336602	516754	491987	NA	NA	NA	12663.4	12663.4	110319	440675	0.18353	0.276452	0.114789	0.00145289	0.0111392	0.0287365	NA	NA	1
Q13123	NA	NA	NA	NA	NA	NA	NA	NA	NA	NA	NA	NA	12663.4	12663.4	12663.4	12663.4	NA	NA	1	NA	NA	1	NA	NA	1
P13798	NA	NA	NA	NA	NA	NA	NA	NA	NA	NA	NA	NA	12663.4	12663.4	12663.4	12663.4	NA	NA	1	NA	NA	1	NA	NA	1
Q9Y3B4	NA	NA	NA	NA	NA	NA	NA	NA	NA	NA	NA	NA	12663.4	12663.4	12663.4	12663.4	NA	NA	1	NA	NA	1	NA	NA	1
Q96AZ6-1	140294	219673	180964	447751	NA	NA	212856	156117	170485	407236	601806	NA	41563.6	145865	177338	178268	0.34634	0.445166	0.234375	0.885344	0.910905	0.818234	0.503205	0.709031	0.284946
O14602	384397	462686	376868	607495	495679	566747	460502	461950	672938	505800	371911	625658	554682	490063	406211	523119	0.0247788	0.0604018	1.3655	0.757057	0.800821	0.93681	0.508498	0.712371	1.13186
Q92784-3	132776	59000.4	NA	NA	NA	NA	NA	NA	NA	NA	NA	NA	12663.4	12663.4	46292.3	12663.4	0.200705	0.287635	0.273554	NA	NA	1	NA	NA	1
Q13435	746412	931322	897875	NA	NA	NA	485638	470924	300928	NA	NA	NA	12663.4	12663.4	854604	409803	0.000264381	0.00464273	0.0148179	0.00197271	0.0129836	0.0309013	NA	NA	1
P12004	NA	NA	NA	NA	NA	NA	NA	NA	NA	NA	NA	NA	12663.4	12663.4	12663.4	12663.4	NA	NA	1	NA	NA	1	NA	NA	1
P48047	NA	NA	NA	NA	NA	NA	NA	NA	NA	NA	NA	NA	12663.4	12663.4	12663.4	12663.4	NA	NA	1	NA	NA	1	NA	NA	1
P25685	175477	88650.9	154032	NA	NA	196476	214172	250474	250609	NA	NA	NA	31584.3	12663.4	133815	237779	0.251917	0.343177	0.236029	0.000317672	0.00620904	0.0532571	0.42265	0.639702	2.49413
Q8WWY3	NA	NA	NA	NA	NA	NA	NA	NA	NA	NA	NA	NA	12663.4	12663.4	12663.4	12663.4	NA	NA	1	NA	NA	1	NA	NA	1
Q9Y446-2	NA	NA	NA	NA	NA	NA	NA	NA	NA	NA	NA	NA	12663.4	12663.4	12663.4	12663.4	NA	NA	1	NA	NA	1	NA	NA	1
Q8IWE4	NA	110400	108762	NA	NA	NA	241520	264451	277092	NA	NA	NA	12663.4	12663.4	53374.5	260600	0.183508	0.276452	0.237256	0.000177839	0.00509806	0.0485934	NA	NA	1
Q96BN8	NA	3.84106e+06	NA	NA	NA	NA	NA	3.53161e+06	NA	NA	1.65564e+06	NA	12663.4	64272.1	85084.7	82735.6	0.42265	0.501386	0.148833	0.923961	0.942967	0.776838	0.42265	0.639702	0.197028
Q8IVF2-1	NA	NA	NA	NA	NA	NA	NA	NA	NA	NA	NA	NA	12663.4	12663.4	12663.4	12663.4	NA	NA	1	NA	NA	1	NA	NA	1
Q9Y5Q9	NA	NA	NA	NA	NA	NA	NA	NA	NA	NA	NA	NA	12663.4	12663.4	12663.4	12663.4	NA	NA	1	NA	NA	1	NA	NA	1
O43747-2	NA	NA	NA	NA	NA	NA	164851	NA	193019	NA	NA	NA	12663.4	12663.4	12663.4	73860.9	NA	NA	1	0.183866	0.284982	0.17145	NA	NA	1
P57740	105012	110767	121949	NA	NA	NA	NA	NA	NA	NA	NA	NA	12663.4	12663.4	112359	12663.4	0.000401428	0.00474954	0.112705	NA	NA	1	NA	NA	1
P05556-3	NA	66612.1	NA	NA	NA	NA	NA	224206	458142	NA	NA	NA	12663.4	12663.4	22023.4	109161	0.42265	0.501386	0.574998	0.18845	0.284982	0.116007	NA	NA	1
Q5BKZ1	69882.1	99381	76642.5	NA	NA	NA	NA	109428	NA	NA	NA	NA	12663.4	12663.4	81042.5	25986.3	0.00320973	0.0138525	0.156257	0.42265	0.495203	0.487313	NA	NA	1
Q15126	NA	67097.9	59398.9	NA	NA	NA	87844.9	127432	110891	NA	NA	NA	12663.4	12663.4	36955.5	107472	0.18409	0.276452	0.342667	0.00256545	0.0144362	0.11783	NA	NA	1
P36404	NA	NA	NA	NA	NA	NA	NA	NA	NA	NA	NA	NA	12663.4	12663.4	12663.4	12663.4	NA	NA	1	NA	NA	1	NA	NA	1
Q96P63-2	NA	NA	NA	NA	NA	NA	NA	NA	NA	NA	NA	NA	12663.4	12663.4	12663.4	12663.4	NA	NA	1	NA	NA	1	NA	NA	1
Q99575	NA	57618	60986.7	NA	NA	NA	NA	NA	NA	NA	NA	NA	12663.4	12663.4	35436.3	12663.4	0.183642	0.276452	0.357358	NA	NA	1	NA	NA	1
Q14683	NA	NA	NA	NA	NA	NA	NA	NA	NA	NA	NA	NA	12663.4	12663.4	12663.4	12663.4	NA	NA	1	NA	NA	1	NA	NA	1
Q9NRG9-1	NA	NA	NA	NA	NA	NA	NA	NA	NA	NA	NA	NA	12663.4	12663.4	12663.4	12663.4	NA	NA	1	NA	NA	1	NA	NA	1
P56182	NA	NA	NA	NA	685608	487669	NA	NA	NA	596435	524238	NA	161777	158203	12663.4	12663.4	0.184313	0.276452	12.7751	0.183622	0.284982	12.4929	0.990674	0.993621	1.02259
Q16537	46062.6	30221.1	27688.7	NA	NA	NA	35201.3	36501.9	NA	NA	NA	NA	12663.4	12663.4	33779.6	25340.1	0.0246981	0.0604018	0.374884	0.183627	0.284982	0.499739	NA	NA	1
P14314	NA	NA	NA	NA	NA	NA	NA	NA	NA	NA	NA	NA	12663.4	12663.4	12663.4	12663.4	NA	NA	1	NA	NA	1	NA	NA	1
Q9GZN8-2	122094	190754	147458	NA	NA	NA	140537	NA	NA	NA	NA	NA	12663.4	12663.4	150873	28246.5	0.00271274	0.0128951	0.0839343	0.42265	0.495203	0.448319	NA	NA	1
P00390	167757	209290	172664	NA	NA	NA	152448	239453	161146	144149	NA	NA	12663.4	28486.5	182338	180518	0.000676941	0.00579709	0.0694504	0.146694	0.251643	0.157804	0.42265	0.639702	0.444542
Q9H3U1	141374	90241.8	93352.5	NA	NA	NA	158558	116635	91572.3	NA	NA	NA	12663.4	12663.4	105999	119196	0.00458223	0.0168556	0.119468	0.00498244	0.0214245	0.106241	NA	NA	1
O75436-1	190273	NA	189271	NA	NA	NA	180002	194277	NA	NA	NA	NA	12663.4	12663.4	76972.9	76222.5	0.183504	0.276452	0.164518	0.183585	0.284982	0.166138	NA	NA	1
P61769	231854	365798	240521	312582	360683	219047	470652	494436	243720	358157	418411	NA	291212	123806	273235	384209	0.774903	0.812835	1.06579	0.426469	0.49796	0.322237	0.532469	0.720599	2.35216
O14641	NA	NA	NA	NA	NA	NA	NA	NA	NA	NA	NA	NA	12663.4	12663.4	12663.4	12663.4	NA	NA	1	NA	NA	1	NA	NA	1
Q8N556-2	172403	162177	207951	NA	NA	NA	88864	NA	NA	NA	NA	NA	12663.4	12663.4	179817	24244.3	0.00079369	0.00624679	0.070424	0.42265	0.495203	0.522326	NA	NA	1
Q9UKE5-1	NA	NA	NA	NA	NA	NA	NA	NA	NA	NA	NA	NA	12663.4	12663.4	12663.4	12663.4	NA	NA	1	NA	NA	1	NA	NA	1
Q9NPI1-2	NA	NA	NA	NA	NA	362662	NA	NA	NA	NA	NA	NA	38743.7	12663.4	12663.4	12663.4	0.42265	0.501386	3.0595	NA	NA	1	0.42265	0.639702	3.0595
O15061-1	47159.3	NA	NA	NA	NA	NA	82591	NA	107235	NA	NA	NA	12663.4	12663.4	19628.6	48225.1	0.42265	0.501386	0.645151	0.185228	0.284982	0.26259	NA	NA	1
Q9P0J6	476984	700572	509192	646389	953971	754188	2.21225e+06	1.62803e+06	637417	2.28382e+06	1.81591e+06	554265	774764	1.31975e+06	554131	1.31919e+06	0.110711	0.195554	1.39816	0.999446	0.999446	1.00043	0.348563	0.595467	0.587054
Q9Y314	NA	NA	NA	NA	NA	NA	NA	NA	NA	NA	NA	NA	12663.4	12663.4	12663.4	12663.4	NA	NA	1	NA	NA	1	NA	NA	1
P49841-2	NA	NA	NA	NA	NA	NA	NA	NA	NA	NA	NA	NA	12663.4	12663.4	12663.4	12663.4	NA	NA	1	NA	NA	1	NA	NA	1
Q15061	NA	NA	NA	NA	NA	NA	NA	NA	NA	NA	NA	NA	12663.4	12663.4	12663.4	12663.4	NA	NA	1	NA	NA	1	NA	NA	1
Q9P015	165560	183139	200330	NA	NA	NA	NA	NA	NA	NA	NA	NA	12663.4	12663.4	182457	12663.4	0.000425734	0.00477406	0.069405	NA	NA	1	NA	NA	1
P19388	163461	136417	124746	NA	NA	NA	513234	449083	168059	NA	NA	NA	12663.4	12663.4	140638	338352	0.0010887	0.00724013	0.0900427	0.0112854	0.0361331	0.0374269	NA	NA	1
P45973	559462	463771	478124	511506	403741	415239	760712	574344	891887	341599	197337	366776	440979	291323	498737	730411	0.266916	0.360266	0.884191	0.0227102	0.0588638	0.398848	0.157533	0.41149	1.51371
Q15154-1	NA	NA	NA	2.62802e+06	NA	NA	NA	NA	NA	NA	NA	NA	74974	12663.4	12663.4	12663.4	0.42265	0.501386	5.92051	NA	NA	1	0.42265	0.639702	5.92051
O95470	132424	109144	175000	NA	NA	NA	217969	161348	163335	NA	NA	NA	12663.4	12663.4	136250	179093	0.00331033	0.0139416	0.0929429	0.00137363	0.0111392	0.0707086	NA	NA	1
Q13526	262521	268953	242346	202495	274184	155951	446656	256943	286536	NA	NA	NA	205344	12663.4	257687	320378	0.296931	0.394545	0.796875	0.00272819	0.0148337	0.0395265	0.00340717	0.0723	16.2155
Q7Z2Z2	NA	NA	NA	NA	NA	NA	NA	NA	NA	NA	NA	NA	12663.4	12663.4	12663.4	12663.4	NA	NA	1	NA	NA	1	NA	NA	1
Q9UNH7-1	NA	NA	197809	NA	NA	NA	NA	520934	NA	NA	NA	NA	12663.4	12663.4	31655.6	43714.8	0.42265	0.501386	0.400038	0.42265	0.495203	0.289683	NA	NA	1
Q9NYF8-1	448258	456259	537037	NA	NA	NA	37786.6	61483.8	94577.1	NA	NA	NA	12663.4	12663.4	478903	60343.2	0.000250534	0.00460515	0.0264426	0.0276222	0.0676141	0.209857	NA	NA	1
P51608-2	NA	NA	NA	NA	NA	NA	NA	NA	NA	NA	NA	NA	12663.4	12663.4	12663.4	12663.4	NA	NA	1	NA	NA	1	NA	NA	1
P05089-2	243277	56268	91404.4	NA	NA	NA	199929	115175	NA	NA	NA	NA	12663.4	12663.4	107756	66312.5	0.0381412	0.0845494	0.117519	0.188491	0.284982	0.190966	NA	NA	1
P30536	866578	1.0144e+06	769762	1.19564e+06	1.22956e+06	891246	875468	862605	647430	880694	879124	978332	1.09425e+06	911564	877924	787798	0.170601	0.270636	1.2464	0.272863	0.374539	1.1571	0.211178	0.466827	1.20041
Q9BTE1	NA	NA	NA	111945	87151.4	79019.8	NA	NA	NA	117913	NA	86966.4	91693.6	50639.4	12663.4	12663.4	0.00273295	0.0129003	7.24081	0.185683	0.284982	3.99887	0.485758	0.692727	1.81072
P04818	87770.7	80143.9	68816.9	85216.3	79036.7	78060.1	101780	107900	79838.5	93424.4	61039.9	NA	80709.9	41643	78518.5	95711.9	0.745003	0.791309	1.02791	0.303485	0.406785	0.435087	0.389952	0.627829	1.93814
Q9H9Q2-3	43968.2	NA	NA	NA	NA	NA	NA	26649.4	30198.5	NA	NA	NA	12663.4	12663.4	19175.5	21680.8	0.42265	0.501386	0.660396	0.185945	0.284982	0.584086	NA	NA	1
P16455	37993.9	22661.3	25798.2	NA	NA	NA	42274.9	NA	NA	NA	NA	NA	12663.4	12663.4	28110.1	18926.1	0.0358676	0.0805678	0.450494	0.42265	0.495203	0.669098	NA	NA	1
Q16822-1	NA	NA	NA	NA	692282	NA	NA	NA	NA	NA	NA	NA	48061.3	12663.4	12663.4	12663.4	0.42265	0.501386	3.79528	NA	NA	1	0.42265	0.639702	3.79528
Q5VZM2	75714.1	156146	75432.3	NA	NA	NA	164967	194022	128747	NA	NA	NA	12663.4	12663.4	96254.5	160323	0.0139273	0.0390891	0.131562	0.00219963	0.0138065	0.0789872	NA	NA	1
Q96QC0	41959.1	NA	43112	NA	NA	NA	NA	NA	NA	NA	NA	NA	12663.4	12663.4	28400.5	12663.4	0.183555	0.276452	0.445889	NA	NA	1	NA	NA	1
Q9BQS8-4	NA	NA	NA	NA	NA	NA	NA	NA	NA	NA	NA	NA	12663.4	12663.4	12663.4	12663.4	NA	NA	1	NA	NA	1	NA	NA	1
Q9UMR2-1	NA	NA	NA	NA	NA	NA	NA	NA	NA	NA	NA	NA	12663.4	12663.4	12663.4	12663.4	NA	NA	1	NA	NA	1	NA	NA	1
Q9HCG8	NA	NA	NA	NA	NA	NA	NA	NA	NA	NA	NA	NA	12663.4	12663.4	12663.4	12663.4	NA	NA	1	NA	NA	1	NA	NA	1
P35244	1.04699e+06	480926	719542	NA	310643	NA	NA	NA	1.67718e+06	239586	297925	NA	36795	96688.2	712896	64549.7	0.103006	0.186405	0.0516134	0.845528	0.87609	1.49789	0.548214	0.730572	0.380553
P27707	119797	92539.2	121287	NA	NA	NA	NA	NA	NA	NA	NA	NA	12663.4	12663.4	110373	12663.4	0.00165486	0.00930857	0.114733	NA	NA	1	NA	NA	1
Q9NX24	NA	NA	NA	585389	816287	718455	NA	NA	NA	556926	612093	NA	700211	162825	12663.4	12663.4	0.00058191	0.00549355	55.2939	0.183565	0.284982	12.8579	0.371678	0.61243	4.30038
Q9P2R7	NA	120782	123419	NA	NA	NA	NA	NA	NA	NA	NA	NA	12663.4	12663.4	57364.8	12663.4	0.183513	0.276452	0.220753	NA	NA	1	NA	NA	1
Q9NRN7	60548.6	41749.5	58226.5	NA	NA	NA	134047	87291.2	NA	NA	NA	NA	12663.4	12663.4	52799	52916.7	0.00675483	0.0223523	0.239843	0.187554	0.284982	0.239309	NA	NA	1
Q9H583	189572	101659	75796.6	NA	NA	NA	NA	NA	139127	NA	NA	NA	12663.4	12663.4	113464	28151.7	0.0148547	0.0411426	0.111608	0.42265	0.495203	0.449828	NA	NA	1
Q9Y2R5	104644	143796	136176	143003	165898	NA	NA	NA	NA	73582.7	93745.9	89964.7	66975	85296.9	127015	12663.4	0.523698	0.597121	0.527302	0.00153487	0.0111392	6.73569	0.799519	0.88548	0.785199
Q13627-1	NA	NA	NA	NA	NA	NA	NA	NA	NA	NA	NA	NA	12663.4	12663.4	12663.4	12663.4	NA	NA	1	NA	NA	1	NA	NA	1
Q8IY81	NA	NA	NA	NA	NA	NA	NA	NA	NA	NA	NA	NA	12663.4	12663.4	12663.4	12663.4	NA	NA	1	NA	NA	1	NA	NA	1
Q9UG63-2	NA	NA	NA	359794	329846	370474	NA	NA	NA	225600	312641	215321	352945	247642	12663.4	12663.4	0.000109866	0.00336206	27.8712	0.00155311	0.0111928	19.5556	0.0839987	0.318664	1.42523
Q0IIM8	269380	233878	219516	NA	NA	NA	82302.4	NA	557321	NA	NA	NA	12663.4	12663.4	240035	83436.6	0.000422634	0.00477406	0.0527567	0.226534	0.326148	0.151773	NA	NA	1
Q96A65	NA	NA	NA	NA	NA	NA	NA	NA	NA	NA	NA	NA	12663.4	12663.4	12663.4	12663.4	NA	NA	1	NA	NA	1	NA	NA	1
Q9Y2I9	299694	1.10546e+06	34399.6	NA	NA	NA	NA	NA	27278.8	NA	NA	NA	12663.4	12663.4	225039	16354.7	0.104609	0.188721	0.0562721	0.42265	0.495203	0.774299	NA	NA	1
O43592	NA	NA	NA	NA	NA	NA	NA	NA	NA	NA	NA	NA	12663.4	12663.4	12663.4	12663.4	NA	NA	1	NA	NA	1	NA	NA	1
Q5T750	375954	448165	423479	NA	NA	NA	524710	471386	475362	NA	NA	NA	12663.4	12663.4	414764	489899	0.000220126	0.00445779	0.0305316	8.85917e-05	0.00380944	0.0258491	NA	NA	1
P23229-1	NA	NA	NA	NA	NA	NA	NA	NA	NA	NA	NA	NA	12663.4	12663.4	12663.4	12663.4	NA	NA	1	NA	NA	1	NA	NA	1
Q9BUN8	395223	416072	418493	683172	940426	851769	529479	411043	609101	836425	928033	782199	817948	846778	409795	509888	0.0154668	0.0420971	1.99599	0.0325853	0.0762886	1.66071	0.766675	0.864444	0.965953
P41240	83575.7	42788.8	80483.3	NA	NA	NA	118204	116342	119282	NA	NA	NA	12663.4	12663.4	66024.5	117937	0.0168564	0.0451511	0.191799	1.06795e-05	0.00236186	0.107375	NA	NA	1
Q53GL7	NA	NA	NA	NA	NA	NA	NA	NA	NA	NA	NA	NA	12663.4	12663.4	12663.4	12663.4	NA	NA	1	NA	NA	1	NA	NA	1
Q9P219	3.56633e+06	3.11827e+06	2.47124e+06	3.59712e+06	2.91794e+06	2.53649e+06	5.21366e+06	5.27878e+06	3.56436e+06	3.28845e+06	2.76772e+06	2.25324e+06	2.98599e+06	2.7372e+06	3.01775e+06	4.61196e+06	0.946314	0.958382	0.989477	0.0379795	0.0843262	0.593501	0.591157	0.749364	1.09089
O00764-1	85183.7	69894.9	94621	NA	NA	NA	215857	231500	198878	NA	NA	NA	12663.4	12663.4	82590.5	214998	0.00223462	0.0113839	0.153328	0.000240142	0.00567036	0.0589003	NA	NA	1
O94842	109565	109109	144648	NA	NA	NA	NA	NA	NA	NA	NA	NA	12663.4	12663.4	120028	12663.4	0.00171658	0.00934428	0.105504	NA	NA	1	NA	NA	1
P61758	177334	176990	142719	NA	NA	NA	131142	NA	NA	NA	NA	NA	12663.4	12663.4	164845	27602.5	0.000787615	0.00624679	0.0768204	0.42265	0.495203	0.458778	NA	NA	1
Q9Y426	NA	NA	NA	NA	NA	NA	NA	NA	NA	NA	NA	NA	12663.4	12663.4	12663.4	12663.4	NA	NA	1	NA	NA	1	NA	NA	1
Q8WXF8	442568	410030	304848	499587	594085	323293	366467	472626	263763	600501	599964	411352	457810	529198	381031	357483	0.44725	0.527326	1.2015	0.141811	0.245551	1.48034	0.55102	0.73181	0.865102
P01040	NA	NA	NA	NA	NA	NA	NA	NA	NA	NA	NA	NA	12663.4	12663.4	12663.4	12663.4	NA	NA	1	NA	NA	1	NA	NA	1
P78406	NA	NA	NA	150223	NA	181147	NA	NA	NA	208108	134682	NA	70108.8	70802.7	12663.4	12663.4	0.184046	0.276452	5.53632	0.186387	0.284982	5.59111	0.993952	0.99489	0.9902
O60292	NA	NA	NA	NA	NA	NA	NA	NA	NA	NA	NA	NA	12663.4	12663.4	12663.4	12663.4	NA	NA	1	NA	NA	1	NA	NA	1
O43353-1	NA	NA	NA	NA	NA	NA	NA	NA	NA	NA	NA	NA	12663.4	12663.4	12663.4	12663.4	NA	NA	1	NA	NA	1	NA	NA	1
P31944	362758	201919	NA	NA	NA	NA	237642	161784	NA	NA	NA	NA	12663.4	12663.4	97524.8	78669	0.187214	0.276452	0.129848	0.185506	0.284982	0.160971	NA	NA	1
Q7L2J0-1	NA	NA	NA	NA	NA	NA	NA	NA	NA	NA	NA	NA	12663.4	12663.4	12663.4	12663.4	NA	NA	1	NA	NA	1	NA	NA	1
P25786-2	243579	222608	237760	197223	184112	117486	243288	258126	196699	173579	249963	205318	162184	207300	234480	231163	0.147903	0.244094	0.691676	0.463748	0.532237	0.896769	0.284142	0.537388	0.782364
Q9Y6I9	NA	NA	NA	NA	NA	NA	NA	NA	NA	NA	NA	NA	12663.4	12663.4	12663.4	12663.4	NA	NA	1	NA	NA	1	NA	NA	1
Q8IY17-4	73478.2	70549.6	62742.2	136785	96278	71373.7	57916	46892.1	42128.2	95988.5	76079.5	69918.6	97956.9	79926.9	68770.8	48546.4	0.19518	0.282733	1.4244	0.0200293	0.0539411	1.6464	0.406157	0.639702	1.22558
Q9NZL4-3	169876	NA	141452	NA	NA	NA	NA	NA	124748	NA	NA	NA	12663.4	12663.4	67261.2	27146.4	0.184048	0.276452	0.188273	0.42265	0.495203	0.466487	NA	NA	1
P49589-3	NA	89368.2	168705	NA	NA	NA	NA	NA	NA	NA	NA	NA	12663.4	12663.4	57582.1	12663.4	0.191372	0.278998	0.21992	NA	NA	1	NA	NA	1
P22670	NA	NA	NA	NA	NA	NA	NA	NA	NA	NA	NA	NA	12663.4	12663.4	12663.4	12663.4	NA	NA	1	NA	NA	1	NA	NA	1
O95777	NA	NA	NA	NA	NA	NA	NA	NA	NA	NA	NA	NA	12663.4	12663.4	12663.4	12663.4	NA	NA	1	NA	NA	1	NA	NA	1
Q96DX4	NA	NA	NA	NA	NA	NA	NA	NA	NA	NA	NA	NA	12663.4	12663.4	12663.4	12663.4	NA	NA	1	NA	NA	1	NA	NA	1
Q15746-1	167778	119815	201311	NA	NA	NA	172369	169176	185019	NA	NA	NA	12663.4	12663.4	159357	175390	0.0035828	0.0144599	0.0794658	0.00010758	0.00405482	0.0722018	NA	NA	1
P46939-2	NA	NA	NA	NA	NA	NA	NA	NA	NA	NA	NA	NA	12663.4	12663.4	12663.4	12663.4	NA	NA	1	NA	NA	1	NA	NA	1
Q9H7B2	NA	148370	179297	463191	347577	275839	141670	222935	137506	191548	141101	103043	354124	140694	69581	163152	0.19384	0.281531	5.08938	0.567512	0.632203	0.862347	0.0177793	0.158849	2.51698
P52788-1	96205.4	NA	130794	NA	NA	NA	210063	213433	107917	NA	NA	NA	12663.4	12663.4	54214.2	169135	0.185519	0.276452	0.233582	0.00743259	0.0276271	0.0748718	NA	NA	1
Q14011-2	415614	341016	372352	494201	409475	382837	226389	234795	258800	403369	415321	456413	426299	424439	375093	239609	0.256338	0.348146	1.13652	0.000482762	0.00711229	1.77138	0.962298	0.98173	1.00438
O75695	170868	208027	372858	NA	223699	328522	359020	325707	569085	367907	272785	570912	97632.2	385516	236651	405236	0.481906	0.560839	0.412558	0.865261	0.893664	0.951339	0.311829	0.56792	0.25325
P19387	NA	NA	NA	NA	NA	NA	NA	NA	NA	NA	NA	NA	12663.4	12663.4	12663.4	12663.4	NA	NA	1	NA	NA	1	NA	NA	1
P00749	NA	NA	NA	NA	NA	NA	NA	NA	NA	NA	NA	NA	12663.4	12663.4	12663.4	12663.4	NA	NA	1	NA	NA	1	NA	NA	1
P20042	222641	293166	213793	NA	NA	NA	319224	250269	191516	NA	NA	NA	12663.4	12663.4	240753	248257	0.00113215	0.0074194	0.0525994	0.00244942	0.0144034	0.0510093	NA	NA	1
O14617-5	NA	115390	NA	NA	NA	NA	NA	NA	NA	NA	NA	NA	12663.4	12663.4	26449.9	12663.4	0.42265	0.501386	0.478771	NA	NA	1	NA	NA	1
Q15648	63659.9	73661.3	52945.3	NA	NA	NA	NA	NA	NA	NA	NA	NA	12663.4	12663.4	62850.8	12663.4	0.00353766	0.0144285	0.201484	NA	NA	1	NA	NA	1
Q9Y2W1	774128	963405	970325	554950	732569	644804	262081	450290	392608	NA	668946	726498	639995	183256	897800	359166	0.0365861	0.0817735	0.712848	0.665483	0.721406	0.510227	0.448227	0.659597	3.49235
Q9P258	99446.1	165426	138198	NA	NA	NA	NA	NA	NA	NA	NA	NA	12663.4	12663.4	131492	12663.4	0.00402929	0.0157212	0.0963061	NA	NA	1	NA	NA	1
Q14119	NA	NA	NA	NA	NA	NA	NA	NA	NA	NA	NA	NA	12663.4	12663.4	12663.4	12663.4	NA	NA	1	NA	NA	1	NA	NA	1
P49458	300593	441298	339229	5.20729e+06	3.98247e+06	4.9761e+06	264047	282251	211638	3.67663e+06	9.15404e+06	3.46166e+06	4.69048e+06	4.88407e+06	355687	250786	9.68227e-05	0.00336206	13.1871	0.00745464	0.0276271	19.4751	0.911188	0.949253	0.960363
O94901-9	78329.4	106781	NA	NA	NA	NA	NA	NA	NA	NA	NA	NA	12663.4	12663.4	47314.1	12663.4	0.185999	0.276452	0.267646	NA	NA	1	NA	NA	1
P25787	NA	NA	NA	NA	NA	NA	NA	NA	NA	NA	NA	NA	12663.4	12663.4	12663.4	12663.4	NA	NA	1	NA	NA	1	NA	NA	1
Q96EM0	NA	NA	NA	NA	NA	NA	NA	NA	NA	NA	NA	NA	12663.4	12663.4	12663.4	12663.4	NA	NA	1	NA	NA	1	NA	NA	1
O95486-1	NA	NA	NA	NA	NA	NA	NA	NA	NA	NA	NA	NA	12663.4	12663.4	12663.4	12663.4	NA	NA	1	NA	NA	1	NA	NA	1
P13861	NA	NA	NA	1.03242e+06	835519	828760	NA	NA	NA	432284	499285	826402	894157	562906	12663.4	12663.4	0.000285338	0.00464273	70.6093	0.00266947	0.0147795	44.4513	0.130468	0.392614	1.58846
Q13724	55296.2	27974.1	36523.4	NA	NA	NA	38734	45474.9	58830.5	NA	NA	NA	12663.4	12663.4	38371.4	46970.2	0.0305243	0.0703206	0.330023	0.00851419	0.0300998	0.269606	NA	NA	1
P63165	727034	632490	536517	720955	NA	493070	401344	456964	584520	287417	277597	295769	165116	286831	627188	475042	0.409203	0.501386	0.263264	0.0413473	0.0913322	0.603801	0.710005	0.827819	0.575656
Q9BU76-1	72396.8	84408.7	109365	NA	NA	NA	NA	NA	NA	NA	NA	NA	12663.4	12663.4	87430.3	12663.4	0.00385933	0.0153238	0.14484	NA	NA	1	NA	NA	1
Q9NX63	122958	133191	112449	NA	NA	NA	NA	102695	NA	NA	NA	NA	12663.4	12663.4	122573	25442	0.00046361	0.00498949	0.103313	0.42265	0.495203	0.497738	NA	NA	1
Q96HP0	NA	NA	NA	NA	NA	NA	NA	NA	NA	NA	NA	NA	12663.4	12663.4	12663.4	12663.4	NA	NA	1	NA	NA	1	NA	NA	1
O60841	NA	NA	NA	NA	NA	NA	NA	NA	NA	NA	NA	NA	12663.4	12663.4	12663.4	12663.4	NA	NA	1	NA	NA	1	NA	NA	1
O75832	87862.7	136194	126743	NA	NA	NA	139519	88488.1	70838.5	NA	NA	NA	12663.4	12663.4	114894	95630.3	0.00376577	0.0149964	0.110219	0.00959463	0.0324376	0.132421	NA	NA	1
P82930	73389.5	80622.4	45898.7	NA	NA	NA	NA	NA	NA	NA	NA	NA	12663.4	12663.4	64758.5	12663.4	0.0112081	0.033037	0.195549	NA	NA	1	NA	NA	1
Q13596-3	158398	235283	267255	NA	NA	NA	286166	234705	NA	NA	NA	NA	12663.4	12663.4	215157	94746.6	0.00307663	0.0137532	0.0588567	0.183943	0.284982	0.133656	NA	NA	1
O75534-4	NA	NA	NA	NA	NA	NA	NA	NA	NA	NA	NA	NA	12663.4	12663.4	12663.4	12663.4	NA	NA	1	NA	NA	1	NA	NA	1
Q9Y6J9	NA	NA	NA	NA	NA	NA	NA	NA	NA	NA	NA	NA	12663.4	12663.4	12663.4	12663.4	NA	NA	1	NA	NA	1	NA	NA	1
P25325-2	NA	NA	NA	NA	NA	NA	NA	NA	NA	NA	NA	NA	12663.4	12663.4	12663.4	12663.4	NA	NA	1	NA	NA	1	NA	NA	1
Q9Y3Z3	NA	NA	NA	894875	828478	592246	NA	NA	NA	993036	912305	801400	760061	898776	12663.4	12663.4	0.000956197	0.00686631	60.0201	0.000213868	0.00567036	70.9741	0.322868	0.573741	0.845663
Q8IY33-1	NA	NA	NA	NA	NA	NA	NA	NA	NA	NA	NA	NA	12663.4	12663.4	12663.4	12663.4	NA	NA	1	NA	NA	1	NA	NA	1
O15160	NA	NA	NA	NA	NA	NA	NA	NA	NA	NA	NA	NA	12663.4	12663.4	12663.4	12663.4	NA	NA	1	NA	NA	1	NA	NA	1
O95478	NA	NA	NA	NA	NA	NA	NA	NA	NA	NA	NA	NA	12663.4	12663.4	12663.4	12663.4	NA	NA	1	NA	NA	1	NA	NA	1
Q96IJ6-2	140880	145905	126105	NA	NA	NA	143242	207211	143287	NA	NA	NA	12663.4	12663.4	137367	162018	0.000339761	0.00464273	0.0921867	0.00232096	0.0142573	0.0781606	NA	NA	1
Q15125	NA	NA	NA	NA	NA	NA	NA	4.6228e+06	NA	NA	NA	NA	12663.4	12663.4	12663.4	90504.4	NA	NA	1	0.42265	0.495203	0.139921	NA	NA	1
O75368	73764.8	45060.7	58916.6	NA	NA	NA	73734	81621.1	82881.4	NA	NA	NA	12663.4	12663.4	58071.3	79306.5	0.00863728	0.0269291	0.218067	0.000399847	0.00661285	0.159677	NA	NA	1
P28676	NA	NA	NA	NA	148281	85545.4	NA	NA	NA	254720	174232	153195	54359.8	189443	12663.4	12663.4	0.189894	0.278057	4.29266	0.00316771	0.0162776	14.9599	0.232971	0.48108	0.286945
P61009	NA	NA	NA	NA	NA	NA	NA	NA	NA	NA	NA	NA	12663.4	12663.4	12663.4	12663.4	NA	NA	1	NA	NA	1	NA	NA	1
P10114	NA	NA	NA	NA	NA	NA	NA	NA	NA	NA	NA	NA	12663.4	12663.4	12663.4	12663.4	NA	NA	1	NA	NA	1	NA	NA	1
P53814-6	254736	16884.6	NA	NA	NA	NA	207615	175433	166754	NA	NA	NA	12663.4	12663.4	37906.2	182452	0.370199	0.467511	0.334073	0.000615914	0.0079453	0.0694069	NA	NA	1
Q6P3W7	NA	NA	NA	NA	NA	NA	NA	NA	NA	NA	NA	NA	12663.4	12663.4	12663.4	12663.4	NA	NA	1	NA	NA	1	NA	NA	1
Q12874	NA	NA	NA	703931	558671	481424	NA	NA	NA	330790	424770	773854	574211	477297	12663.4	12663.4	0.000838692	0.00639681	45.344	0.00479293	0.0208867	37.6909	0.55418	0.73181	1.20305
O15091	NA	75125.6	NA	NA	NA	NA	NA	NA	NA	NA	NA	NA	12663.4	12663.4	22924.4	12663.4	0.42265	0.501386	0.552401	NA	NA	1	NA	NA	1
Q9UMX1	NA	NA	NA	NA	NA	NA	NA	NA	NA	487738	559633	1.80647e+07	12663.4	1.70205e+06	12663.4	12663.4	NA	NA	1	0.0535173	0.112806	134.407	0.0535173	0.264102	0.00744009
P61962	392126	196778	345829	NA	NA	NA	NA	NA	NA	NA	NA	NA	12663.4	12663.4	298828	12663.4	0.00446835	0.0166258	0.042377	NA	NA	1	NA	NA	1
Q14145	25021.2	23639.3	20963.7	NA	NA	NA	327086	397538	513531	NA	NA	NA	12663.4	12663.4	23145.7	405697	0.00739553	0.0240578	0.547118	0.00141635	0.0111392	0.031214	NA	NA	1
Q08945	143940	169916	144404	NA	NA	NA	165664	220278	235982	NA	NA	NA	12663.4	12663.4	152288	204971	0.000484672	0.00507215	0.0831546	0.00150955	0.0111392	0.0617815	NA	NA	1
Q6YN16	NA	NA	NA	NA	NA	NA	NA	NA	NA	NA	NA	NA	12663.4	12663.4	12663.4	12663.4	NA	NA	1	NA	NA	1	NA	NA	1
Q9NZJ9-2	NA	NA	NA	NA	NA	NA	NA	NA	NA	NA	NA	NA	12663.4	12663.4	12663.4	12663.4	NA	NA	1	NA	NA	1	NA	NA	1
Q5JTV8-3	122159	97319.6	109090	NA	NA	NA	NA	NA	NA	NA	NA	NA	12663.4	12663.4	109053	12663.4	0.000927599	0.00684396	0.116122	NA	NA	1	NA	NA	1
P63272	NA	NA	NA	NA	NA	NA	NA	NA	NA	NA	NA	NA	12663.4	12663.4	12663.4	12663.4	NA	NA	1	NA	NA	1	NA	NA	1
P36507	143459	174056	172996	NA	NA	NA	197369	185765	189644	NA	NA	NA	12663.4	12663.4	162861	190865	0.000616523	0.00554418	0.077756	4.29717e-05	0.00336079	0.0663475	NA	NA	1
Q8WXX5	NA	NA	NA	NA	NA	NA	NA	NA	NA	NA	NA	NA	12663.4	12663.4	12663.4	12663.4	NA	NA	1	NA	NA	1	NA	NA	1
Q8TBX8-1	NA	NA	NA	NA	NA	NA	NA	NA	NA	NA	NA	NA	12663.4	12663.4	12663.4	12663.4	NA	NA	1	NA	NA	1	NA	NA	1
Q9P2R3-4	125543	NA	185501	NA	NA	NA	NA	335528	NA	NA	NA	NA	12663.4	12663.4	66562.6	37752.3	0.186003	0.276452	0.190249	0.42265	0.495203	0.335435	NA	NA	1
Q92843-2	286984	225347	259641	NA	175759	313333	225942	223117	185424	439878	312193	180396	88679.8	291515	256071	210652	0.395215	0.493105	0.346309	0.336703	0.439623	1.38387	0.351359	0.597423	0.304204
A1A5D9	NA	NA	NA	NA	NA	NA	NA	NA	NA	NA	NA	NA	12663.4	12663.4	12663.4	12663.4	NA	NA	1	NA	NA	1	NA	NA	1
Q9UMY1-1	NA	NA	NA	NA	NA	NA	NA	NA	NA	NA	NA	NA	12663.4	12663.4	12663.4	12663.4	NA	NA	1	NA	NA	1	NA	NA	1
O95613	NA	NA	NA	NA	NA	NA	NA	NA	NA	NA	NA	NA	12663.4	12663.4	12663.4	12663.4	NA	NA	1	NA	NA	1	NA	NA	1
Q5XKP0	152906	117452	112210	247669	NA	NA	134556	124205	94540.7	337861	255327	176911	34118.7	248045	126310	116472	0.317145	0.414469	0.270117	0.0359234	0.0817305	2.12965	0.179557	0.432978	0.137551
Q13033	NA	NA	NA	NA	NA	NA	NA	NA	NA	NA	NA	NA	12663.4	12663.4	12663.4	12663.4	NA	NA	1	NA	NA	1	NA	NA	1
Q13630	299589	151063	415873	NA	NA	NA	548861	371258	701032	NA	NA	NA	12663.4	12663.4	266000	522747	0.00946363	0.0288395	0.0476069	0.00246647	0.0144034	0.0242248	NA	NA	1
Q8WYP3-2	NA	NA	NA	NA	NA	NA	NA	NA	NA	NA	NA	NA	12663.4	12663.4	12663.4	12663.4	NA	NA	1	NA	NA	1	NA	NA	1
Q9NUQ9	118279	159531	185257	131835	179863	231999	185515	183061	140918	182960	168057	215454	176530	187812	151766	168518	0.513172	0.589822	1.16317	0.402951	0.495203	1.11449	0.75385	0.857272	0.939932
Q9Y2G0	NA	NA	NA	NA	NA	NA	NA	NA	NA	NA	NA	NA	12663.4	12663.4	12663.4	12663.4	NA	NA	1	NA	NA	1	NA	NA	1
P19447	32340.8	36597.6	43733.1	NA	NA	NA	NA	NA	NA	NA	NA	NA	12663.4	12663.4	37268.1	12663.4	0.00651982	0.0217327	0.339793	NA	NA	1	NA	NA	1
P30260-2	NA	NA	NA	NA	NA	NA	NA	NA	NA	NA	NA	NA	12663.4	12663.4	12663.4	12663.4	NA	NA	1	NA	NA	1	NA	NA	1
Q9Y6R7	2.41943e+06	2.81813e+06	2.20899e+06	2.95691e+06	3.84781e+06	3.46628e+06	2.51629e+06	7.541e+06	3.4975e+06	1.02689e+06	3.12601e+06	1.49662e+06	3.40386e+06	1.68736e+06	2.46958e+06	4.0487e+06	0.0375001	0.0834021	1.37832	0.130521	0.230331	0.416766	0.159077	0.412667	2.01727
O15042	NA	NA	NA	NA	NA	NA	NA	NA	NA	NA	NA	NA	12663.4	12663.4	12663.4	12663.4	NA	NA	1	NA	NA	1	NA	NA	1
Q09161	NA	NA	NA	NA	NA	NA	NA	NA	NA	NA	NA	NA	12663.4	12663.4	12663.4	12663.4	NA	NA	1	NA	NA	1	NA	NA	1
Q96DH6-1	NA	NA	NA	619656	386890	500933	NA	NA	NA	NA	NA	NA	493370	12663.4	12663.4	12663.4	0.00137975	0.00813389	38.9602	NA	NA	1	0.00137975	0.054219	38.9602
P15927-3	286382	282509	337962	NA	324112	381544	262957	311139	209278	339284	395093	NA	116126	119290	301265	257743	0.480673	0.56037	0.385462	0.563899	0.62872	0.462826	0.987223	0.993621	0.973477
P54577	NA	261212	232652	NA	NA	NA	NA	212621	196961	NA	NA	NA	12663.4	12663.4	91639.7	80943.1	0.183659	0.276452	0.138187	0.183581	0.284982	0.156449	NA	NA	1
Q8N163-1	NA	NA	NA	NA	NA	NA	NA	NA	NA	NA	NA	NA	12663.4	12663.4	12663.4	12663.4	NA	NA	1	NA	NA	1	NA	NA	1
Q96DC9	190068	172662	195815	1.30277e+06	NA	NA	NA	47035.1	NA	NA	NA	NA	59336.7	12663.4	185916	19611.4	0.536681	0.607309	0.319158	0.42265	0.495203	0.645718	0.42265	0.639702	4.68567
O95394-4	107877	108883	119904	NA	NA	NA	NA	133185	NA	NA	NA	NA	12663.4	12663.4	112092	27745.1	0.000240041	0.00456417	0.112974	0.42265	0.495203	0.456421	NA	NA	1
P52209	NA	NA	NA	NA	NA	NA	NA	NA	NA	NA	NA	NA	12663.4	12663.4	12663.4	12663.4	NA	NA	1	NA	NA	1	NA	NA	1
P48147	NA	NA	NA	NA	NA	NA	NA	NA	NA	NA	NA	NA	12663.4	12663.4	12663.4	12663.4	NA	NA	1	NA	NA	1	NA	NA	1
Q96EP0-1	193117	220806	215226	248310	NA	270668	NA	186353	NA	NA	NA	NA	94767.8	12663.4	209367	31032.3	0.513609	0.589822	0.45264	0.42265	0.495203	0.408073	0.183587	0.434644	7.48357
Q2M2I8-1	NA	NA	NA	NA	NA	NA	NA	NA	NA	NA	NA	NA	12663.4	12663.4	12663.4	12663.4	NA	NA	1	NA	NA	1	NA	NA	1
P14384	NA	NA	NA	NA	NA	NA	NA	NA	NA	NA	NA	NA	12663.4	12663.4	12663.4	12663.4	NA	NA	1	NA	NA	1	NA	NA	1
O14579-1	NA	NA	NA	NA	NA	NA	NA	NA	NA	NA	NA	NA	12663.4	12663.4	12663.4	12663.4	NA	NA	1	NA	NA	1	NA	NA	1
P52888	NA	NA	NA	NA	NA	NA	NA	NA	NA	NA	NA	NA	12663.4	12663.4	12663.4	12663.4	NA	NA	1	NA	NA	1	NA	NA	1
O00459	736676	316317	747115	966305	470115	868146	1.36203e+06	1.21055e+06	1.05329e+06	899059	752821	884881	733337	842924	558378	1.202e+06	0.49561	0.573652	1.31333	0.021651	0.0572331	0.701265	0.602428	0.758217	0.869993
Q96N66-1	NA	NA	NA	NA	NA	NA	NA	NA	NA	NA	NA	NA	12663.4	12663.4	12663.4	12663.4	NA	NA	1	NA	NA	1	NA	NA	1
Q8IUR6-3	NA	NA	105481	NA	NA	NA	837014	1.95652e+06	NA	NA	NA	NA	12663.4	12663.4	25670	274740	0.42265	0.501386	0.493317	0.186935	0.284982	0.0460924	NA	NA	1
P02788	NA	NA	737230	NA	NA	NA	395533	263955	NA	NA	NA	NA	12663.4	12663.4	49079.7	109754	0.42265	0.501386	0.258018	0.18509	0.284982	0.11538	NA	NA	1
Q9NQL2-1	143705	71589.6	111973	NA	NA	NA	136880	NA	137394	NA	NA	NA	12663.4	12663.4	104828	61985	0.00917299	0.0282085	0.120802	0.183504	0.284982	0.204299	NA	NA	1
P52742-4	123246	107009	109908	112001	122335	126255	156590	198369	160971	128343	180306	101341	120044	132859	113173	171000	0.355625	0.453018	1.06072	0.269032	0.370754	0.776953	0.608792	0.759916	0.903549
Q9UHV7	NA	NA	NA	NA	NA	NA	NA	NA	NA	NA	NA	NA	12663.4	12663.4	12663.4	12663.4	NA	NA	1	NA	NA	1	NA	NA	1
Q9UKV8	NA	NA	NA	NA	NA	NA	NA	NA	NA	NA	NA	NA	12663.4	12663.4	12663.4	12663.4	NA	NA	1	NA	NA	1	NA	NA	1
Q9BYJ1-2	NA	NA	NA	NA	NA	NA	NA	NA	NA	NA	NA	NA	12663.4	12663.4	12663.4	12663.4	NA	NA	1	NA	NA	1	NA	NA	1
P31930	157203	155640	90940.4	NA	NA	NA	NA	NA	114392	NA	NA	NA	12663.4	12663.4	130551	26373.4	0.0059521	0.0203426	0.0970001	0.42265	0.495203	0.48016	NA	NA	1
Q8NBS9-1	76808.7	NA	78596.4	128252	117270	76037.2	114904	130045	128471	78578.6	58668.2	48959.9	104574	60885.8	42441.2	124283	0.271569	0.364795	2.46398	0.0277861	0.0678865	0.489897	0.0649197	0.286821	1.71755
Q14296-1	257363	404840	222628	NA	NA	NA	423262	744257	315363	NA	NA	NA	12663.4	12663.4	285191	463142	0.00332719	0.0139416	0.0444033	0.00486342	0.0209826	0.0273424	NA	NA	1
Q0VAM2-1	NA	NA	NA	NA	NA	NA	NA	NA	NA	NA	NA	NA	12663.4	12663.4	12663.4	12663.4	NA	NA	1	NA	NA	1	NA	NA	1
P25789	NA	NA	NA	NA	NA	NA	NA	NA	NA	NA	NA	NA	12663.4	12663.4	12663.4	12663.4	NA	NA	1	NA	NA	1	NA	NA	1
Q9Y570-4	158123	157596	151590	NA	NA	NA	165734	222516	144604	NA	NA	NA	12663.4	12663.4	155742	174710	2.91201e-05	0.00241146	0.0813106	0.00234035	0.0143083	0.0724827	NA	NA	1
Q96B86-4	NA	NA	NA	NA	NA	NA	NA	NA	NA	NA	NA	NA	12663.4	12663.4	12663.4	12663.4	NA	NA	1	NA	NA	1	NA	NA	1
Q13637	122459	134351	108483	NA	NA	NA	152964	93839.1	NA	NA	NA	NA	12663.4	12663.4	121301	56646.7	0.000750063	0.00613688	0.104397	0.188286	0.284982	0.223551	NA	NA	1
Q6FI81-1	NA	NA	NA	NA	NA	NA	NA	NA	NA	NA	NA	NA	12663.4	12663.4	12663.4	12663.4	NA	NA	1	NA	NA	1	NA	NA	1
O95070	123700	176718	76016.8	NA	NA	NA	6.29961e+06	190325	NA	NA	NA	NA	12663.4	12663.4	118446	247621	0.0117484	0.0343297	0.106913	0.239911	0.340463	0.0511405	NA	NA	1
Q9UK41-2	NA	NA	NA	NA	NA	NA	NA	NA	NA	NA	NA	NA	12663.4	12663.4	12663.4	12663.4	NA	NA	1	NA	NA	1	NA	NA	1
Q96Q15-1	78234.3	104228	92234.9	101581	109623	56222.5	59001.5	52539.7	32781.8	76896.7	92290.9	125443	85547.5	96199	90940.7	46665.3	0.807405	0.841047	0.940695	0.0369147	0.0828695	2.06147	0.672153	0.802198	0.889276
Q9UQ05	NA	NA	NA	NA	NA	NA	NA	NA	NA	NA	NA	NA	12663.4	12663.4	12663.4	12663.4	NA	NA	1	NA	NA	1	NA	NA	1
O14908-1	207670	105716	179518	NA	NA	NA	251218	170378	266786	NA	NA	NA	12663.4	12663.4	157958	225187	0.00654327	0.0217572	0.0801699	0.00237548	0.0143195	0.0562353	NA	NA	1
Q9NTI5	75753.8	94011.6	121697	NA	NA	NA	NA	NA	NA	NA	NA	NA	12663.4	12663.4	95343	12663.4	0.0045756	0.0168556	0.13282	NA	NA	1	NA	NA	1
P39687	638655	649722	NA	NA	837307	828227	921467	1.10827e+06	1.19137e+06	645758	632911	850306	206314	703066	173853	1.06756e+06	0.933039	0.948496	1.18672	0.0287863	0.0694098	0.658575	0.472402	0.681004	0.293449
Q6ZQQ2	NA	NA	NA	NA	NA	NA	NA	NA	NA	NA	NA	NA	12663.4	12663.4	12663.4	12663.4	NA	NA	1	NA	NA	1	NA	NA	1
Q9HBL0	NA	NA	NA	NA	NA	NA	NA	NA	NA	NA	NA	NA	12663.4	12663.4	12663.4	12663.4	NA	NA	1	NA	NA	1	NA	NA	1
Q9UKX7	NA	NA	NA	NA	NA	NA	NA	NA	NA	NA	NA	NA	12663.4	12663.4	12663.4	12663.4	NA	NA	1	NA	NA	1	NA	NA	1
Q9HCE1	NA	NA	NA	NA	NA	NA	NA	NA	NA	NA	NA	NA	12663.4	12663.4	12663.4	12663.4	NA	NA	1	NA	NA	1	NA	NA	1
O75521	548790	NA	334064	NA	NA	NA	415760	660302	546434	NA	NA	NA	12663.4	12663.4	132413	531342	0.185525	0.276452	0.0956362	0.00128869	0.0109898	0.0238329	NA	NA	1
Q08380	NA	NA	119958	265069	209321	224930	204480	154650	151097	320313	372940	203736	231957	289797	26794.4	168430	0.101139	0.183848	8.6569	0.0764136	0.150724	1.72058	0.347493	0.594661	0.800412
Q9BYD2	NA	NA	69810.7	NA	NA	NA	NA	96423.9	NA	NA	NA	NA	12663.4	12663.4	22370.5	24913.2	0.42265	0.501386	0.566078	0.42265	0.495203	0.508303	NA	NA	1
P22570-3	167698	NA	161212	NA	NA	NA	NA	NA	NA	NA	NA	NA	12663.4	12663.4	69956.1	12663.4	0.183528	0.276452	0.18102	NA	NA	1	NA	NA	1
P61201-2	NA	NA	NA	NA	128505	NA	NA	NA	NA	211934	NA	122199	27416.3	68961.4	12663.4	12663.4	0.42265	0.501386	2.16499	0.18825	0.284982	5.44571	0.470666	0.680349	0.397559
Q6WN34	NA	NA	NA	NA	NA	NA	NA	NA	NA	NA	NA	NA	12663.4	12663.4	12663.4	12663.4	NA	NA	1	NA	NA	1	NA	NA	1
Q8TAT6-2	NA	NA	NA	NA	NA	NA	NA	NA	NA	NA	NA	NA	12663.4	12663.4	12663.4	12663.4	NA	NA	1	NA	NA	1	NA	NA	1
P18754-2	434272	467839	417383	NA	NA	NA	712128	458360	941375	NA	NA	NA	12663.4	12663.4	439337	674801	8.89437e-05	0.00333539	0.028824	0.00276507	0.0148622	0.0187662	NA	NA	1
Q9Y282-3	NA	NA	NA	NA	392536	363958	NA	NA	NA	NA	NA	NA	121851	12663.4	12663.4	12663.4	0.183554	0.276452	9.62223	NA	NA	1	0.183554	0.434644	9.62223
Q14676	150164	108426	135688	NA	NA	NA	209832	226547	193851	NA	NA	NA	12663.4	12663.4	130241	209652	0.00169989	0.00932653	0.0972307	0.000256911	0.00567036	0.0604021	NA	NA	1
P21741	44018.4	37942.8	NA	NA	NA	NA	NA	NA	NA	NA	NA	NA	12663.4	12663.4	27654.9	12663.4	0.185139	0.276452	0.45791	NA	NA	1	NA	NA	1
O00591	NA	NA	NA	NA	NA	NA	NA	NA	NA	NA	NA	NA	12663.4	12663.4	12663.4	12663.4	NA	NA	1	NA	NA	1	NA	NA	1
Q15165-1	NA	NA	NA	NA	NA	NA	NA	NA	NA	NA	NA	NA	12663.4	12663.4	12663.4	12663.4	NA	NA	1	NA	NA	1	NA	NA	1
Q7L2E3-2	NA	NA	NA	NA	NA	NA	NA	NA	NA	NA	NA	NA	12663.4	12663.4	12663.4	12663.4	NA	NA	1	NA	NA	1	NA	NA	1
O15015-2	NA	NA	NA	NA	NA	NA	NA	NA	NA	NA	NA	NA	12663.4	12663.4	12663.4	12663.4	NA	NA	1	NA	NA	1	NA	NA	1
Q13614-1	NA	NA	NA	NA	NA	NA	NA	NA	NA	NA	NA	NA	12663.4	12663.4	12663.4	12663.4	NA	NA	1	NA	NA	1	NA	NA	1
P17030-1	479635	321417	NA	NA	NA	NA	NA	NA	NA	NA	NA	NA	12663.4	12663.4	124981	12663.4	0.184887	0.276452	0.101323	NA	NA	1	NA	NA	1
P48506	NA	NA	NA	NA	NA	NA	NA	NA	NA	NA	NA	NA	12663.4	12663.4	12663.4	12663.4	NA	NA	1	NA	NA	1	NA	NA	1
Q86VK4-5	NA	NA	NA	NA	NA	NA	NA	NA	NA	NA	NA	NA	12663.4	12663.4	12663.4	12663.4	NA	NA	1	NA	NA	1	NA	NA	1
O14964	NA	NA	NA	NA	NA	NA	NA	NA	NA	NA	NA	NA	12663.4	12663.4	12663.4	12663.4	NA	NA	1	NA	NA	1	NA	NA	1
O75665	NA	185950	227465	250357	331442	283916	720378	433684	358340	716011	631751	269190	286672	495650	81212.1	481958	0.30791	0.40554	3.52992	0.943959	0.958825	1.02841	0.211664	0.466827	0.578377
P29992	NA	NA	NA	NA	NA	NA	NA	NA	NA	NA	NA	NA	12663.4	12663.4	12663.4	12663.4	NA	NA	1	NA	NA	1	NA	NA	1
P24928	150229	118097	145026	NA	NA	NA	76096.8	80047.2	NA	NA	NA	NA	12663.4	12663.4	137029	42568.5	0.00099133	0.00693417	0.092414	0.183582	0.284982	0.297484	NA	NA	1
Q8TF21-2	NA	NA	NA	NA	NA	NA	NA	NA	NA	NA	NA	NA	12663.4	12663.4	12663.4	12663.4	NA	NA	1	NA	NA	1	NA	NA	1
Q9BZ95	NA	NA	NA	NA	NA	NA	NA	NA	NA	NA	NA	NA	12663.4	12663.4	12663.4	12663.4	NA	NA	1	NA	NA	1	NA	NA	1
Q8N1G2	NA	NA	NA	150153	141407	131758	NA	NA	NA	334075	137534	364702	140905	255896	12663.4	12663.4	0.000245651	0.00460515	11.1269	0.0105668	0.0348879	20.2075	0.193921	0.44058	0.550634
Q9UGP4	NA	NA	NA	NA	NA	NA	NA	NA	NA	NA	NA	NA	12663.4	12663.4	12663.4	12663.4	NA	NA	1	NA	NA	1	NA	NA	1
P11908-2	NA	NA	NA	NA	NA	NA	NA	NA	NA	NA	NA	NA	12663.4	12663.4	12663.4	12663.4	NA	NA	1	NA	NA	1	NA	NA	1
P84090	792013	846316	778075	562805	598145	488087	710430	679823	309236	673566	832681	494810	547714	652278	804937	530562	0.0131044	0.0373228	0.680443	0.550471	0.616413	1.22941	0.371644	0.61243	0.839695
P50579	NA	NA	NA	NA	NA	NA	NA	NA	NA	NA	NA	NA	12663.4	12663.4	12663.4	12663.4	NA	NA	1	NA	NA	1	NA	NA	1
Q96C90	NA	NA	NA	NA	NA	NA	NA	NA	NA	NA	NA	NA	12663.4	12663.4	12663.4	12663.4	NA	NA	1	NA	NA	1	NA	NA	1
Q9BW27	2.08018e+06	2.97914e+06	2.7804e+06	NA	NA	NA	4.52842e+06	4.59537e+06	NA	NA	NA	NA	12663.4	12663.4	2.58285e+06	641120	0.000427897	0.00477406	0.0049029	0.183504	0.284982	0.019752	NA	NA	1
P55039	NA	NA	NA	NA	NA	NA	NA	NA	NA	NA	NA	NA	12663.4	12663.4	12663.4	12663.4	NA	NA	1	NA	NA	1	NA	NA	1
Q14690	NA	NA	NA	NA	NA	NA	NA	NA	NA	NA	NA	NA	12663.4	12663.4	12663.4	12663.4	NA	NA	1	NA	NA	1	NA	NA	1
P40692-1	NA	NA	NA	NA	NA	NA	NA	NA	NA	NA	NA	NA	12663.4	12663.4	12663.4	12663.4	NA	NA	1	NA	NA	1	NA	NA	1
Q99460	NA	NA	NA	NA	NA	NA	NA	NA	NA	NA	NA	NA	12663.4	12663.4	12663.4	12663.4	NA	NA	1	NA	NA	1	NA	NA	1
Q9Y3D0	NA	NA	NA	NA	NA	NA	NA	NA	NA	NA	NA	NA	12663.4	12663.4	12663.4	12663.4	NA	NA	1	NA	NA	1	NA	NA	1
O43772	NA	NA	NA	NA	NA	NA	NA	NA	NA	NA	NA	NA	12663.4	12663.4	12663.4	12663.4	NA	NA	1	NA	NA	1	NA	NA	1
P40394-2	2.00785e+06	1.99407e+06	1.58283e+06	2.07187e+06	1.84121e+06	1.68266e+06	4.03479e+06	2.98838e+06	2.17912e+06	2.82659e+06	2.33259e+06	2.1593e+06	1.85846e+06	2.42366e+06	1.85056e+06	2.97289e+06	0.967729	0.973498	1.00427	0.377414	0.483598	0.815252	0.0615172	0.278931	0.766802
Q9NVE7	105525	NA	116792	NA	NA	NA	100678	NA	164210	NA	NA	NA	12663.4	12663.4	53840.2	59378.4	0.183726	0.276452	0.235204	0.188013	0.284982	0.213267	NA	NA	1
Q711Q0-1	NA	NA	NA	NA	NA	NA	NA	NA	NA	NA	NA	NA	12663.4	12663.4	12663.4	12663.4	NA	NA	1	NA	NA	1	NA	NA	1
Q8WUQ7-2	2.31182e+06	1.64352e+06	1.97612e+06	506353	400165	435167	238501	236869	NA	296768	270696	NA	445092	100573	1.95816e+06	89436.9	0.00046765	0.00498949	0.227301	0.938317	0.953845	1.12452	0.287478	0.541767	4.42554
Q9NQC7	NA	NA	NA	NA	NA	NA	NA	NA	NA	NA	NA	NA	12663.4	12663.4	12663.4	12663.4	NA	NA	1	NA	NA	1	NA	NA	1
Q14978-2	NA	NA	NA	NA	NA	NA	NA	NA	NA	NA	NA	NA	12663.4	12663.4	12663.4	12663.4	NA	NA	1	NA	NA	1	NA	NA	1
Q5W5W9-1	NA	NA	NA	NA	NA	NA	NA	NA	NA	NA	NA	NA	12663.4	12663.4	12663.4	12663.4	NA	NA	1	NA	NA	1	NA	NA	1
Q5HYC2-1	NA	NA	NA	NA	66941.8	85699	NA	NA	NA	76098.4	92376.4	NA	41726.2	44650.8	12663.4	12663.4	0.185443	0.276452	3.29501	0.184575	0.284982	3.52596	0.941827	0.966572	0.934499
P29966	NA	NA	NA	NA	NA	NA	NA	NA	NA	NA	237873	NA	12663.4	33662.7	12663.4	12663.4	NA	NA	1	0.42265	0.495203	2.65826	0.42265	0.639702	0.376186
Q14865	NA	NA	NA	NA	NA	NA	NA	NA	NA	NA	NA	NA	12663.4	12663.4	12663.4	12663.4	NA	NA	1	NA	NA	1	NA	NA	1
O00400	451793	299131	409908	NA	NA	NA	550853	604734	489626	NA	NA	NA	12663.4	12663.4	381208	546372	0.00133331	0.00799985	0.0332192	0.000263222	0.00567036	0.0231773	NA	NA	1
Q9Y4W2	349015	104915	309901	NA	NA	NA	NA	146488	273264	NA	NA	NA	12663.4	12663.4	224717	79734.3	0.0172211	0.045855	0.0563529	0.188663	0.284982	0.15882	NA	NA	1
O60469-1	NA	NA	NA	NA	NA	NA	NA	NA	NA	NA	NA	NA	12663.4	12663.4	12663.4	12663.4	NA	NA	1	NA	NA	1	NA	NA	1
Q96A33-1	NA	NA	NA	NA	NA	NA	NA	NA	NA	NA	NA	NA	12663.4	12663.4	12663.4	12663.4	NA	NA	1	NA	NA	1	NA	NA	1
Q02505	NA	NA	NA	498689	362618	289727	NA	NA	NA	353501	268938	367022	374188	326772	12663.4	12663.4	0.00215792	0.0110768	29.5487	0.000907561	0.00959634	25.8044	0.513019	0.712452	1.1451
P15309-2	NA	522090	635472	NA	NA	NA	NA	981373	NA	NA	NA	NA	12663.4	12663.4	161361	53989.9	0.183774	0.276452	0.0784791	0.42265	0.495203	0.234552	NA	NA	1
Q99661-1	4.89707e+06	4.38268e+06	3.97004e+06	NA	NA	NA	8.35898e+06	8.86591e+06	8.9649e+06	NA	NA	NA	12663.4	12663.4	4.40038e+06	8.72584e+06	0.000107318	0.00336206	0.00287781	1.10394e-05	0.00236186	0.00145126	NA	NA	1
Q8N3R9-1	NA	NA	NA	NA	NA	NA	NA	NA	NA	NA	NA	NA	12663.4	12663.4	12663.4	12663.4	NA	NA	1	NA	NA	1	NA	NA	1
P62310	383643	224402	243493	NA	NA	NA	NA	NA	148698	NA	NA	NA	12663.4	12663.4	275727	28783	0.00291951	0.0132705	0.0459274	0.42265	0.495203	0.439962	NA	NA	1
Q99650-1	NA	NA	NA	NA	NA	NA	NA	NA	NA	NA	NA	NA	12663.4	12663.4	12663.4	12663.4	NA	NA	1	NA	NA	1	NA	NA	1
Q9HC84	582283	338083	402521	369828	286384	248313	487734	645172	672449	127259	NA	399121	297383	86320.7	429518	595899	0.143898	0.238945	0.692363	0.196191	0.29191	0.144858	0.346887	0.594649	3.44509
P48163	NA	NA	NA	NA	NA	NA	NA	NA	NA	NA	NA	NA	12663.4	12663.4	12663.4	12663.4	NA	NA	1	NA	NA	1	NA	NA	1
Q2TAL8	NA	NA	NA	NA	NA	NA	NA	NA	NA	NA	NA	NA	12663.4	12663.4	12663.4	12663.4	NA	NA	1	NA	NA	1	NA	NA	1
Q9BWD1-2	NA	NA	NA	NA	NA	NA	NA	NA	NA	NA	NA	NA	12663.4	12663.4	12663.4	12663.4	NA	NA	1	NA	NA	1	NA	NA	1
Q9UBU8-1	233207	581047	365092	NA	NA	NA	809593	595622	498453	NA	NA	NA	12663.4	12663.4	367100	621757	0.00607134	0.0206456	0.0344958	0.00132076	0.0109898	0.0203672	NA	NA	1
Q9UBV8	NA	375275	420363	NA	NA	NA	NA	NA	NA	NA	NA	NA	12663.4	12663.4	125943	12663.4	0.183614	0.276452	0.100549	NA	NA	1	NA	NA	1
Q9GZS3	NA	NA	NA	NA	NA	NA	NA	NA	NA	NA	NA	NA	12663.4	12663.4	12663.4	12663.4	NA	NA	1	NA	NA	1	NA	NA	1
P18583-9	NA	NA	NA	NA	NA	NA	NA	NA	NA	NA	NA	NA	12663.4	12663.4	12663.4	12663.4	NA	NA	1	NA	NA	1	NA	NA	1

## Sheet: Sheet2
g3bp1-apex-ars/g3bp1-apex-ut comparison-signicant proteins
uniprot accession	gene symbol	gene name	fold change	p value
P49588-2	AARS	alanyl-tRNA synthetase	1.38727	0.0284739
Q13085-4	ACACA	acetyl-CoA carboxylase alpha	1.79811	0.000879465
P24666-1	ACP1	acid phosphatase 1, soluble	1.84016	0.00274939
P60709	ACTB	actin beta	1.21839	0.0350608
O43707	ACTN4	actinin alpha 4	1.2392	0.0462151
Q09666-1	AHNAK	AHNAK nucleoprotein	1.28999	0.0149546
O75964	ATP5L	ATP synthase, H+ transporting, mitochondrial Fo complex	1.49766	0.0160476
O75531	BANF1	barrier to autointegration factor 1	1.78217	0.0139766
P62158	CALM1	calmodulin 1	2.35263	0.0179783
Q13555-6	CAMK2G	calcium/calmodulin dependent protein kinase II gamma	1.44568	0.0241806
P52907	CAPZA1	capping actin protein of muscle Z-line alpha subunit 1	1.15884	0.0108034
Q8N726	CDKN2A	cyclin dependent kinase inhibitor 2A	2.55849	0.00732511
Q9Y6A4	CFAP20	cilia and flagella associated protein 20	6.9691	0.0490751
Q92600	CNOT9	CCR4-NOT transcription complex subunit 9	3.29066	0.00167287
P00403	COX2	cytochrome c oxidase subunit II	1.25944	0.0184151
P11182	DBT	dihydrolipoamide branched chain transacylase E2	24.8903	0.0357076
P10515	DLAT	dihydrolipoamide S-acetyltransferase	18.8223	0.00410632
P41214	EIF2D	eukaryotic translation initiation factor 2D	15.0285	0.000116827
P55010	EIF5	eukaryotic translation initiation factor 5	1.41309	0.0105326
P56537	EIF6	eukaryotic translation initiation factor 6	21.8619	0.00852946
Q6PIW4	FIGNL1	fidgetin like 1	1.23275	0.0187806
P21333	FLNA	filamin A	1.4831	0.0014884
Q9NY12-1	GAR1	GAR1 ribonucleoprotein	1.86926	0.00471163
P00505	GOT2	glutamic-oxaloacetic transaminase 2	34.0997	0.02271
P09211	GSTP1	glutathione S-transferase pi 1	1.63458	0.0101241
P07305	H1F0	H1 histone family member 0	3.12792	0.0314328
P0C0S5	H2AFZ	H2A histone family member Z	1.54568	0.00284675
P84243	H3F3A	H3 histone family member 3A	9.01363	0.00365641
P16402	HIST1H1D	histone cluster 1 H1 family member d	1.6396	0.00410008
Q8IUE6	HIST2H2A	histone cluster 2 H2A family member b	1.59271	0.0258972
P17096-2	HMGA1	high mobility group AT-hook 1	2.05101	0.0179786
P52272	HNRNPM	heterogeneous nuclear ribonucleoprotein M	1.49851	0.00312547
P34932	HSPA4	heat shock protein family A	1.80236	0.0117308
P38646	HSPA9	heat shock protein family A	1.13902	0.0198509
P09913	IFIT2	interferon induced protein with tetratricopeptide repeats	1.4063	0.0114894
O14879	IFIT3	interferon induced protein with tetratricopeptide repeats	1.32001	0.0113166
P46940	iqgap1	IQ motif containing GTPase activating protein 1	1.16189	0.004276
P28838	LAP3	leucine aminopeptidase 3	20.0539	0.00388109
P02545	LMNA	lamin A/C	1.24971	0.0104093
P20700	LMNB1	lamin B1	1.75245	0.0266326
Q8NF37	LPCAT1	lysophosphatidylcholine acyltransferase 1	1.12908	0.0412936
Q86V48-1	LUZP1	leucine zipper protein 1	1.92927	0.00965998
Q96DH6-1	MSI2	musashi RNA binding protein 2	38.9602	0.00137975
Q1L6U9	MSMP	microseminoprotein, prostate associated	2.1208	0.0491717
P55209	NAP1L1	nucleosome assembly protein 1 like 1	1.43282	0.000252912
P22392-2	NME2	NME/NM23 nucleoside diphosphate kinase 2	1.21895	0.0172311
Q9Y2X3	NOP58	NOP58 ribonucleoprotein	1.23044	0.0210592
P55786	NPEPPS	aminopeptidase puromycin sensitive	1.48061	0.0392594
Q02218	OGDH	oxoglutarate dehydrogenase	10.4975	0.0127486
P13674-1	P4HA1	prolyl 4-hydroxylase subunit alpha 1	1.37235	0.0253164
P11498	PC	pyruvate carboxylase	1.27119	0.0115549
P05165-1	PCCA	propionyl-CoA carboxylase alpha subunit	2.62695	6.3834e-06
P05166-2	PCCB	propionyl-CoA carboxylase beta subunit	5.06594	1.29782e-05
O00330-1	PDHX	pyruvate dehydrogenase complex component X	200.675	3.83844e-06
Q96HC4	PDLIM5	PDZ and LIM domain 5	1.44575	0.0302464
Q96HS1-1	PGAM5	PGAM family member 5, mitochondrial serine/threonine protein	1.27348	0.0289751
P00558	PGK1	phosphoglycerate kinase 1	1.50455	0.0115509
P35232	PHB	prohibitin	1.37888	0.0433054
O43175	PHGDH	phosphoglycerate dehydrogenase	1.48769	0.0471627
Q13526	PIN1	peptidylprolyl cis/trans isomerase, NIMA-interacting 1	16.2155	0.00340717
P62937	PPIA	peptidylprolyl isomerase A	1.60956	0.000309897
P23284	PPIB	peptidylprolyl isomerase B	1.55696	0.0183351
Q15185	PTGES3	prostaglandin E synthase 3	1.7805	0.0179449
Q9UHX1-1	PUF60	poly(U) Binding Splicing Factor 60	11.4004	0.00025458
O95716	RAB3D	RAB3D, member RAS oncogene family	4.01261	0.00232885
P15153	RAC2	ras-related C3 botulinum toxin substrate 2	3.09004	0.0337336
Q9H0H5	RACGAP1	Rac GTPase activating protein 1	1.54631	0.0399386
P54136-1	RARS	arginyl-tRNA synthetase	1.30127	0.0331842
P13489	RNH1	ribonuclease/angiogenin inhibitor 1	1.97059	0.00124709
Q9H7B2	RPF2	ribosome production factor 2 homolog	2.51698	0.0177793
P30050-1	RPL12	ribosomal protein L12	1.35494	0.00116507
Q07020	RPL18	ribosomal protein L18	1.68716	0.0459886
P62829	RPL23	ribosomal protein L23	1.20008	0.0421427
P62750	RPL23A	ribosomal protein L23a	1.49287	0.0267211
P60866-2	RPS20	ribosomal protein S20	1.2461	0.0317044
Q9P2E9-1	RRBP1	ribosome binding protein 1	1.82665	0.014635
P60903	S100A10	S100 calcium binding protein A10	1.37481	0.0118961
P06703	S100A6	S100 calcium binding protein A6	1.20935	0.0181605
Q15020	SART3	squamous cell carcinoma antigen recognized by T-cells 3	32.0753	1.84331e-05
P31947-1	SFN	stratifin	2.88105	0.0211247
Q9H9B4	SFXN1	sideroflexin 1	1.23065	0.0231346
Q9H299	SH3BGRL3	SH3 domain binding glutamate rich protein like 3	2.0008	0.00315255
P12235	SLC25A4	solute carrier family 25 member 4	194.92	0.0012007
Q8TAQ2	SMARCC2	SWI/SNF Related, Matrix Associated, Actin Dependent Regulator Of Chromatin Subfamily C Member 2	1.86783	0.00508822
P55769	SNU13	SNU13 homolog, small nuclear ribonucleoprotein	1.54493	0.0355266
Q13501-1	SQSTM1	sequestosome 1	1.69089	0.0497267
Q9BXP5	SRRT	serrate, RNA effector molecule	1.76955	0.0116684
Q04837	SSBP1	single stranded DNA binding protein 1	1.73308	0.00399246
P31948-2	STIP1	stress induced phosphoprotein 1	1.31419	0.00502171
P61956	SUMO2	small ubiquitin-like modifier 2	2.69208	0.0176816
Q13148-1	TARDBP	TAR DNA binding protein	1.59436	0.0381224
Q15370-2	TCEB2	transcription elongation factor B subunit 2	1.47969	0.0486675
Q9C0C2	TNKS1BP1	tankyrase 1 binding protein 1	1.91502	0.0019868
Q15785	TOMM34	translocase of outer mitochondrial membrane 34	2.0518	0.000226922
P61964	WDR5	WD repeat domain 5	13.9457	0.000172463
P27348	YWHAQ	Tyrosine 3-Monooxygenase/Tryptophan 5-Monooxygenase Activation Protein Theta	1.45976	0.0251534
O15231-6	ZNF185	zinc finger protein 185	3.48999	0.0044974

## Sheet: Sheet3
g3bp1-apex-ars/ctrl-apex-ars comparison-signicant proteins
uniprot accession	gene symbol	gene name	fold change	p value
Q9UG63-2	ABCF2	ATP binding cassette subfamily F member 2	27.8712	0.000109866
O00763	ACACB	acetyl-CoA carboxylase beta	1.31222	0.038269
P60709	ACTB	actin beta	1.10548	0.0134694
O43707	ACTN4	actinin alpha 4	1.44694	0.0106839
Q96SZ5	ADO	2-aminoethanethiol dioxygenase	1.42341	0.0356183
P23526-1	AHCY	adenosylhomocysteinase	1.27632	0.00275744
Q09666-1	AHNAK	AHNAK nucleoprotein	1.97123	4.18275e-05
P49419	ALDH7A1	aldehyde dehydrogenase 7 family member A1	3.24883	0.017813
P15144	ANPEP	alanyl aminopeptidase, membrane	1.63922	0.0017634
P50995	ANXA11	annexin A11	1.24771	0.0243009
P07355-2	ANXA2	annexin A2	1.62678	0.00716498
P20073-1	ANXA7	annexin A7	1.70484	0.000411627
Q96CW1	AP2M1	adaptor related protein complex 2 mu 1 subunit	15.6094	0.00628464
P61204	ARF3	ADP ribosylation factor 3	3.01288	0.0188877
Q8N6T3-2	ARFGAP1	ADP ribosylation factor GTPase activating protein 1	1.54511	0.0276654
P06576	ATP5B	ATP synthase, H+ transporting, mitochondrial F1 complex, beta polypeptide	1.44558	0.00251589
Q8WWM7-3	ATXN2L	ataxin 2 like	1.97683	0.0186681
Q9NWT8	AURKAIP1	aurora kinase A interacting protein 1	1.51127	0.00363633
O95816	BAG2	BCL2 associated athanogene 2	1.61624	0.000349676
Q10589	BST2	bone marrow stromal cell antigen 2	2.18523	0.00101109
Q9Y224	C14ORF16	chromosome 14 open reading frame 166	1.50333	0.0488848
P27708	CAD	carbamoyl-phosphate synthetase 2, aspartate transcarbamylase, and dihydroorotase	6.42556	0.00299609
P62158	CALM1	calmodulin 1	1.26354	0.0230879
P27797	CALR	calreticulin	1.31514	0.0125671
P07384	CAPN1	calpain 1	1.35303	0.0435524
Q14444-1	CAPRIN1	cell cycle associated protein 1	6.76097	0.00198525
Q03135	CAV1	caveolin 1	1.9857	6.47696e-05
P16152	CBR1	carbonyl reductase 1	1.38444	0.03475
Q16204	CCDC6	coiled-coil domain containing 6	1.55509	0.000578188
P78371-1	CCT2	chaperonin containing TCP1 subunit 2	1.21136	0.00807612
P50991	CCT4	chaperonin containing TCP1 subunit 4	3.91785	0.00188401
P50990	CCT8	chaperonin containing TCP1 subunit 8	1.34074	0.0129607
P06493	CDK1	cyclin dependent kinase 1	2.18826	0.000650522
Q5SW79-1	CEP170	centrosomal protein 170	11.894	0.00327769
P23528	CFL1	cofilin 1	1.16352	0.00498839
O14578-4	CIT	citron rho-interacting serine/threonine kinase	4.67818	8.77889e-06
Q00610-1	CLTC	clathrin heavy chain	1.81813	0.000146099
Q8N1G2	CMTR1	cap methyltransferase 1	11.1269	0.000245651
P62633-6	CNBP	CCHC-type zinc finger nucleic acid binding protein	1.29134	0.0197352
Q92600	CNOT9	CCR4-NOT transcription complex subunit 9	1.42846	0.00229323
Q9Y678	COPG1	coatomer protein complex subunit gamma 1	2.18986	0.013907
Q14019	COTL1	coactosin like F-actin binding protein 1	1.27606	0.0144733
P46109	CRKL	CRK like proto-oncogene, adaptor protein	6.41874	0.00434021
O60716-1	CTNND1	catenin delta 1	1.28004	0.0388869
Q14247-1	CTTN	cortactin	1.89273	0.0016825
P11182	DBT	dihydrolipoamide branched chain transacylase E2	1.32243	0.0355141
Q9BTE1	DCTN5	dynactin subunit 5	7.24081	0.00273295
Q86XP3-1	DDX42	DEAD-box helicase 42	1.38585	0.0426834
Q16698	DECR1	2,4-dienoyl-CoA reductase 1, mitochondrial	1.30359	0.0164807
Q9BUN8	DERL1	derlin 1	1.99599	0.0154668
O60610-1	DIAPH1	diaphanous related formin 1	3.41183	0.0342266
P36957	DLST	dihydrolipoamide S-succinyltransferase	1.2875	0.000962868
P31689	DNAJA1	DnaJ heat shock protein family	3.61296	0.00242235
P50570-1	DNM2	dynamin 2	1.27528	0.00852967
P24534	EEF1B2	eukaryotic translation elongation factor 1 beta 2	1.31044	0.0123583
P29692-2	EEF1D	eukaryotic translation elongation factor 1 delta	1.50022	0.00102501
P26641-2	EEF1G	eukaryotic translation elongation factor 1 gamma	1.2103	0.0120381
Q96C19	EFHD2	EF-hand domain family member D2	1.34988	0.0167888
O14602	EIF1AY	eukaryotic translation initiation factor 1A, Y-linked	1.3655	0.0247788
Q14152	EIF3A	eukaryotic translation initiation factor 3 subunit A	2.12937	0.00439341
B5ME19	EIF3CL	eukaryotic translation initiation factor 3 subunit C-like	126.376	1.69386e-05
P60228	EIF3E	eukaryotic translation initiation factor 3 subunit E	2.41989	0.00298436
O00303	EIF3F	eukaryotic translation initiation factor 3 subunit F	1.59832	0.0103186
O75821	EIF3G	eukaryotic translation initiation factor 3 subunit G	1.27348	0.03243
Q9UBQ5	EIF3K	eukaryotic translation initiation factor 3 subunit K	1.69648	0.0127359
P23588	EIF4B	eukaryotic translation initiation factor 4B	1.79758	0.0136501
P06730-2	EIF4E	eukaryotic translation initiation factor 4E	12.7992	0.00112957
Q04637-9	EIF4G1	eukaryotic translation initiation factor 4 gamma 1	2.46732	0.0012681
Q15056-1	EIF4H	eukaryotic translation initiation factor 4H	3.24269	1.58221e-05
P55010	EIF5	eukaryotic translation initiation factor 5	1.29636	0.00172796
P63241-2	EIF5A	eukaryotic translation initiation factor 5A	1.19006	0.000513962
P06733-1	ENO1	enolase 1	1.14377	8.64565e-05
Q9NZB2-6	FAM120A	family with sequence similarity 120A	3.27111	0.000641939
Q9Y6R7	FCGBP	Fc fragment of IgG binding protein	1.37832	0.0375001
P62942	FKBP1A	FK506 binding protein 1A	32.4438	0.00477515
P21333	FLNA	filamin A	1.48873	0.000305261
O75369-8	FLNB	filamin B	1.2351	0.0120507
Q14315	FLNC	filamin C	1.63504	5.14738e-06
Q06787	FMR1	fragile X mental retardation 1	65.4731	0.000605397
P51114-1	FXR1	FMR1 autosomal homolog 1	1.48334	0.00629378
Q13283	G3BP1	G3BP stress granule assembly factor 1	7.46607	6.89104e-06
Q9UN86	G3BP2	G3BP stress granule assembly factor 2	4.44341	0.00129021
Q04760-1	GLO1	glyoxalase I	1.60408	0.00501123
P62879	GNB2	G protein subunit beta 2	1.19585	0.0422711
Q9UBI6	GNG12	G protein subunit gamma 12	1.99588	0.00463965
P46926	GNPDA1	glucosamine-6-phosphate deaminase 1	2.93519	0.0240948
Q13098-7	GPS1	G protein pathway suppressor 1	24.9298	0.000945761
P0C0S5	H2AFZ	H2A histone family member Z	1.29102	0.0152204
P57053	H2BFS	histone H2B type F-S-like	1.38665	0.00525918
Q9BYK8-1	HELZ2	helicase with zinc finger 2	2.9239	0.0141749
P16402	HIST1H1D	histone cluster 1 H1 family member d	1.22889	0.0488824
P04908	HIST1H2A	histone cluster 1 H2A family member e	1.42035	0.00279502
P62805	HIST1H4I	histone cluster 1 H4 family member i	1.18445	0.0135246
Q6FI13	HIST2H2A	histone cluster 2 H2A family member a3	1.44832	0.0499586
Q8N257	HIST3H2B	histone cluster 3 H2B family member b	1.32836	0.000814396
P19367-3	HK1	hexokinase 1	1.79395	0.00807934
P17096-3	HMGA1	high mobility group AT-hook 1	1.36053	0.0176594
Q14103	HNRNPD	heterogeneous nuclear ribonucleoprotein D	1.52304	0.00405795
O14979-1	HNRNPDL	heterogeneous nuclear ribonucleoprotein D like	2.08646	0.00956446
P31943	HNRNPH1	heterogeneous nuclear ribonucleoprotein H1	1.263	0.0271895
P61978-2	HNRNPK	heterogeneous nuclear ribonucleoprotein K	1.1042	0.019205
P0DMV8	HSPA1A	heat shock protein family A	1.20596	0.00767657
P11142-1	HSPA8	heat shock protein family A	1.23084	0.00462035
P38646	HSPA9	heat shock protein family A	1.34212	0.00111474
P04792	HSPB1	heat shock protein family B	1.83501	3.03665e-05
O14879	IFIT3	interferon induced protein with tetratricopeptide repeats 3	1.11542	0.0422947
Q9Y6M1	IGF2BP2	insulin like growth factor 2 mRNA binding protein 2	2.50924	0.000809411
P12268	IMPDH2	inosine monophosphate dehydrogenase 2	1.46461	0.0151343
Q5T5P2-1	KIAA1217	sickle tail protein homolog	1.25345	0.00402502
Q07866-9	KLC1	kinesin light chain 1	1.3235	0.00359891
Q14847-2	LASP1	LIM and SH3 protein 1	1.65738	0.0325147
P00338-3	LDHA	lactate dehydrogenase A	1.60489	0.0292938
P09382	LGALS1	galectin 1	1.68212	6.5742e-05
Q9UHB6-4	LIMA1	LIM domain and actin binding 1	1.7882	0.0386603
Q8WWI1-3	LMO7	LIM domain 7	1.37301	0.00288877
P36776	LONP1	lon peptidase 1, mitochondrial	1.26648	0.0464829
Q8NF37	LPCAT1	lysophosphatidylcholine acyltransferase 1	1.11704	0.0179191
P46821	MAP1B	microtubule associated protein 1B	1.97204	0.000470515
P27816-1	MAP4	microtubule associated protein 4	1.52933	0.0011796
Q96RQ3	MCCC1	methylcrotonoyl-CoA carboxylase 1	1.4327	0.0247871
Q9HCC0-1	MCCC2	methylcrotonoyl-CoA carboxylase 2	1.34805	0.000418824
Q14566	MCM6	minichromosome maintenance complex component 6	1.76415	0.0255208
P14174	MIF	macrophage migration inhibitory factor	1.23954	0.0206044
Q14197	MRPL58	mitochondrial ribosomal protein L58	13.9559	0.0291107
Q96DH6-1	MSI2	musashi RNA binding protein 2	38.9602	0.00137975
Q02505	MUC3A	mucin 3A, cell surface associated	29.5487	0.00215792
O14950	MYL12A	myosin light chain 12A	1.46933	0.00355965
P60660	MYL6	myosin light chain 6	1.21267	0.0258048
P14649	MYL6B	myosin light chain 6B	1.22471	0.0174921
P48681	NES	nestin	1.26592	0.0170346
Q9NX24	nhp2	NHP2 ribonucleoprotein	55.2939	0.00058191
P22392-2	NME2	NME/NM23 nucleoside diphosphate kinase 2	1.23074	0.0257336
Q15233	NONO	non-POU domain containing, octamer-binding	1.133	0.0420883
P55786	NPEPPS	aminopeptidase puromycin sensitive	1.16389	0.0272199
P21589-1	NT5E	5'-nucleotidase ecto	1.58619	0.030341
Q9Y6K5	OAS3	2'-5'-oligoadenylate synthetase 3	1.95021	0.0408033
Q02218	OGDH	oxoglutarate dehydrogenase	1.36336	0.0088989
P13674-1	P4HA1	prolyl 4-hydroxylase subunit alpha 1	1.60005	0.00692241
Q9UQ80	PA2G4	proliferation-associated 2G4	7.45935	0.000678474
P11940-1	PABPC1	poly(A) Binding Protein Cytoplasmic 1	1.42579	0.00025243
Q9H074	PAIP1	poly(A) Binding Protein Interacting Protein 1	16.7287	0.00153805
P11498	PC	pyruvate carboxylase	1.41126	0.00239065
P05165-1	PCCA	propionyl-CoA carboxylase alpha subunit	1.36378	0.000600174
P05166-2	PCCB	propionyl-CoA carboxylase beta subunit	1.74226	0.000211867
Q8WUM4	PDCD6IP	programmed cell death 6 interacting protein	1.94884	0.00115299
O00151	PDLIM1	PDZ and LIM domain 1	1.54109	0.00263328
P07737	PFN1	profilin 1	1.11317	0.0458951
P35232	PHB	prohibitin	1.48554	0.00638628
O43175	PHGDH	phosphoglycerate dehydrogenase	1.10786	0.0317222
Q15149-1	PLEC	plectin	1.34937	0.00957846
P13797	PLS3	plastin 3	1.23828	0.00764097
P62937	PPIA	peptidylprolyl isomerase A	1.19945	0.0186211
Q08209-1	PPP3CA	protein phosphatase 3 catalytic subunit alpha	33.3094	0.00884781
P32119	PRDX2	peroxiredoxin 2	1.28607	0.0405888
P30041	PRDX6	peroxiredoxin 6	1.35986	0.0395436
P13861	PRKAR2A	protein kinase cAMP-dependent type II regulatory subunit alpha	70.6093	0.000285338
O14744	PRMT5	protein arginine methyltransferase 5	2.23003	0.00707791
P04156-1	PRNP	prion protein	1.43049	0.0417415
P25788-1	PSMA3	proteasome subunit alpha 3	30.8786	0.000274681
P62191	PSMC1	proteasome 26S subunit, ATPase 1	4.85348	0.00056282
P35998	PSMC2	proteasome 26S subunit, ATPase 2	1.42606	0.0244953
P43686	PSMC4	proteasome 26S subunit, ATPase 4	1.31927	0.0075806
O00231-2	PSMD11	proteasome 26S subunit, non-ATPase 11	1.85193	0.00718959
O00232-1	PSMD12	proteasome 26S subunit, non-ATPase 12	35.9662	0.00011208
Q16401	PSMD5	proteasome 26S subunit, non-ATPase 5	1.97753	0.00452684
P49023-3	PXN	paxillin	1.30397	0.0154386
Q15907	RAB11B	RAB11B, member RAS oncogene family	4.22891	0.00125001
P20339	RAB5A	RAB5A, member RAS oncogene family	1.31911	0.0217881
P53611	RABGGTB	Rab geranylgeranyltransferase beta subunit	35.64	0.00531065
P63244	RACK1	receptor for activated C kinase 1	1.2261	0.00880999
P38159-1	RBMX	RNA binding motif protein, X-linked	1.42875	0.00540792
P27635	RPL10	ribosomal protein L10	1.41505	0.00434646
P62913	RPL11	ribosomal protein L11	1.28105	0.0106099
P30050-1	RPL12	ribosomal protein L12	1.27313	0.00268599
P18621-3	RPL17	ribosomal protein L17	1.23607	0.0101576
P35268	RPL22	ribosomal protein L22	1.77064	0.00270937
P46779	RPL28	ribosomal protein L28	1.86952	0.00034785
P47914	RPL29	ribosomal protein L29	1.24517	0.0440894
P62899-2	RPL31	ribosomal protein L31	1.25786	0.0276676
P62910	RPL32	ribosomal protein L32	3.16599	0.00201513
P49207	RPL34	ribosomal protein L34	2.45358	0.000563566
Q969Q0	RPL36AL	ribosomal protein L36a like	2.21367	0.00185556
P61927	RPL37	ribosomal protein L37	1.73111	0.000304457
P62891	RPL39	ribosomal protein L39	1.55603	0.0260453
P36578	RPL4	ribosomal protein L4	1.66504	0.000522081
P05386	RPLP1	ribosomal protein lateral stalk subunit P1	1.41906	0.0102172
P05387	RPLP2	ribosomal protein lateral stalk subunit P2	2.08429	0.00258089
P46783	RPS10	ribosomal protein S10	1.33748	0.0380007
P15880	RPS2	ribosomal protein S2	1.22022	0.00647762
P60866-2	RPS20	ribosomal protein S20	1.25076	0.0234778
P62847-4	RPS24	ribosomal protein S24	2.16109	0.024253
P62979	RPS27A	ribosomal protein S27a	1.06665	0.0486074
P62701	RPS4X	ribosomal protein S4, X-linked	1.49738	0.00222209
P46782	RPS5	ribosomal protein S5	4.81114	8.79952e-05
Q14151	SAFB2	scaffold attachment factor B2	1.58803	0.0478718
Q9Y3Z3	SAMHD1	SAM and HD domain containing deoxynucleoside triphosphate triphosphohydrolase 1	60.0201	0.000956197
O00422	SAP18	Sin3A associated protein 18	17.2552	0.00137667
Q9NR31	SAR1A	secretion associated Ras related GTPase 1A	1.09828	0.0312307
Q15020	SART3	squamous cell carcinoma antigen recognized by T-cells 3	5.48296	0.00104361
Q14160-3	SCRIB	scribbled planar cell polarity protein	1.51918	0.0219315
Q96KG9	SCYL1	SCY1 like pseudokinase 1	15.8727	0.00136552
Q15436	SEC23A	Sec23 homolog A, coat complex II component	1.93363	0.000269923
Q15437	SEC23B	Sec23 homolog B, coat complex II component	2.86533	0.00140771
O95487-3	SEC24B	SEC24 homolog B, COPII coat complex component	8.1615	0.00321173
P53992	SEC24C	SEC24 homolog C, COPII coat complex component	2.19442	0.00105916
O94979-8	SEC31A	SEC31 homolog A, COPII coat complex component	1.97738	0.0151163
Q16181	SEPT7	septin 7	1.31168	0.0222557
Q8NC51-1	SERBP1	SERPINE1 mRNA binding protein 1	1.41231	0.0189947
Q12874	SF3A3	splicing factor 3a subunit 3	45.344	0.000838692
Q9H9B4	SFXN1	sideroflexin 1	1.40305	0.0116579
Q9H936	SLC25A22	solute carrier family 25 member 22	32.0736	0.000702784
P12235	SLC25A4	solute carrier family 25 member 4	194.92	0.0012007
Q7KZF4	SND1	staphylococcal nuclease and tudor domain containing 1	1.69607	0.0100722
O75643-1	SNRNP200	small nuclear ribonucleoprotein U5 subunit 200	3.38296	5.55792e-05
O60493-1	SNX3	sorting nexin 3	21.9742	0.000303212
O60271	SPAG9	sperm associated antigen 9	1.55463	0.00254943
Q13813	SPTAN1	spectrin alpha, non-erythrocytic 1	1.49762	0.000364541
P30626-1	SRI	sorcin	1.53977	0.0225146
P49458	SRP9	signal recognition particle 9	13.1871	9.68227e-05
O75494-1	SRSF10	serine and arginine rich splicing factor 10	3.27094	0.00504562
Q13242	SRSF9	serine and arginine rich splicing factor 9	1.41276	0.0287452
Q04837	SSBP1	single stranded DNA binding protein 1	1.68879	0.00126698
P51571	SSR4	signal sequence receptor subunit 4	2.35114	0.022905
P31948-2	STIP1	stress induced phosphoprotein 1	1.58837	0.00257574
P61956	SUMO2	small ubiquitin-like modifier 2	1.39106	0.00795838
P37802-2	TAGLN2	transgelin 2	1.26692	0.00504024
Q13148-1	TARDBP	TAR DNA binding protein	1.14483	0.0370799
Q9Y4P3	TBL2	transducin beta like 2	4.05319	0.000390285
Q92734	TFG	TRK-fused gene	3.62524	0.000196981
Q07157	TJP1	tight junction protein 1	5.24784	4.30488e-05
Q9C0C2	TNKS1BP1	tankyrase 1 binding protein 1	1.75295	5.09254e-05
Q92973-1	TNPO1	transportin 1	1.54217	0.0200175
Q96LD4	TRIM47	tripartite motif containing 47	1.54923	0.00478874
Q99816	TSG101	tumor susceptibility 101	1.38393	0.0315199
Q9BQE3	TUBA1C	tubulin alpha 1c	1.28371	0.0430529
P68366	tuba4a	tubulin alpha 4a	1.56535	0.00286994
Q13509	TUBB3	tubulin beta 3 class III	112.883	0.000408308
P04350	TUBB4A	tubulin beta 4A class IVa	1.37784	0.020906
P68371	TUBB4B	tubulin beta 4B class IVb	1.20682	0.0271532
Q14157-5	UBAP2L	ubiquitin associated protein 2 like	6.3131	0.000450967
Q92900	UPF1	UPF1, RNA helicase and ATPase	1.47331	0.00333565
Q14694-2	USP10	ubiquitin specific peptidase 10	5.04882	0.000598204
Q9P0L0-2	VAPA	VAMP associated protein A	1.20964	0.0345691
P18206	VCL	vinculin	1.76616	0.00338685
P55072	VCP	valosin containing protein	1.44675	0.0286668
P08670	VIM	vimentin	1.39786	0.00123217
P67809	YBX1	Y-box binding protein 1	1.4873	0.013028
P07947	YES1	YES proto-oncogene 1, Src family tyrosine kinase	1.29593	0.0388691
Q7Z739	YTHDF3	YTH N6-methyladenosine RNA binding protein 3	3.86919	0.00941546
P31946	YWHAB	tyrosine 3-monooxygenase/tryptophan 5-monooxygenase activation protein beta	2.75569	0.0012912

## Sheet: Sheet4
g3bp1-apex-ut/ctrl-apex-ut comparison-signicant proteins
uniprot accession	gene symbol	gene name	fold change	p value
Q9UG63-2	ABCF2	ATP binding cassette subfamily F member 2	19.5556	0.00155311
Q13085-4	ACACA	acetyl-CoA carboxylase alpha	8.28869	0.000114491
O00763	ACACB	acetyl-CoA carboxylase beta	28.05	0.02018
Q9Y305-4	ACOT9	acyl-CoA thioesterase 9	3.6433	0.00725074
O43707	ACTN4	actinin alpha 4	1.47043	0.0252785
P61163	ACTR1A	ARP1 actin-related protein 1 homolog A, centractin alpha	6.47234	0.0328658
Q96SZ5	ADO	2-aminoethanethiol dioxygenase	3.31895	0.000778679
Q09666-1	AHNAK	AHNAK nucleoprotein	1.59767	0.0015183
Q9Y2D5-4	AKAP2	A-kinase anchoring protein 2	1.83108	0.0210136
P04075-2	ALDOA	aldolase, fructose-bisphosphate A	2.46289	0.000137982
P50995	ANXA11	annexin A11	1.97095	0.000494271
P07355-2	ANXA2	annexin A2	2.38905	0.00260798
P20073-1	ANXA7	annexin A7	2.43816	0.000632261
Q96CW1	AP2M1	adaptor related protein complex 2 mu 1 subunit	19.6724	0.00787073
Q8N6T3-2	ARFGAP1	ADP ribosylation factor GTPase activating protein 1	2.7695	0.020481
P06576	ATP5B	ATP synthase, H+ transporting, mitochondrial F1 complex, beta polypeptide	1.45514	0.00133656
Q8WWM7-3	ATXN2L	ataxin 2 like	4.77718	5.39911e-06
Q9Y224	C14ORF16	chromosome 14 open reading frame 166	2.41001	0.00129018
Q5XKP0	c19orf70	chromosome 19 open reading frame 70	2.12965	0.0359234
P27708	CAD	carbamoyl-phosphate synthetase 2, aspartate transcarbamylase, and dihydroorotase	10.7628	0.00132386
P07384	CAPN1	calpain 1	1.42289	0.0108659
P17655-1	CAPN2	calpain 2	1.48582	0.00702043
Q14444-1	CAPRIN1	cell cycle associated protein 1	8.38964	0.00614724
P20810-6	CAST	calpastatin	8.90908	0.0296844
Q16204	CCDC6	coiled-coil domain containing 6	3.25234	0.00573011
P50991	CCT4	chaperonin containing TCP1 subunit 4	3.6622	0.00557524
Q5SW79-1	CEP170	centrosomal protein 170	11.9507	0.0037204
Q14011-2	CIRBP	cold inducible RNA binding protein	1.77138	0.000482762
O14578-4	CIT	citron rho-interacting serine/threonine kinase	3.77913	0.000385586
Q00610-1	CLTC	clathrin heavy chain	2.251	0.00952112
Q8N1G2	CMTR1	cap methyltransferase 1	20.2075	0.0105668
A5YKK6	CNOT1	CCR4-NOT transcription complex subunit 1	2.69802	0.0298466
Q9Y678	COPG1	coatomer protein complex subunit gamma 1	1.74634	0.00028132
Q9BT78	COPS4	COP9 signalosome subunit 4	3.83991	0.00416426
Q16630-2	CPSF6	cleavage and polyadenylation specific factor 6	2.22257	7.08735e-05
Q8N684-3	CPSF7	cleavage and polyadenylation specific factor 7	3.40479	0.015309
P52943-2	CRIP2	cysteine rich protein 2	1.4123	0.017535
P46109	CRKL	CRK like proto-oncogene, adaptor protein	9.58887	0.000395001
P56545-2	CTBP2	C-terminal binding protein 2	1.5207	0.0180953
Q14247-1	CTTN	cortactin	3.19325	0.00151135
Q13617-2	CUL2	cullin 2	1.39555	0.0261951
Q7L576-1	CYFIP1	cytoplasmic FMR1 interacting protein 1	1.64041	0.00165187
Q96EP5	DAZAP1	DAZ associated protein 1	33.024	0.000439148
Q92499	DDX1	DEAD-box helicase 1	2.29376	0.00771931
Q92841	DDX17	DEAD-box helicase 17	1.72797	0.00337659
O00571	DDX3X	DEAD-box helicase 3, X-linked	2.00534	0.00246027
P17844	DDX5	DEAD-box helicase 5	1.70186	0.000558691
Q16698	DECR1	2,4-dienoyl-CoA reductase 1, mitochondrial	1.6878	0.000463605
Q9BUN8	DERL1	derlin 1	1.66071	0.0325853
O43143	DHX15	DEAH-box helicase 15	1.87125	0.00329302
O60610-1	DIAPH1	diaphanous related formin 1	4.80113	0.000963655
P10515	DLAT	dihydrolipoamide S-acetyltransferase	9.75544	0.024853
P31689	DNAJA1	DnaJ heat shock protein family	2.90455	1.21315e-05
Q16555-1	DPYSL2	dihydropyrimidinase like 2	2.68379	0.0183157
P29692-2	EEF1D	eukaryotic translation elongation factor 1 delta	1.33413	0.00881265
Q14152	EIF3A	eukaryotic translation initiation factor 3 subunit A	2.40567	0.000435314
P55884-2	EIF3B	eukaryotic translation initiation factor 3 subunit B	1.5598	0.00533777
B5ME19	EIF3CL	eukaryotic translation initiation factor 3 subunit C-like	142.95	0.00101021
P60228	EIF3E	eukaryotic translation initiation factor 3 subunit E	2.70076	0.000275055
O00303	EIF3F	eukaryotic translation initiation factor 3 subunit F	1.36819	0.0376052
O15372	EIF3H	eukaryotic translation initiation factor 3 subunit H	3.26308	0.0118676
Q9Y262	EIF3L	eukaryotic translation initiation factor 3 subunit L	4.43425	0.00664522
P60842	EIF4A1	eukaryotic translation initiation factor 4A1	1.1574	0.0124517
P23588	EIF4B	eukaryotic translation initiation factor 4B	4.96807	0.0420624
P06730-2	EIF4E	eukaryotic translation initiation factor 4E	17.7114	0.0048088
Q04637-9	EIF4G1	eukaryotic translation initiation factor 4 gamma 1	3.56159	0.00335187
P78344-1	EIF4G2	eukaryotic translation initiation factor 4 gamma 2	1.93323	0.026465
Q15717-2	ELAVL1	ELAV like RNA binding protein 1	1.50088	0.00617128
Q01844-5	EWSR1	EWS RNA binding protein 1	2.04083	0.0267868
Q9NZB2-6	FAM120A	family with sequence similarity 120A	13.8728	0.0109827
P14324	FDPS	farnesyl diphosphate synthase	2.85196	0.0329853
P39748	FEN1	flap structure-specific endonuclease 1	26.3075	0.000249674
Q13642	FHL1	four and a half LIM domains 1	25.6329	0.00171501
P62942	FKBP1A	FK506 binding protein 1A	46.1457	0.00662272
P21333	FLNA	filamin A	2.00213	0.00203845
Q14315	FLNC	filamin C	1.71332	0.00742415
Q06787	FMR1	fragile X mental retardation 1	127.521	0.000223444
Q96AE4-2	FUBP1	far upstream element binding protein 1	2.46318	7.15071e-05
P51114-1	FXR1	FMR1 autosomal homolog 1	2.74031	0.000815789
P51116	FXR2	FMR1 autosomal homolog 2	12.4524	0.0144227
Q13283	G3BP1	G3BP stress granule assembly factor 1	5.64102	0.000379562
Q9UN86	G3BP2	G3BP stress granule assembly factor 2	7.39549	6.82049e-05
P28676	GCA	grancalcin	14.9599	0.00316771
P50395-1	GDI2	GDP dissociation inhibitor 2	2.08745	0.024985
P04899-4	GNAI2	G protein subunit alpha i2	1.11385	0.0256468
P08754	gnai3	G protein subunit alpha i3	16.1241	0.00334549
Q9UBI6	GNG12	G protein subunit gamma 12	1.69307	0.00960556
P46926	GNPDA1	glucosamine-6-phosphate deaminase 1	5.96398	0.00454057
Q9NQX3-2	GPHN	gephyrin	86.1105	1.28163e-05
P07203	GPX1	glutathione peroxidase 1	5.71044	0.00153704
Q14103	HNRNPD	heterogeneous nuclear ribonucleoprotein D	1.73929	0.00573
P31943	HNRNPH1	heterogeneous nuclear ribonucleoprotein H1	1.53309	0.00904667
P61978-2	HNRNPK	heterogeneous nuclear ribonucleoprotein K	1.64613	0.00186584
P14866	HNRNPL	heterogeneous nuclear ribonucleoprotein L	1.2111	0.0218742
P00492	HPRT1	hypoxanthine phosphoribosyltransferase 1	5.45995	0.0031167
P38646	HSPA9	heat shock protein family A	1.65448	0.000100625
P48735	IDH2	isocitrate dehydrogenase	24.8351	0.0175189
Q9Y6M1	IGF2BP2	insulin like growth factor 2 mRNA binding protein 2	2.7833	0.000705703
P12268	IMPDH2	inosine monophosphate dehydrogenase 2	1.50293	0.00904902
Q07666	KHDRBS1	KH RNA binding domain containing, signal transduction associated 1	1.56714	0.0085552
Q92945	KHSRP	KH-type splicing regulatory protein	2.3019	0.0176791
P33176	KIF5B	kinesin family member 5B	1.47208	0.031196
Q9H9P8-1	L2HGDH	L-2-hydroxyglutarate dehydrogenase	1.6491	0.0196688
O43813	LANCL1	LanC like 1	39.2674	0.000460148
Q14847-2	LASP1	LIM and SH3 protein 1	2.13176	0.0323566
P00338-3	LDHA	lactate dehydrogenase A	1.68161	0.00853566
P07195	LDHB	lactate dehydrogenase B	1.25888	0.0313632
P17931	LGALS3	galectin 3	1.2419	0.0336878
Q8WWI1-3	LMO7	LIM domain 7	2.05023	0.00110567
Q93052	LPP	LIM domain containing preferred translocation partner in lipoma	2.20451	0.0425695
Q3MHD2-2	LSM12	LSM12 homolog	30.7005	0.000414931
P27816-1	MAP4	microtubule associated protein 4	3.25793	0.00308001
Q15691	MAPRE1	microtubule associated protein RP/EB family member 1	2.99491	0.00100383
Q96RQ3	MCCC1	methylcrotonoyl-CoA carboxylase 1	5.67295	0.000679509
Q9HCC0-1	MCCC2	methylcrotonoyl-CoA carboxylase 2	5.80467	0.000264693
Q14197	MRPL58	mitochondrial ribosomal protein L58	204.067	0.00273676
Q9Y2R5	MRPS17	mitochondrial ribosomal protein S17	6.73569	0.00153487
Q02505	MUC3A	mucin 3A, cell surface associated	25.8044	0.000907561
P22392-2	NME2	NME/NM23 nucleoside diphosphate kinase 2	1.9819	0.000107744
Q15233	NONO	non-POU domain containing, octamer-binding	1.96933	0.00372077
O43809	NUDT21	nudix hydrolase 21	2.67459	0.00141172
Q9Y6K5	OAS3	2'-5'-oligoadenylate synthetase 3	3.84096	0.0229754
P11940-1	PABPC1	polyadenylate-binding protein 1	2.71504	0.000615761
Q13310-3	PABPC4	polyadenylate-binding protein 4	3.21211	0.00632176
Q9H074	PAIP1	polyadenylate-binding protein-interacting protein 1	24.1134	0.000625682
Q8IXQ6	PARP9	poly(ADP-Ribose) Polymerase Family Member 9	4.4971	0.00673178
P11498	PC	pyruvate carboxylase	3.3615	8.31293e-05
Q15365	PCBP1	poly(RC) Binding Protein 1	1.81443	0.0181339
Q15366-2	PCBP2	poly(RC) Binding Protein 1	1.39553	0.0307823
P05165-1	PCCA	propionyl-CoA carboxylase alpha subunit	5.12116	0.000340577
P05166-2	PCCB	propionyl-CoA carboxylase beta subunit	5.9191	9.39463e-06
O75340	PDCD6	programmed cell death 6	2.31581	0.0362524
Q8WUM4	PDCD6IP	programmed cell death 6 interacting protein	2.47946	0.000457655
P08559-4	PDHA1	pyruvate dehydrogenase	1.94631	0.0129533
P13667	PDIA4	protein disulfide isomerase family A member 4	6.58866	0.0486373
O00151	PDLIM1	PDZ and LIM domain 1	2.14934	0.000516933
Q96HC4	PDLIM5	PDZ and LIM domain 5	1.46206	0.0171359
Q96HS1-1	PGAM5	PGAM family member 5, mitochondrial serine/threonine protein phosphatase	1.58977	0.00598477
P35232	PHB	prohibitin	1.38063	0.0493682
P14618	PKM	pyruvate kinase, muscle	1.27337	0.00111418
P13797	PLS3	plastin 3	1.37478	0.00841452
Q8IY17-4	PNPLA6	patatin like phospholipase domain containing 6	1.6464	0.0200293
Q08209-1	PPP3CA	protein phosphatase 3 catalytic subunit alpha	25.1388	0.0126838
Q06830	PRDX1	peroxiredoxin 1	1.86588	0.0298473
P32119	PRDX2	peroxiredoxin 2	2.23194	0.00133751
P30048	PRDX3	peroxiredoxin 3	2.75161	0.00626293
P30041	PRDX6	peroxiredoxin 6	1.25645	0.0394015
P13861	PRKAR2A	protein kinase cAMP-dependent type II regulatory subunit alpha	44.4513	0.00266947
Q99873	PRMT1	protein arginine methyltransferase 1	2.12294	0.0232151
O14744	PRMT5	protein arginine methyltransferase 5	3.48275	0.0112881
Q9UMS4	PRPF19	pre-mRNA processing factor 19	1.24271	0.0229407
P48634-1	PRRC2A	proline rich coiled-coil 2A	5.2742	0.0123269
P25788-1	PSMA3	proteasome subunit alpha 3	23.5095	0.000996397
P62191	PSMC1	proteasome 26S subunit, ATPase 1	6.40538	5.47236e-05
O00232-1	PSMD12	proteasome 26S subunit, non-ATPase 12	13.1404	0.0161318
Q16401	PSMD5	proteasome 26S subunit, non-ATPase 5	2.50706	0.0293214
Q06323	PSME1	proteasome activator subunit 1	1.8359	0.0243975
P61289-2	PSME3	proteasome activator subunit 3	1.79453	0.0115091
Q05397-5	PTK2	protein tyrosine kinase 2	1.9977	0.00760936
Q06124	PTPN11	protein tyrosine phosphatase, non-receptor type 11	2.01617	0.00182376
P49023-3	PXN	paxillin	1.58131	0.00467982
Q15907	RAB11B	RAB11B, member RAS oncogene family	3.2802	0.00213662
P20339	RAB5A	RAB5A, member RAS oncogene family	1.31034	0.0351558
P20340-1	RAB6A	RAB6A, member RAS oncogene family	1.31105	0.0205999
P53611	RABGGTB	Rab geranylgeranyltransferase beta subunit	23.6052	0.00146718
P63244	RACK1	receptor for activated C kinase 1	1.18269	0.0135294
P62826	RAN	RAN, member RAS oncogene family	1.31656	0.0197937
O75116	ROCK2	Rho associated coiled-coil containing protein kinase 2	42.5062	0.0369864
P30050-1	RPL12	ribosomal protein L12	1.24349	0.00722585
P35268	RPL22	ribosomal protein L22	1.50176	0.0198506
P62910	RPL32	ribosomal protein L32	1.57944	0.0354842
P49207	RPL34	ribosomal protein L34	2.59767	0.00876447
P36578	RPL4	ribosomal protein L4	1.84422	0.0445246
P32969	RPL9	ribosomal protein L9	1.60409	0.0337747
P05387	RPLP2	ribosomal protein lateral stalk subunit P2	1.471	0.0354711
P15880	RPS2	ribosomal protein S2	1.29658	0.0278531
P61247	RPS3A	ribosomal protein S3A	1.65854	0.0072951
P46782	RPS5	ribosomal protein S5	4.09864	0.000614633
P23921	RRM1	ribonucleotide reductase catalytic subunit M1	2.63895	0.0025499
Q9Y3I0	RTCB	RNA 2',3'-cyclic phosphate and 5'-OH ligase	1.40219	0.0432496
O95197	RTN3	reticulon 3	1.81244	0.00709002
Q9NQC3	RTN4	reticulon 4	1.22455	0.0367189
Q9Y230	RUVBL2	RuvB like AAA ATPase 2	1.87156	0.0104695
Q9Y3Z3	SAMHD1	SAM and HD domain containing deoxynucleoside triphosphate triphosphohydrolase 1	70.9741	0.000213868
O00422	SAP18	Sin3A associated protein 18	16.6473	8.61719e-05
Q14160-3	SCRIB	scribbled planar cell polarity protein	1.51136	0.0110777
P55735-3	SEC13	SEC13 homolog, nuclear pore and COPII coat complex component	2.10348	0.00270362
Q15436	SEC23A	Sec23 homolog A, coat complex II component	4.15988	0.00230849
O95487-3	SEC24B	SEC24 homolog B, COPII coat complex component	10.0384	1.70572e-05
P53992	SEC24C	SEC24 homolog C, COPII coat complex component	3.74839	2.34613e-06
Q16181	SEPT7	septin 7	1.67786	0.00177771
Q12874	SF3A3	splicing factor 3a subunit 3	37.6909	0.00479293
Q15393-1	SF3B3	splicing factor 3b subunit 3	1.56416	0.0185773
P23246-1	SFPQ	splicing factor proline and glutamine rich	1.75314	0.00346019
Q9H9B4	SFXN1	sideroflexin 1	1.35384	0.00712859
O15427	SLC16A3	solute carrier family 16 member 3	1.50934	0.0159291
Q02978	SLC25A11	solute carrier family 25 member 11	2.70517	0.0221866
Q9H936	SLC25A22	solute carrier family 25 member 22	34.2312	2.45792e-05
Q00325-1	SLC25A3	solute carrier family 25 member 3	1.73249	0.000125486
P05141	SLC25A5	solute carrier family 25 member 5	1.69014	0.00746384
Q96Q15-1	SMG1	SMG1, nonsense mediated mRNA decay associated PI3K related kinase	2.06147	0.0369147
Q7KZF4	SND1	staphylococcal nuclease and tudor domain containing 1	2.22538	0.00246111
O75643-1	SNRNP200	small nuclear ribonucleoprotein U5 subunit 200	3.59342	0.046941
P08621-1	SNRNP70	small nuclear ribonucleoprotein U1 subunit 70	2.54793	0.000674698
P09012	SNRPA	small nuclear ribonucleoprotein polypeptide A	2.12511	0.000675672
P14678-3	SNRPB	small nuclear ribonucleoprotein polypeptides B and B1	1.71607	0.0044299
P62314	SNRPD1	small nuclear ribonucleoprotein D1 polypeptide	1.69463	0.0184862
P62318	SNRPD3	small nuclear ribonucleoprotein D3 polypeptide	1.56289	0.0148072
O60493-1	SNX3	sorting nexin 3	18.7244	0.00161496
O60271	SPAG9	sperm associated antigen 9	2.51421	0.0134717
P30626-1	SRI	sorcin	1.9455	0.0352574
P49458	SRP9	signal recognition particle 9	19.4751	0.00745464
Q96SB4-3	SRPK1	SRSF protein kinase 1	22.3433	0.00030703
Q07955-1	SRSF1	serine and arginine rich splicing factor 1	1.40973	0.01599
O75494-1	SRSF10	serine and arginine rich splicing factor 10	2.42838	0.0146867
Q16629	SRSF7	serine and arginine rich splicing factor 7	1.58641	0.00527745
P46977	STT3A	STT3A, catalytic subunit of the oligosaccharyltransferase complex	1.29178	0.0230474
O60506	SYNCRIP	synaptotagmin binding cytoplasmic RNA interacting protein	1.35232	0.00745671
O43760-2	SYNGR2	synaptogyrin 2	5.22395	0.0150494
Q92804-1	TAF15	TATA-box binding protein associated factor 15	1.94111	0.0428671
P37837	TALDO1	transaldolase 1	3.48075	0.0111127
Q9Y4P3	TBL2	transducin beta like 2	9.50338	0.00662096
Q92734	TFG	TRK-fused gene	4.40548	2.34764e-05
Q07157	TJP1	tight junction protein 1	4.04802	0.00336586
P29401-2	TKT	transketolase	1.75197	0.0015008
Q92973-1	TNPO1	transportin 1	1.71835	0.0143354
Q14258	TRIM25	tripartite motif containing 25	1.83671	0.000350722
Q13263	TRIM28	tripartite motif containing 28	1.49913	0.0111543
Q96LD4	TRIM47	tripartite motif containing 47	2.20978	0.0235073
Q9BQE3	TUBA1C	tubulin alpha 1c	1.55217	0.0255538
P68366	tuba4a	tubulin alpha 4a	1.70978	0.00285483
Q13509	TUBB3	tubulin beta 3 class III	60.4343	0.00254799
Q92900	UPF1	UPF1, RNA helicase and ATPase	2.72487	0.000379876
Q14694-2	USP10	ubiquitin specific peptidase 10	7.28787	0.00213844
P18206	VCL	vinculin	2.18966	0.00183973
P55072	VCP	valosin containing protein	2.93072	0.00576361
P45880-1	VDAC2	voltage dependent anion channel 2	1.71661	0.00424446
P12956	XRCC6	X-ray repair cross complementing 6	2.48932	0.0224058
Q7Z739	YTHDF3	YTH N6-methyladenosine RNA binding protein 3	8.66473	0.00194431
P31946	YWHAB	tyrosine 3-monooxygenase/tryptophan 5-monooxygenase activation protein beta	1.6591	0.00973995
Q7Z2W4	ZC3HAV1	zinc finger CCCH-type containing, antiviral 1	1.45255	0.00882333
Q15942	ZYX	zyxin	1.27298	0.0252686
