# Supplementary material for: G3BP1-linked mRNA partitioning supports selective protein synthesis in response to oxidative stress
Source: Nucleic Acids Res. 2020 May 14;48(12):6855–73. doi: 10.1093/nar/gkaa376 (PMC7337521; doi:10.1093/nar/gkaa376)
Supplement: gkaa376_Supplemental_Files [file gkaa376_supplemental_files.zip › Table_S4_RNAseq_G3BP1-APEX-ARS_G3BP1-APEX-UT.xlsx]

## Sheet: Sheet1
test_id	gene_id	gene	locus	sample_1	sample_2	status	value_1	value_2	log2(fold_change)	test_stat	p_value	q_value	significant
MT1X	MT1X	MT1X	chr16:56716381-56718108	StressGranuleG3	StressGranuleG3AR	OK	87.808	572.104	2.70385	9.59472	5e-05	0.00261781	yes
HSPA1B	HSPA1B	HSPA1B	chr6_qbl_hap6:3089162-3091686	StressGranuleG3	StressGranuleG3AR	OK	16.0407	95.3477	2.57146	10.3794	5e-05	0.00261781	yes
HSPA1A	HSPA1A	HSPA1A	chr6_qbl_hap6:3076937-3079366	StressGranuleG3	StressGranuleG3AR	OK	17.1062	96.7769	2.50014	10.0787	5e-05	0.00261781	yes
KCNQ2	KCNQ2	KCNQ2	chr20:62037541-62103993	StressGranuleG3	StressGranuleG3AR	OK	0.0903556	0.504802	2.48203	1.40227	0.00235	0.0396801	yes
EGR1	EGR1	EGR1	chr5:137801180-137805004	StressGranuleG3	StressGranuleG3AR	OK	5.99198	27.9137	2.21987	7.62839	5e-05	0.00261781	yes
HSPA6	HSPA6	HSPA6	chr1:161494329-161496687	StressGranuleG3	StressGranuleG3AR	OK	5.13077	23.458	2.19284	6.62598	5e-05	0.00261781	yes
PCDH10	PCDH10	PCDH10	chr4:134070444-134115765	StressGranuleG3	StressGranuleG3AR	OK	0.275304	1.08658	1.9807	2.28294	0.00065	0.0166562	yes
FOS	FOS	FOS	chr14:75745480-75748937	StressGranuleG3	StressGranuleG3AR	OK	5.81262	19.2274	1.7259	5.17412	5e-05	0.00261781	yes
RMRP	RMRP	RMRP	chr9:35657747-35658015	StressGranuleG3	StressGranuleG3AR	OK	41.2762	133.362	1.69196	3.22025	5e-05	0.00261781	yes
ZNF684	ZNF684	ZNF684	chr1:40997232-41013841	StressGranuleG3	StressGranuleG3AR	OK	0.71234	2.27865	1.67754	2.11548	0.00145	0.0283285	yes
MTFR2	MTFR2	MTFR2	chr6:136552167-136571449	StressGranuleG3	StressGranuleG3AR	OK	1.46805	4.66785	1.66886	2.48148	0.00025	0.00834576	yes
ADM5	ADM5	ADM5	chr19:50191941-50194247	StressGranuleG3	StressGranuleG3AR	OK	0.855928	2.3872	1.47976	2.01027	0.0011	0.0233389	yes
MAP3K8	MAP3K8	MAP3K8	chr10:30722949-30750762	StressGranuleG3	StressGranuleG3AR	OK	0.797616	2.13951	1.42351	2.11351	0.0011	0.0233389	yes
DNAJB1	DNAJB1	DNAJB1	chr19:14625575-14629371	StressGranuleG3	StressGranuleG3AR	OK	78.9675	203.193	1.36352	6.22362	5e-05	0.00261781	yes
TEX40	TEX40	TEX40	chr11:64067862-64072239	StressGranuleG3	StressGranuleG3AR	OK	4.19115	10.2976	1.29689	2.02529	0.0011	0.0233389	yes
HMOX1	HMOX1	HMOX1	chr22:35777059-35790207	StressGranuleG3	StressGranuleG3AR	OK	28.6925	67.7446	1.23943	4.93741	5e-05	0.00261781	yes
SLC30A1	SLC30A1	SLC30A1	chr1:211748380-211752099	StressGranuleG3	StressGranuleG3AR	OK	4.63409	10.8416	1.22622	3.23094	5e-05	0.00261781	yes
TMEM187	TMEM187	TMEM187	chrX:153237990-153248646	StressGranuleG3	StressGranuleG3AR	OK	2.18713	5.04733	1.20648	2.15483	0.0006	0.0157068	yes
MTURN	MTURN	MTURN	chr7:30174551-30202381	StressGranuleG3	StressGranuleG3AR	OK	0.41361	0.943924	1.1904	1.85161	0.0025	0.0412089	yes
GINS2	GINS2	GINS2	chr16:85711279-85722588	StressGranuleG3	StressGranuleG3AR	OK	5.17984	11.7276	1.17893	2.5495	5e-05	0.00261781	yes
CEP112	CEP112	CEP112	chr17:63631657-64188249	StressGranuleG3	StressGranuleG3AR	OK	5.58068	12.6265	1.17794	3.04248	5e-05	0.00261781	yes
LY96	LY96	LY96	chr8:74903563-74941307	StressGranuleG3	StressGranuleG3AR	OK	8.65136	18.7765	1.11793	2.08394	0.0006	0.0157068	yes
MT2A	MT2A	MT2A	chr16:56642477-56643409	StressGranuleG3	StressGranuleG3AR	OK	1555.62	3357.99	1.11011	4.99508	5e-05	0.00261781	yes
TMEM256	TMEM256	TMEM256	chr17:7284292-7307450	StressGranuleG3	StressGranuleG3AR	OK	62.236	128.749	1.04874	2.16277	0.0006	0.0157068	yes
RBP7	RBP7	RBP7	chr1:10057254-10076078	StressGranuleG3	StressGranuleG3AR	OK	7.40515	15.1189	1.02975	1.86445	0.00295	0.0453403	yes
SPC25	SPC25	SPC25	chr2:169727400-169746944	StressGranuleG3	StressGranuleG3AR	OK	3.93138	7.96581	1.01879	2.07646	0.00105	0.0229127	yes
LOC644919	LOC644919	LOC644919	chr14:41423915-41610251	StressGranuleG3	StressGranuleG3AR	OK	16.8371	33.6123	0.997347	2.26614	0.00035	0.0106798	yes
C11orf73	C11orf73	C11orf73	chr11:86013252-86056985	StressGranuleG3	StressGranuleG3AR	OK	4.87511	9.70381	0.993117	1.94572	0.00125	0.0253748	yes
SNAI1	SNAI1	SNAI1	chr20:48599512-48605420	StressGranuleG3	StressGranuleG3AR	OK	5.51236	10.7682	0.966037	2.48106	5e-05	0.00261781	yes
LINC01089	LINC01089	LINC01089	chr12:122233172-122241390	StressGranuleG3	StressGranuleG3AR	OK	3.08859	6.01136	0.960744	1.86131	0.00245	0.0407075	yes
ABRACL	ABRACL	ABRACL	chr6:139349818-139364439	StressGranuleG3	StressGranuleG3AR	OK	14.1771	27.3852	0.949833	2.53153	5e-05	0.00261781	yes
NPM3	NPM3	NPM3	chr10:103541081-103543170	StressGranuleG3	StressGranuleG3AR	OK	17.9318	34.5985	0.948192	2.75789	5e-05	0.00261781	yes
SERTAD3	SERTAD3	SERTAD3	chr19:40946747-40950282	StressGranuleG3	StressGranuleG3AR	OK	17.1761	32.8945	0.937445	3.19887	5e-05	0.00261781	yes
RPPH1	RPPH1	RPPH1	chr14:20811229-20811570	StressGranuleG3	StressGranuleG3AR	OK	97.9414	186.232	0.927113	2.82858	5e-05	0.00261781	yes
AMN1	AMN1	AMN1	chr12:31824070-31882108	StressGranuleG3	StressGranuleG3AR	OK	3.19947	6.01724	0.911272	2.03935	0.001	0.0223236	yes
NDUFB1	NDUFB1	NDUFB1	chr14:92582467-92588153	StressGranuleG3	StressGranuleG3AR	OK	96.2359	179.578	0.89996	3.0978	5e-05	0.00261781	yes
COMMD6	COMMD6	COMMD6	chr13:76099349-76123575	StressGranuleG3	StressGranuleG3AR	OK	17.2985	32.0979	0.891834	3.20626	5e-05	0.00261781	yes
ZBTB49	ZBTB49	ZBTB49	chr4:4291923-4323513	StressGranuleG3	StressGranuleG3AR	OK	2.10027	3.888	0.888454	1.96805	0.0012	0.0246695	yes
WBSCR27	WBSCR27	WBSCR27	chr7:73248920-73256855	StressGranuleG3	StressGranuleG3AR	OK	15.8357	28.6545	0.855581	2.43359	0.0001	0.00429351	yes
PRELID2	PRELID2	PRELID2	chr5:145135906-145214932	StressGranuleG3	StressGranuleG3AR	OK	1.25872	2.27354	0.85299	1.88092	0.00195	0.0352575	yes
MSRA	MSRA	MSRA	chr8:9911778-10286401	StressGranuleG3	StressGranuleG3AR	OK	7.57451	13.676	0.852425	2.32464	5e-05	0.00261781	yes
AURKB	AURKB	AURKB	chr17:8108048-8113944	StressGranuleG3	StressGranuleG3AR	OK	21.1978	38.1026	0.845977	2.88323	5e-05	0.00261781	yes
SERTAD1	SERTAD1	SERTAD1	chr19:40928408-40931932	StressGranuleG3	StressGranuleG3AR	OK	35.8004	64.121	0.84082	3.23063	5e-05	0.00261781	yes
CHAC1	CHAC1	CHAC1	chr15:41245635-41248717	StressGranuleG3	StressGranuleG3AR	OK	21.9288	39.0139	0.831158	3.07164	5e-05	0.00261781	yes
SNHG12	SNHG12	SNHG12	chr1:28879528-28908366	StressGranuleG3	StressGranuleG3AR	OK	33.9533	60.0468	0.822535	2.30516	5e-05	0.00261781	yes
SNHG8	SNHG8	SNHG8	chr4:119199916-119200978	StressGranuleG3	StressGranuleG3AR	OK	96.4128	169.858	0.817028	2.05929	0.0003	0.0095547	yes
SNHG5	SNHG5	SNHG5	chr6:86386724-86388451	StressGranuleG3	StressGranuleG3AR	OK	99.7082	175.02	0.811738	3.03045	5e-05	0.00261781	yes
FAM86DP	FAM86DP	FAM86DP	chr3:75470702-75484266	StressGranuleG3	StressGranuleG3AR	OK	4.10299	7.18157	0.807623	2.14989	0.00025	0.00834576	yes
RPS26	RPS26	RPS26	chr12:56435685-56438007	StressGranuleG3	StressGranuleG3AR	OK	137.099	238.671	0.799807	3.37212	5e-05	0.00261781	yes
MRPL1	MRPL1	MRPL1	chr4:78783804-78873944	StressGranuleG3	StressGranuleG3AR	OK	18.4067	31.9999	0.797835	2.71674	5e-05	0.00261781	yes
DANCR	DANCR	DANCR	chr4:53578620-53580305	StressGranuleG3	StressGranuleG3AR	OK	23.9928	41.3698	0.785977	2.45966	0.0001	0.00429351	yes
TBCE	TBCE	TBCE	chr1:235530674-235667781	StressGranuleG3	StressGranuleG3AR	OK	10.2439	17.6105	0.781668	2.03748	0.0002	0.00708272	yes
SNRPF	SNRPF	SNRPF	chr12:96252708-96260238	StressGranuleG3	StressGranuleG3AR	OK	94.6803	162.388	0.778308	3.21804	5e-05	0.00261781	yes
JUND	JUND	JUND	chr19:18390503-18392466	StressGranuleG3	StressGranuleG3AR	OK	83.9556	143.248	0.770816	3.48305	5e-05	0.00261781	yes
TMEM261	TMEM261	TMEM261	chr9:7796490-7799799	StressGranuleG3	StressGranuleG3AR	OK	8.0885	13.7315	0.763546	2.48864	5e-05	0.00261781	yes
MIR4435-2HG	MIR4435-2HG	MIR4435-2HG	chr2:112124590-112252692	StressGranuleG3	StressGranuleG3AR	OK	95.1907	161.459	0.762277	2.85202	5e-05	0.00261781	yes
KCTD6	KCTD6	KCTD6	chr3:58477822-58488087	StressGranuleG3	StressGranuleG3AR	OK	6.5583	11.1075	0.760137	1.97971	0.00085	0.0199223	yes
TMEM144	TMEM144	TMEM144	chr4:159131400-159176439	StressGranuleG3	StressGranuleG3AR	OK	1.9572	3.31274	0.759232	1.7034	0.0033	0.0485657	yes
TEAD4	TEAD4	TEAD4	chr12:3068477-3149842	StressGranuleG3	StressGranuleG3AR	OK	5.66752	9.58022	0.757342	1.9318	0.00125	0.0253748	yes
CWF19L1	CWF19L1	CWF19L1	chr10:101992052-102027438	StressGranuleG3	StressGranuleG3AR	OK	7.07099	11.9496	0.756974	2.33243	0.0001	0.00429351	yes
RGS20	RGS20	RGS20	chr8:54764367-54871864	StressGranuleG3	StressGranuleG3AR	OK	10.0267	16.883	0.751722	1.86684	0.00145	0.0283285	yes
C12orf45	C12orf45	C12orf45	chr12:105380097-105388505	StressGranuleG3	StressGranuleG3AR	OK	17.604	29.4352	0.74164	1.79213	0.00195	0.0352575	yes
EVA1B	EVA1B	EVA1B	chr1:36787630-36789755	StressGranuleG3	StressGranuleG3AR	OK	21.6598	36.1689	0.739727	2.3237	5e-05	0.00261781	yes
GINS3	GINS3	GINS3	chr16:58426297-58440048	StressGranuleG3	StressGranuleG3AR	OK	4.37628	7.27955	0.734144	1.91003	0.0015	0.0289172	yes
POC1A	POC1A	POC1A	chr3:52109248-52188706	StressGranuleG3	StressGranuleG3AR	OK	8.04712	13.2602	0.720555	2.20311	0.00015	0.005822	yes
PTTG1	PTTG1	PTTG1	chr5:159848813-159855751	StressGranuleG3	StressGranuleG3AR	OK	168.004	276.556	0.719074	3.1318	5e-05	0.00261781	yes
LINC01111	LINC01111	LINC01111	chr8:77318888-77436567	StressGranuleG3	StressGranuleG3AR	OK	5.43482	8.93422	0.717108	1.756	0.00295	0.0453403	yes
GLIPR2	GLIPR2	GLIPR2	chr9:36136532-36163910	StressGranuleG3	StressGranuleG3AR	OK	5.20707	8.47905	0.70343	1.75568	0.0028	0.0438687	yes
C12orf57	C12orf57	C12orf57	chr12:7052600-7055166	StressGranuleG3	StressGranuleG3AR	OK	61.7625	100.323	0.699851	2.61411	5e-05	0.00261781	yes
LRR1	LRR1	LRR1	chr14:50065414-50081390	StressGranuleG3	StressGranuleG3AR	OK	17.571	28.5254	0.69905	2.26242	0.0001	0.00429351	yes
ARL4D	ARL4D	ARL4D	chr17:41476352-41478504	StressGranuleG3	StressGranuleG3AR	OK	5.66772	9.17785	0.695386	1.70635	0.00275	0.0434596	yes
TUSC2	TUSC2	TUSC2	chr3:50362339-50365669	StressGranuleG3	StressGranuleG3AR	OK	19.4429	31.4656	0.694535	2.5249	5e-05	0.00261781	yes
RPLP2	RPLP2	RPLP2	chr11:809935-812876	StressGranuleG3	StressGranuleG3AR	OK	2440.63	3949.67	0.694481	3.01423	5e-05	0.00261781	yes
UBL5	UBL5	UBL5	chr19:9938555-9940797	StressGranuleG3	StressGranuleG3AR	OK	560.892	907.652	0.694415	3.16151	5e-05	0.00261781	yes
UBE2C	UBE2C	UBE2C	chr20:44441214-44445596	StressGranuleG3	StressGranuleG3AR	OK	82.0923	132.795	0.693883	2.80588	5e-05	0.00261781	yes
ISCA2	ISCA2	ISCA2	chr14:74960422-74962271	StressGranuleG3	StressGranuleG3AR	OK	15.215	24.5877	0.692442	2.06274	0.00025	0.00834576	yes
RPL39	RPL39	RPL39	chrX:118920466-118925622	StressGranuleG3	StressGranuleG3AR	OK	136.887	221.084	0.691607	2.53074	5e-05	0.00261781	yes
SNRPD2	SNRPD2	SNRPD2	chr19:46190711-46195443	StressGranuleG3	StressGranuleG3AR	OK	187.58	302.472	0.689296	3.03996	5e-05	0.00261781	yes
AARSD1	AARSD1	AARSD1	chr17:41102542-41132545	StressGranuleG3	StressGranuleG3AR	OK	13.3577	21.5354	0.689039	2.03754	0.0005	0.0137571	yes
MRPL48	MRPL48	MRPL48	chr11:73498916-73575656	StressGranuleG3	StressGranuleG3AR	OK	28.5251	45.9385	0.68747	2.34074	5e-05	0.00261781	yes
PPWD1	PPWD1	PPWD1	chr5:64859062-64883376	StressGranuleG3	StressGranuleG3AR	OK	4.87919	7.85527	0.687021	1.74164	0.00305	0.046339	yes
SWI5	SWI5	SWI5	chr9:131038424-131051268	StressGranuleG3	StressGranuleG3AR	OK	29.2271	46.9182	0.68284	2.34648	5e-05	0.00261781	yes
COX14	COX14	COX14	chr12:50505763-50514240	StressGranuleG3	StressGranuleG3AR	OK	27.8456	44.6381	0.680823	2.10976	0.00035	0.0106798	yes
RPL36A	RPL36A	RPL36A	chrX:100645877-100669128	StressGranuleG3	StressGranuleG3AR	OK	120.981	193.869	0.680307	2.15464	0.0001	0.00429351	yes
EXOSC1	EXOSC1	EXOSC1	chr10:99195665-99205768	StressGranuleG3	StressGranuleG3AR	OK	11.4844	18.3965	0.679754	1.87476	0.00145	0.0283285	yes
SLIRP	SLIRP	SLIRP	chr14:78174413-78183941	StressGranuleG3	StressGranuleG3AR	OK	197.094	315.193	0.677356	2.63497	5e-05	0.00261781	yes
NDUFAF4	NDUFAF4	NDUFAF4	chr6:97337186-97345767	StressGranuleG3	StressGranuleG3AR	OK	5.0079	8.00769	0.677179	1.8736	0.0016	0.0305617	yes
CENPW	CENPW	CENPW	chr6:126660934-126804466	StressGranuleG3	StressGranuleG3AR	OK	14.4996	23.1635	0.675843	1.99956	0.0006	0.0157068	yes
MIEN1	MIEN1	MIEN1	chr17:37885408-37886788	StressGranuleG3	StressGranuleG3AR	OK	26.4719	42.2506	0.674509	2.03895	0.00045	0.0126688	yes
RPL39L	RPL39L	RPL39L	chr3:186838740-186857263	StressGranuleG3	StressGranuleG3AR	OK	51.0811	81.5016	0.674037	2.37846	5e-05	0.00261781	yes
C7orf31	C7orf31	C7orf31	chr7:25174315-25219817	StressGranuleG3	StressGranuleG3AR	OK	2.50652	3.99608	0.6729	1.69481	0.0028	0.0438687	yes
ZNF165	ZNF165	ZNF165	chr6:28048481-28057340	StressGranuleG3	StressGranuleG3AR	OK	4.48094	7.14368	0.672867	1.77775	0.00255	0.041609	yes
TRAPPC2L	TRAPPC2L	TRAPPC2L	chr16:88923505-88927520	StressGranuleG3	StressGranuleG3AR	OK	62.5539	99.5955	0.670982	2.40171	5e-05	0.00261781	yes
RPS12	RPS12	RPS12	chr6:133135707-133138703	StressGranuleG3	StressGranuleG3AR	OK	1233.33	1963.24	0.67068	3.03566	5e-05	0.00261781	yes
ZFP36	ZFP36	ZFP36	chr19:39897486-39900052	StressGranuleG3	StressGranuleG3AR	OK	20.4512	32.5475	0.670362	2.48272	5e-05	0.00261781	yes
HUS1	HUS1	HUS1	chr7:48002884-48019222	StressGranuleG3	StressGranuleG3AR	OK	5.01665	7.96994	0.667844	1.88462	0.0012	0.0246695	yes
ZNRD1	ZNRD1	ZNRD1	chr6_ssto_hap7:1359459-1363126	StressGranuleG3	StressGranuleG3AR	OK	29.1154	46.2465	0.667563	2.06392	0.00025	0.00834576	yes
LINC00152	LINC00152	LINC00152	chr2:87754973-87821030	StressGranuleG3	StressGranuleG3AR	OK	129.159	204.529	0.663153	2.49049	0.0001	0.00429351	yes
DYNLL1	DYNLL1	DYNLL1	chr12:120907659-120936298	StressGranuleG3	StressGranuleG3AR	OK	370.549	585.248	0.659383	2.93593	5e-05	0.00261781	yes
ATP5E	ATP5E	ATP5E	chr20:57603732-57617901	StressGranuleG3	StressGranuleG3AR	OK	955.261	1506.59	0.657316	2.33865	0.0001	0.00429351	yes
EPB41L4A-AS1	EPB41L4A-AS1	EPB41L4A-AS1	chr5:111496222-111498198	StressGranuleG3	StressGranuleG3AR	OK	27.8124	43.8542	0.656986	2.3592	0.0001	0.00429351	yes
RPS13	RPS13	RPS13	chr11:17095938-17099220	StressGranuleG3	StressGranuleG3AR	OK	884.051	1388.47	0.65129	2.97518	5e-05	0.00261781	yes
EEF1B2	EEF1B2	EEF1B2	chr2:207024317-207027653	StressGranuleG3	StressGranuleG3AR	OK	150.365	236.121	0.651058	2.84488	5e-05	0.00261781	yes
IFT43	IFT43	IFT43	chr14:76452095-76550416	StressGranuleG3	StressGranuleG3AR	OK	41.8292	65.5919	0.649007	2.30667	0.0001	0.00429351	yes
CACYBP	CACYBP	CACYBP	chr1:174968570-174981163	StressGranuleG3	StressGranuleG3AR	OK	5.85191	9.17447	0.648717	2.01261	0.00075	0.0183159	yes
NDUFA1	NDUFA1	NDUFA1	chrX:119004494-119010629	StressGranuleG3	StressGranuleG3AR	OK	80.7286	126.231	0.644917	1.96918	0.00075	0.0183159	yes
MAGOHB	MAGOHB	MAGOHB	chr12:10756363-10766208	StressGranuleG3	StressGranuleG3AR	OK	6.12464	9.57191	0.644182	2.04906	0.0003	0.0095547	yes
RPS28	RPS28	RPS28	chr19:8386383-8387280	StressGranuleG3	StressGranuleG3AR	OK	1378.01	2153.49	0.644091	2.92243	5e-05	0.00261781	yes
BAX	BAX	BAX	chr19:49458116-49465055	StressGranuleG3	StressGranuleG3AR	OK	61.0638	95.3665	0.643164	2.40505	5e-05	0.00261781	yes
BOLA3	BOLA3	BOLA3	chr2:74362527-74375039	StressGranuleG3	StressGranuleG3AR	OK	106.445	166.127	0.642179	2.41447	5e-05	0.00261781	yes
RPS21	RPS21	RPS21	chr20:60962120-60963576	StressGranuleG3	StressGranuleG3AR	OK	2363	3685.55	0.64126	2.87906	5e-05	0.00261781	yes
RPL38	RPL38	RPL38	chr17:72199794-72206019	StressGranuleG3	StressGranuleG3AR	OK	2296.36	3575.43	0.63877	2.8685	5e-05	0.00261781	yes
RNF7	RNF7	RNF7	chr3:141457050-141465645	StressGranuleG3	StressGranuleG3AR	OK	32.4263	50.4275	0.637045	2.63542	5e-05	0.00261781	yes
PLA2G4C	PLA2G4C	PLA2G4C	chr19:48551099-48614109	StressGranuleG3	StressGranuleG3AR	OK	5.82951	9.05704	0.635665	1.87436	0.0012	0.0246695	yes
CCDC34	CCDC34	CCDC34	chr11:27360060-27384795	StressGranuleG3	StressGranuleG3AR	OK	29.853	46.3281	0.634009	2.43183	5e-05	0.00261781	yes
DNAL1	DNAL1	DNAL1	chr14:74111577-74170431	StressGranuleG3	StressGranuleG3AR	OK	1.80964	2.80722	0.63344	1.93043	0.00085	0.0199223	yes
MRPS15	MRPS15	MRPS15	chr1:36921361-36930040	StressGranuleG3	StressGranuleG3AR	OK	83.5112	129.502	0.632928	2.64414	5e-05	0.00261781	yes
RPLP1	RPLP1	RPLP1	chr15:69745158-69747884	StressGranuleG3	StressGranuleG3AR	OK	1860.14	2884.37	0.632842	2.79877	5e-05	0.00261781	yes
TMEM39B	TMEM39B	TMEM39B	chr1:32538502-32568467	StressGranuleG3	StressGranuleG3AR	OK	8.90619	13.8029	0.632095	1.89934	0.0011	0.0233389	yes
EMG1	EMG1	EMG1	chr12:7079943-7085165	StressGranuleG3	StressGranuleG3AR	OK	19.3978	30.0324	0.63063	1.99711	0.00055	0.0148245	yes
PRADC1	PRADC1	PRADC1	chr2:73455133-73460356	StressGranuleG3	StressGranuleG3AR	OK	20.8247	32.1883	0.62824	2.02787	0.00065	0.0166562	yes
CCSER2	CCSER2	CCSER2	chr10:86088344-86278277	StressGranuleG3	StressGranuleG3AR	OK	5.92333	9.14938	0.627265	1.83631	0.0012	0.0246695	yes
RPS16	RPS16	RPS16	chr19:39923846-39926618	StressGranuleG3	StressGranuleG3AR	OK	702.641	1084.9	0.626702	2.84394	5e-05	0.00261781	yes
COX7B	COX7B	COX7B	chrX:77154960-77160881	StressGranuleG3	StressGranuleG3AR	OK	618.234	953.146	0.624545	2.82426	5e-05	0.00261781	yes
CHCHD5	CHCHD5	CHCHD5	chr2:113342013-113346617	StressGranuleG3	StressGranuleG3AR	OK	36.9578	56.9497	0.623811	1.90188	0.0012	0.0246695	yes
BANF1	BANF1	BANF1	chr11:65764015-65771617	StressGranuleG3	StressGranuleG3AR	OK	152.84	235.511	0.623776	2.52952	5e-05	0.00261781	yes
LSM1	LSM1	LSM1	chr8:38020838-38070819	StressGranuleG3	StressGranuleG3AR	OK	40.6789	62.6118	0.622153	1.86891	0.00145	0.0283285	yes
TMA7	TMA7	TMA7	chr3:48481685-48485537	StressGranuleG3	StressGranuleG3AR	OK	236.68	364.175	0.621695	2.59077	5e-05	0.00261781	yes
RPL36	RPL36	RPL36	chr19:5690271-5691678	StressGranuleG3	StressGranuleG3AR	OK	2000.28	3077.64	0.62162	2.80039	5e-05	0.00261781	yes
DUSP1	DUSP1	DUSP1	chr5:172195092-172198203	StressGranuleG3	StressGranuleG3AR	OK	49.6993	76.3915	0.620188	2.70814	5e-05	0.00261781	yes
CMC1	CMC1	CMC1	chr3:28283123-28361263	StressGranuleG3	StressGranuleG3AR	OK	72.1261	110.831	0.619767	2.27102	5e-05	0.00261781	yes
HMGB3	HMGB3	HMGB3	chrX:150148980-150159248	StressGranuleG3	StressGranuleG3AR	OK	14.9968	23.0438	0.619728	2.49987	5e-05	0.00261781	yes
NDUFA12	NDUFA12	NDUFA12	chr12:95365103-95397489	StressGranuleG3	StressGranuleG3AR	OK	83.4552	128.175	0.61904	2.28327	5e-05	0.00261781	yes
RPS3A	RPS3A	RPS3A	chr4:152020724-152025804	StressGranuleG3	StressGranuleG3AR	OK	111.799	171.654	0.618602	2.66686	5e-05	0.00261781	yes
UQCRQ	UQCRQ	UQCRQ	chr5:132196873-132204536	StressGranuleG3	StressGranuleG3AR	OK	63.2968	97.0504	0.616603	2.62766	5e-05	0.00261781	yes
RPL37	RPL37	RPL37	chr5:40831429-40835387	StressGranuleG3	StressGranuleG3AR	OK	343.473	526.247	0.615544	2.77223	5e-05	0.00261781	yes
CYSTM1	CYSTM1	CYSTM1	chr5:139554652-139623374	StressGranuleG3	StressGranuleG3AR	OK	47.3539	72.5026	0.61455	2.29468	5e-05	0.00261781	yes
IFNB1	IFNB1	IFNB1	chr9:21077103-21077943	StressGranuleG3	StressGranuleG3AR	OK	57.4323	87.763	0.611749	2.31892	5e-05	0.00261781	yes
PRR13	PRR13	PRR13	chr12:53835432-53840427	StressGranuleG3	StressGranuleG3AR	OK	66.905	102.231	0.611645	2.50389	5e-05	0.00261781	yes
SURF2	SURF2	SURF2	chr9:136223420-136228041	StressGranuleG3	StressGranuleG3AR	OK	23.7697	36.3101	0.611247	1.86298	0.001	0.0223236	yes
LOC100506844	LOC100506844	LOC100506844	chr12:58325231-58329947	StressGranuleG3	StressGranuleG3AR	OK	47.4448	72.4415	0.610566	2.10701	0.0003	0.0095547	yes
RPL37A	RPL37A	RPL37A	chr2:217363519-217366188	StressGranuleG3	StressGranuleG3AR	OK	2479.37	3784.58	0.610159	2.71433	5e-05	0.00261781	yes
ROMO1	ROMO1	ROMO1	chr20:34256609-34288902	StressGranuleG3	StressGranuleG3AR	OK	290.488	443.282	0.609745	1.87404	0.0015	0.0289172	yes
TOMM7	TOMM7	TOMM7	chr7:22852250-22862471	StressGranuleG3	StressGranuleG3AR	OK	150.129	229.064	0.609551	2.63286	5e-05	0.00261781	yes
RPL24	RPL24	RPL24	chr3:101399933-101405563	StressGranuleG3	StressGranuleG3AR	OK	1319.27	2010.92	0.608116	2.74895	5e-05	0.00261781	yes
RPL22L1	RPL22L1	RPL22L1	chr3:170582664-170588045	StressGranuleG3	StressGranuleG3AR	OK	15.0783	22.9721	0.607414	2.15271	0.0002	0.00708272	yes
KMT2E-AS1	KMT2E-AS1	KMT2E-AS1	chr7:104650988-104654588	StressGranuleG3	StressGranuleG3AR	OK	3.36145	5.11901	0.606781	1.68505	0.0032	0.0475751	yes
RPL31	RPL31	RPL31	chr2:101618690-101767846	StressGranuleG3	StressGranuleG3AR	OK	1024.55	1560.21	0.606745	2.44896	0.0001	0.00429351	yes
ZFAND2A	ZFAND2A	ZFAND2A	chr7:1192542-1199855	StressGranuleG3	StressGranuleG3AR	OK	92.8172	141.257	0.605855	2.5434	5e-05	0.00261781	yes
RPL27	RPL27	RPL27	chr17:41150445-41154971	StressGranuleG3	StressGranuleG3AR	OK	747.229	1137.06	0.605681	2.7633	5e-05	0.00261781	yes
SNHG6	SNHG6	SNHG6	chr8:67782983-67837777	StressGranuleG3	StressGranuleG3AR	OK	285.773	434.461	0.604357	2.5775	5e-05	0.00261781	yes
RPS27A	RPS27A	RPS27A	chr2:55399686-55462989	StressGranuleG3	StressGranuleG3AR	OK	612.357	930.313	0.603344	2.67894	5e-05	0.00261781	yes
CKS1B	CKS1B	CKS1B	chr1:154947117-154951725	StressGranuleG3	StressGranuleG3AR	OK	66.724	101.303	0.602395	2.33198	0.00015	0.005822	yes
UQCR10	UQCR10	UQCR10	chr22:30163357-30166402	StressGranuleG3	StressGranuleG3AR	OK	52.6016	79.8606	0.602376	2.30571	0.0001	0.00429351	yes
BCS1L	BCS1L	BCS1L	chr2:219524378-219528166	StressGranuleG3	StressGranuleG3AR	OK	12.5762	19.092	0.602269	1.85827	0.00185	0.0343453	yes
ACYP2	ACYP2	ACYP2	chr2:54342409-54532435	StressGranuleG3	StressGranuleG3AR	OK	12.7676	19.3754	0.601732	1.75162	0.00305	0.046339	yes
TBCB	TBCB	TBCB	chr19:36602104-36616850	StressGranuleG3	StressGranuleG3AR	OK	46.7942	70.9189	0.599839	1.94412	0.0011	0.0233389	yes
NME2	NME2	NME2	chr17:49230896-49249105	StressGranuleG3	StressGranuleG3AR	OK	1083.71	1642.4	0.599829	2.26104	5e-05	0.00261781	yes
SMDT1	SMDT1	SMDT1	chr22:42475694-42480288	StressGranuleG3	StressGranuleG3AR	OK	10.8545	16.446	0.599445	1.80526	0.0023	0.0392456	yes
SNHG17	SNHG17	SNHG17	chr20:37049238-37064018	StressGranuleG3	StressGranuleG3AR	OK	52.8351	80.0433	0.599285	2.40565	5e-05	0.00261781	yes
C11orf74	C11orf74	C11orf74	chr11:36613492-36680841	StressGranuleG3	StressGranuleG3AR	OK	24.2591	36.625	0.594301	1.79777	0.00185	0.0343453	yes
GEMIN2	GEMIN2	GEMIN2	chr14:39583487-39606177	StressGranuleG3	StressGranuleG3AR	OK	13.7428	20.7355	0.593428	1.79648	0.0024	0.0402442	yes
POLE4	POLE4	POLE4	chr2:75185774-75196859	StressGranuleG3	StressGranuleG3AR	OK	88.2789	133.026	0.591563	2.31727	5e-05	0.00261781	yes
UQCRH	UQCRH	UQCRH	chr1:46769284-46782449	StressGranuleG3	StressGranuleG3AR	OK	160.626	242	0.5913	2.47019	5e-05	0.00261781	yes
RPL34	RPL34	RPL34	chr4:109541721-109551639	StressGranuleG3	StressGranuleG3AR	OK	221.604	333.736	0.590723	2.66973	5e-05	0.00261781	yes
NUDT1	NUDT1	NUDT1	chr7:2281856-2290780	StressGranuleG3	StressGranuleG3AR	OK	29.1655	43.921	0.59065	1.74884	0.00255	0.041609	yes
MORN2	MORN2	MORN2	chr2:39103102-39109850	StressGranuleG3	StressGranuleG3AR	OK	28.0164	42.1476	0.589179	1.80075	0.0021	0.0370491	yes
ENY2	ENY2	ENY2	chr8:110346551-110358189	StressGranuleG3	StressGranuleG3AR	OK	42.1847	63.4603	0.589135	2.59923	5e-05	0.00261781	yes
LSM6	LSM6	LSM6	chr4:147096834-147111213	StressGranuleG3	StressGranuleG3AR	OK	25.3479	38.1155	0.588514	1.78243	0.00325	0.0482199	yes
CCDC59	CCDC59	CCDC59	chr12:82746082-82873016	StressGranuleG3	StressGranuleG3AR	OK	47.1148	70.8278	0.588137	2.43629	5e-05	0.00261781	yes
MRPL47	MRPL47	MRPL47	chr3:179306254-179322434	StressGranuleG3	StressGranuleG3AR	OK	69.8686	104.855	0.585681	2.46925	5e-05	0.00261781	yes
TMEM216	TMEM216	TMEM216	chr11:61159831-61166335	StressGranuleG3	StressGranuleG3AR	OK	14.9361	22.4126	0.585507	1.82058	0.00125	0.0253748	yes
RPS14	RPS14	RPS14	chr5:149823791-149829319	StressGranuleG3	StressGranuleG3AR	OK	1522.04	2283.86	0.58547	2.59861	5e-05	0.00261781	yes
MRPS33	MRPS33	MRPS33	chr7:140705960-140714781	StressGranuleG3	StressGranuleG3AR	OK	70.9677	106.438	0.584784	2.19163	0.0002	0.00708272	yes
DDT	DDT	DDT	chr22:24309025-24322019	StressGranuleG3	StressGranuleG3AR	OK	51.4081	77.0952	0.584645	1.96864	0.00065	0.0166563	yes
SNRPG	SNRPG	SNRPG	chr2:70508505-70520869	StressGranuleG3	StressGranuleG3AR	OK	126.676	189.761	0.583039	2.33897	0.00015	0.005822	yes
TMEM218	TMEM218	TMEM218	chr11:124964265-124981659	StressGranuleG3	StressGranuleG3AR	OK	3.31989	4.96944	0.581949	1.65399	0.0034	0.0493882	yes
NT5C3B	NT5C3B	NT5C3B	chr17:39981333-39992523	StressGranuleG3	StressGranuleG3AR	OK	16.3403	24.4422	0.580941	1.93046	0.0011	0.0233389	yes
SNRPC	SNRPC	SNRPC	chr6:34724870-34741634	StressGranuleG3	StressGranuleG3AR	OK	72.5891	108.456	0.579291	2.46524	5e-05	0.00261781	yes
COX6B1	COX6B1	COX6B1	chr19:36139124-36149686	StressGranuleG3	StressGranuleG3AR	OK	160.862	240.324	0.579152	2.40679	5e-05	0.00261781	yes
FAM195A	FAM195A	FAM195A	chr16:691848-698474	StressGranuleG3	StressGranuleG3AR	OK	28.4175	42.4106	0.577642	1.90072	0.00125	0.0253748	yes
RPS6	RPS6	RPS6	chr9:19376253-19380235	StressGranuleG3	StressGranuleG3AR	OK	684.036	1020.78	0.577533	2.6199	5e-05	0.00261781	yes
RPS27	RPS27	RPS27	chr1:153963238-153964631	StressGranuleG3	StressGranuleG3AR	OK	2862.06	4270.77	0.577441	2.59975	5e-05	0.00261781	yes
MAD2L2	MAD2L2	MAD2L2	chr1:11734536-11751678	StressGranuleG3	StressGranuleG3AR	OK	35.7356	53.3069	0.576962	2.13602	0.0003	0.0095547	yes
RPL27A	RPL27A	RPL27A	chr11:8703994-8711419	StressGranuleG3	StressGranuleG3AR	OK	83.8442	125.018	0.576357	2.60889	5e-05	0.00261781	yes
NDUFA2	NDUFA2	NDUFA2	chr5:140019011-140027370	StressGranuleG3	StressGranuleG3AR	OK	77.3222	115.262	0.575967	2.10663	0.00035	0.0106798	yes
POLR2F	POLR2F	POLR2F	chr22:38339056-38437922	StressGranuleG3	StressGranuleG3AR	OK	18.8215	28.0295	0.574562	1.89579	0.00115	0.0240838	yes
RPL35A	RPL35A	RPL35A	chr3:197615945-197686886	StressGranuleG3	StressGranuleG3AR	OK	1753.23	2609.61	0.573816	2.56824	5e-05	0.00261781	yes
MRPL18	MRPL18	MRPL18	chr6:160211491-160219461	StressGranuleG3	StressGranuleG3AR	OK	42.8135	63.7215	0.573714	2.1429	0.00035	0.0106798	yes
RPS20	RPS20	RPS20	chr8:56980738-56987140	StressGranuleG3	StressGranuleG3AR	OK	284.122	422.625	0.57287	2.59184	5e-05	0.00261781	yes
PFDN2	PFDN2	PFDN2	chr1:161070345-161102478	StressGranuleG3	StressGranuleG3AR	OK	358.426	532.237	0.570392	1.99694	0.0005	0.0137571	yes
NDUFB3	NDUFB3	NDUFB3	chr2:201936461-201950473	StressGranuleG3	StressGranuleG3AR	OK	67.2842	99.9102	0.570364	2.17861	5e-05	0.00261781	yes
ZNF593	ZNF593	ZNF593	chr1:26496387-26497364	StressGranuleG3	StressGranuleG3AR	OK	66.8471	99.2168	0.56972	2.07858	0.00015	0.005822	yes
GAS5	GAS5	GAS5	chr1:173832385-173837125	StressGranuleG3	StressGranuleG3AR	OK	88.3384	130.996	0.568409	2.17894	0.00015	0.005822	yes
C4orf48	C4orf48	C4orf48	chr4:2043719-2045697	StressGranuleG3	StressGranuleG3AR	OK	86.3211	127.913	0.567384	1.869	0.0014	0.0276861	yes
NDUFA3	NDUFA3	NDUFA3	chr19:54606159-54610281	StressGranuleG3	StressGranuleG3AR	OK	181.428	268.332	0.564624	2.03283	0.0007	0.017476	yes
NDUFA4	NDUFA4	NDUFA4	chr7:10971579-10979813	StressGranuleG3	StressGranuleG3AR	OK	55.0823	81.4604	0.564511	2.47645	5e-05	0.00261781	yes
LAMTOR4	LAMTOR4	LAMTOR4	chr7:99746529-99751833	StressGranuleG3	StressGranuleG3AR	OK	137.619	203.515	0.564452	2.29704	5e-05	0.00261781	yes
TPRKB	TPRKB	TPRKB	chr2:73956956-73964517	StressGranuleG3	StressGranuleG3AR	OK	62.9067	93.0239	0.564387	2.12222	0.0003	0.0095547	yes
CDK2AP2	CDK2AP2	CDK2AP2	chr11:67273960-67276199	StressGranuleG3	StressGranuleG3AR	OK	53.9546	79.7289	0.563358	2.2318	5e-05	0.00261781	yes
GCA	GCA	GCA	chr2:163200582-163219148	StressGranuleG3	StressGranuleG3AR	OK	10.0273	14.8044	0.562095	2.04495	0.0004	0.011644	yes
SNHG1	SNHG1	SNHG1	chr11:62619459-62623360	StressGranuleG3	StressGranuleG3AR	OK	77.4753	114.372	0.561931	2.37673	5e-05	0.00261781	yes
UQCC2	UQCC2	UQCC2	chr6:33664537-33679528	StressGranuleG3	StressGranuleG3AR	OK	28.9253	42.6543	0.560359	2.06766	5e-05	0.00261781	yes
ATP5L	ATP5L	ATP5L	chr11:118230295-118289530	StressGranuleG3	StressGranuleG3AR	OK	106.364	156.747	0.559432	1.98695	0.00045	0.0126688	yes
COPRS	COPRS	COPRS	chr17:30178883-30186326	StressGranuleG3	StressGranuleG3AR	OK	28.6116	42.1368	0.55848	1.85977	0.00155	0.0296845	yes
COA4	COA4	COA4	chr11:73583712-73638781	StressGranuleG3	StressGranuleG3AR	OK	71.9811	105.961	0.557837	1.71274	0.00255	0.041609	yes
COMMD1	COMMD1	COMMD1	chr2:62132802-62363205	StressGranuleG3	StressGranuleG3AR	OK	38.964	57.3496	0.557642	1.81986	0.00215	0.0375219	yes
RPS29	RPS29	RPS29	chr14:50043389-50053134	StressGranuleG3	StressGranuleG3AR	OK	3627.56	5333.14	0.555984	2.46246	5e-05	0.00261781	yes
PRAC1	PRAC1	PRAC1	chr17:46799081-46799882	StressGranuleG3	StressGranuleG3AR	OK	219.395	322.266	0.554722	2.14988	0.0001	0.00429351	yes
FIS1	FIS1	FIS1	chr7:100882892-100888371	StressGranuleG3	StressGranuleG3AR	OK	60.0428	88.1869	0.554573	2.0514	0.0005	0.0137571	yes
MRPL52	MRPL52	MRPL52	chr14:23299091-23304246	StressGranuleG3	StressGranuleG3AR	OK	57.6536	84.5438	0.552288	2.22379	0.0002	0.00708272	yes
NDUFS5	NDUFS5	NDUFS5	chr1:39491966-39500308	StressGranuleG3	StressGranuleG3AR	OK	198.825	291.287	0.550939	2.33391	0.00015	0.005822	yes
RANGRF	RANGRF	RANGRF	chr17:8191081-8198170	StressGranuleG3	StressGranuleG3AR	OK	27.2597	39.8836	0.549024	1.7839	0.00225	0.0386644	yes
RPL13AP5	RPL13AP5	RPL13AP5	chr19:49990810-49995564	StressGranuleG3	StressGranuleG3AR	OK	1635.72	2392.35	0.548502	1.89423	0.0011	0.0233389	yes
TMSB10	TMSB10	TMSB10	chr2:85132762-85133799	StressGranuleG3	StressGranuleG3AR	OK	5165.08	7549.95	0.547678	2.2024	0.0001	0.00429351	yes
RPL32	RPL32	RPL32	chr3:12876443-12883081	StressGranuleG3	StressGranuleG3AR	OK	396.899	579.931	0.547108	2.44631	5e-05	0.00261781	yes
RPS23	RPS23	RPS23	chr5:81569138-81574235	StressGranuleG3	StressGranuleG3AR	OK	102.579	149.844	0.546725	2.50058	5e-05	0.00261781	yes
GSTT1	GSTT1	GSTT1	chr22:24376132-24384311	StressGranuleG3	StressGranuleG3AR	OK	32.6364	47.6681	0.546541	1.86722	0.0012	0.0246695	yes
MINOS1	MINOS1	MINOS1	chr1:19923470-19984949	StressGranuleG3	StressGranuleG3AR	OK	11.8354	17.2805	0.546035	1.71948	0.003	0.0458666	yes
C17orf89	C17orf89	C17orf89	chr17:79213110-79215098	StressGranuleG3	StressGranuleG3AR	OK	63.621	92.8706	0.545718	1.85757	0.00105	0.0229127	yes
GNG11	GNG11	GNG11	chr7:93551015-93555826	StressGranuleG3	StressGranuleG3AR	OK	65.1248	95.0519	0.545508	2.17916	0.00025	0.00834576	yes
ZNF669	ZNF669	ZNF669	chr1:247263263-247267674	StressGranuleG3	StressGranuleG3AR	OK	18.5536	27.0745	0.545235	1.96064	0.00025	0.00834576	yes
ATP5I	ATP5I	ATP5I	chr4:666224-668127	StressGranuleG3	StressGranuleG3AR	OK	256.565	374.229	0.5446	2.12338	0.0007	0.017476	yes
PIH1D1	PIH1D1	PIH1D1	chr19:49949549-49955115	StressGranuleG3	StressGranuleG3AR	OK	76.7879	111.979	0.544279	2.33628	5e-05	0.00261781	yes
PSMB3	PSMB3	PSMB3	chr17:36908965-36920484	StressGranuleG3	StressGranuleG3AR	OK	101.779	148.388	0.543941	2.24202	5e-05	0.00261781	yes
NENF	NENF	NENF	chr1:212606228-212619721	StressGranuleG3	StressGranuleG3AR	OK	112.555	164.074	0.543714	2.35198	5e-05	0.00261781	yes
HIGD2A	HIGD2A	HIGD2A	chr5:175815783-175816751	StressGranuleG3	StressGranuleG3AR	OK	106.472	155.162	0.543309	2.142	0.0003	0.0095547	yes
ATPIF1	ATPIF1	ATPIF1	chr1:28562601-28564616	StressGranuleG3	StressGranuleG3AR	OK	106.895	155.69	0.542491	1.80421	0.0023	0.0392456	yes
UBB	UBB	UBB	chr17:16284106-16286059	StressGranuleG3	StressGranuleG3AR	OK	527.819	768.754	0.542479	2.37991	5e-05	0.00261781	yes
H2AFX	H2AFX	H2AFX	chr11:118964584-118966177	StressGranuleG3	StressGranuleG3AR	OK	78.8936	114.885	0.542206	2.39033	5e-05	0.00261781	yes
UQCRB	UQCRB	UQCRB	chr8:97238903-97247862	StressGranuleG3	StressGranuleG3AR	OK	53.0599	77.2635	0.542167	2.44575	5e-05	0.00261781	yes
MRPL27	MRPL27	MRPL27	chr17:48445227-48450562	StressGranuleG3	StressGranuleG3AR	OK	92.9993	135.235	0.540174	2.13664	0.00015	0.005822	yes
C8orf59	C8orf59	C8orf59	chr8:86089618-86132651	StressGranuleG3	StressGranuleG3AR	OK	86.9047	126.357	0.54	2.04194	0.00025	0.00834576	yes
UBE2S	UBE2S	UBE2S	chr19:55912649-55919325	StressGranuleG3	StressGranuleG3AR	OK	259.054	376.302	0.538642	2.46563	5e-05	0.00261781	yes
CDKN3	CDKN3	CDKN3	chr14:54863672-54886934	StressGranuleG3	StressGranuleG3AR	OK	261.547	379.768	0.538048	2.40375	5e-05	0.00261781	yes
FAM96B	FAM96B	FAM96B	chr16:66965957-66968326	StressGranuleG3	StressGranuleG3AR	OK	115.994	168.121	0.535449	2.19291	0.0002	0.00708272	yes
MRPL21	MRPL21	MRPL21	chr11:68658745-68671303	StressGranuleG3	StressGranuleG3AR	OK	128.247	185.786	0.534724	2.23086	0.0001	0.00429351	yes
CHCHD2	CHCHD2	CHCHD2	chr7:56169265-56174187	StressGranuleG3	StressGranuleG3AR	OK	195.457	283.077	0.534344	2.37761	5e-05	0.00261781	yes
AURKAIP1	AURKAIP1	AURKAIP1	chr1:1309109-1310818	StressGranuleG3	StressGranuleG3AR	OK	204.696	296.438	0.534246	2.362	5e-05	0.00261781	yes
GTF2H5	GTF2H5	GTF2H5	chr6:158589378-158620376	StressGranuleG3	StressGranuleG3AR	OK	2.74379	3.97285	0.534007	1.74467	0.00275	0.0434596	yes
COX4I1	COX4I1	COX4I1	chr16:85833172-85840607	StressGranuleG3	StressGranuleG3AR	OK	482.739	698.905	0.533854	2.43587	5e-05	0.00261781	yes
RPS9	RPS9	RPS9	chr19:54704725-54711515	StressGranuleG3	StressGranuleG3AR	OK	817.16	1182.36	0.532981	2.4198	5e-05	0.00261781	yes
RPL41	RPL41	RPL41	chr12:56510373-56511616	StressGranuleG3	StressGranuleG3AR	OK	1025.73	1483.54	0.532392	2.40161	5e-05	0.00261781	yes
RPS8	RPS8	RPS8	chr1:45241245-45244412	StressGranuleG3	StressGranuleG3AR	OK	1032.93	1493.34	0.531798	2.39275	5e-05	0.00261781	yes
RPL30	RPL30	RPL30	chr8:99053937-99057818	StressGranuleG3	StressGranuleG3AR	OK	2317.75	3350.65	0.531711	2.31647	5e-05	0.00261781	yes
SAC3D1	SAC3D1	SAC3D1	chr11:64808375-64826009	StressGranuleG3	StressGranuleG3AR	OK	13.5794	19.6305	0.531678	1.70071	0.00335	0.0491525	yes
RPSA	RPSA	RPSA	chr3:39448179-39454032	StressGranuleG3	StressGranuleG3AR	OK	522.061	754.595	0.531484	2.38402	5e-05	0.00261781	yes
TRMT112	TRMT112	TRMT112	chr11:64072999-64085556	StressGranuleG3	StressGranuleG3AR	OK	194.305	280.702	0.530714	2.25648	0.0001	0.00429351	yes
RPL36AL	RPL36AL	RPL36AL	chr14:50085405-50087403	StressGranuleG3	StressGranuleG3AR	OK	951.496	1374.07	0.530183	2.42154	5e-05	0.00261781	yes
DDIT3	DDIT3	DDIT3	chr12:57881735-57914300	StressGranuleG3	StressGranuleG3AR	OK	500.176	721.626	0.528815	1.94521	0.0007	0.017476	yes
RPL13	RPL13	RPL13	chr16:89627064-89633237	StressGranuleG3	StressGranuleG3AR	OK	233.657	336.971	0.528233	2.23852	0.0001	0.00429351	yes
PCGF1	PCGF1	PCGF1	chr2:74724643-74734821	StressGranuleG3	StressGranuleG3AR	OK	43.1862	62.2788	0.52817	1.90239	0.00065	0.0166562	yes
SNRPE	SNRPE	SNRPE	chr1:203830712-203840280	StressGranuleG3	StressGranuleG3AR	OK	36.9003	53.1908	0.527545	2.11674	0.0003	0.0095547	yes
NIT2	NIT2	NIT2	chr3:100053561-100074478	StressGranuleG3	StressGranuleG3AR	OK	25.32	36.4748	0.526619	1.87619	0.00135	0.0269168	yes
CKS2	CKS2	CKS2	chr9:91926109-91931618	StressGranuleG3	StressGranuleG3AR	OK	228.479	329.084	0.526398	2.29233	5e-05	0.00261781	yes
RPL26	RPL26	RPL26	chr17:8280833-8286565	StressGranuleG3	StressGranuleG3AR	OK	894.639	1288.46	0.526265	2.41074	5e-05	0.00261781	yes
RPS10	RPS10	RPS10	chr6:34254972-34393902	StressGranuleG3	StressGranuleG3AR	OK	468.261	674.074	0.525595	2.27239	5e-05	0.00261781	yes
COX6A1	COX6A1	COX6A1	chr12:120875892-120878545	StressGranuleG3	StressGranuleG3AR	OK	402.531	579.345	0.525322	2.36079	5e-05	0.00261781	yes
RHOG	RHOG	RHOG	chr11:3848207-3862213	StressGranuleG3	StressGranuleG3AR	OK	29.0887	41.8604	0.525128	1.93997	0.00095	0.0215378	yes
TBCA	TBCA	TBCA	chr5:76986993-77072185	StressGranuleG3	StressGranuleG3AR	OK	159.257	229.026	0.524154	2.22771	5e-05	0.00261781	yes
CNRIP1	CNRIP1	CNRIP1	chr2:68511302-68547183	StressGranuleG3	StressGranuleG3AR	OK	15.2075	21.8575	0.523346	1.83013	0.00185	0.0343453	yes
FAM96A	FAM96A	FAM96A	chr15:64364757-64386207	StressGranuleG3	StressGranuleG3AR	OK	25.8668	37.1656	0.522865	1.73669	0.0028	0.0438687	yes
PLA2G16	PLA2G16	PLA2G16	chr11:63341943-63381941	StressGranuleG3	StressGranuleG3AR	OK	38.0477	54.6589	0.522649	1.97083	0.00015	0.005822	yes
FAU	FAU	FAU	chr11:64888098-64902003	StressGranuleG3	StressGranuleG3AR	OK	895.547	1285.43	0.521405	1.85735	0.00105	0.0229127	yes
ATP5G2	ATP5G2	ATP5G2	chr12:54058943-54070512	StressGranuleG3	StressGranuleG3AR	OK	170.611	244.821	0.521018	2.29726	0.0001	0.00429351	yes
KRCC1	KRCC1	KRCC1	chr2:88326721-88355320	StressGranuleG3	StressGranuleG3AR	OK	26.4433	37.9169	0.519942	2.00546	0.00065	0.0166562	yes
RPS15	RPS15	RPS15	chr19:1438362-1440496	StressGranuleG3	StressGranuleG3AR	OK	748.323	1072.98	0.519895	2.3702	5e-05	0.00261781	yes
RPS15A	RPS15A	RPS15A	chr16:18794276-18801656	StressGranuleG3	StressGranuleG3AR	OK	883.077	1265.64	0.519255	2.38278	5e-05	0.00261781	yes
PDCD5	PDCD5	PDCD5	chr19:33072093-33078358	StressGranuleG3	StressGranuleG3AR	OK	62.8044	89.9801	0.51874	1.81369	0.0019	0.0348293	yes
RPS18	RPS18	RPS18	chr6_ssto_hap7:4720053-4720706	StressGranuleG3	StressGranuleG3AR	OK	1499.93	2146.98	0.517411	2.3242	5e-05	0.00261781	yes
C19orf70	C19orf70	C19orf70	chr19:5678424-5688534	StressGranuleG3	StressGranuleG3AR	OK	43.598	62.4041	0.51738	1.79391	0.00195	0.0352575	yes
CCDC94	CCDC94	CCDC94	chr19:4247110-4269085	StressGranuleG3	StressGranuleG3AR	OK	17.1583	24.5564	0.517191	1.71109	0.0032	0.0475751	yes
CCDC58	CCDC58	CCDC58	chr3:122078437-122102078	StressGranuleG3	StressGranuleG3AR	OK	79.425	113.63	0.516682	1.99827	0.0005	0.0137571	yes
MYEOV2	MYEOV2	MYEOV2	chr2:241065979-241075764	StressGranuleG3	StressGranuleG3AR	OK	242.436	346.559	0.5155	2.12294	0.0002	0.00708272	yes
POP5	POP5	POP5	chr12:121016847-121019201	StressGranuleG3	StressGranuleG3AR	OK	38.1713	54.443	0.512256	1.73483	0.0029	0.044856	yes
TNFAIP8L1	TNFAIP8L1	TNFAIP8L1	chr19:4639526-4655580	StressGranuleG3	StressGranuleG3AR	OK	10.0784	14.3645	0.511243	1.92908	0.001	0.0223236	yes
KRT10	KRT10	KRT10	chr17:38974368-38992526	StressGranuleG3	StressGranuleG3AR	OK	29.3451	41.8014	0.510433	1.98987	0.00055	0.0148245	yes
NDUFB11	NDUFB11	NDUFB11	chrX:47001614-47004609	StressGranuleG3	StressGranuleG3AR	OK	100.746	143.475	0.51008	2.20827	0.0001	0.00429351	yes
MRPL53	MRPL53	MRPL53	chr2:74699084-74699942	StressGranuleG3	StressGranuleG3AR	OK	95.613	136.027	0.508619	1.98947	0.00075	0.0183159	yes
C19orf33	C19orf33	C19orf33	chr19:38794199-38806606	StressGranuleG3	StressGranuleG3AR	OK	194.268	276.167	0.507493	1.75689	0.0026	0.0419545	yes
COX7C	COX7C	COX7C	chr5:85913783-85916583	StressGranuleG3	StressGranuleG3AR	OK	461.608	655.725	0.506422	2.21296	0.0002	0.00708272	yes
PFDN5	PFDN5	PFDN5	chr12:53689234-53693234	StressGranuleG3	StressGranuleG3AR	OK	476.911	677.13	0.505713	2.30615	5e-05	0.00261781	yes
MRPS28	MRPS28	MRPS28	chr8:80831094-80942506	StressGranuleG3	StressGranuleG3AR	OK	106.177	150.713	0.50533	2.0541	0.0003	0.0095547	yes
CLDN14	CLDN14	CLDN14	chr21:37832919-37948867	StressGranuleG3	StressGranuleG3AR	OK	23.447	33.2581	0.504305	1.73451	0.00245	0.0407075	yes
RPL18A	RPL18A	RPL18A	chr19:17970686-17974133	StressGranuleG3	StressGranuleG3AR	OK	532.61	754.213	0.501893	2.28792	5e-05	0.00261781	yes
ISOC2	ISOC2	ISOC2	chr19:55964345-55973049	StressGranuleG3	StressGranuleG3AR	OK	67.6001	95.7003	0.501498	2.0139	0.0005	0.0137571	yes
UBA52	UBA52	UBA52	chr19:18682613-18688270	StressGranuleG3	StressGranuleG3AR	OK	148.376	209.972	0.500943	2.28231	0.0001	0.00429351	yes
BTF3L4	BTF3L4	BTF3L4	chr1:52521856-52556388	StressGranuleG3	StressGranuleG3AR	OK	5.39454	7.63231	0.50062	1.70014	0.003	0.0458666	yes
SNRPD1	SNRPD1	SNRPD1	chr18:19192229-19210206	StressGranuleG3	StressGranuleG3AR	OK	37.7122	53.3448	0.500316	2.01151	0.00045	0.0126688	yes
TCEB1	TCEB1	TCEB1	chr8:74857372-74884522	StressGranuleG3	StressGranuleG3AR	OK	55.7256	78.7628	0.499173	2.18525	0.00015	0.005822	yes
CDKN1A	CDKN1A	CDKN1A	chr6:36644236-36655116	StressGranuleG3	StressGranuleG3AR	OK	31.1081	43.9315	0.497965	2.05592	0.0003	0.0095547	yes
TXN	TXN	TXN	chr9:113006091-113018920	StressGranuleG3	StressGranuleG3AR	OK	161.445	227.974	0.497827	2.19657	5e-05	0.00261781	yes
ING1	ING1	ING1	chr13:111364969-111373421	StressGranuleG3	StressGranuleG3AR	OK	17.3379	24.4769	0.497489	1.80052	0.00215	0.0375219	yes
LLPH	LLPH	LLPH	chr12:66516848-66528229	StressGranuleG3	StressGranuleG3AR	OK	25.3213	35.6915	0.495228	1.72771	0.00305	0.046339	yes
COX16	COX16	COX16	chr14:70791797-70883807	StressGranuleG3	StressGranuleG3AR	OK	137.42	193.695	0.495195	1.81904	0.0009	0.0207599	yes
CDCA8	CDCA8	CDCA8	chr1:38158072-38175391	StressGranuleG3	StressGranuleG3AR	OK	22.0848	31.1021	0.493962	1.97132	0.0004	0.011644	yes
C16orf13	C16orf13	C16orf13	chr16:684426-686366	StressGranuleG3	StressGranuleG3AR	OK	86.8139	122.197	0.493212	1.87284	0.00115	0.0240838	yes
NFU1	NFU1	NFU1	chr2:69623244-69664760	StressGranuleG3	StressGranuleG3AR	OK	28.3971	39.969	0.493138	1.6986	0.003	0.0458666	yes
MKKS	MKKS	MKKS	chr20:10385427-10414887	StressGranuleG3	StressGranuleG3AR	OK	26.002	36.5907	0.492858	1.96154	0.00035	0.0106798	yes
C6orf48	C6orf48	C6orf48	chr6_qbl_hap6:3096350-3101198	StressGranuleG3	StressGranuleG3AR	OK	293.245	412.621	0.492712	2.21828	0.0002	0.00708272	yes
MRPL41	MRPL41	MRPL41	chr9:140446308-140447007	StressGranuleG3	StressGranuleG3AR	OK	103.582	145.678	0.492007	1.90047	0.00085	0.0199223	yes
MRPL51	MRPL51	MRPL51	chr12:6601315-6602471	StressGranuleG3	StressGranuleG3AR	OK	130.947	183.951	0.490333	2.03038	0.00025	0.00834576	yes
GLRX5	GLRX5	GLRX5	chr14:96001322-96011055	StressGranuleG3	StressGranuleG3AR	OK	54.4826	76.51	0.489852	1.98433	0.0007	0.017476	yes
HSCB	HSCB	HSCB	chr22:29138042-29153496	StressGranuleG3	StressGranuleG3AR	OK	38.6999	54.3333	0.489507	1.83089	0.0015	0.0289172	yes
C2orf74	C2orf74	C2orf74	chr2:61372242-61391964	StressGranuleG3	StressGranuleG3AR	OK	53.2288	74.7063	0.489022	1.83784	0.00125	0.0253748	yes
CENPA	CENPA	CENPA	chr2:27008881-27017455	StressGranuleG3	StressGranuleG3AR	OK	31.4669	44.1473	0.488489	1.86106	0.0019	0.0348293	yes
SOD1	SOD1	SOD1	chr21:33031934-33041243	StressGranuleG3	StressGranuleG3AR	OK	192.014	269.356	0.488303	2.19755	5e-05	0.00261781	yes
RAB32	RAB32	RAB32	chr6:146864827-146876086	StressGranuleG3	StressGranuleG3AR	OK	38.1272	53.484	0.488288	1.85679	0.0013	0.0262071	yes
NDUFAB1	NDUFAB1	NDUFAB1	chr16:23592334-23607639	StressGranuleG3	StressGranuleG3AR	OK	81.7999	114.667	0.487279	1.85882	0.0015	0.0289172	yes
COX6C	COX6C	COX6C	chr8:100890222-100906242	StressGranuleG3	StressGranuleG3AR	OK	194.795	273.036	0.487135	2.18635	0.0001	0.00429351	yes
STRA13	STRA13	STRA13	chr17:79976578-79980785	StressGranuleG3	StressGranuleG3AR	OK	67.3494	94.3239	0.485957	1.84534	0.0012	0.0246695	yes
INO80C	INO80C	INO80C	chr18:33048290-33077955	StressGranuleG3	StressGranuleG3AR	OK	44.9396	62.9365	0.485908	1.77828	0.0019	0.0348293	yes
RPL23	RPL23	RPL23	chr17:37006320-37010053	StressGranuleG3	StressGranuleG3AR	OK	370.627	518.969	0.485681	2.18476	0.0003	0.0095547	yes
RPL12	RPL12	RPL12	chr9:130209952-130213711	StressGranuleG3	StressGranuleG3AR	OK	853.113	1194.53	0.485629	2.20275	0.0001	0.00429351	yes
SHFM1	SHFM1	SHFM1	chr7:96318078-96339203	StressGranuleG3	StressGranuleG3AR	OK	367.357	514.316	0.485472	2.14607	0.00015	0.005822	yes
NDUFA13	NDUFA13	NDUFA13	chr19:19627018-19639013	StressGranuleG3	StressGranuleG3AR	OK	283.589	396.865	0.484844	2.10715	0.0001	0.00429351	yes
SUCLG1	SUCLG1	SUCLG1	chr2:84650646-84686586	StressGranuleG3	StressGranuleG3AR	OK	57.6369	80.6582	0.484829	2.05391	0.00045	0.0126688	yes
ITGB1BP1	ITGB1BP1	ITGB1BP1	chr2:9545814-9563643	StressGranuleG3	StressGranuleG3AR	OK	30.9899	43.3635	0.484683	1.97464	0.00055	0.0148245	yes
IER2	IER2	IER2	chr19:13261281-13265718	StressGranuleG3	StressGranuleG3AR	OK	276.091	386.313	0.484626	2.19731	0.0001	0.00429351	yes
ATP5O	ATP5O	ATP5O	chr21:35275756-35288158	StressGranuleG3	StressGranuleG3AR	OK	223.389	312.531	0.484438	2.16741	0.00025	0.00834576	yes
DYNLRB1	DYNLRB1	DYNLRB1	chr20:33104188-33128762	StressGranuleG3	StressGranuleG3AR	OK	256.371	358.383	0.483268	2.1712	0.00015	0.005822	yes
TOMM5	TOMM5	TOMM5	chr9:37588411-37592636	StressGranuleG3	StressGranuleG3AR	OK	50.9634	71.2012	0.482441	1.72402	0.0024	0.0402442	yes
MRPS11	MRPS11	MRPS11	chr15:89010683-89021861	StressGranuleG3	StressGranuleG3AR	OK	20.0651	28.0312	0.482346	1.6806	0.0033	0.0485657	yes
LINC00998	LINC00998	LINC00998	chr7:112756772-112758637	StressGranuleG3	StressGranuleG3AR	OK	43.2275	60.365	0.481762	1.82843	0.0011	0.0233389	yes
TMEM126B	TMEM126B	TMEM126B	chr11:85339616-85347583	StressGranuleG3	StressGranuleG3AR	OK	52.8852	73.8432	0.4816	1.89217	0.0012	0.0246695	yes
SSBP1	SSBP1	SSBP1	chr7:141438120-141450288	StressGranuleG3	StressGranuleG3AR	OK	132.15	184.499	0.481431	2.00964	0.0002	0.00708272	yes
RPS24	RPS24	RPS24	chr10:79793517-79816571	StressGranuleG3	StressGranuleG3AR	OK	4865.61	6791.64	0.48114	1.79558	0.0019	0.0348293	yes
RBX1	RBX1	RBX1	chr22:41347350-41369019	StressGranuleG3	StressGranuleG3AR	OK	78.4497	109.442	0.480328	1.95166	0.00055	0.0148245	yes
MRPL40	MRPL40	MRPL40	chr22:19420035-19423596	StressGranuleG3	StressGranuleG3AR	OK	59.8538	83.4952	0.48025	1.79403	0.0021	0.0370491	yes
LINC00493	LINC00493	LINC00493	chr20:18548072-18550203	StressGranuleG3	StressGranuleG3AR	OK	146.103	203.789	0.480091	1.87123	0.0012	0.0246695	yes
MRPL11	MRPL11	MRPL11	chr11:66202545-66206319	StressGranuleG3	StressGranuleG3AR	OK	39.5053	55.0989	0.47998	1.93372	0.0007	0.017476	yes
NDUFB10	NDUFB10	NDUFB10	chr16:2009516-2011976	StressGranuleG3	StressGranuleG3AR	OK	112.844	157.383	0.479956	1.95538	0.00055	0.0148245	yes
TRAPPC5	TRAPPC5	TRAPPC5	chr19:7745706-7747748	StressGranuleG3	StressGranuleG3AR	OK	138.697	193.355	0.479311	2.00816	0.00025	0.00834576	yes
SDF2L1	SDF2L1	SDF2L1	chr22:21996541-21998588	StressGranuleG3	StressGranuleG3AR	OK	50.2888	70.0859	0.478887	1.77745	0.0019	0.0348293	yes
EIF1	EIF1	EIF1	chr17:39845126-39847898	StressGranuleG3	StressGranuleG3AR	OK	491.331	684.709	0.478796	2.16426	0.0001	0.00429351	yes
REXO2	REXO2	REXO2	chr11:114310107-114321000	StressGranuleG3	StressGranuleG3AR	OK	56.5632	78.6681	0.475914	1.93682	0.0008	0.0192463	yes
SF3B5	SF3B5	SF3B5	chr6:144416017-144416754	StressGranuleG3	StressGranuleG3AR	OK	100.391	139.566	0.475312	1.92443	0.0006	0.0157068	yes
HES1	HES1	HES1	chr3:193853930-193856401	StressGranuleG3	StressGranuleG3AR	OK	151.258	210.197	0.474726	2.15674	0.0004	0.011644	yes
RPL19	RPL19	RPL19	chr17:37356535-37360980	StressGranuleG3	StressGranuleG3AR	OK	1173.36	1630.49	0.474665	2.11116	0.0002	0.00708272	yes
RPS5	RPS5	RPS5	chr19:58898635-58906171	StressGranuleG3	StressGranuleG3AR	OK	1116.32	1550.27	0.473769	2.1062	0.00015	0.005822	yes
RPS3	RPS3	RPS3	chr11:75110534-75133345	StressGranuleG3	StressGranuleG3AR	OK	633.085	879.01	0.473481	2.0307	0.0002	0.00708272	yes
KIFC1	KIFC1	KIFC1	chr6_ssto_hap7:4839528-4857918	StressGranuleG3	StressGranuleG3AR	OK	16.8042	23.313	0.472311	1.83779	0.0015	0.0289172	yes
RPL8	RPL8	RPL8	chr8:146015153-146017805	StressGranuleG3	StressGranuleG3AR	OK	3120.55	4328.41	0.472037	1.79504	0.00215	0.0375219	yes
NDUFB9	NDUFB9	NDUFB9	chr8:125551342-125562227	StressGranuleG3	StressGranuleG3AR	OK	301.175	417.744	0.472018	2.11969	0.00025	0.00834576	yes
MEAF6	MEAF6	MEAF6	chr1:37955560-37980420	StressGranuleG3	StressGranuleG3AR	OK	7.67801	10.639	0.470558	1.75657	0.00275	0.0434596	yes
ALKBH7	ALKBH7	ALKBH7	chr19:6372443-6375261	StressGranuleG3	StressGranuleG3AR	OK	41.059	56.8803	0.470232	1.8548	0.001	0.0223236	yes
TPT1	TPT1	TPT1	chr13:45907605-45915419	StressGranuleG3	StressGranuleG3AR	OK	261.431	362.09	0.469917	1.97775	0.0006	0.0157068	yes
RPL10	RPL10	RPL10	chrX:153626405-153650063	StressGranuleG3	StressGranuleG3AR	OK	194.032	268.461	0.468421	2.04675	0.0004	0.011644	yes
PVT1	PVT1	PVT1	chr8:128902873-129113499	StressGranuleG3	StressGranuleG3AR	OK	31.7564	43.9347	0.468312	1.85593	0.00075	0.0183159	yes
UXT	UXT	UXT	chrX:47511190-47519510	StressGranuleG3	StressGranuleG3AR	OK	96.983	134.104	0.46755	1.77752	0.00215	0.0375219	yes
STMN1	STMN1	STMN1	chr1:26210676-26233368	StressGranuleG3	StressGranuleG3AR	OK	101.675	140.544	0.467057	2.09582	0.0001	0.00429351	yes
RPL35	RPL35	RPL35	chr9:127615695-127624240	StressGranuleG3	StressGranuleG3AR	OK	1573.41	2173.32	0.466005	2.10871	0.0003	0.0095547	yes
EIF1B	EIF1B	EIF1B	chr3:39850404-40353915	StressGranuleG3	StressGranuleG3AR	OK	70.97	98.0293	0.466003	1.90365	0.00105	0.0229127	yes
TMEM258	TMEM258	TMEM258	chr11:61556601-61560085	StressGranuleG3	StressGranuleG3AR	OK	249.924	345.016	0.465172	1.87859	0.00115	0.0240838	yes
MMAB	MMAB	MMAB	chr12:109991520-110011358	StressGranuleG3	StressGranuleG3AR	OK	10.0099	13.818	0.465114	1.78733	0.00195	0.0352575	yes
NACA	NACA	NACA	chr12:57106210-57119326	StressGranuleG3	StressGranuleG3AR	OK	580.452	801.267	0.465107	2.11975	0.0003	0.0095547	yes
NDUFA11	NDUFA11	NDUFA11	chr19:5891286-5904024	StressGranuleG3	StressGranuleG3AR	OK	178.474	246.302	0.464712	2.03498	0.00035	0.0106798	yes
DBI	DBI	DBI	chr2:120124499-120130127	StressGranuleG3	StressGranuleG3AR	OK	263.478	363.539	0.464426	2.04348	0.00035	0.0106798	yes
GOLGA7	GOLGA7	GOLGA7	chr8:41348080-41368499	StressGranuleG3	StressGranuleG3AR	OK	23.1862	31.9849	0.464123	1.77574	0.00255	0.041609	yes
CIART	CIART	CIART	chr1:150254942-150259504	StressGranuleG3	StressGranuleG3AR	OK	137.528	189.707	0.464043	2.02443	0.0004	0.011644	yes
ATP6V1F	ATP6V1F	ATP6V1F	chr7:128502856-128505903	StressGranuleG3	StressGranuleG3AR	OK	158.204	218.078	0.463061	1.99044	0.0007	0.017476	yes
RPS7	RPS7	RPS7	chr2:3622852-3628509	StressGranuleG3	StressGranuleG3AR	OK	353.354	486.93	0.4626	2.10363	5e-05	0.00261781	yes
RPS19BP1	RPS19BP1	RPS19BP1	chr22:39925097-39928860	StressGranuleG3	StressGranuleG3AR	OK	96.159	132.445	0.461895	1.95275	0.0006	0.0157068	yes
B4GALT3	B4GALT3	B4GALT3	chr1:161141099-161147758	StressGranuleG3	StressGranuleG3AR	OK	17.1471	23.6064	0.461214	1.75022	0.0023	0.0392456	yes
RPL18	RPL18	RPL18	chr19:49118583-49133663	StressGranuleG3	StressGranuleG3AR	OK	375.599	516.919	0.460745	2.05412	0.00025	0.00834576	yes
LSM4	LSM4	LSM4	chr19:18417039-18434001	StressGranuleG3	StressGranuleG3AR	OK	49.9711	68.7719	0.460724	1.97171	0.0006	0.0157068	yes
NUPR1	NUPR1	NUPR1	chr16:28548661-28550495	StressGranuleG3	StressGranuleG3AR	OK	222.418	305.998	0.460245	2.10051	5e-05	0.00261781	yes
NOP10	NOP10	NOP10	chr15:34633916-34635362	StressGranuleG3	StressGranuleG3AR	OK	462.239	635.906	0.460175	2.07709	0.00025	0.00834576	yes
LINC01578	LINC01578	LINC01578	chr15:93426072-93441977	StressGranuleG3	StressGranuleG3AR	OK	65.5564	90.1474	0.459549	1.97291	0.00065	0.0166562	yes
COMMD9	COMMD9	COMMD9	chr11:36293841-36310999	StressGranuleG3	StressGranuleG3AR	OK	13.8508	19.0425	0.459259	1.7428	0.0025	0.0412089	yes
POLR2L	POLR2L	POLR2L	chr11:839720-842529	StressGranuleG3	StressGranuleG3AR	OK	508.82	699.248	0.458648	2.07264	0.0004	0.011644	yes
DGUOK	DGUOK	DGUOK	chr2:74153952-74208566	StressGranuleG3	StressGranuleG3AR	OK	115.097	158.083	0.457831	1.9263	0.0007	0.017476	yes
TOMM6	TOMM6	TOMM6	chr6:41755180-41863099	StressGranuleG3	StressGranuleG3AR	OK	139.027	190.874	0.457258	1.71768	0.0031	0.0467086	yes
PPP1R15A	PPP1R15A	PPP1R15A	chr19:49375648-49379319	StressGranuleG3	StressGranuleG3AR	OK	393.112	539.509	0.456707	1.99167	0.00075	0.0183159	yes
RPS19	RPS19	RPS19	chr19:42363987-42375484	StressGranuleG3	StressGranuleG3AR	OK	697.312	956.255	0.455591	2.05876	0.00035	0.0106798	yes
LSM3	LSM3	LSM3	chr3:14220227-14239869	StressGranuleG3	StressGranuleG3AR	OK	97.3866	133.511	0.455161	1.81129	0.0013	0.0262071	yes
TCEB2	TCEB2	TCEB2	chr16:2821414-2827297	StressGranuleG3	StressGranuleG3AR	OK	202.748	277.602	0.453327	1.8483	0.0013	0.0262071	yes
PKIG	PKIG	PKIG	chr20:43160421-43247678	StressGranuleG3	StressGranuleG3AR	OK	42.3657	58.002	0.453207	1.73114	0.00205	0.0366107	yes
EIF3K	EIF3K	EIF3K	chr19:39109711-39127599	StressGranuleG3	StressGranuleG3AR	OK	98.0095	134.116	0.452487	1.89524	0.0011	0.0233389	yes
NGDN	NGDN	NGDN	chr14:23938897-23947402	StressGranuleG3	StressGranuleG3AR	OK	66.1808	90.555	0.452382	1.8831	0.0015	0.0289172	yes
PCBD1	PCBD1	PCBD1	chr10:72643264-72648543	StressGranuleG3	StressGranuleG3AR	OK	69.8849	95.5952	0.451957	1.85377	0.001	0.0223236	yes
NDUFB7	NDUFB7	NDUFB7	chr19:14676889-14682889	StressGranuleG3	StressGranuleG3AR	OK	259.588	355.062	0.451846	1.95557	0.0008	0.0192463	yes
RPL17	RPL17	RPL17	chr18:47007547-47018935	StressGranuleG3	StressGranuleG3AR	OK	304.721	416.76	0.45173	1.88817	0.00085	0.0199223	yes
RPS27L	RPS27L	RPS27L	chr15:63445538-63449741	StressGranuleG3	StressGranuleG3AR	OK	62.7339	85.7815	0.45142	1.83173	0.00155	0.0296845	yes
ATOX1	ATOX1	ATOX1	chr5:151122382-151138210	StressGranuleG3	StressGranuleG3AR	OK	132.815	181.598	0.451334	1.71491	0.0033	0.0485657	yes
EIF4EBP1	EIF4EBP1	EIF4EBP1	chr8:37888019-37917883	StressGranuleG3	StressGranuleG3AR	OK	103.674	141.594	0.449702	1.88535	0.0009	0.0207599	yes
SNRPB2	SNRPB2	SNRPB2	chr20:16710608-16722417	StressGranuleG3	StressGranuleG3AR	OK	88.5812	120.963	0.449488	1.98946	0.00025	0.00834576	yes
FBL	FBL	FBL	chr19:40325092-40337054	StressGranuleG3	StressGranuleG3AR	OK	95.6912	130.666	0.449423	1.94611	0.00055	0.0148245	yes
NDUFB2	NDUFB2	NDUFB2	chr7:140395135-140406446	StressGranuleG3	StressGranuleG3AR	OK	154.396	210.786	0.449144	1.75987	0.00215	0.0375219	yes
PPIB	PPIB	PPIB	chr15:64443915-64455354	StressGranuleG3	StressGranuleG3AR	OK	331.852	452.905	0.448665	2.04095	0.0002	0.00708272	yes
HSPA8	HSPA8	HSPA8	chr11:122928199-122933043	StressGranuleG3	StressGranuleG3AR	OK	297.233	405.646	0.448626	2.00138	0.0005	0.0137571	yes
FUNDC1	FUNDC1	FUNDC1	chrX:44382884-44402221	StressGranuleG3	StressGranuleG3AR	OK	41.9065	57.131	0.447099	1.72219	0.00285	0.0442708	yes
SRSF3	SRSF3	SRSF3	chr6:36562089-36572244	StressGranuleG3	StressGranuleG3AR	OK	162.359	221.166	0.445941	2.00738	0.00075	0.0183159	yes
PFN1	PFN1	PFN1	chr17:4848944-4852381	StressGranuleG3	StressGranuleG3AR	OK	597.784	814.124	0.445624	1.97432	0.00055	0.0148245	yes
RPS4X	RPS4X	RPS4X	chrX:71492452-71497141	StressGranuleG3	StressGranuleG3AR	OK	689.103	937.988	0.444851	2.00411	0.00035	0.0106798	yes
LAMTOR2	LAMTOR2	LAMTOR2	chr1:156024516-156028301	StressGranuleG3	StressGranuleG3AR	OK	84.7563	115.311	0.444143	1.69742	0.00315	0.0472662	yes
PEBP1	PEBP1	PEBP1	chr12:118573869-118583390	StressGranuleG3	StressGranuleG3AR	OK	134.041	182.312	0.443734	2.01722	0.00055	0.0148245	yes
MRPS21	MRPS21	MRPS21	chr1:150266261-150281414	StressGranuleG3	StressGranuleG3AR	OK	87.6468	119.195	0.443548	1.86045	0.00115	0.0240838	yes
COX7A2	COX7A2	COX7A2	chr6:75947390-75953644	StressGranuleG3	StressGranuleG3AR	OK	150.138	204.084	0.442878	1.88403	0.00105	0.0229127	yes
HSPB1	HSPB1	HSPB1	chr7:75931874-75933614	StressGranuleG3	StressGranuleG3AR	OK	417.352	567.045	0.4422	2.02344	0.0004	0.011644	yes
IL24	IL24	IL24	chr1:207070787-207095378	StressGranuleG3	StressGranuleG3AR	OK	116.394	158.142	0.442197	1.96051	0.0004	0.011644	yes
MRPL14	MRPL14	MRPL14	chr6:44081372-44095191	StressGranuleG3	StressGranuleG3AR	OK	89.9611	122.222	0.442135	1.77803	0.00205	0.0366107	yes
EMD	EMD	EMD	chrX:153607596-153609883	StressGranuleG3	StressGranuleG3AR	OK	36.4899	49.5098	0.440217	1.7014	0.0034	0.0493882	yes
RPLP0	RPLP0	RPLP0	chr12:120634502-120639014	StressGranuleG3	StressGranuleG3AR	OK	809.077	1097.68	0.440115	1.93814	0.00095	0.0215378	yes
THUMPD2	THUMPD2	THUMPD2	chr2:39963199-40006416	StressGranuleG3	StressGranuleG3AR	OK	22.3805	30.3621	0.440027	1.72508	0.00255	0.041609	yes
TUBA1C	TUBA1C	TUBA1C	chr12:49621708-49667121	StressGranuleG3	StressGranuleG3AR	OK	332.416	450.943	0.439954	1.99462	0.00035	0.0106798	yes
ADM	ADM	ADM	chr11:10326526-10328949	StressGranuleG3	StressGranuleG3AR	OK	107.176	145.39	0.439948	1.98502	0.00075	0.0183159	yes
MANF	MANF	MANF	chr3:51422667-51426828	StressGranuleG3	StressGranuleG3AR	OK	144.976	196.356	0.437658	1.92848	0.0009	0.0207599	yes
LRRC75A-AS1	LRRC75A-AS1	LRRC75A-AS1	chr17:16342300-16395505	StressGranuleG3	StressGranuleG3AR	OK	252.229	341.521	0.43724	1.94919	0.00065	0.0166562	yes
PPIA	PPIA	PPIA	chr7:44836234-44842722	StressGranuleG3	StressGranuleG3AR	OK	96.4659	130.352	0.434324	1.99829	0.00045	0.0126688	yes
GSTP1	GSTP1	GSTP1	chr11:67351065-67354124	StressGranuleG3	StressGranuleG3AR	OK	268.405	362.662	0.43421	1.97112	0.0008	0.0192463	yes
ATP6V0C	ATP6V0C	ATP6V0C	chr16:2563726-2570224	StressGranuleG3	StressGranuleG3AR	OK	171.926	232.064	0.432731	1.92598	0.00105	0.0229127	yes
SIVA1	SIVA1	SIVA1	chr14:105219469-105225996	StressGranuleG3	StressGranuleG3AR	OK	88.1865	118.99	0.432212	1.71852	0.00245	0.0407075	yes
HSPBAP1	HSPBAP1	HSPBAP1	chr3:122458843-122512666	StressGranuleG3	StressGranuleG3AR	OK	30.2549	40.7765	0.43057	1.73655	0.0026	0.0419545	yes
RNF181	RNF181	RNF181	chr2:85822836-85824831	StressGranuleG3	StressGranuleG3AR	OK	170.359	229.463	0.429682	1.85276	0.0011	0.0233389	yes
PSMB6	PSMB6	PSMB6	chr17:4699438-4701798	StressGranuleG3	StressGranuleG3AR	OK	197.411	265.855	0.429441	1.92113	0.00075	0.0183159	yes
RHOB	RHOB	RHOB	chr2:20646831-20649204	StressGranuleG3	StressGranuleG3AR	OK	71.6641	96.5056	0.429362	1.93203	0.00105	0.0229127	yes
RPL22	RPL22	RPL22	chr1:6245079-6259679	StressGranuleG3	StressGranuleG3AR	OK	97.3603	131.05	0.428717	1.94438	0.00095	0.0215378	yes
OCIAD2	OCIAD2	OCIAD2	chr4:48887396-48908845	StressGranuleG3	StressGranuleG3AR	OK	96.6182	130.028	0.428455	1.74027	0.00235	0.0396801	yes
RPL6	RPL6	RPL6	chr12:112842993-112847443	StressGranuleG3	StressGranuleG3AR	OK	449.526	604.663	0.427728	1.96029	0.00105	0.0229127	yes
UBE2B	UBE2B	UBE2B	chr5:133706866-133727799	StressGranuleG3	StressGranuleG3AR	OK	41.1651	55.35	0.427161	1.86143	0.0012	0.0246695	yes
CCDC90B	CCDC90B	CCDC90B	chr11:82970134-82997450	StressGranuleG3	StressGranuleG3AR	OK	16.105	21.6476	0.426699	1.74748	0.00185	0.0343453	yes
UFC1	UFC1	UFC1	chr1:161123533-161128646	StressGranuleG3	StressGranuleG3AR	OK	54.7354	73.4858	0.424991	1.69857	0.0034	0.0493882	yes
EIF3F	EIF3F	EIF3F	chr11:8008866-8017719	StressGranuleG3	StressGranuleG3AR	OK	119.883	160.944	0.424932	1.89647	0.00085	0.0199223	yes
TOMM22	TOMM22	TOMM22	chr22:39077953-39080766	StressGranuleG3	StressGranuleG3AR	OK	43.484	58.3718	0.424786	1.70727	0.0027	0.0430905	yes
RPL11	RPL11	RPL11	chr1:24018268-24022915	StressGranuleG3	StressGranuleG3AR	OK	1150.36	1544.18	0.42475	1.9352	0.00085	0.0199223	yes
RPS11	RPS11	RPS11	chr19:49999621-50002969	StressGranuleG3	StressGranuleG3AR	OK	2744.84	3681.86	0.423715	1.75996	0.002	0.0359827	yes
ZCRB1	ZCRB1	ZCRB1	chr12:42705887-42719932	StressGranuleG3	StressGranuleG3AR	OK	82.544	110.674	0.423088	1.88886	0.00085	0.0199223	yes
COX5B	COX5B	COX5B	chr2:98262520-98264657	StressGranuleG3	StressGranuleG3AR	OK	365.103	489.364	0.422601	1.87031	0.0011	0.0233389	yes
SEC61G	SEC61G	SEC61G	chr7:54819939-54826939	StressGranuleG3	StressGranuleG3AR	OK	387.619	519.485	0.422441	1.87215	0.0013	0.0262071	yes
RPS25	RPS25	RPS25	chr11:118868842-118889057	StressGranuleG3	StressGranuleG3AR	OK	1119.14	1497.35	0.420026	1.85832	0.00145	0.0283285	yes
RPL14	RPL14	RPL14	chr3:40498782-40503863	StressGranuleG3	StressGranuleG3AR	OK	666.977	892.253	0.419815	1.90829	0.00135	0.0269168	yes
FTL	FTL	FTL	chr19:49468565-49470136	StressGranuleG3	StressGranuleG3AR	OK	1253.34	1676.53	0.419706	1.82172	0.00125	0.0253748	yes
NEDD8	NEDD8	NEDD8	chr14:24683142-24701576	StressGranuleG3	StressGranuleG3AR	OK	382.337	511.071	0.418678	1.75963	0.00265	0.0425726	yes
NDUFS6	NDUFS6	NDUFS6	chr5:1801495-1816167	StressGranuleG3	StressGranuleG3AR	OK	198.766	265.388	0.41703	1.74327	0.00275	0.0434596	yes
MAD2L1BP	MAD2L1BP	MAD2L1BP	chr6:43597278-43608688	StressGranuleG3	StressGranuleG3AR	OK	59.7111	79.7042	0.416656	1.73069	0.0033	0.0485657	yes
GADD45GIP1	GADD45GIP1	GADD45GIP1	chr19:13064969-13068068	StressGranuleG3	StressGranuleG3AR	OK	303.278	404.565	0.41573	1.87354	0.0011	0.0233389	yes
ATF4	ATF4	ATF4	chr22:39916563-39918691	StressGranuleG3	StressGranuleG3AR	OK	298.015	397.508	0.415599	1.89821	0.00075	0.0183159	yes
PSMB1	PSMB1	PSMB1	chr6:170844203-170862417	StressGranuleG3	StressGranuleG3AR	OK	186.533	248.416	0.413321	1.85453	0.0009	0.0207599	yes
SAP18	SAP18	SAP18	chr13:21714652-21723224	StressGranuleG3	StressGranuleG3AR	OK	42.7309	56.9048	0.41327	1.7909	0.0018	0.0338488	yes
PSMA5	PSMA5	PSMA5	chr1:109941652-109969108	StressGranuleG3	StressGranuleG3AR	OK	22.17	29.5234	0.413248	1.76922	0.00215	0.0375219	yes
GABARAP	GABARAP	GABARAP	chr17:7143737-7145753	StressGranuleG3	StressGranuleG3AR	OK	242.798	323.147	0.412432	1.85854	0.0014	0.0276861	yes
CSNK2B	CSNK2B	CSNK2B	chr6_ssto_hap7:2959803-2968652	StressGranuleG3	StressGranuleG3AR	OK	94.4756	125.735	0.412378	1.66946	0.0033	0.0485657	yes
CHCHD1	CHCHD1	CHCHD1	chr10:75541807-75543406	StressGranuleG3	StressGranuleG3AR	OK	222.639	296.298	0.412344	1.85415	0.00145	0.0283285	yes
PSMA2	PSMA2	PSMA2	chr7:42956461-42971805	StressGranuleG3	StressGranuleG3AR	OK	64.5169	85.8567	0.412253	1.76648	0.002	0.0359827	yes
SNF8	SNF8	SNF8	chr17:47007458-47022154	StressGranuleG3	StressGranuleG3AR	OK	194.489	258.772	0.411993	1.86938	0.0008	0.0192463	yes
PRELID1	PRELID1	PRELID1	chr5:176730762-176739292	StressGranuleG3	StressGranuleG3AR	OK	145.203	193.181	0.411878	1.81656	0.00165	0.0313931	yes
NDUFB4	NDUFB4	NDUFB4	chr3:120315127-120321258	StressGranuleG3	StressGranuleG3AR	OK	300.493	399.609	0.411255	1.8305	0.0012	0.0246695	yes
NHP2	NHP2	NHP2	chr5:177576464-177580961	StressGranuleG3	StressGranuleG3AR	OK	133.22	176.996	0.409909	1.7726	0.0019	0.0348293	yes
UBALD2	UBALD2	UBALD2	chr17:74261285-74267379	StressGranuleG3	StressGranuleG3AR	OK	78.6429	104.468	0.409668	1.80515	0.0021	0.0370491	yes
NHP2L1	NHP2L1	NHP2L1	chr22:42069936-42084913	StressGranuleG3	StressGranuleG3AR	OK	71.3739	94.6708	0.407522	1.76488	0.00195	0.0352575	yes
SCAND1	SCAND1	SCAND1	chr20:34541538-34543281	StressGranuleG3	StressGranuleG3AR	OK	113.606	150.682	0.40747	1.73363	0.00285	0.0442708	yes
PPDPF	PPDPF	PPDPF	chr20:62152132-62153524	StressGranuleG3	StressGranuleG3AR	OK	211.363	280.325	0.407375	1.79137	0.0021	0.0370491	yes
APEX1	APEX1	APEX1	chr14:20923289-20925931	StressGranuleG3	StressGranuleG3AR	OK	87.1253	115.532	0.407128	1.79267	0.00205	0.0366107	yes
C20orf27	C20orf27	C20orf27	chr20:3734145-3749035	StressGranuleG3	StressGranuleG3AR	OK	64.0943	84.9353	0.406168	1.71352	0.00305	0.046339	yes
NSMCE2	NSMCE2	NSMCE2	chr8:126104082-126379367	StressGranuleG3	StressGranuleG3AR	OK	68.8877	91.1718	0.404341	1.69585	0.00305	0.046339	yes
CGRRF1	CGRRF1	CGRRF1	chr14:54976586-55005334	StressGranuleG3	StressGranuleG3AR	OK	62.4416	82.6187	0.403961	1.69436	0.00295	0.0453403	yes
AMZ2	AMZ2	AMZ2	chr17:66244144-66253305	StressGranuleG3	StressGranuleG3AR	OK	76.4473	101.055	0.402601	1.70635	0.0028	0.0438687	yes
RPL7A	RPL7A	RPL7A	chr9:136215068-136218280	StressGranuleG3	StressGranuleG3AR	OK	427.107	563.992	0.401078	1.83524	0.0013	0.0262071	yes
H2AFZ	H2AFZ	H2AFZ	chr4:100869243-100871512	StressGranuleG3	StressGranuleG3AR	OK	270.319	356.864	0.400712	1.81769	0.0011	0.0233389	yes
GUK1	GUK1	GUK1	chr1:228327784-228336655	StressGranuleG3	StressGranuleG3AR	OK	356.247	469.622	0.398622	1.8017	0.00105	0.0229127	yes
BTF3	BTF3	BTF3	chr5:72794249-72801448	StressGranuleG3	StressGranuleG3AR	OK	414.678	546.6	0.398496	1.82586	0.00115	0.0240838	yes
POMP	POMP	POMP	chr13:29233140-29253093	StressGranuleG3	StressGranuleG3AR	OK	82.9991	109.257	0.396563	1.74423	0.00265	0.0425726	yes
ARF5	ARF5	ARF5	chr7:127228405-127231759	StressGranuleG3	StressGranuleG3AR	OK	115.392	151.744	0.3951	1.72779	0.00225	0.0386644	yes
CDC20	CDC20	CDC20	chr1:43824625-43828873	StressGranuleG3	StressGranuleG3AR	OK	97.8017	128.607	0.395043	1.7706	0.00185	0.0343453	yes
COX8A	COX8A	COX8A	chr11:63742078-63744015	StressGranuleG3	StressGranuleG3AR	OK	571.472	751.318	0.394741	1.77196	0.0019	0.0348293	yes
HMGB2	HMGB2	HMGB2	chr4:174252526-174255595	StressGranuleG3	StressGranuleG3AR	OK	153.337	201.521	0.394227	1.77839	0.00195	0.0352575	yes
RPL23A	RPL23A	RPL23A	chr17:27046999-27053949	StressGranuleG3	StressGranuleG3AR	OK	290.235	381.282	0.393636	1.77082	0.0021	0.0370491	yes
OAZ1	OAZ1	OAZ1	chr19:2269484-2273487	StressGranuleG3	StressGranuleG3AR	OK	638.855	838.779	0.392802	1.76669	0.00225	0.0386644	yes
UBXN1	UBXN1	UBXN1	chr11:62443969-62446589	StressGranuleG3	StressGranuleG3AR	OK	140.084	183.903	0.392656	1.76968	0.00235	0.0396801	yes
ERP29	ERP29	ERP29	chr12:112451151-112461024	StressGranuleG3	StressGranuleG3AR	OK	98.5571	129.355	0.392299	1.74506	0.0026	0.0419545	yes
CLTB	CLTB	CLTB	chr5:175819455-175843570	StressGranuleG3	StressGranuleG3AR	OK	101.723	133.391	0.391023	1.71152	0.00275	0.0434596	yes
S100A11	S100A11	S100A11	chr1:152004981-152009511	StressGranuleG3	StressGranuleG3AR	OK	468.049	612.164	0.387259	1.75768	0.0023	0.0392456	yes
CDK2AP1	CDK2AP1	CDK2AP1	chr12:123745516-123756863	StressGranuleG3	StressGranuleG3AR	OK	120.133	156.801	0.384302	1.67801	0.0031	0.0467086	yes
HN1	HN1	HN1	chr17:73131337-73150778	StressGranuleG3	StressGranuleG3AR	OK	116.319	151.744	0.383559	1.73135	0.00235	0.0396801	yes
GPX1	GPX1	GPX1	chr3:49394608-49395791	StressGranuleG3	StressGranuleG3AR	OK	200.364	260.878	0.380752	1.69122	0.0032	0.0475751	yes
PPP1R14B	PPP1R14B	PPP1R14B	chr11:64011950-64014413	StressGranuleG3	StressGranuleG3AR	OK	272.437	354.657	0.380502	1.73029	0.00285	0.0442708	yes
RPS2	RPS2	RPS2	chr16:2012061-2014827	StressGranuleG3	StressGranuleG3AR	OK	813.004	1057.94	0.379922	1.69963	0.0028	0.0438687	yes
TUBA1B	TUBA1B	TUBA1B	chr12:49521566-49525304	StressGranuleG3	StressGranuleG3AR	OK	292.238	380.17	0.379499	1.72659	0.00245	0.0407075	yes
NPC2	NPC2	NPC2	chr14:74946642-74960084	StressGranuleG3	StressGranuleG3AR	OK	188.494	245.168	0.379255	1.68661	0.00245	0.0407075	yes
RPL10A	RPL10A	RPL10A	chr6:35436177-35438558	StressGranuleG3	StressGranuleG3AR	OK	465.298	601.817	0.371169	1.69041	0.0032	0.0475751	yes
RPL29	RPL29	RPL29	chr3:52027643-52029958	StressGranuleG3	StressGranuleG3AR	OK	700.224	904.22	0.368859	1.68361	0.0032	0.0475751	yes
