# Supplementary material for: G3BP1-linked mRNA partitioning supports selective protein synthesis in response to oxidative stress
Source: Nucleic Acids Res. 2020 May 14;48(12):6855–73. doi: 10.1093/nar/gkaa376 (PMC7337521; doi:10.1093/nar/gkaa376)
Supplement: gkaa376_Supplemental_Files [file gkaa376_supplemental_files.zip › Table_S5_RNAseq_G3BP1-APEX-ARS_CTRL-APEX-ARS.xlsx]

## Sheet: Sheet1
Gene Symbol	Gene ID	locus	sample_1	sample_2	status	value_1	value_2	log2(fold_change)	test_stat	p_value	q_value	significant
PRTFDC1	56952	chr10:25137535-25241573	GranuleCTRLarsenite	GranuleG3BP1arsenite	OK	0.491057	2.75626	2.48875	2.32717	0.00335	0.0249194	yes
MC5R	4161	chr18:13825542-13826861	GranuleCTRLarsenite	GranuleG3BP1arsenite	OK	1.18211	5.4953	2.21683	2.64266	0.0001	0.00178802	yes
RAET1L	154064	chr6:150341265-150346668	GranuleCTRLarsenite	GranuleG3BP1arsenite	OK	3.95186	18.1265	2.19749	3.38471	5e-05	0.00101564	yes
PRMT8	56341	chr12:3490514-3703138	GranuleCTRLarsenite	GranuleG3BP1arsenite	OK	0.716489	2.82747	1.9805	2.30606	0.00055	0.00664358	yes
LINC01441	101927642	chr21:37377617-37380593	GranuleCTRLarsenite	GranuleG3BP1arsenite	OK	0.842698	3.14615	1.9005	2.11046	0.00415	0.0291204	yes
KTN1-AS1	100129075	chr14:56042874-56046810	GranuleCTRLarsenite	GranuleG3BP1arsenite	OK	1.58077	5.42342	1.77858	2.54382	0.00015	0.00246869	yes
PRR15	222171	chr7:29603426-29606911	GranuleCTRLarsenite	GranuleG3BP1arsenite	OK	0.950177	3.14287	1.72581	2.04714	0.0023	0.0189052	yes
PTGS2	5743	chr1:186640943-186649559	GranuleCTRLarsenite	GranuleG3BP1arsenite	OK	0.495558	1.62726	1.71531	2.44139	0.00025	0.00362801	yes
ALDH3A1	218	chr17:19641297-19651746	GranuleCTRLarsenite	GranuleG3BP1arsenite	OK	5.0932	15.3951	1.59583	3.90773	5e-05	0.00101564	yes
HIST2H2AC	8338	chr1:149858524-149858961	GranuleCTRLarsenite	GranuleG3BP1arsenite	OK	5.17168	15.5122	1.5847	1.75564	0.0047	0.0319278	yes
SKA1	220134	chr18:47901391-47920538	GranuleCTRLarsenite	GranuleG3BP1arsenite	OK	1.65054	4.70317	1.5107	2.9146	5e-05	0.00101564	yes
ACTR3B	57180	chr7:152456833-152552464	GranuleCTRLarsenite	GranuleG3BP1arsenite	OK	4.87222	13.8621	1.50849	3.84382	5e-05	0.00101564	yes
FXN	2395	chr9:71650478-71715094	GranuleCTRLarsenite	GranuleG3BP1arsenite	OK	1.44811	4.00467	1.46752	1.49293	0.00865	0.0491286	yes
FAM86EP	348926	chr4:3943486-3957155	GranuleCTRLarsenite	GranuleG3BP1arsenite	OK	0.75111	2.05971	1.45534	1.84633	0.00105	0.0106942	yes
FSIP1	161835	chr15:39892231-40075039	GranuleCTRLarsenite	GranuleG3BP1arsenite	OK	1.46776	4.01834	1.45298	2.60148	0.00015	0.00246869	yes
BAMBI	25805	chr10:28966423-28971868	GranuleCTRLarsenite	GranuleG3BP1arsenite	OK	3.11352	8.50269	1.44937	2.87502	5e-05	0.00101564	yes
THNSL1	79896	chr10:25270907-25351208	GranuleCTRLarsenite	GranuleG3BP1arsenite	OK	0.362292	0.981334	1.43759	1.60497	0.00685	0.0417193	yes
ZNF385D	79750	chr3:21462489-21792816	GranuleCTRLarsenite	GranuleG3BP1arsenite	OK	3.56297	9.35958	1.39336	2.94894	5e-05	0.00101564	yes
HSPA12A	259217	chr10:118430702-118502085	GranuleCTRLarsenite	GranuleG3BP1arsenite	OK	0.522583	1.34991	1.36913	2.18785	0.00105	0.0106942	yes
SPC25	57405	chr2:169727400-169746944	GranuleCTRLarsenite	GranuleG3BP1arsenite	OK	3.15377	8.07612	1.35659	2.37839	0.00025	0.00362801	yes
KCTD8	386617	chr4:44175919-44450824	GranuleCTRLarsenite	GranuleG3BP1arsenite	OK	0.69257	1.77203	1.35537	1.68996	0.0079	0.0460425	yes
ASRGL1	80150	chr11:62104773-62160887	GranuleCTRLarsenite	GranuleG3BP1arsenite	OK	0.927958	2.35199	1.34175	1.87919	0.00275	0.0216106	yes
RPSAP58	388524	chr19:23945815-24010919	GranuleCTRLarsenite	GranuleG3BP1arsenite	OK	1.74372	4.32439	1.31032	1.78322	0.0035	0.0256661	yes
CLDN14	23562	chr21:37832919-37948867	GranuleCTRLarsenite	GranuleG3BP1arsenite	OK	13.9004	33.7017	1.2777	3.70468	5e-05	0.00101564	yes
LINC00163	100287569	chr21:29911639-29912677	GranuleCTRLarsenite	GranuleG3BP1arsenite	OK	4.28578	10.3459	1.27142	1.94332	0.00215	0.0178649	yes
JPX	554203	chrX:73164158-73513409	GranuleCTRLarsenite	GranuleG3BP1arsenite	OK	3.56305	8.54465	1.26191	2.44491	5e-05	0.00101564	yes
ARHGEF26	26084	chr3:153742189-153975616	GranuleCTRLarsenite	GranuleG3BP1arsenite	OK	0.683106	1.58307	1.21254	2.0644	0.0005	0.00618932	yes
CENPH	64946	chr5:68485374-68506184	GranuleCTRLarsenite	GranuleG3BP1arsenite	OK	7.1587	16.5066	1.20527	2.93622	5e-05	0.00101564	yes
XDH	7498	chr2:31557187-31637611	GranuleCTRLarsenite	GranuleG3BP1arsenite	OK	0.662802	1.50795	1.18594	2.04279	0.001	0.0103302	yes
FAS	355	chr10:90692440-90775542	GranuleCTRLarsenite	GranuleG3BP1arsenite	OK	0.987711	2.24377	1.18376	1.5881	0.00765	0.0451487	yes
ACTRT3	84517	chr3:169484710-169487683	GranuleCTRLarsenite	GranuleG3BP1arsenite	OK	1.12917	2.56429	1.1833	1.58272	0.0088	0.0498242	yes
CASP3	836	chr4:185548849-185570629	GranuleCTRLarsenite	GranuleG3BP1arsenite	OK	18.3341	41.5588	1.18063	4.36826	5e-05	0.00101564	yes
P4HA3	283208	chr11:73977693-74035750	GranuleCTRLarsenite	GranuleG3BP1arsenite	OK	2.56616	5.80944	1.17879	2.31661	0.0002	0.00307495	yes
SETX	23064	chr9:135136826-135230372	GranuleCTRLarsenite	GranuleG3BP1arsenite	OK	13.4156	29.9199	1.15719	4.85672	5e-05	0.00101564	yes
SNCB	6620	chr5:176047209-176057557	GranuleCTRLarsenite	GranuleG3BP1arsenite	OK	2.24957	5.0087	1.15479	1.67732	0.00555	0.0361749	yes
LACE1	246269	chr6:108616097-108844251	GranuleCTRLarsenite	GranuleG3BP1arsenite	OK	1.74437	3.86992	1.1496	1.97499	0.0011	0.0109795	yes
DHRS2	10202	chr14:24105572-24114848	GranuleCTRLarsenite	GranuleG3BP1arsenite	OK	12.7386	28.0904	1.14087	3.5229	5e-05	0.00101564	yes
PLCH1	23007	chr3:155197670-155421997	GranuleCTRLarsenite	GranuleG3BP1arsenite	OK	0.534817	1.17905	1.1405	1.8536	0.0022	0.0181968	yes
HMGB3	3149	chrX:150148980-150159248	GranuleCTRLarsenite	GranuleG3BP1arsenite	OK	10.6055	23.3499	1.1386	4.15989	5e-05	0.00101564	yes
SH3GL3	6457	chr15:84115979-84287493	GranuleCTRLarsenite	GranuleG3BP1arsenite	OK	2.29572	5.03635	1.13343	1.97959	0.0021	0.0175805	yes
RARRES3	5920	chr11:63304272-63313930	GranuleCTRLarsenite	GranuleG3BP1arsenite	OK	45.869	99.8436	1.12215	3.74295	5e-05	0.00101564	yes
RMRP	6023	chr9:35657747-35658015	GranuleCTRLarsenite	GranuleG3BP1arsenite	OK	62.4953	135.079	1.11199	2.22411	0.0003	0.00417779	yes
GGCT	79017	chr7:30536236-30544457	GranuleCTRLarsenite	GranuleG3BP1arsenite	OK	6.32783	13.6061	1.10447	2.18919	0.00035	0.00472859	yes
TMEM256	254863	chr17:7284292-7307450	GranuleCTRLarsenite	GranuleG3BP1arsenite	OK	60.9062	130.475	1.09911	1.79475	0.0071	0.0426855	yes
CHEK2	11200	chr22:29083730-29137822	GranuleCTRLarsenite	GranuleG3BP1arsenite	OK	13.9052	29.7439	1.09697	3.56951	5e-05	0.00101564	yes
RTN4IP1	84816	chr6:107018902-107077373	GranuleCTRLarsenite	GranuleG3BP1arsenite	OK	1.55493	3.32149	1.09499	1.89587	0.0025	0.0201041	yes
PSTK	118672	chr10:124739555-124749907	GranuleCTRLarsenite	GranuleG3BP1arsenite	OK	2.19736	4.68346	1.0918	1.76251	0.003	0.0229889	yes
ZNF610	162963	chr19:52839497-52870376	GranuleCTRLarsenite	GranuleG3BP1arsenite	OK	1.5172	3.22876	1.08957	1.68791	0.00735	0.0438246	yes
DEPDC1	55635	chr1:68939834-69004310	GranuleCTRLarsenite	GranuleG3BP1arsenite	OK	4.39729	9.35368	1.08892	3.28317	5e-05	0.00101564	yes
CDC45	8318	chr22:19467348-19508135	GranuleCTRLarsenite	GranuleG3BP1arsenite	OK	2.49247	5.29421	1.08684	2.02388	0.00105	0.0106942	yes
KLHL1	57626	chr13:70274724-70713885	GranuleCTRLarsenite	GranuleG3BP1arsenite	OK	1.84434	3.91631	1.08639	2.4594	0.0001	0.00178802	yes
CKS1B	1163	chr1:154947117-154951725	GranuleCTRLarsenite	GranuleG3BP1arsenite	OK	48.4225	102.72	1.08496	3.78734	5e-05	0.00101564	yes
MPP1	4354	chrX:154006958-154033802	GranuleCTRLarsenite	GranuleG3BP1arsenite	OK	1.33073	2.8168	1.08184	1.59724	0.008	0.0464199	yes
PPP1R7	5510	chr2:242045513-242123065	GranuleCTRLarsenite	GranuleG3BP1arsenite	OK	8.65274	18.2695	1.07821	2.14558	0.00035	0.00472859	yes
GINS2	51659	chr16:85711279-85722588	GranuleCTRLarsenite	GranuleG3BP1arsenite	OK	5.66412	11.8781	1.06838	2.1846	0.00035	0.00472859	yes
MAP2	4133	chr2:210288770-210598834	GranuleCTRLarsenite	GranuleG3BP1arsenite	OK	2.02115	4.23432	1.06695	2.77018	5e-05	0.00101564	yes
BNC2	54796	chr9:16409500-16870786	GranuleCTRLarsenite	GranuleG3BP1arsenite	OK	1.35173	2.81859	1.06016	3.20545	5e-05	0.00101564	yes
PARPBP	55010	chr12:102513955-102591614	GranuleCTRLarsenite	GranuleG3BP1arsenite	OK	3.73547	7.74296	1.0516	2.73655	5e-05	0.00101564	yes
NEIL3	55247	chr4:178230990-178284092	GranuleCTRLarsenite	GranuleG3BP1arsenite	OK	2.31602	4.77667	1.04436	2.05786	0.0005	0.00618932	yes
PXMP2	5827	chr12:133264191-133281577	GranuleCTRLarsenite	GranuleG3BP1arsenite	OK	9.16205	18.8368	1.03981	2.30772	0.00015	0.00246869	yes
MYCT1	80177	chr6:153019029-153045715	GranuleCTRLarsenite	GranuleG3BP1arsenite	OK	1.17482	2.41377	1.03885	1.69002	0.00555	0.0361749	yes
BRCA1	672	chr17:41196311-41277500	GranuleCTRLarsenite	GranuleG3BP1arsenite	OK	0.92177	1.89195	1.03739	1.71186	0.00455	0.0311573	yes
ADPRHL1	113622	chr13:114076254-114107839	GranuleCTRLarsenite	GranuleG3BP1arsenite	OK	6.04586	12.4005	1.03638	2.63597	5e-05	0.00101564	yes
CDK1	983	chr10:62538088-62554610	GranuleCTRLarsenite	GranuleG3BP1arsenite	OK	24.4547	49.9335	1.0299	3.84154	5e-05	0.00101564	yes
PIR	8544	chrX:15363712-15511711	GranuleCTRLarsenite	GranuleG3BP1arsenite	OK	9.58438	19.5243	1.02652	2.48672	5e-05	0.00101564	yes
CFAP54	144535	chr12:96883348-97269333	GranuleCTRLarsenite	GranuleG3BP1arsenite	OK	0.788441	1.59703	1.01831	2.33507	0.0001	0.00178802	yes
OXNAD1	92106	chr3:16306666-16347594	GranuleCTRLarsenite	GranuleG3BP1arsenite	OK	1.71373	3.46135	1.0142	2.19127	0.00035	0.00472859	yes
JAZF1	221895	chr7:27870192-28280996	GranuleCTRLarsenite	GranuleG3BP1arsenite	OK	2.64548	5.33972	1.01323	2.35217	0.00035	0.00472859	yes
LOC344887	no data	chr3:185677757-185698665	GranuleCTRLarsenite	GranuleG3BP1arsenite	OK	4.01073	8.03539	1.0025	2.3294	0.0002	0.00307495	yes
PLEKHF1	79156	chr19:30156326-30166383	GranuleCTRLarsenite	GranuleG3BP1arsenite	OK	3.14013	6.2578	0.994832	1.90209	0.00185	0.0160826	yes
DNAJB5	25822	chr9:34989637-34998430	GranuleCTRLarsenite	GranuleG3BP1arsenite	OK	16.9212	33.7175	0.994665	3.60101	5e-05	0.00101564	yes
ABRACL	58527	chr6:139349818-139364439	GranuleCTRLarsenite	GranuleG3BP1arsenite	OK	13.9268	27.7415	0.99418	2.43149	5e-05	0.00101564	yes
CENPU	79682	chr4:185570766-185655286	GranuleCTRLarsenite	GranuleG3BP1arsenite	OK	8.68952	17.2988	0.993324	2.36375	0.0004	0.00519104	yes
INPP1	3628	chr2:191208195-191236391	GranuleCTRLarsenite	GranuleG3BP1arsenite	OK	2.45657	4.88286	0.991083	1.82985	0.00385	0.0275628	yes
LOC644919	644919	chr14:41423915-41610251	GranuleCTRLarsenite	GranuleG3BP1arsenite	OK	17.1981	34.0723	0.986351	2.09903	0.00065	0.00748922	yes
MEIS1	4211	chr2:66662531-66799891	GranuleCTRLarsenite	GranuleG3BP1arsenite	OK	1.57951	3.11429	0.979422	1.85202	0.00195	0.016721	yes
HAUS7	55559	chrX:152713122-152775004	GranuleCTRLarsenite	GranuleG3BP1arsenite	OK	3.71919	7.28871	0.970675	1.79454	0.0035	0.0256661	yes
MND1	84057	chr4:154265800-154336247	GranuleCTRLarsenite	GranuleG3BP1arsenite	OK	4.17868	8.15591	0.9648	1.53079	0.00855	0.0487135	yes
CRYZL1	9946	chr21:34961647-35014160	GranuleCTRLarsenite	GranuleG3BP1arsenite	OK	7.27261	14.1623	0.961509	2.48672	0.0001	0.00178802	yes
ZC3HAV1	56829	chr7:138728265-138794465	GranuleCTRLarsenite	GranuleG3BP1arsenite	OK	197.207	383.164	0.958255	3.09215	5e-05	0.00101564	yes
CBY1	25776	chr22:39052657-39069855	GranuleCTRLarsenite	GranuleG3BP1arsenite	OK	9.64749	18.7255	0.956781	2.3229	0.0001	0.00178802	yes
LPPR5	163404	chr1:99355800-99614408	GranuleCTRLarsenite	GranuleG3BP1arsenite	OK	1.09556	2.12043	0.952688	1.73072	0.0039	0.0278519	yes
PADI3	51702	chr1:17575592-17610727	GranuleCTRLarsenite	GranuleG3BP1arsenite	OK	1.30459	2.52362	0.951899	1.65652	0.0054	0.0353883	yes
GCNT3	9245	chr15:59903981-59912210	GranuleCTRLarsenite	GranuleG3BP1arsenite	OK	3.35521	6.47245	0.947909	2.06755	0.0008	0.00873786	yes
S100P	6286	chr4:6695565-6698897	GranuleCTRLarsenite	GranuleG3BP1arsenite	OK	14.2084	27.3477	0.944675	1.73661	0.00405	0.0286827	yes
CLDN3	1365	chr7:73183326-73184600	GranuleCTRLarsenite	GranuleG3BP1arsenite	OK	5.33333	10.226	0.939137	1.91724	0.00185	0.0160826	yes
CETN2	1069	chrX:151995870-151999301	GranuleCTRLarsenite	GranuleG3BP1arsenite	OK	17.6054	33.7527	0.938981	2.72233	5e-05	0.00101564	yes
PRR11	55771	chr17:57232859-57284070	GranuleCTRLarsenite	GranuleG3BP1arsenite	OK	13.3244	25.5446	0.93895	3.82177	5e-05	0.00101564	yes
MAP3K7CL	56911	chr21:30449791-30548210	GranuleCTRLarsenite	GranuleG3BP1arsenite	OK	17.3943	33.336	0.938465	2.99195	5e-05	0.00101564	yes
GLIPR2	152007	chr9:36136532-36163910	GranuleCTRLarsenite	GranuleG3BP1arsenite	OK	4.49215	8.59169	0.935535	2.10396	0.0003	0.00417779	yes
DCP1B	196513	chr12:2055213-2113677	GranuleCTRLarsenite	GranuleG3BP1arsenite	OK	9.4706	18.0829	0.933095	2.82829	5e-05	0.00101564	yes
MORN2	729967	chr2:39103102-39109850	GranuleCTRLarsenite	GranuleG3BP1arsenite	OK	22.3816	42.7116	0.932315	2.49964	5e-05	0.00101564	yes
CDKN3	1033	chr14:54863672-54886934	GranuleCTRLarsenite	GranuleG3BP1arsenite	OK	202.002	384.879	0.930035	3.82163	5e-05	0.00101564	yes
MOCS2	4338	chr5:52391508-52405602	GranuleCTRLarsenite	GranuleG3BP1arsenite	OK	2.34301	4.46099	0.928998	2.16819	0.0003	0.00417779	yes
UBE2C	11065	chr20:44441214-44445596	GranuleCTRLarsenite	GranuleG3BP1arsenite	OK	70.7186	134.594	0.928453	3.47048	5e-05	0.00101564	yes
RGS5	8490	chr1:163112088-163291581	GranuleCTRLarsenite	GranuleG3BP1arsenite	OK	2.65538	5.04011	0.924536	1.66498	0.0044	0.0304468	yes
KRT17	3872	chr17:39775691-39780882	GranuleCTRLarsenite	GranuleG3BP1arsenite	OK	3.24928	6.14004	0.918126	1.69016	0.0059	0.0377428	yes
PTTG1	9232	chr5:159848813-159855751	GranuleCTRLarsenite	GranuleG3BP1arsenite	OK	148.755	280.408	0.914588	3.66818	5e-05	0.00101564	yes
ZNF846	162993	chr19:9868150-9879410	GranuleCTRLarsenite	GranuleG3BP1arsenite	OK	2.66945	5.02327	0.912085	1.75204	0.0037	0.0266868	yes
AGO3	192669	chr1:36396682-36522063	GranuleCTRLarsenite	GranuleG3BP1arsenite	OK	1.95904	3.67982	0.909486	1.94449	0.0012	0.0117509	yes
OCEL1	79629	chr19:17337012-17340028	GranuleCTRLarsenite	GranuleG3BP1arsenite	OK	4.14454	7.77915	0.908401	1.57341	0.00705	0.0424554	yes
IFIT3	3437	chr10:91087575-91100725	GranuleCTRLarsenite	GranuleG3BP1arsenite	OK	439.238	821.492	0.903245	3.25378	5e-05	0.00101564	yes
RNASEH2A	10535	chr19:12917427-12924462	GranuleCTRLarsenite	GranuleG3BP1arsenite	OK	32.3508	60.4137	0.901075	3.12767	5e-05	0.00101564	yes
CRYL1	51084	chr13:20977805-21100012	GranuleCTRLarsenite	GranuleG3BP1arsenite	OK	8.36481	15.6001	0.899147	2.28921	0.00025	0.00362801	yes
TK1	7083	chr17:76170159-76183285	GranuleCTRLarsenite	GranuleG3BP1arsenite	OK	55.8971	104.219	0.898777	3.61648	5e-05	0.00101564	yes
WDR92	116143	chr2:68357280-68384692	GranuleCTRLarsenite	GranuleG3BP1arsenite	OK	5.64818	10.5082	0.895655	2.3246	0.0001	0.00178802	yes
RND3	390	chr2:151324706-151344209	GranuleCTRLarsenite	GranuleG3BP1arsenite	OK	213.251	395.035	0.889425	3.55435	5e-05	0.00101564	yes
NDUFB1	4707	chr14:92582467-92588153	GranuleCTRLarsenite	GranuleG3BP1arsenite	OK	98.2213	181.94	0.889351	2.80285	5e-05	0.00101564	yes
EXOSC8	11340	chr13:37574677-37633850	GranuleCTRLarsenite	GranuleG3BP1arsenite	OK	15.5869	28.8095	0.886212	1.91227	0.0016	0.0146201	yes
SLC25A5	292	chrX:118599995-118605359	GranuleCTRLarsenite	GranuleG3BP1arsenite	OK	84.0181	155.107	0.884492	3.63694	5e-05	0.00101564	yes
CENPA	1058	chr2:27008881-27017455	GranuleCTRLarsenite	GranuleG3BP1arsenite	OK	24.24	44.7446	0.884323	3.05085	5e-05	0.00101564	yes
IMMP2L	83943	chr7:110303105-111202573	GranuleCTRLarsenite	GranuleG3BP1arsenite	OK	16.7355	30.8908	0.884268	2.51365	0.0001	0.00178802	yes
LRR1	122769	chr14:50065414-50081390	GranuleCTRLarsenite	GranuleG3BP1arsenite	OK	15.684	28.9083	0.882187	2.52611	5e-05	0.00101564	yes
ITGAE	3682	chr17:3617918-3704537	GranuleCTRLarsenite	GranuleG3BP1arsenite	OK	4.18175	7.69111	0.879084	2.13378	0.00085	0.00917329	yes
NUDT5	11164	chr10:12171639-12292589	GranuleCTRLarsenite	GranuleG3BP1arsenite	OK	19.1573	35.1099	0.873982	2.01486	0.0007	0.00787731	yes
APITD1	378708	chr1:10490158-10512060	GranuleCTRLarsenite	GranuleG3BP1arsenite	OK	6.46004	11.8351	0.873456	1.70912	0.00585	0.0375058	yes
APOL3	80833	chr22:36536370-36562225	GranuleCTRLarsenite	GranuleG3BP1arsenite	OK	8.34058	15.2611	0.871642	2.56241	5e-05	0.00101564	yes
CDK2	1017	chr12:56360552-56366573	GranuleCTRLarsenite	GranuleG3BP1arsenite	OK	6.67439	12.1719	0.866845	2.41173	5e-05	0.00101564	yes
TMEM119	338773	chr12:108983621-108991894	GranuleCTRLarsenite	GranuleG3BP1arsenite	OK	2.08221	3.79481	0.865913	1.68936	0.00455	0.0311573	yes
AAMDC	28971	chr11:77532207-77583398	GranuleCTRLarsenite	GranuleG3BP1arsenite	OK	51.5774	93.8714	0.863946	2.47264	5e-05	0.00101564	yes
PPCDC	60490	chr15:75315895-75343067	GranuleCTRLarsenite	GranuleG3BP1arsenite	OK	2.60464	4.73685	0.862841	1.62207	0.00595	0.0379453	yes
NCF2	4688	chr1:183524696-183560056	GranuleCTRLarsenite	GranuleG3BP1arsenite	OK	20.6984	37.5998	0.861209	3.13674	5e-05	0.00101564	yes
IL24	11009	chr1:207070787-207095378	GranuleCTRLarsenite	GranuleG3BP1arsenite	OK	88.3368	160.263	0.859358	3.50669	5e-05	0.00101564	yes
OASL	8638	chr12:121458094-121477045	GranuleCTRLarsenite	GranuleG3BP1arsenite	OK	603.321	1093.82	0.858377	3.08285	5e-05	0.00101564	yes
PSMB10	5699	chr16:67968406-67970780	GranuleCTRLarsenite	GranuleG3BP1arsenite	OK	16.6499	30.1805	0.858103	2.35999	0.00015	0.00246869	yes
PIGP	51227	chr21:38437663-38445458	GranuleCTRLarsenite	GranuleG3BP1arsenite	OK	19.4902	35.2347	0.854246	2.29475	0.0003	0.00417779	yes
MTFR1	9650	chr8:66556887-66622798	GranuleCTRLarsenite	GranuleG3BP1arsenite	OK	9.42399	17.0139	0.852308	2.48497	5e-05	0.00101564	yes
THOC3	84321	chr5:175386533-175395318	GranuleCTRLarsenite	GranuleG3BP1arsenite	OK	4.87799	8.80456	0.851963	1.8509	0.0023	0.0189052	yes
ARMC1	55156	chr8:66514690-66546452	GranuleCTRLarsenite	GranuleG3BP1arsenite	OK	13.2691	23.8741	0.847375	3.08744	5e-05	0.00101564	yes
ST8SIA4	7903	chr5:100142638-100238989	GranuleCTRLarsenite	GranuleG3BP1arsenite	OK	2.13214	3.83442	0.846703	2.01106	0.00045	0.00570197	yes
KIAA0101	9768	chr15:64657210-64679886	GranuleCTRLarsenite	GranuleG3BP1arsenite	OK	4.03943	7.2633	0.846474	1.61494	0.00625	0.0392366	yes
ATP5O	539	chr21:35275756-35288158	GranuleCTRLarsenite	GranuleG3BP1arsenite	OK	176.745	316.725	0.841561	3.4535	5e-05	0.00101564	yes
NUDCD1	84955	chr8:110253147-110346350	GranuleCTRLarsenite	GranuleG3BP1arsenite	OK	9.3286	16.712	0.841153	2.99467	5e-05	0.00101564	yes
TMEM262	90488	chr9:7796490-7799799	GranuleCTRLarsenite	GranuleG3BP1arsenite	OK	7.77089	13.916	0.840596	2.47812	5e-05	0.00101564	yes
TIPIN	54962	chr15:66629007-66649054	GranuleCTRLarsenite	GranuleG3BP1arsenite	OK	5.99031	10.7135	0.838723	1.76615	0.0035	0.0256661	yes
RSAD2	91543	chr2:7017795-7038363	GranuleCTRLarsenite	GranuleG3BP1arsenite	OK	165.72	296.136	0.837513	3.34395	5e-05	0.00101564	yes
MTO1	25821	chr6:74171453-74211179	GranuleCTRLarsenite	GranuleG3BP1arsenite	OK	4.79957	8.55339	0.833591	2.31235	0.0001	0.00178802	yes
NUPR1	26471	chr16:28548661-28550495	GranuleCTRLarsenite	GranuleG3BP1arsenite	OK	174.275	310.068	0.831222	3.45391	5e-05	0.00101564	yes
CCDC90B	60492	chr11:82970134-82997450	GranuleCTRLarsenite	GranuleG3BP1arsenite	OK	12.3358	21.9357	0.830427	3.11429	5e-05	0.00101564	yes
MTHFD2	10797	chr2:74425689-74442424	GranuleCTRLarsenite	GranuleG3BP1arsenite	OK	36.632	65.0981	0.829512	3.37395	5e-05	0.00101564	yes
HYLS1	219844	chr11:125753508-125773116	GranuleCTRLarsenite	GranuleG3BP1arsenite	OK	7.25543	12.8863	0.828707	1.75507	0.00185	0.0160826	yes
CCSER2	54462	chr10:86088344-86278277	GranuleCTRLarsenite	GranuleG3BP1arsenite	OK	5.2208	9.26901	0.828143	2.1909	0.00025	0.00362801	yes
LIN52	91750	chr14:74551655-74667117	GranuleCTRLarsenite	GranuleG3BP1arsenite	OK	7.43549	13.1917	0.827129	2.17841	0.0001	0.00178802	yes
FABP5	2171	chr8:82192717-82197012	GranuleCTRLarsenite	GranuleG3BP1arsenite	OK	29.26	51.9004	0.826819	2.38181	5e-05	0.00101564	yes
HRASLS2	54979	chr11:63320241-63330855	GranuleCTRLarsenite	GranuleG3BP1arsenite	OK	13.8079	24.4479	0.82421	1.84897	0.0024	0.0195276	yes
PIAS1	8554	chr15:68346571-68480404	GranuleCTRLarsenite	GranuleG3BP1arsenite	OK	7.33214	12.9678	0.822628	2.35663	0.0002	0.00307495	yes
SAT1	6303	chrX:23801274-23804340	GranuleCTRLarsenite	GranuleG3BP1arsenite	OK	235.203	415.928	0.822428	3.49716	5e-05	0.00101564	yes
SDHAF3	57001	chr7:96745904-96811075	GranuleCTRLarsenite	GranuleG3BP1arsenite	OK	5.23251	9.25038	0.822008	2.02218	0.00055	0.00664358	yes
TATDN3	128387	chr1:212965169-212990167	GranuleCTRLarsenite	GranuleG3BP1arsenite	OK	6.11499	10.8098	0.821919	2.32036	0.0001	0.00178802	yes
FDFT1	2222	chr8:11653081-11696818	GranuleCTRLarsenite	GranuleG3BP1arsenite	OK	19.5838	34.6126	0.821638	2.9486	5e-05	0.00101564	yes
FABP4	2167	chr8:82390731-82395473	GranuleCTRLarsenite	GranuleG3BP1arsenite	OK	31.1595	54.9636	0.818806	2.53058	5e-05	0.00101564	yes
CCDC34	91057	chr11:27360060-27384795	GranuleCTRLarsenite	GranuleG3BP1arsenite	OK	26.6436	46.9574	0.817565	2.89194	5e-05	0.00101564	yes
POC1A	25886	chr3:52109248-52188706	GranuleCTRLarsenite	GranuleG3BP1arsenite	OK	7.62825	13.4367	0.816761	2.33441	0.0002	0.00307495	yes
SFMBT1	51460	chr3:52937582-53080089	GranuleCTRLarsenite	GranuleG3BP1arsenite	OK	3.10528	5.46733	0.816111	2.25071	0.00025	0.00362801	yes
EVA1B	55194	chr1:36787630-36789755	GranuleCTRLarsenite	GranuleG3BP1arsenite	OK	20.8294	36.6421	0.814878	2.37241	5e-05	0.00101564	yes
IRF2	3660	chr4:185308875-185395726	GranuleCTRLarsenite	GranuleG3BP1arsenite	OK	11.576	20.3309	0.812534	2.64916	5e-05	0.00101564	yes
TMBIM4	51643	chr12:66530715-66563852	GranuleCTRLarsenite	GranuleG3BP1arsenite	OK	9.20798	16.1573	0.811228	2.34357	5e-05	0.00101564	yes
EEF1B2	1933	chr2:207024317-207027653	GranuleCTRLarsenite	GranuleG3BP1arsenite	OK	136.45	239.315	0.810539	3.29745	5e-05	0.00101564	yes
NMU	10874	chr4:56461395-56502865	GranuleCTRLarsenite	GranuleG3BP1arsenite	OK	9.87985	17.3004	0.808248	1.62588	0.0067	0.0411693	yes
SPIN3	169981	chrX:57002802-57021988	GranuleCTRLarsenite	GranuleG3BP1arsenite	OK	5.1349	8.98172	0.806655	1.81408	0.00145	0.0135574	yes
HUS1	3364	chr7:48002884-48019222	GranuleCTRLarsenite	GranuleG3BP1arsenite	OK	4.6176	8.07441	0.806213	2.05525	0.00055	0.00664358	yes
MRPL13	28998	chr8:121408082-121535875	GranuleCTRLarsenite	GranuleG3BP1arsenite	OK	60.8635	106.137	0.802275	2.57538	0.0001	0.00178802	yes
RBM45	129831	chr2:178977150-178994382	GranuleCTRLarsenite	GranuleG3BP1arsenite	OK	4.34835	7.57212	0.800229	1.74734	0.0032	0.0240881	yes
TATDN1	83940	chr8:125487007-125551329	GranuleCTRLarsenite	GranuleG3BP1arsenite	OK	49.8433	86.6469	0.79775	2.00025	0.0008	0.00873786	yes
AURKB	9212	chr17:8108048-8113944	GranuleCTRLarsenite	GranuleG3BP1arsenite	OK	22.2297	38.6241	0.797014	2.54966	5e-05	0.00101564	yes
INIP	58493	chr9:115448790-115480387	GranuleCTRLarsenite	GranuleG3BP1arsenite	OK	5.60911	9.73893	0.795992	1.76038	0.003	0.0229889	yes
KNSTRN	90417	chr15:40674921-40686489	GranuleCTRLarsenite	GranuleG3BP1arsenite	OK	38.6896	67.1668	0.795803	3.1105	5e-05	0.00101564	yes
IL1RAPL1	11141	chrX:28605680-29974017	GranuleCTRLarsenite	GranuleG3BP1arsenite	OK	3.42875	5.95131	0.795523	1.81558	0.00205	0.0173424	yes
DLGAP1-AS2	84777	chr18:3496029-4455266	GranuleCTRLarsenite	GranuleG3BP1arsenite	OK	24.3796	42.3143	0.795471	1.97188	0.0008	0.00873786	yes
MRPL40	64976	chr22:19420035-19423596	GranuleCTRLarsenite	GranuleG3BP1arsenite	OK	48.759	84.6103	0.795165	2.68844	5e-05	0.00101564	yes
FHL1	2273	chrX:135228860-135293518	GranuleCTRLarsenite	GranuleG3BP1arsenite	OK	34.9721	60.6499	0.794301	3.18179	5e-05	0.00101564	yes
FAM104B	90736	chrX:55169534-55187628	GranuleCTRLarsenite	GranuleG3BP1arsenite	OK	10.1417	17.578	0.793466	1.95096	0.0008	0.00873786	yes
KLF2	10365	chr19:16435650-16438339	GranuleCTRLarsenite	GranuleG3BP1arsenite	OK	5.70739	9.89019	0.793167	1.85044	0.00215	0.0178649	yes
ARL3	403	chr10:104433483-104474190	GranuleCTRLarsenite	GranuleG3BP1arsenite	OK	2.75656	4.7754	0.792755	1.9849	0.0004	0.00519104	yes
TMEM116	89894	chr12:112369086-112451023	GranuleCTRLarsenite	GranuleG3BP1arsenite	OK	5.35092	9.25906	0.791078	1.71208	0.0036	0.0261086	yes
ADAMTS16	170690	chr5:5140442-5320412	GranuleCTRLarsenite	GranuleG3BP1arsenite	OK	2.19943	3.80472	0.790659	2.00158	0.00105	0.0106942	yes
CXCL8	3576	chr4:74606222-74609433	GranuleCTRLarsenite	GranuleG3BP1arsenite	OK	26.5963	45.9773	0.7897	2.87675	5e-05	0.00101564	yes
FOXN3	1112	chr14:89622515-90085494	GranuleCTRLarsenite	GranuleG3BP1arsenite	OK	2.15011	3.71669	0.789611	2.21431	0.0002	0.00307495	yes
JDP2	122953	chr14:75894508-75939404	GranuleCTRLarsenite	GranuleG3BP1arsenite	OK	2.45928	4.2508	0.789496	1.87283	0.00155	0.0142622	yes
GK	2710	chrX:30671475-30749577	GranuleCTRLarsenite	GranuleG3BP1arsenite	OK	2.60002	4.49304	0.789169	2.03831	0.00095	0.00993419	yes
GSTO1	9446	chr10:106013951-106027222	GranuleCTRLarsenite	GranuleG3BP1arsenite	OK	54.3458	93.8988	0.788938	2.92375	5e-05	0.00101564	yes
NUP37	79023	chr12:102467972-102512361	GranuleCTRLarsenite	GranuleG3BP1arsenite	OK	33.7824	58.346	0.788362	2.78889	5e-05	0.00101564	yes
ABCC4	10257	chr13:95672082-95953700	GranuleCTRLarsenite	GranuleG3BP1arsenite	OK	1.81201	3.12762	0.787476	1.89609	0.0012	0.0117509	yes
KRT75	9119	chr12:52817853-52828110	GranuleCTRLarsenite	GranuleG3BP1arsenite	OK	21.9474	37.8658	0.786842	2.91152	5e-05	0.00101564	yes
OIP5	11339	chr15:41601465-41624819	GranuleCTRLarsenite	GranuleG3BP1arsenite	OK	12.325	21.2543	0.786168	2.12305	0.00025	0.00362801	yes
NEK2	4751	chr1:211831598-211848972	GranuleCTRLarsenite	GranuleG3BP1arsenite	OK	13.2686	22.8771	0.78589	2.59901	5e-05	0.00101564	yes
RPL39L	116832	chr3:186838740-186857263	GranuleCTRLarsenite	GranuleG3BP1arsenite	OK	47.971	82.6177	0.784288	2.55213	5e-05	0.00101564	yes
RNF144A-AS1	386597	chr2:7052406-7184309	GranuleCTRLarsenite	GranuleG3BP1arsenite	OK	15.0827	25.9649	0.783667	2.01172	0.0011	0.0109795	yes
RPS3A	6189	chr4:152020724-152025804	GranuleCTRLarsenite	GranuleG3BP1arsenite	OK	101.581	173.96	0.776123	3.11047	5e-05	0.00101564	yes
ST3GAL3	6487	chr1:44173203-44396837	GranuleCTRLarsenite	GranuleG3BP1arsenite	OK	5.59995	9.58729	0.77571	1.76216	0.00245	0.019812	yes
ZNF17	7565	chr19:57922528-57933307	GranuleCTRLarsenite	GranuleG3BP1arsenite	OK	5.09229	8.70062	0.772803	2.06823	0.00055	0.00664358	yes
MGMT	4255	chr10:131265453-131565783	GranuleCTRLarsenite	GranuleG3BP1arsenite	OK	21.6964	37.0182	0.770782	2.47344	5e-05	0.00101564	yes
GEMIN6	79833	chr2:39005326-39009106	GranuleCTRLarsenite	GranuleG3BP1arsenite	OK	19.5913	33.4216	0.770569	1.89433	0.0015	0.013917	yes
TPRKB	51002	chr2:73956956-73964517	GranuleCTRLarsenite	GranuleG3BP1arsenite	OK	55.2688	94.2678	0.770299	2.65952	5e-05	0.00101564	yes
IFIT2	3433	chr10:91061705-91069033	GranuleCTRLarsenite	GranuleG3BP1arsenite	OK	698.437	1190.11	0.768899	2.27825	0.00015	0.00246869	yes
MDH1	4190	chr2:63348534-63834330	GranuleCTRLarsenite	GranuleG3BP1arsenite	OK	94.2681	160.411	0.766933	3.00784	5e-05	0.00101564	yes
ATG4C	84938	chr1:63249776-63330941	GranuleCTRLarsenite	GranuleG3BP1arsenite	OK	2.78809	4.74171	0.76613	1.69538	0.0047	0.0319278	yes
CHCHD2	51142	chr7:56169265-56174187	GranuleCTRLarsenite	GranuleG3BP1arsenite	OK	168.877	286.939	0.764769	3.12982	5e-05	0.00101564	yes
MSRB1	51734	chr16:1988233-1993294	GranuleCTRLarsenite	GranuleG3BP1arsenite	OK	7.08545	12.0327	0.764027	1.75449	0.00315	0.0238232	yes
PSMA3	5684	chr14:58711522-58764855	GranuleCTRLarsenite	GranuleG3BP1arsenite	OK	278.69	473.114	0.763523	2.70068	5e-05	0.00101564	yes
FGF13	2258	chrX:137713733-138287185	GranuleCTRLarsenite	GranuleG3BP1arsenite	OK	7.81248	13.2616	0.763408	2.19957	0.0002	0.00307495	yes
MRPL48	51642	chr11:73498916-73575656	GranuleCTRLarsenite	GranuleG3BP1arsenite	OK	27.4405	46.5585	0.762736	2.40349	5e-05	0.00101564	yes
PCMT1	5110	chr6:150070830-150132557	GranuleCTRLarsenite	GranuleG3BP1arsenite	OK	41.6429	70.5983	0.761564	2.56959	5e-05	0.00101564	yes
ANGPT2	285	chr8:6264112-6565730	GranuleCTRLarsenite	GranuleG3BP1arsenite	OK	2.41569	4.09423	0.761155	1.60254	0.00665	0.0409316	yes
ZWINT	11130	chr10:58117198-58121034	GranuleCTRLarsenite	GranuleG3BP1arsenite	OK	63.0368	106.827	0.761006	3.08673	5e-05	0.00101564	yes
POPDC3	64208	chr6:105585561-105627858	GranuleCTRLarsenite	GranuleG3BP1arsenite	OK	10.3583	17.5528	0.760914	2.08153	0.0006	0.00704198	yes
AURKA	6790	chr20:54944444-54967351	GranuleCTRLarsenite	GranuleG3BP1arsenite	OK	51.7834	87.7142	0.760319	3.08547	5e-05	0.00101564	yes
NCOA7	135112	chr6:126102306-126253176	GranuleCTRLarsenite	GranuleG3BP1arsenite	OK	7.87672	13.3414	0.760243	2.32345	5e-05	0.00101564	yes
C11orf74	119710	chr11:36613492-36680841	GranuleCTRLarsenite	GranuleG3BP1arsenite	OK	21.9217	37.1107	0.759477	1.85941	0.00245	0.019812	yes
RPA2	6118	chr1:28218035-28241308	GranuleCTRLarsenite	GranuleG3BP1arsenite	OK	15.5291	26.2858	0.759311	2.40867	5e-05	0.00101564	yes
HTATIP2	10553	chr11:20385230-20405329	GranuleCTRLarsenite	GranuleG3BP1arsenite	OK	97.3082	164.696	0.759174	2.88128	5e-05	0.00101564	yes
ARHGDIB	397	chr12:15094949-15114562	GranuleCTRLarsenite	GranuleG3BP1arsenite	OK	8.45977	14.3071	0.758041	1.7834	0.0026	0.0207584	yes
LINC00965	100507632	chr9:132250938-132275965	GranuleCTRLarsenite	GranuleG3BP1arsenite	OK	5.29323	8.95097	0.757895	1.88358	0.00185	0.0160826	yes
POC5	134359	chr5:74970023-75013313	GranuleCTRLarsenite	GranuleG3BP1arsenite	OK	5.15619	8.71562	0.757297	1.83458	0.00235	0.019218	yes
HDDC2	51020	chr6:125596495-125623282	GranuleCTRLarsenite	GranuleG3BP1arsenite	OK	13.369	22.5775	0.755997	2.28753	0.0001	0.00178802	yes
ASNS	440	chr7:97481428-97501854	GranuleCTRLarsenite	GranuleG3BP1arsenite	OK	43.5	73.4139	0.755038	2.91679	5e-05	0.00101564	yes
DERA	51071	chr12:16064105-16190315	GranuleCTRLarsenite	GranuleG3BP1arsenite	OK	5.41003	9.12768	0.75461	1.76509	0.00345	0.0254541	yes
UQCRH	7388	chr1:46769284-46782449	GranuleCTRLarsenite	GranuleG3BP1arsenite	OK	145.391	245.224	0.754163	2.88757	5e-05	0.00101564	yes
C7orf31	136895	chr7:25174315-25219817	GranuleCTRLarsenite	GranuleG3BP1arsenite	OK	2.40011	4.04576	0.753309	1.72973	0.003	0.0229889	yes
STS	412	chrX:7137471-7272682	GranuleCTRLarsenite	GranuleG3BP1arsenite	OK	1.13324	1.90921	0.752521	1.63352	0.00545	0.0356515	yes
TBCB	1155	chr19:36602104-36616850	GranuleCTRLarsenite	GranuleG3BP1arsenite	OK	42.6724	71.8819	0.752326	1.97521	0.0008	0.00873786	yes
HRSP12	10247	chr8:99114566-99129418	GranuleCTRLarsenite	GranuleG3BP1arsenite	OK	15.7523	26.5341	0.752285	2.02292	0.00075	0.00833634	yes
AVEN	57099	chr15:34158427-34357287	GranuleCTRLarsenite	GranuleG3BP1arsenite	OK	6.10759	10.2504	0.747001	1.69603	0.00335	0.0249194	yes
RPS26	6231	chr12:56435685-56438007	GranuleCTRLarsenite	GranuleG3BP1arsenite	OK	144.243	241.932	0.746098	2.90616	5e-05	0.00101564	yes
POLE2	5427	chr14:50110269-50155098	GranuleCTRLarsenite	GranuleG3BP1arsenite	OK	4.95541	8.30786	0.745472	1.69367	0.00395	0.0281396	yes
SQRDL	58472	chr15:45923345-45983492	GranuleCTRLarsenite	GranuleG3BP1arsenite	OK	40.5484	67.9548	0.744929	2.92408	5e-05	0.00101564	yes
STK3	6788	chr8:99466858-99954799	GranuleCTRLarsenite	GranuleG3BP1arsenite	OK	3.11367	5.21784	0.744838	1.68409	0.0041	0.0288534	yes
SNX24	28966	chr5:122181159-122344902	GranuleCTRLarsenite	GranuleG3BP1arsenite	OK	3.36694	5.63388	0.74269	1.57198	0.0084	0.0481049	yes
METTL4	64863	chr18:2537523-2571502	GranuleCTRLarsenite	GranuleG3BP1arsenite	OK	6.55579	10.9644	0.741985	2.36255	5e-05	0.00101564	yes
SUGT1	10910	chr13:53226830-53262433	GranuleCTRLarsenite	GranuleG3BP1arsenite	OK	19.4447	32.4884	0.740548	2.54122	5e-05	0.00101564	yes
NDUFB10	4716	chr16:2009516-2011976	GranuleCTRLarsenite	GranuleG3BP1arsenite	OK	95.5068	159.519	0.740051	2.77529	5e-05	0.00101564	yes
PMS2	5395	chr7:6012869-6048737	GranuleCTRLarsenite	GranuleG3BP1arsenite	OK	2.47211	4.12528	0.73875	1.57081	0.0064	0.0398843	yes
SMIM15	643155	chr5:60453535-60527907	GranuleCTRLarsenite	GranuleG3BP1arsenite	OK	10.5921	17.6749	0.738707	2.49282	5e-05	0.00101564	yes
CEP70	80321	chr3:138213180-138313225	GranuleCTRLarsenite	GranuleG3BP1arsenite	OK	8.85532	14.768	0.737857	2.16368	0.00035	0.00472859	yes
MICAL2	9645	chr11:12132122-12285337	GranuleCTRLarsenite	GranuleG3BP1arsenite	OK	2.17599	3.62574	0.736601	1.80764	0.00195	0.016721	yes
PNP	4860	chr14:20937537-20946165	GranuleCTRLarsenite	GranuleG3BP1arsenite	OK	63.4042	105.555	0.735339	3.09011	5e-05	0.00101564	yes
IFT22	64792	chr7:100951620-100965104	GranuleCTRLarsenite	GranuleG3BP1arsenite	OK	7.17879	11.9509	0.735308	1.83934	0.00165	0.0148983	yes
REPS2	9185	chrX:16964813-17171403	GranuleCTRLarsenite	GranuleG3BP1arsenite	OK	0.877803	1.45975	0.733751	1.57363	0.00825	0.04749	yes
GNG10	2790	chr9:114393631-114432526	GranuleCTRLarsenite	GranuleG3BP1arsenite	OK	16.917	28.126	0.733428	1.6175	0.00675	0.0413537	yes
RFC5	5985	chr12:118454505-118470042	GranuleCTRLarsenite	GranuleG3BP1arsenite	OK	6.95614	11.5481	0.731298	2.02469	0.00085	0.00917329	yes
BIRC5	332	chr17:76210276-76221716	GranuleCTRLarsenite	GranuleG3BP1arsenite	OK	78.9637	131.089	0.731288	3.05728	5e-05	0.00101564	yes
GMPS	8833	chr3:155588324-155655520	GranuleCTRLarsenite	GranuleG3BP1arsenite	OK	25.7694	42.7656	0.730791	2.84492	5e-05	0.00101564	yes
WBSCR27	155368	chr7:73248920-73256855	GranuleCTRLarsenite	GranuleG3BP1arsenite	OK	17.5079	29.0551	0.73078	1.94516	0.00065	0.00748922	yes
KLF4	9314	chr9:110247132-110252047	GranuleCTRLarsenite	GranuleG3BP1arsenite	OK	109.441	181.482	0.729667	3.0526	5e-05	0.00101564	yes
NDUFS4	4724	chr5:52856464-52979171	GranuleCTRLarsenite	GranuleG3BP1arsenite	OK	41.2935	68.4723	0.729605	2.23633	0.00025	0.00362801	yes
GSTZ1	2954	chr14:77787229-77797940	GranuleCTRLarsenite	GranuleG3BP1arsenite	OK	15.8262	26.2189	0.728289	2.14343	0.0003	0.00417779	yes
RRM2	6241	chr2:10262694-10271546	GranuleCTRLarsenite	GranuleG3BP1arsenite	OK	21.0716	34.8852	0.727311	2.87401	5e-05	0.00101564	yes
SMIM22	284422	chr4:25915813-25931501	GranuleCTRLarsenite	GranuleG3BP1arsenite	OK	16.0042	26.4929	0.727159	1.9714	0.0007	0.00787731	yes
PLA2G4A	5321	chr1:186798031-186958113	GranuleCTRLarsenite	GranuleG3BP1arsenite	OK	8.07939	13.3737	0.727076	2.29807	0.0001	0.00178802	yes
CD24	100133941	chrY:21034386-21438350	GranuleCTRLarsenite	GranuleG3BP1arsenite	OK	7.69532	12.7336	0.726581	1.98878	0.0011	0.0109795	yes
ASF1B	55723	chr19:14230320-14247440	GranuleCTRLarsenite	GranuleG3BP1arsenite	OK	15.4301	25.5303	0.72647	2.33123	0.00015	0.00246869	yes
RPS6	6194	chr9:19376253-19380235	GranuleCTRLarsenite	GranuleG3BP1arsenite	OK	625.94	1034.69	0.725096	2.97639	5e-05	0.00101564	yes
HSD17B7P2	158160	chr10:38645307-38667433	GranuleCTRLarsenite	GranuleG3BP1arsenite	OK	15.6338	25.8345	0.724633	2.18619	0.0002	0.00307495	yes
PRADC1	84279	chr2:73455133-73460356	GranuleCTRLarsenite	GranuleG3BP1arsenite	OK	19.7562	32.6325	0.724007	2.14028	0.0005	0.00618932	yes
TUBA1C	7278	chr12:49521566-49525304	GranuleCTRLarsenite	GranuleG3BP1arsenite	OK	233.538	385.357	0.722535	3.00015	5e-05	0.00101564	yes
COX7B	1349	chrX:77154960-77160881	GranuleCTRLarsenite	GranuleG3BP1arsenite	OK	585.527	966.039	0.722344	2.97118	5e-05	0.00101564	yes
TIPRL	261726	chr1:168148082-168171351	GranuleCTRLarsenite	GranuleG3BP1arsenite	OK	14.1441	23.3207	0.721414	1.68527	0.0041	0.0288534	yes
TMEM18	129787	chr2:667972-677439	GranuleCTRLarsenite	GranuleG3BP1arsenite	OK	7.98741	13.1548	0.719789	2.04753	0.0007	0.00787731	yes
CCDC28A	25901	chr6:139046347-139114456	GranuleCTRLarsenite	GranuleG3BP1arsenite	OK	9.99428	16.4566	0.719496	1.91703	0.00125	0.0121502	yes
YDJC	150223	chr22:21982377-21984340	GranuleCTRLarsenite	GranuleG3BP1arsenite	OK	18.6133	30.6444	0.719288	2.23356	0.0002	0.00307495	yes
KLF6	1316	chr10:3818187-3827473	GranuleCTRLarsenite	GranuleG3BP1arsenite	OK	69.1468	113.683	0.717275	3.02265	5e-05	0.00101564	yes
ZNF415	55786	chr19:53611131-53636173	GranuleCTRLarsenite	GranuleG3BP1arsenite	OK	5.62807	9.24955	0.716742	1.86117	0.00145	0.0135574	yes
TXN	7295	chr9:113006091-113018920	GranuleCTRLarsenite	GranuleG3BP1arsenite	OK	140.653	231.072	0.716206	2.91733	5e-05	0.00101564	yes
NQO1	1728	chr16:69743303-69760571	GranuleCTRLarsenite	GranuleG3BP1arsenite	OK	48.387	79.4489	0.715408	2.94403	5e-05	0.00101564	yes
THOC7	80145	chr3:63805040-63849599	GranuleCTRLarsenite	GranuleG3BP1arsenite	OK	41.4473	68.0278	0.714848	2.4598	5e-05	0.00101564	yes
LINC01118	389043	chr2:177494308-177502302	GranuleCTRLarsenite	GranuleG3BP1arsenite	OK	29.4426	48.3185	0.714671	2.34935	0.0001	0.00178802	yes
SNRPF	6636	chr12:96252708-96260238	GranuleCTRLarsenite	GranuleG3BP1arsenite	OK	100.416	164.58	0.712802	2.76333	5e-05	0.00101564	yes
DPY30	84661	chr2:32248971-32264844	GranuleCTRLarsenite	GranuleG3BP1arsenite	OK	46.7035	76.5428	0.712737	2.39303	0.00015	0.00246869	yes
CHEK1	1111	chr11:125495030-125550793	GranuleCTRLarsenite	GranuleG3BP1arsenite	OK	3.67937	6.03006	0.712714	1.76538	0.0027	0.0213334	yes
MAPK8	5599	chr10:49514681-49647402	GranuleCTRLarsenite	GranuleG3BP1arsenite	OK	2.19324	3.5923	0.711841	1.87288	0.00135	0.0128717	yes
METTL8	79828	chr2:172173912-172341562	GranuleCTRLarsenite	GranuleG3BP1arsenite	OK	1.69221	2.77086	0.711428	1.56168	0.0074	0.044014	yes
C12orf73	728568	chr12:104343980-104350993	GranuleCTRLarsenite	GranuleG3BP1arsenite	OK	5.40986	8.85684	0.7112	1.62661	0.005	0.0334635	yes
TYMS	7298	chr18:596997-712662	GranuleCTRLarsenite	GranuleG3BP1arsenite	OK	105.924	173.402	0.711095	2.68746	5e-05	0.00101564	yes
PEBP1	5037	chr12:118573869-118583390	GranuleCTRLarsenite	GranuleG3BP1arsenite	OK	112.907	184.764	0.710555	2.99661	5e-05	0.00101564	yes
GREM1	26585	chr15:33010204-33026870	GranuleCTRLarsenite	GranuleG3BP1arsenite	OK	2.39264	3.91317	0.709733	1.63039	0.0049	0.0329465	yes
DCLRE1C	64421	chr10:14946609-14996431	GranuleCTRLarsenite	GranuleG3BP1arsenite	OK	2.86303	4.67729	0.708128	2.09272	0.00025	0.00362801	yes
ASB3	51130	chr2:53897116-54087170	GranuleCTRLarsenite	GranuleG3BP1arsenite	OK	15.1823	24.7926	0.707516	1.54313	0.0077	0.0452961	yes
NIFK	84365	chr2:122407229-122494503	GranuleCTRLarsenite	GranuleG3BP1arsenite	OK	20.5889	33.6148	0.707231	2.23768	5e-05	0.00101564	yes
LSM3	27258	chr3:14220227-14239869	GranuleCTRLarsenite	GranuleG3BP1arsenite	OK	82.8708	135.288	0.707102	2.58838	5e-05	0.00101564	yes
DUT	1854	chr15:48623620-48635570	GranuleCTRLarsenite	GranuleG3BP1arsenite	OK	16.3243	26.6334	0.706219	2.35779	5e-05	0.00101564	yes
RPS6KA5	9252	chr14:91337166-91526993	GranuleCTRLarsenite	GranuleG3BP1arsenite	OK	2.16604	3.5331	0.705878	1.55184	0.00705	0.0424554	yes
RAD51C	5889	chr17:56769933-56811703	GranuleCTRLarsenite	GranuleG3BP1arsenite	OK	20.4706	33.3085	0.702339	1.67213	0.0037	0.0266868	yes
ING4	51147	chr12:6759703-6772308	GranuleCTRLarsenite	GranuleG3BP1arsenite	OK	12.7553	20.7492	0.701962	1.96257	0.0006	0.00704198	yes
CWC27	10283	chr5:64064744-64314590	GranuleCTRLarsenite	GranuleG3BP1arsenite	OK	9.34803	15.1929	0.700665	2.06711	0.00035	0.00472859	yes
RTP4	64108	chr3:187086167-187089369	GranuleCTRLarsenite	GranuleG3BP1arsenite	OK	21.5608	35.0377	0.700497	2.0744	0.0004	0.00519104	yes
GDF15	9518	chr19:18496967-18499986	GranuleCTRLarsenite	GranuleG3BP1arsenite	OK	202.354	328.824	0.700435	2.9593	5e-05	0.00101564	yes
TMEM140	55281	chr7:134671258-134855578	GranuleCTRLarsenite	GranuleG3BP1arsenite	OK	40.0862	65.0725	0.698943	2.46156	5e-05	0.00101564	yes
RGS4	5999	chr1:163038395-163046592	GranuleCTRLarsenite	GranuleG3BP1arsenite	OK	32.5503	52.829	0.698659	2.84473	5e-05	0.00101564	yes
XRCC4	7518	chr5:82373316-82649579	GranuleCTRLarsenite	GranuleG3BP1arsenite	OK	7.09569	11.5157	0.698586	1.7464	0.0025	0.0201041	yes
MSMP	692094	chr9:35749276-35754274	GranuleCTRLarsenite	GranuleG3BP1arsenite	OK	2323.41	3770.09	0.698357	2.44775	5e-05	0.00101564	yes
LDHB	3945	chr12:21788274-21810789	GranuleCTRLarsenite	GranuleG3BP1arsenite	OK	135.405	219.659	0.697991	2.94249	5e-05	0.00101564	yes
NDUFB5	4711	chr3:179322574-179342288	GranuleCTRLarsenite	GranuleG3BP1arsenite	OK	75.8944	123.049	0.697164	2.75463	5e-05	0.00101564	yes
GPATCH11	253635	chr2:37311593-37326387	GranuleCTRLarsenite	GranuleG3BP1arsenite	OK	3.31339	5.37026	0.696683	1.79689	0.0023	0.0189052	yes
MELK	9833	chr9:36572858-36677680	GranuleCTRLarsenite	GranuleG3BP1arsenite	OK	9.89291	16.0328	0.696562	2.13128	0.00055	0.00664358	yes
MRPL45	84311	chr17:36452988-36479101	GranuleCTRLarsenite	GranuleG3BP1arsenite	OK	15.37	24.8876	0.695312	2.18824	0.0002	0.00307495	yes
ASB9	140462	chrX:15262108-15288589	GranuleCTRLarsenite	GranuleG3BP1arsenite	OK	9.35119	15.1353	0.694692	1.93631	0.00115	0.0113612	yes
UCP2	7351	chr11:73685715-73693889	GranuleCTRLarsenite	GranuleG3BP1arsenite	OK	6.87538	11.1274	0.694609	1.70614	0.00375	0.0269401	yes
HSPA14	51182	chr10:14880158-14913740	GranuleCTRLarsenite	GranuleG3BP1arsenite	OK	7.5433	12.2056	0.694272	1.70976	0.0025	0.0201041	yes
ZFAND1	79752	chr8:82613565-82633539	GranuleCTRLarsenite	GranuleG3BP1arsenite	OK	35.6795	57.6842	0.693081	2.10984	0.0003	0.00417779	yes
PDSS2	57107	chr6:107473760-107780779	GranuleCTRLarsenite	GranuleG3BP1arsenite	OK	2.99328	4.83906	0.692999	1.70259	0.00355	0.0258495	yes
CCNB2	9133	chr15:59397283-59417244	GranuleCTRLarsenite	GranuleG3BP1arsenite	OK	24.7039	39.9353	0.692926	2.42311	5e-05	0.00101564	yes
LINC00523	84847	chr14:56247852-56263392	GranuleCTRLarsenite	GranuleG3BP1arsenite	OK	8.83784	14.2766	0.69189	1.99525	0.0007	0.00787731	yes
MRPS22	56945	chr3:139062860-139075887	GranuleCTRLarsenite	GranuleG3BP1arsenite	OK	21.5111	34.7179	0.690601	2.11091	0.00025	0.00362801	yes
TRIB3	57761	chr20:361272-378203	GranuleCTRLarsenite	GranuleG3BP1arsenite	OK	102.644	165.527	0.68942	2.90224	5e-05	0.00101564	yes
SAMHD1	25939	chr20:35504523-35580246	GranuleCTRLarsenite	GranuleG3BP1arsenite	OK	22.5535	36.3644	0.689175	2.70926	5e-05	0.00101564	yes
MGST3	4259	chr1:165600109-165625372	GranuleCTRLarsenite	GranuleG3BP1arsenite	OK	39.1087	63.0485	0.688972	2.62339	5e-05	0.00101564	yes
PTGR1	22949	chr9:114287438-114362135	GranuleCTRLarsenite	GranuleG3BP1arsenite	OK	15.7181	25.327	0.68825	1.9364	0.001	0.0103302	yes
NIT2	56954	chr3:100053561-100074478	GranuleCTRLarsenite	GranuleG3BP1arsenite	OK	22.9402	36.9534	0.687828	2.23094	0.00015	0.00246869	yes
PHLDB3	653583	chr19:43979254-44008985	GranuleCTRLarsenite	GranuleG3BP1arsenite	OK	4.06612	6.54978	0.687796	1.6417	0.0049	0.0329465	yes
IRG1	730249	chr13:77526623-77532776	GranuleCTRLarsenite	GranuleG3BP1arsenite	OK	8.54125	13.7579	0.687744	1.9701	0.0008	0.00873786	yes
MRPS35	60488	chr12:27863705-27909237	GranuleCTRLarsenite	GranuleG3BP1arsenite	OK	44.7264	72.009	0.687051	2.76957	5e-05	0.00101564	yes
LINC01446	101928795	chr18:14946265-14973755	GranuleCTRLarsenite	GranuleG3BP1arsenite	OK	49.2245	79.1965	0.686061	2.25634	0.0001	0.00178802	yes
MRPL30	51263	chr2:99797541-99816020	GranuleCTRLarsenite	GranuleG3BP1arsenite	OK	8.73593	14.0533	0.685872	2.32768	5e-05	0.00101564	yes
CHST11	50515	chr12:104850691-105155792	GranuleCTRLarsenite	GranuleG3BP1arsenite	OK	1.63042	2.62016	0.684412	1.60934	0.00485	0.0327318	yes
ABCC9	10060	chr12:21950323-22089628	GranuleCTRLarsenite	GranuleG3BP1arsenite	OK	10.2496	16.46	0.68339	2.73825	5e-05	0.00101564	yes
NHP2	55651	chr5:177576464-177580961	GranuleCTRLarsenite	GranuleG3BP1arsenite	OK	111.761	179.41	0.682839	2.71247	5e-05	0.00101564	yes
MALSU1	115416	chr7:23338939-23349180	GranuleCTRLarsenite	GranuleG3BP1arsenite	OK	44.6443	71.6633	0.68276	2.22677	0.0001	0.00178802	yes
GPRC5B	51704	chr16:19870292-19896956	GranuleCTRLarsenite	GranuleG3BP1arsenite	OK	5.95743	9.56281	0.682743	1.96769	0.0006	0.00704198	yes
IRAK4	51135	chr12:44152746-44183346	GranuleCTRLarsenite	GranuleG3BP1arsenite	OK	2.92593	4.69278	0.68155	1.73548	0.0031	0.0235681	yes
UBE2V2	7336	chr8:48920994-48974454	GranuleCTRLarsenite	GranuleG3BP1arsenite	OK	79.6686	127.775	0.681522	2.82312	5e-05	0.00101564	yes
ERRFI1	54206	chr1:8071778-8086393	GranuleCTRLarsenite	GranuleG3BP1arsenite	OK	231.534	371.338	0.681508	2.63556	5e-05	0.00101564	yes
SSBP1	6742	chr7:141438120-141450288	GranuleCTRLarsenite	GranuleG3BP1arsenite	OK	116.807	186.964	0.678638	2.62478	5e-05	0.00101564	yes
TNFSF10	8743	chr3:172223297-172241297	GranuleCTRLarsenite	GranuleG3BP1arsenite	OK	5.33563	8.5395	0.678492	1.62886	0.00655	0.0404708	yes
MAD2L1	4085	chr4:120980578-120988013	GranuleCTRLarsenite	GranuleG3BP1arsenite	OK	22.5285	36.0474	0.678146	2.27635	0.00025	0.00362801	yes
STMN1	3925	chr1:26210676-26233368	GranuleCTRLarsenite	GranuleG3BP1arsenite	OK	89.0489	142.468	0.677964	2.82132	5e-05	0.00101564	yes
MRPL16	54948	chr11:59573607-59578345	GranuleCTRLarsenite	GranuleG3BP1arsenite	OK	29.0725	46.5101	0.677892	2.28658	5e-05	0.00101564	yes
UMPS	7372	chr3:124449212-124468119	GranuleCTRLarsenite	GranuleG3BP1arsenite	OK	2.04769	3.27476	0.67739	1.84632	0.00175	0.0155017	yes
APOA1BP	128240	chr1:156561557-156564091	GranuleCTRLarsenite	GranuleG3BP1arsenite	OK	48.0127	76.7803	0.677321	2.47642	5e-05	0.00101564	yes
SP6	80320	chr17:45922279-45933240	GranuleCTRLarsenite	GranuleG3BP1arsenite	OK	3.45693	5.5229	0.675932	1.81756	0.00165	0.0148983	yes
TIMM21	29090	chr18:71815745-71826204	GranuleCTRLarsenite	GranuleG3BP1arsenite	OK	6.79549	10.8551	0.67572	1.60893	0.0056	0.0363699	yes
GCA	25801	chr2:163200582-163219148	GranuleCTRLarsenite	GranuleG3BP1arsenite	OK	9.39167	15.0002	0.675528	2.28043	5e-05	0.00101564	yes
CNIH4	29097	chr1:224544512-224567153	GranuleCTRLarsenite	GranuleG3BP1arsenite	OK	31.271	49.94	0.675371	1.99417	0.00045	0.00570197	yes
TMA16	55319	chr4:164415672-164441691	GranuleCTRLarsenite	GranuleG3BP1arsenite	OK	15.837	25.2898	0.67526	2.25457	0.00015	0.00246869	yes
ERI3	79033	chr1:44686741-44820951	GranuleCTRLarsenite	GranuleG3BP1arsenite	OK	23.9889	38.2986	0.674922	2.04621	0.0004	0.00519104	yes
FAM210A	125228	chr18:13663345-13726591	GranuleCTRLarsenite	GranuleG3BP1arsenite	OK	27.5563	43.9635	0.673924	2.82499	5e-05	0.00101564	yes
DCTPP1	79077	chr16:30435018-30441373	GranuleCTRLarsenite	GranuleG3BP1arsenite	OK	22.7231	36.2437	0.673572	2.07904	0.0006	0.00704198	yes
C19orf70	125988	chr19:5678424-5688534	GranuleCTRLarsenite	GranuleG3BP1arsenite	OK	39.6784	63.2517	0.67275	2.16505	0.00025	0.00362801	yes
MRRF	92399	chr9:125001833-125085742	GranuleCTRLarsenite	GranuleG3BP1arsenite	OK	15.4998	24.6996	0.672239	1.57683	0.00865	0.0491286	yes
CLEC11A	6320	chr19:51226604-51228981	GranuleCTRLarsenite	GranuleG3BP1arsenite	OK	7.03115	11.1937	0.670852	1.55314	0.007	0.0423303	yes
SRGN	5552	chr10:70847827-70864567	GranuleCTRLarsenite	GranuleG3BP1arsenite	OK	67.4881	107.376	0.669971	2.67643	5e-05	0.00101564	yes
RPL5	6125	chr1:93297593-93427079	GranuleCTRLarsenite	GranuleG3BP1arsenite	OK	350.449	557.284	0.66921	2.80322	5e-05	0.00101564	yes
CLNS1A	1207	chr11:77327195-77348851	GranuleCTRLarsenite	GranuleG3BP1arsenite	OK	66.1333	105.112	0.668484	2.68946	5e-05	0.00101564	yes
SWI5	375757	chr9:131038424-131051268	GranuleCTRLarsenite	GranuleG3BP1arsenite	OK	29.9134	47.5411	0.668385	2.13135	0.0003	0.00417779	yes
NDUFA2	4695	chr5:140019011-140027370	GranuleCTRLarsenite	GranuleG3BP1arsenite	OK	73.5439	116.811	0.667503	2.17986	0.0003	0.00417779	yes
PSENEN	55851	chr19:36236477-36238056	GranuleCTRLarsenite	GranuleG3BP1arsenite	OK	31.9785	50.7911	0.667472	2.05509	0.00015	0.00246869	yes
EXOSC1	51013	chr10:99195665-99205768	GranuleCTRLarsenite	GranuleG3BP1arsenite	OK	11.7554	18.6517	0.665978	1.69875	0.00375	0.0269401	yes
BOLA3	388962	chr2:74362527-74375039	GranuleCTRLarsenite	GranuleG3BP1arsenite	OK	106.188	168.42	0.665433	2.3355	0.00015	0.00246869	yes
SNRPC	6631	chr6:34724870-34741634	GranuleCTRLarsenite	GranuleG3BP1arsenite	OK	69.327	109.929	0.66508	2.62352	5e-05	0.00101564	yes
MGST1	4257	chr12:16500075-16530123	GranuleCTRLarsenite	GranuleG3BP1arsenite	OK	100.747	159.75	0.665072	2.65117	5e-05	0.00101564	yes
ACSL1	2180	chr4:185676748-185747268	GranuleCTRLarsenite	GranuleG3BP1arsenite	OK	9.41418	14.9255	0.66487	2.30864	0.0001	0.00178802	yes
RPLP0	6175	chr12:120634502-120639014	GranuleCTRLarsenite	GranuleG3BP1arsenite	OK	702.907	1112.7	0.662656	2.5844	5e-05	0.00101564	yes
BET1	10282	chr7:93620999-93633690	GranuleCTRLarsenite	GranuleG3BP1arsenite	OK	8.79326	13.9181	0.662496	2.16538	0.0001	0.00178802	yes
KDM1B	221656	chr6:18155618-18224084	GranuleCTRLarsenite	GranuleG3BP1arsenite	OK	3.7237	5.88828	0.661108	1.80698	0.00185	0.0160826	yes
ATP5L	10632	chr11:118230295-118289530	GranuleCTRLarsenite	GranuleG3BP1arsenite	OK	100.523	158.898	0.66058	2.18017	0.00025	0.00362801	yes
SNRNP48	154007	chr6:7590431-7612200	GranuleCTRLarsenite	GranuleG3BP1arsenite	OK	2.74685	4.34051	0.660085	1.65919	0.00595	0.0379453	yes
PCGF1	84759	chr2:74724643-74734821	GranuleCTRLarsenite	GranuleG3BP1arsenite	OK	39.9451	63.1123	0.659904	2.17784	0.0002	0.00307495	yes
WDR7	23335	chr18:54318615-54697036	GranuleCTRLarsenite	GranuleG3BP1arsenite	OK	1.82344	2.88094	0.659874	1.74874	0.0026	0.0207584	yes
NSMCE4A	54780	chr10:123716602-123734743	GranuleCTRLarsenite	GranuleG3BP1arsenite	OK	12.165	19.2146	0.659459	1.81582	0.00215	0.0178649	yes
CDKN2C	1031	chr1:51434366-51440309	GranuleCTRLarsenite	GranuleG3BP1arsenite	OK	84.2322	132.836	0.657201	2.63443	5e-05	0.00101564	yes
C16orf74	404550	chr16:85741123-85784689	GranuleCTRLarsenite	GranuleG3BP1arsenite	OK	15.0958	23.8014	0.656904	1.64759	0.00465	0.0316922	yes
EMG1	10436	chr12:7079943-7085165	GranuleCTRLarsenite	GranuleG3BP1arsenite	OK	19.2991	30.4284	0.656889	1.90374	0.0017	0.0151608	yes
CDCA8	55143	chr1:38158072-38175391	GranuleCTRLarsenite	GranuleG3BP1arsenite	OK	20.0037	31.5281	0.656374	2.43218	5e-05	0.00101564	yes
UEVLD	55293	chr11:18552949-18610293	GranuleCTRLarsenite	GranuleG3BP1arsenite	OK	9.31176	14.6762	0.656351	1.9168	0.0012	0.0117509	yes
HSD17B11	51170	chr4:88257676-88312455	GranuleCTRLarsenite	GranuleG3BP1arsenite	OK	10.8823	17.1392	0.655317	1.96048	0.0009	0.00954224	yes
COQ3	51805	chr6:99817347-99842082	GranuleCTRLarsenite	GranuleG3BP1arsenite	OK	9.49351	14.9507	0.655204	1.60853	0.0043	0.0299121	yes
NDUFB9	4715	chr8:125551342-125562227	GranuleCTRLarsenite	GranuleG3BP1arsenite	OK	268.957	423.447	0.654807	2.7209	5e-05	0.00101564	yes
NTPCR	84284	chr1:233086369-233114219	GranuleCTRLarsenite	GranuleG3BP1arsenite	OK	12.7232	20.0243	0.654287	1.5323	0.00835	0.0478943	yes
XBP1	7494	chr22:29190547-29196560	GranuleCTRLarsenite	GranuleG3BP1arsenite	OK	75.3401	118.534	0.653816	2.73335	5e-05	0.00101564	yes
METTL6	131965	chr3:15451266-15469054	GranuleCTRLarsenite	GranuleG3BP1arsenite	OK	10.8485	17.0676	0.653764	1.66524	0.0041	0.0288534	yes
HMGN3	9324	chr6:79910961-79946517	GranuleCTRLarsenite	GranuleG3BP1arsenite	OK	66.8827	105.159	0.652866	2.37284	5e-05	0.00101564	yes
MRPL39	54148	chr21:26957967-26979801	GranuleCTRLarsenite	GranuleG3BP1arsenite	OK	49.3425	77.5646	0.652567	2.40598	0.0001	0.00178802	yes
RPL14	9045	chr3:40498782-40503863	GranuleCTRLarsenite	GranuleG3BP1arsenite	OK	575.5	904.389	0.652127	2.6965	5e-05	0.00101564	yes
CLPX	10845	chr15:65442783-65477563	GranuleCTRLarsenite	GranuleG3BP1arsenite	OK	12.0105	18.8544	0.650598	2.13379	0.0003	0.00417779	yes
SLC25A17	10478	chr22:41165633-41215403	GranuleCTRLarsenite	GranuleG3BP1arsenite	OK	9.49289	14.8848	0.648919	1.94598	0.00115	0.0113612	yes
FAM64A	54478	chr17:6347734-6354385	GranuleCTRLarsenite	GranuleG3BP1arsenite	OK	22.3901	35.0917	0.648268	2.20049	0.0003	0.00417779	yes
GDI2	2665	chr10:5807185-5855512	GranuleCTRLarsenite	GranuleG3BP1arsenite	OK	29.5201	46.243	0.647537	2.56194	5e-05	0.00101564	yes
FAR2	55711	chr12:29301935-29488549	GranuleCTRLarsenite	GranuleG3BP1arsenite	OK	7.84927	12.2938	0.6473	2.09394	0.00035	0.00472859	yes
COX7A2	1347	chr6:75947390-75953644	GranuleCTRLarsenite	GranuleG3BP1arsenite	OK	132.117	206.872	0.646919	2.51665	0.0001	0.00178802	yes
CETN3	1070	chr5:89689151-89705603	GranuleCTRLarsenite	GranuleG3BP1arsenite	OK	21.1158	33.0634	0.646909	2.10253	0.0003	0.00417779	yes
KIZ	55857	chr20:21106623-21227258	GranuleCTRLarsenite	GranuleG3BP1arsenite	OK	5.40635	8.46387	0.646664	1.61032	0.00605	0.0383803	yes
YBX1	4904	chr1:43148065-43168020	GranuleCTRLarsenite	GranuleG3BP1arsenite	OK	222.627	348.509	0.646567	2.71942	5e-05	0.00101564	yes
APOPT1	84334	chr14:104029293-104058510	GranuleCTRLarsenite	GranuleG3BP1arsenite	OK	48.6836	76.1878	0.646125	2.41995	5e-05	0.00101564	yes
ATIC	471	chr2:216176678-216214496	GranuleCTRLarsenite	GranuleG3BP1arsenite	OK	28.6506	44.8367	0.646115	2.4598	5e-05	0.00101564	yes
CCNA2	890	chr4:122722471-122745088	GranuleCTRLarsenite	GranuleG3BP1arsenite	OK	11.3559	17.7641	0.645527	1.69024	0.005	0.0334635	yes
ATP5H	10476	chr17:73028661-73061984	GranuleCTRLarsenite	GranuleG3BP1arsenite	OK	366.797	573.758	0.645458	2.11259	0.0001	0.00178802	yes
PMAIP1	5366	chr18:57567191-57571538	GranuleCTRLarsenite	GranuleG3BP1arsenite	OK	416.451	651.033	0.644582	2.50889	5e-05	0.00101564	yes
G0S2	50486	chr1:209848669-209849735	GranuleCTRLarsenite	GranuleG3BP1arsenite	OK	42.5251	66.4536	0.644035	2.22762	0.00015	0.00246869	yes
COX6C	1345	chr8:100890222-100906242	GranuleCTRLarsenite	GranuleG3BP1arsenite	OK	177.15	276.748	0.6436	2.65388	5e-05	0.00101564	yes
MED21	9412	chr12:27175454-27183606	GranuleCTRLarsenite	GranuleG3BP1arsenite	OK	17.4569	27.2468	0.64229	2.36703	5e-05	0.00101564	yes
CCDC6	8030	chr10:61548505-61666414	GranuleCTRLarsenite	GranuleG3BP1arsenite	OK	21.8443	34.0903	0.642103	2.68451	5e-05	0.00101564	yes
UQCC2	84300	chr6:33664537-33679528	GranuleCTRLarsenite	GranuleG3BP1arsenite	OK	27.7075	43.2399	0.642088	2.19147	0.00025	0.00362801	yes
DPYD	1806	chr1:97543299-98386615	GranuleCTRLarsenite	GranuleG3BP1arsenite	OK	8.01484	12.4882	0.639825	2.05329	0.00035	0.00472859	yes
GSTP1	2950	chr11:67351065-67354124	GranuleCTRLarsenite	GranuleG3BP1arsenite	OK	235.944	367.626	0.63979	2.66039	5e-05	0.00101564	yes
SURF2	6835	chr9:136223420-136228041	GranuleCTRLarsenite	GranuleG3BP1arsenite	OK	23.627	36.8106	0.639685	1.79509	0.00265	0.0210532	yes
NDUFAF2	91942	chr5:60240955-60448864	GranuleCTRLarsenite	GranuleG3BP1arsenite	OK	23.5333	36.6521	0.639194	1.68378	0.00425	0.0296354	yes
RBX1	9978	chr22:41347350-41369019	GranuleCTRLarsenite	GranuleG3BP1arsenite	OK	71.2396	110.946	0.639113	2.3912	5e-05	0.00101564	yes
RPS23	6228	chr5:81569138-81574235	GranuleCTRLarsenite	GranuleG3BP1arsenite	OK	97.5474	151.884	0.63879	2.65667	5e-05	0.00101564	yes
PTGER4	5734	chr5:40680031-40693837	GranuleCTRLarsenite	GranuleG3BP1arsenite	OK	9.97016	15.5133	0.637819	2.18548	0.00025	0.00362801	yes
UBXN2A	165324	chr2:24163375-24223693	GranuleCTRLarsenite	GranuleG3BP1arsenite	OK	8.61853	13.41	0.6378	1.77166	0.0027	0.0213334	yes
SIX1	6495	chr14:61111416-61116155	GranuleCTRLarsenite	GranuleG3BP1arsenite	OK	14.3499	22.326	0.637679	2.2589	0.00025	0.00362801	yes
APOL2	23780	chr22:36622254-36636000	GranuleCTRLarsenite	GranuleG3BP1arsenite	OK	28.0636	43.65	0.637279	2.49921	5e-05	0.00101564	yes
PHF19	26147	chr9:123617928-123657174	GranuleCTRLarsenite	GranuleG3BP1arsenite	OK	33.1333	51.5342	0.637248	1.73576	0.0041	0.0288534	yes
LSM8	51691	chr7:117824085-117844093	GranuleCTRLarsenite	GranuleG3BP1arsenite	OK	2.2391	3.47975	0.636062	2.09909	0.0003	0.00417779	yes
COQ2	27235	chr4:84184976-84206067	GranuleCTRLarsenite	GranuleG3BP1arsenite	OK	11.1757	17.3562	0.635084	1.82737	0.0017	0.0151608	yes
RBM38	55544	chr20:55966453-55984386	GranuleCTRLarsenite	GranuleG3BP1arsenite	OK	13.5425	21.0249	0.634611	2.15178	0.00015	0.00246869	yes
ATAD1	84896	chr10:89512874-89577917	GranuleCTRLarsenite	GranuleG3BP1arsenite	OK	11.3967	17.6905	0.634362	2.18613	0.0003	0.00417779	yes
PPA1	5464	chr10:71962585-71993190	GranuleCTRLarsenite	GranuleG3BP1arsenite	OK	160.979	249.856	0.634223	2.6921	5e-05	0.00101564	yes
ZCCHC10	54819	chr5:132332676-132362296	GranuleCTRLarsenite	GranuleG3BP1arsenite	OK	10.609	16.4516	0.632938	1.95155	0.0005	0.00618932	yes
DCAKD	79877	chr17:43100705-43138477	GranuleCTRLarsenite	GranuleG3BP1arsenite	OK	8.60123	13.3374	0.632863	1.8073	0.0018	0.0158573	yes
DTYMK	1841	chr2:242615156-242626383	GranuleCTRLarsenite	GranuleG3BP1arsenite	OK	40.6095	62.9618	0.632658	2.28994	0.00015	0.00246869	yes
SEC61G	23480	chr7:54819939-54826939	GranuleCTRLarsenite	GranuleG3BP1arsenite	OK	339.684	526.637	0.632615	2.58772	5e-05	0.00101564	yes
KCTD6	200845	chr3:58477822-58488087	GranuleCTRLarsenite	GranuleG3BP1arsenite	OK	7.25884	11.2497	0.632073	1.54627	0.0073	0.0436163	yes
ATP5C1	509	chr10:7830092-7849762	GranuleCTRLarsenite	GranuleG3BP1arsenite	OK	45.3967	70.3247	0.631444	2.31056	0.0001	0.00178802	yes
FAM96B	51647	chr16:66965957-66968326	GranuleCTRLarsenite	GranuleG3BP1arsenite	OK	110.023	170.436	0.63143	2.3657	5e-05	0.00101564	yes
RPL22	6146	chr1:6245079-6259679	GranuleCTRLarsenite	GranuleG3BP1arsenite	OK	85.7919	132.84	0.630774	2.64812	5e-05	0.00101564	yes
SNX7	51375	chr1:99127235-99226056	GranuleCTRLarsenite	GranuleG3BP1arsenite	OK	8.01728	12.4044	0.629667	1.65877	0.00395	0.0281396	yes
RPL39	6170	chrX:118920466-118925622	GranuleCTRLarsenite	GranuleG3BP1arsenite	OK	144.957	224.211	0.629229	2.14619	0.00015	0.00246869	yes
RPL7	6129	chr8:74202873-74205869	GranuleCTRLarsenite	GranuleG3BP1arsenite	OK	490.154	757.789	0.62856	2.60947	5e-05	0.00101564	yes
NDUFA8	4702	chr9:124906337-124922098	GranuleCTRLarsenite	GranuleG3BP1arsenite	OK	52.9633	81.8706	0.628354	2.20053	5e-05	0.00101564	yes
TCEA1	6917	chr8:54879113-54935016	GranuleCTRLarsenite	GranuleG3BP1arsenite	OK	10.0249	15.4923	0.627964	1.93452	0.0007	0.00787731	yes
PSMB3	5691	chr17:36908965-36920484	GranuleCTRLarsenite	GranuleG3BP1arsenite	OK	97.3287	150.394	0.627814	2.4159	5e-05	0.00101564	yes
CSRP2	1466	chr12:77252494-77272820	GranuleCTRLarsenite	GranuleG3BP1arsenite	OK	26.8771	41.5308	0.627806	1.88127	0.00145	0.0135574	yes
PSMA1	5682	chr11:14526421-14665180	GranuleCTRLarsenite	GranuleG3BP1arsenite	OK	91.423	141.225	0.627369	2.58801	5e-05	0.00101564	yes
RPSA	3921	chr3:39448179-39454032	GranuleCTRLarsenite	GranuleG3BP1arsenite	OK	495.421	764.94	0.626693	2.53307	5e-05	0.00101564	yes
RPL26L1	51121	chr5:172386438-172396774	GranuleCTRLarsenite	GranuleG3BP1arsenite	OK	70.0905	108.221	0.626691	2.2076	0.0001	0.00178802	yes
SLC30A6	55676	chr2:32390909-32449181	GranuleCTRLarsenite	GranuleG3BP1arsenite	OK	4.51904	6.97654	0.626495	1.93416	0.0012	0.0117509	yes
DBI	1622	chr2:120124499-120130127	GranuleCTRLarsenite	GranuleG3BP1arsenite	OK	238.771	368.513	0.626086	2.57398	5e-05	0.00101564	yes
FOPNL	123811	chr16:15959575-15982506	GranuleCTRLarsenite	GranuleG3BP1arsenite	OK	8.63448	13.321	0.625521	1.80635	0.0023	0.0189052	yes
PIP4K2A	5305	chr10:22823765-23003503	GranuleCTRLarsenite	GranuleG3BP1arsenite	OK	12.3384	19.0338	0.625411	2.31159	5e-05	0.00101564	yes
TMEM147	10430	chr19:36024313-36038429	GranuleCTRLarsenite	GranuleG3BP1arsenite	OK	52.7741	81.4113	0.625399	2.12873	0.0003	0.00417779	yes
UQCRB	7381	chr8:97238903-97247862	GranuleCTRLarsenite	GranuleG3BP1arsenite	OK	50.7735	78.3227	0.625355	2.60825	5e-05	0.00101564	yes
NUDT1	4521	chr7:2281856-2290780	GranuleCTRLarsenite	GranuleG3BP1arsenite	OK	28.8704	44.5254	0.625039	1.69211	0.004	0.028398	yes
TAF1A	9015	chr1:222731243-222765975	GranuleCTRLarsenite	GranuleG3BP1arsenite	OK	19.3093	29.7772	0.62491	2.05039	0.0004	0.00519104	yes
HSBP1	3281	chr16:83841507-83846607	GranuleCTRLarsenite	GranuleG3BP1arsenite	OK	54.6462	84.2303	0.62422	2.56607	5e-05	0.00101564	yes
COMMD10	51397	chr5:115420672-115628987	GranuleCTRLarsenite	GranuleG3BP1arsenite	OK	16.4645	25.3673	0.623609	1.97002	0.00075	0.00833634	yes
POP5	51367	chr12:121016847-121019201	GranuleCTRLarsenite	GranuleG3BP1arsenite	OK	35.8372	55.2069	0.623388	1.93203	0.0011	0.0109795	yes
PRR13	54458	chr12:53835432-53840427	GranuleCTRLarsenite	GranuleG3BP1arsenite	OK	67.2826	103.613	0.622898	2.40159	5e-05	0.00101564	yes
C16orf91	283951	chr16:1469744-1470801	GranuleCTRLarsenite	GranuleG3BP1arsenite	OK	17.8439	27.4761	0.622743	1.69942	0.0032	0.0240881	yes
DBF4	10926	chr7:87463813-87538856	GranuleCTRLarsenite	GranuleG3BP1arsenite	OK	8.10603	12.4745	0.621911	1.87079	0.0021	0.0175805	yes
CDC20	991	chr1:43824625-43828873	GranuleCTRLarsenite	GranuleG3BP1arsenite	OK	84.7351	130.354	0.621403	2.58692	5e-05	0.00101564	yes
PTGES3	10728	chr12:57057124-57082192	GranuleCTRLarsenite	GranuleG3BP1arsenite	OK	133.96	206.031	0.621056	2.64627	5e-05	0.00101564	yes
MANF	7873	chr3:51422667-51426828	GranuleCTRLarsenite	GranuleG3BP1arsenite	OK	129.44	199.031	0.620707	2.53757	5e-05	0.00101564	yes
EMC2	9694	chr8:109455852-109499136	GranuleCTRLarsenite	GranuleG3BP1arsenite	OK	36.2358	55.7163	0.620684	2.2025	0.0002	0.00307495	yes
SNRPB2	6629	chr20:16710608-16722417	GranuleCTRLarsenite	GranuleG3BP1arsenite	OK	79.7594	122.628	0.620565	2.56007	5e-05	0.00101564	yes
EMP2	2013	chr16:10622278-10674573	GranuleCTRLarsenite	GranuleG3BP1arsenite	OK	4.53917	6.9724	0.619227	1.96073	0.0007	0.00787731	yes
MRPS30	10884	chr5:44809026-44815618	GranuleCTRLarsenite	GranuleG3BP1arsenite	OK	28.1015	43.1601	0.619052	2.25693	5e-05	0.00101564	yes
TMEM106C	79022	chr12:48357329-48362661	GranuleCTRLarsenite	GranuleG3BP1arsenite	OK	38.5535	59.2103	0.618989	2.29576	5e-05	0.00101564	yes
GPX8	493869	chr5:54408798-54469005	GranuleCTRLarsenite	GranuleG3BP1arsenite	OK	4.85019	7.44869	0.618945	1.77989	0.00225	0.0185574	yes
HAT1	8520	chr2:172778934-172848600	GranuleCTRLarsenite	GranuleG3BP1arsenite	OK	21.945	33.6917	0.618499	2.14604	0.0002	0.00307495	yes
HJURP	55355	chr2:234745346-234763212	GranuleCTRLarsenite	GranuleG3BP1arsenite	OK	20.1622	30.9499	0.618284	2.40647	5e-05	0.00101564	yes
TMEM208	29100	chr16:67261015-67263182	GranuleCTRLarsenite	GranuleG3BP1arsenite	OK	45.1212	69.2614	0.618245	2.04155	0.0006	0.00704198	yes
DPCD	25911	chr10:103348088-103369410	GranuleCTRLarsenite	GranuleG3BP1arsenite	OK	31.747	48.6938	0.617116	1.83555	0.00135	0.0128717	yes
CKLF	51192	chr16:66586465-66613038	GranuleCTRLarsenite	GranuleG3BP1arsenite	OK	30.1072	46.1625	0.616612	1.77368	0.00285	0.0221798	yes
MRPL2	51069	chr6:43021766-43027283	GranuleCTRLarsenite	GranuleG3BP1arsenite	OK	30.8476	47.284	0.616195	2.14982	0.00025	0.00362801	yes
PRDX1	5052	chr1:45965855-45988562	GranuleCTRLarsenite	GranuleG3BP1arsenite	OK	291.948	447.483	0.616121	2.55988	5e-05	0.00101564	yes
SH3RF1	57630	chr4:170015406-170192249	GranuleCTRLarsenite	GranuleG3BP1arsenite	OK	9.11884	13.9734	0.615764	2.27773	5e-05	0.00101564	yes
RPS20	6224	chr8:56980738-56987140	GranuleCTRLarsenite	GranuleG3BP1arsenite	OK	279.547	428.368	0.615757	2.57504	5e-05	0.00101564	yes
MOSPD1	56180	chrX:134021655-134049374	GranuleCTRLarsenite	GranuleG3BP1arsenite	OK	8.57949	13.1465	0.615711	1.84893	0.0014	0.0132179	yes
NME2	4831	chr17:49230896-49249105	GranuleCTRLarsenite	GranuleG3BP1arsenite	OK	1086.73	1664.78	0.615334	2.05378	0.0005	0.00618932	yes
RPL23	9349	chr17:37006320-37010053	GranuleCTRLarsenite	GranuleG3BP1arsenite	OK	343.399	525.925	0.614969	2.55945	5e-05	0.00101564	yes
PSMA4	5685	chr15:78832746-78841563	GranuleCTRLarsenite	GranuleG3BP1arsenite	OK	94.5265	144.77	0.614967	2.49867	5e-05	0.00101564	yes
RPS3	6188	chr11:75110534-75133345	GranuleCTRLarsenite	GranuleG3BP1arsenite	OK	582.171	891.075	0.614104	2.28612	5e-05	0.00101564	yes
GTDC1	79712	chr2:144694633-145090101	GranuleCTRLarsenite	GranuleG3BP1arsenite	OK	4.88321	7.47163	0.613592	1.54882	0.00825	0.04749	yes
CCDC167	154467	chr6:37450696-37467700	GranuleCTRLarsenite	GranuleG3BP1arsenite	OK	30.9999	47.4317	0.613588	1.62831	0.0056	0.0363699	yes
PSAT1	29968	chr9:80911990-80945009	GranuleCTRLarsenite	GranuleG3BP1arsenite	OK	11.106	16.9809	0.612581	1.92875	0.00115	0.0113612	yes
CDK5	1020	chr7:150750898-150755052	GranuleCTRLarsenite	GranuleG3BP1arsenite	OK	21.58	32.9731	0.611594	1.87802	0.001	0.0103302	yes
CCL26	10344	chr7:75398841-75419064	GranuleCTRLarsenite	GranuleG3BP1arsenite	OK	31.659	48.3305	0.610322	1.56716	0.0061	0.0385623	yes
RPS15A	6210	chr16:18794276-18801656	GranuleCTRLarsenite	GranuleG3BP1arsenite	OK	840.419	1282.82	0.610141	2.55578	5e-05	0.00101564	yes
ANXA7	310	chr10:75135188-75173841	GranuleCTRLarsenite	GranuleG3BP1arsenite	OK	174.889	266.875	0.60972	2.55927	5e-05	0.00101564	yes
PSMB1	5689	chr6:170844203-170862417	GranuleCTRLarsenite	GranuleG3BP1arsenite	OK	165.009	251.755	0.609481	2.51829	5e-05	0.00101564	yes
BTBD10	84280	chr11:13409542-13484844	GranuleCTRLarsenite	GranuleG3BP1arsenite	OK	9.65866	14.7349	0.609339	1.90417	0.00135	0.0128717	yes
NDUFB3	4709	chr2:201936461-201950473	GranuleCTRLarsenite	GranuleG3BP1arsenite	OK	66.3931	101.276	0.609183	2.16794	0.0002	0.00307495	yes
TMEM218	219854	chr11:124964265-124981659	GranuleCTRLarsenite	GranuleG3BP1arsenite	OK	3.30195	5.03671	0.609163	1.57667	0.00585	0.0375058	yes
FUNDC1	139341	chrX:44382884-44402221	GranuleCTRLarsenite	GranuleG3BP1arsenite	OK	37.9831	57.8682	0.60741	2.15509	0.0001	0.00178802	yes
NFU1	27247	chr2:69623244-69664760	GranuleCTRLarsenite	GranuleG3BP1arsenite	OK	26.5902	40.508	0.607312	1.94806	0.0009	0.00954224	yes
ZFAND2A	90637	chr7:1192542-1199855	GranuleCTRLarsenite	GranuleG3BP1arsenite	OK	93.9762	143.154	0.607205	2.38313	0.0001	0.00178802	yes
GALC	2581	chr14:88399357-88460009	GranuleCTRLarsenite	GranuleG3BP1arsenite	OK	5.29583	8.0665	0.607087	1.82195	0.0014	0.0132179	yes
MMADHC	27249	chr2:150426146-150704748	GranuleCTRLarsenite	GranuleG3BP1arsenite	OK	92.9592	141.575	0.606901	2.52369	5e-05	0.00101564	yes
RPS27A	6233	chr2:55399686-55462989	GranuleCTRLarsenite	GranuleG3BP1arsenite	OK	619.345	943.061	0.606607	2.40658	5e-05	0.00101564	yes
TACC2	10579	chr10:123748688-124014060	GranuleCTRLarsenite	GranuleG3BP1arsenite	OK	19.4737	29.6277	0.60542	2.37839	5e-05	0.00101564	yes
ACTL6A	86	chr3:179280667-179306193	GranuleCTRLarsenite	GranuleG3BP1arsenite	OK	30.6901	46.6798	0.605023	2.28446	5e-05	0.00101564	yes
UXT	8409	chrX:47511190-47519510	GranuleCTRLarsenite	GranuleG3BP1arsenite	OK	89.3738	135.932	0.604963	2.13109	0.00025	0.00362801	yes
STARD3NL	83930	chr7:38217807-38270272	GranuleCTRLarsenite	GranuleG3BP1arsenite	OK	7.81097	11.8786	0.604789	1.56394	0.0071	0.0426855	yes
RAB4A	5867	chr1:229406808-229441640	GranuleCTRLarsenite	GranuleG3BP1arsenite	OK	4.43604	6.74563	0.604681	1.59017	0.0061	0.0385623	yes
DDT	1652	chr22:24309025-24322019	GranuleCTRLarsenite	GranuleG3BP1arsenite	OK	51.3861	78.1379	0.604645	1.85852	0.00135	0.0128717	yes
FN3KRP	79672	chr17:80674581-80685893	GranuleCTRLarsenite	GranuleG3BP1arsenite	OK	12.2049	18.5522	0.604124	1.82592	0.0014	0.0132179	yes
TPM3	7170	chr1:154127779-154164611	GranuleCTRLarsenite	GranuleG3BP1arsenite	OK	97.3301	147.911	0.603773	2.55262	5e-05	0.00101564	yes
TPD52	7163	chr8:80947102-81083894	GranuleCTRLarsenite	GranuleG3BP1arsenite	OK	47.1791	71.6709	0.603239	2.58385	5e-05	0.00101564	yes
C2orf74	339804	chr2:61372242-61391964	GranuleCTRLarsenite	GranuleG3BP1arsenite	OK	49.8566	75.7164	0.60282	2.08988	0.0004	0.00519104	yes
AIG1	51390	chr6:143380499-143661480	GranuleCTRLarsenite	GranuleG3BP1arsenite	OK	16.1535	24.5266	0.602497	1.75715	0.0035	0.0256661	yes
COX6A1	1337	chr12:120875892-120878545	GranuleCTRLarsenite	GranuleG3BP1arsenite	OK	386.829	587.235	0.602241	2.50466	5e-05	0.00101564	yes
NDUFA9	4704	chr12:4758263-4796720	GranuleCTRLarsenite	GranuleG3BP1arsenite	OK	29.9336	45.4378	0.602126	2.19842	0.00035	0.00472859	yes
TAF9B	51616	chrX:77385244-77395179	GranuleCTRLarsenite	GranuleG3BP1arsenite	OK	14.3843	21.8333	0.602038	2.11876	0.0001	0.00178802	yes
APEX1	328	chr14:20923289-20925931	GranuleCTRLarsenite	GranuleG3BP1arsenite	OK	77.1309	117.072	0.602013	2.48501	5e-05	0.00101564	yes
UBL5	59286	chr19:9938555-9940797	GranuleCTRLarsenite	GranuleG3BP1arsenite	OK	606.271	920.071	0.601784	2.52076	5e-05	0.00101564	yes
LPXN	9404	chr11:58294343-58345712	GranuleCTRLarsenite	GranuleG3BP1arsenite	OK	24.7151	37.4703	0.600357	2.1813	0.0002	0.00307495	yes
RAN	5901	chr12:131356538-131362223	GranuleCTRLarsenite	GranuleG3BP1arsenite	OK	243.694	369.408	0.600146	2.4184	5e-05	0.00101564	yes
RPS13	6207	chr11:17095938-17099220	GranuleCTRLarsenite	GranuleG3BP1arsenite	OK	928.478	1407.43	0.600118	2.48668	5e-05	0.00101564	yes
CHCHD3	54927	chr7:132469622-132766828	GranuleCTRLarsenite	GranuleG3BP1arsenite	OK	61.9243	93.8515	0.599874	2.43854	5e-05	0.00101564	yes
ACP1	52	chr2:264868-278282	GranuleCTRLarsenite	GranuleG3BP1arsenite	OK	44.3067	67.0992	0.598771	2.27455	5e-05	0.00101564	yes
FARP1	10160	chr13:98794815-99102027	GranuleCTRLarsenite	GranuleG3BP1arsenite	OK	2.85506	4.32157	0.598034	1.5243	0.00635	0.0396581	yes
MRPL1	65008	chr4:78783804-78873944	GranuleCTRLarsenite	GranuleG3BP1arsenite	OK	21.4327	32.4181	0.596985	1.93218	0.0011	0.0109795	yes
GALK2	2585	chr15:49447955-49913118	GranuleCTRLarsenite	GranuleG3BP1arsenite	OK	8.58642	12.9805	0.596221	1.89039	0.0008	0.00873786	yes
LOC339803	339803	chr2:61368726-61372110	GranuleCTRLarsenite	GranuleG3BP1arsenite	OK	5.90879	8.9319	0.596104	1.62553	0.00515	0.0341831	yes
NKAP	79576	chrX:119059012-119077735	GranuleCTRLarsenite	GranuleG3BP1arsenite	OK	21.79	32.9325	0.595844	2.02983	0.0004	0.00519104	yes
MRPL21	219927	chr11:68658745-68671303	GranuleCTRLarsenite	GranuleG3BP1arsenite	OK	124.577	188.278	0.595822	2.34539	5e-05	0.00101564	yes
SAC3D1	29901	chr11:64808375-64826009	GranuleCTRLarsenite	GranuleG3BP1arsenite	OK	13.1723	19.9038	0.595532	1.73641	0.0031	0.0235681	yes
IFIT1	3434	chr10:91152302-91166244	GranuleCTRLarsenite	GranuleG3BP1arsenite	OK	184.722	279.052	0.59518	2.31635	5e-05	0.00101564	yes
BPGM	669	chr7:134331530-134364567	GranuleCTRLarsenite	GranuleG3BP1arsenite	OK	7.23131	10.9141	0.593859	1.53518	0.0088	0.0498242	yes
COX5B	1329	chr2:98262520-98264657	GranuleCTRLarsenite	GranuleG3BP1arsenite	OK	328.638	495.993	0.593821	2.42177	0.0002	0.00307495	yes
MECR	51102	chr1:29519168-29557470	GranuleCTRLarsenite	GranuleG3BP1arsenite	OK	6.41547	9.68104	0.593608	1.659	0.00405	0.0286827	yes
POLD4	57804	chr11:67085309-67159158	GranuleCTRLarsenite	GranuleG3BP1arsenite	OK	33.6473	50.7589	0.593169	1.84417	0.00095	0.00993419	yes
PDHB	5162	chr3:58413356-58419579	GranuleCTRLarsenite	GranuleG3BP1arsenite	OK	35.1734	53.056	0.59303	2.2122	5e-05	0.00101564	yes
LSM5	23658	chr7:32524944-32534870	GranuleCTRLarsenite	GranuleG3BP1arsenite	OK	13.6487	20.5868	0.592956	1.96404	0.00065	0.00748922	yes
RPS5	6193	chr19:58898635-58906171	GranuleCTRLarsenite	GranuleG3BP1arsenite	OK	1042.11	1571.6	0.592728	2.34555	5e-05	0.00101564	yes
CKS2	1164	chr9:91926109-91931618	GranuleCTRLarsenite	GranuleG3BP1arsenite	OK	221.23	333.534	0.592285	2.37709	5e-05	0.00101564	yes
CACYBP	27101	chr1:174968570-174981163	GranuleCTRLarsenite	GranuleG3BP1arsenite	OK	6.16844	9.29859	0.592106	1.72587	0.00365	0.0264051	yes
TMEM206	55248	chr1:212537815-212588267	GranuleCTRLarsenite	GranuleG3BP1arsenite	OK	11.5666	17.4306	0.591658	1.79637	0.002	0.0170589	yes
RPS21	6227	chr20:60962120-60963576	GranuleCTRLarsenite	GranuleG3BP1arsenite	OK	2479.86	3736.19	0.59131	2.34657	0.0001	0.00178802	yes
CWF19L1	55280	chr10:101992052-102027438	GranuleCTRLarsenite	GranuleG3BP1arsenite	OK	8.03857	12.1108	0.59128	1.73393	0.00305	0.0233227	yes
OTUD1	220213	chr10:23728197-23731310	GranuleCTRLarsenite	GranuleG3BP1arsenite	OK	34.8013	52.421	0.591002	2.41433	5e-05	0.00101564	yes
PIF1	80119	chr15:65107828-65117867	GranuleCTRLarsenite	GranuleG3BP1arsenite	OK	5.22273	7.86439	0.59053	1.5695	0.00665	0.0409316	yes
STAMBPL1	57559	chr10:90639943-90683259	GranuleCTRLarsenite	GranuleG3BP1arsenite	OK	21.412	32.2418	0.590515	2.14077	0.00025	0.00362801	yes
NIP7	51388	chr16:69362523-69377013	GranuleCTRLarsenite	GranuleG3BP1arsenite	OK	20.9025	31.472	0.590394	1.78807	0.00165	0.0148983	yes
SUCLG1	8802	chr2:84650646-84686586	GranuleCTRLarsenite	GranuleG3BP1arsenite	OK	54.2926	81.7326	0.590157	2.33377	0.0001	0.00178802	yes
BTF3L4	91408	chr1:52521856-52556388	GranuleCTRLarsenite	GranuleG3BP1arsenite	OK	5.13821	7.73278	0.58972	1.84966	0.00155	0.0142622	yes
TCEB1	6921	chr8:74857372-74884522	GranuleCTRLarsenite	GranuleG3BP1arsenite	OK	53.0428	79.8255	0.589692	2.41091	5e-05	0.00101564	yes
NUDT11	55190	chrX:51232862-51239459	GranuleCTRLarsenite	GranuleG3BP1arsenite	OK	6.22779	9.3709	0.589468	1.59434	0.0049	0.0329465	yes
KPNA2	3838	chr17:66031847-66042970	GranuleCTRLarsenite	GranuleG3BP1arsenite	OK	68.4143	102.932	0.589319	2.46187	5e-05	0.00101564	yes
ISCA2	122961	chr14:74960422-74962271	GranuleCTRLarsenite	GranuleG3BP1arsenite	OK	16.5649	24.9216	0.589268	1.63877	0.00395	0.0281396	yes
RPS4X	6191	chrX:71492452-71497141	GranuleCTRLarsenite	GranuleG3BP1arsenite	OK	632.311	950.872	0.588616	2.39433	5e-05	0.00101564	yes
GNAI3	2773	chr1:110091185-110138454	GranuleCTRLarsenite	GranuleG3BP1arsenite	OK	10.8535	16.319	0.588401	2.22009	0.0001	0.00178802	yes
CRIPT	9419	chr2:46844310-46857315	GranuleCTRLarsenite	GranuleG3BP1arsenite	OK	3.70415	5.56904	0.588286	1.84792	0.00145	0.0135574	yes
RNF149	284996	chr2:101892062-101925178	GranuleCTRLarsenite	GranuleG3BP1arsenite	OK	24.2245	36.4163	0.588119	2.3223	0.0001	0.00178802	yes
AHCY	191	chr20:32868070-32899608	GranuleCTRLarsenite	GranuleG3BP1arsenite	OK	51.4768	77.3463	0.587411	2.41515	0.0001	0.00178802	yes
NDUFA4	4697	chr7:10971579-10979813	GranuleCTRLarsenite	GranuleG3BP1arsenite	OK	54.951	82.5649	0.587383	2.39785	5e-05	0.00101564	yes
HEBP1	50865	chr12:13127798-13153243	GranuleCTRLarsenite	GranuleG3BP1arsenite	OK	18.9388	28.4553	0.587351	1.75123	0.00255	0.0204381	yes
FDX1	2230	chr11:110300660-110335608	GranuleCTRLarsenite	GranuleG3BP1arsenite	OK	5.69386	8.54436	0.585566	1.69981	0.00455	0.0311573	yes
DYNC1LI1	51143	chr3:32567462-32612366	GranuleCTRLarsenite	GranuleG3BP1arsenite	OK	18.8781	28.3282	0.585531	2.16005	0.00015	0.00246869	yes
DNAJB14	79982	chr4:100817406-100867883	GranuleCTRLarsenite	GranuleG3BP1arsenite	OK	4.79158	7.18927	0.585345	1.54234	0.0069	0.0419533	yes
SOD1	6647	chr21:33031934-33041243	GranuleCTRLarsenite	GranuleG3BP1arsenite	OK	181.974	272.99	0.585114	2.44407	5e-05	0.00101564	yes
C8orf59	401466	chr8:86089618-86132651	GranuleCTRLarsenite	GranuleG3BP1arsenite	OK	85.4493	128.117	0.584326	2.0609	0.0006	0.00704198	yes
COQ10B	80219	chr2:198318230-198339851	GranuleCTRLarsenite	GranuleG3BP1arsenite	OK	28.9895	43.449	0.583793	2.20909	0.0001	0.00178802	yes
HAX1	10456	chr1:154245038-154248355	GranuleCTRLarsenite	GranuleG3BP1arsenite	OK	74.2337	111.247	0.583625	2.30788	5e-05	0.00101564	yes
CHCHD4	131474	chr3:14153576-14166371	GranuleCTRLarsenite	GranuleG3BP1arsenite	OK	10.0638	15.0801	0.583461	1.54208	0.0088	0.0498242	yes
ELK3	2004	chr12:96588159-96663613	GranuleCTRLarsenite	GranuleG3BP1arsenite	OK	6.53318	9.78852	0.583305	1.71377	0.0028	0.0218965	yes
STYXL1	51657	chr7:75625654-75677321	GranuleCTRLarsenite	GranuleG3BP1arsenite	OK	28.8236	43.1857	0.583303	2.04968	0.00035	0.00472859	yes
APOBEC3B	9582	chr22:39353526-39394225	GranuleCTRLarsenite	GranuleG3BP1arsenite	OK	13.0062	19.4786	0.582689	1.70104	0.00325	0.024338	yes
CAPZA1	829	chr1:113162074-113214241	GranuleCTRLarsenite	GranuleG3BP1arsenite	OK	40.3284	60.3611	0.581824	2.40387	5e-05	0.00101564	yes
TXNDC9	10190	chr2:99935486-99952860	GranuleCTRLarsenite	GranuleG3BP1arsenite	OK	26.0539	38.9883	0.581542	2.04304	0.0006	0.00704198	yes
GBE1	2632	chr3:81538849-81810950	GranuleCTRLarsenite	GranuleG3BP1arsenite	OK	35.2353	52.7227	0.581403	2.39523	5e-05	0.00101564	yes
FBL	2091	chr19:40325092-40337054	GranuleCTRLarsenite	GranuleG3BP1arsenite	OK	88.5343	132.471	0.58137	2.34072	5e-05	0.00101564	yes
MRPL3	11222	chr3:131181044-131221860	GranuleCTRLarsenite	GranuleG3BP1arsenite	OK	30.6176	45.8049	0.581142	2.17847	5e-05	0.00101564	yes
CSTF1	1477	chr20:54967426-54979582	GranuleCTRLarsenite	GranuleG3BP1arsenite	OK	22.1929	33.1972	0.580965	2.14554	0.0002	0.00307495	yes
CBLL1	79872	chr7:107384141-107402112	GranuleCTRLarsenite	GranuleG3BP1arsenite	OK	12.7058	18.9966	0.580253	2.19686	0.00015	0.00246869	yes
KATNA1	11104	chr6:149916010-149969940	GranuleCTRLarsenite	GranuleG3BP1arsenite	OK	7.44694	11.1325	0.580055	1.55228	0.00735	0.0438246	yes
NDUFAB1	4706	chr16:23592334-23607639	GranuleCTRLarsenite	GranuleG3BP1arsenite	OK	77.7423	116.213	0.579998	2.04478	0.00055	0.00664358	yes
PRELID1	27166	chr5:176730762-176739292	GranuleCTRLarsenite	GranuleG3BP1arsenite	OK	130.979	195.79	0.579966	2.36937	5e-05	0.00101564	yes
MRPL47	57129	chr3:179306254-179322434	GranuleCTRLarsenite	GranuleG3BP1arsenite	OK	71.0852	106.254	0.579898	2.23457	0.0002	0.00307495	yes
COX4I1	1327	chr16:85833172-85840607	GranuleCTRLarsenite	GranuleG3BP1arsenite	OK	474.093	708.459	0.579516	2.40586	0.0001	0.00178802	yes
MED10	84246	chr5:6372038-6378639	GranuleCTRLarsenite	GranuleG3BP1arsenite	OK	77.3801	115.601	0.579122	2.27017	0.0002	0.00307495	yes
ATP5SL	55101	chr19:41937222-41945843	GranuleCTRLarsenite	GranuleG3BP1arsenite	OK	15.9253	23.7796	0.578401	1.80954	0.00185	0.0160826	yes
UQCRQ	27089	chr5:132196873-132204536	GranuleCTRLarsenite	GranuleG3BP1arsenite	OK	65.8957	98.3722	0.578065	2.28661	0.0001	0.00178802	yes
LOC100506844	100506844	chr12:58325231-58329947	GranuleCTRLarsenite	GranuleG3BP1arsenite	OK	49.2173	73.4381	0.577362	1.85759	0.0009	0.00954224	yes
ANXA4	307	chr2:69969126-70053596	GranuleCTRLarsenite	GranuleG3BP1arsenite	OK	26.3471	39.3107	0.577276	2.19269	0.00015	0.00246869	yes
TMEM14C	51522	chr6:10723147-10731362	GranuleCTRLarsenite	GranuleG3BP1arsenite	OK	90.6782	135.245	0.576751	2.33922	0.00015	0.00246869	yes
MRPL24	79590	chr1:156707093-156710923	GranuleCTRLarsenite	GranuleG3BP1arsenite	OK	53.9481	80.4409	0.576358	2.03632	0.0004	0.00519104	yes
COX7C	1350	chr5:85913783-85916583	GranuleCTRLarsenite	GranuleG3BP1arsenite	OK	445.811	664.718	0.576309	2.34233	5e-05	0.00101564	yes
VAMP4	8674	chr1:171669295-171711379	GranuleCTRLarsenite	GranuleG3BP1arsenite	OK	11.449	17.0681	0.57608	1.94313	0.0006	0.00704198	yes
KCTD18	130535	chr2:201353683-201374792	GranuleCTRLarsenite	GranuleG3BP1arsenite	OK	7.38515	11.0097	0.576079	1.748	0.00215	0.0178649	yes
RPS8	6202	chr1:45241245-45244412	GranuleCTRLarsenite	GranuleG3BP1arsenite	OK	1015.31	1513.49	0.575966	2.33156	5e-05	0.00101564	yes
RPL6	6128	chr12:112842993-112847443	GranuleCTRLarsenite	GranuleG3BP1arsenite	OK	411.251	612.807	0.575415	2.42528	5e-05	0.00101564	yes
SLFN5	162394	chr17:33570085-33594761	GranuleCTRLarsenite	GranuleG3BP1arsenite	OK	20.0281	29.8345	0.574958	2.34381	5e-05	0.00101564	yes
KRT34	3885	chr17:39533920-39538636	GranuleCTRLarsenite	GranuleG3BP1arsenite	OK	16.5186	24.6054	0.574884	1.865	0.00095	0.00993419	yes
TTK	7272	chr6:80714321-80752244	GranuleCTRLarsenite	GranuleG3BP1arsenite	OK	8.34541	12.4307	0.574851	1.82273	0.00185	0.0160826	yes
ATRAID	51374	chr2:27422454-27440046	GranuleCTRLarsenite	GranuleG3BP1arsenite	OK	87.7612	130.659	0.574151	1.74778	0.0036	0.0261086	yes
MARCH5	54708	chr10:94050919-94113721	GranuleCTRLarsenite	GranuleG3BP1arsenite	OK	26.8132	39.915	0.573991	2.36155	5e-05	0.00101564	yes
SMIM12	113444	chr1:35315962-35325417	GranuleCTRLarsenite	GranuleG3BP1arsenite	OK	4.1534	6.18132	0.573622	1.8142	0.00175	0.0155017	yes
PHGDH	26227	chr1:120254418-120286849	GranuleCTRLarsenite	GranuleG3BP1arsenite	OK	48.3174	71.9043	0.573537	2.33544	5e-05	0.00101564	yes
HSCB	150274	chr22:29138042-29153496	GranuleCTRLarsenite	GranuleG3BP1arsenite	OK	37.0055	55.0699	0.573523	1.98615	0.00065	0.00748922	yes
LRRC75A-AS1	125144	chr17:16342300-16395505	GranuleCTRLarsenite	GranuleG3BP1arsenite	OK	232.633	346.14	0.573298	2.35792	5e-05	0.00101564	yes
MPI	4351	chr15:75182351-75191798	GranuleCTRLarsenite	GranuleG3BP1arsenite	OK	7.91376	11.7672	0.572333	1.78775	0.002	0.0170589	yes
PPP2R5C	5527	chr14:102228134-102394328	GranuleCTRLarsenite	GranuleG3BP1arsenite	OK	30.9018	45.942	0.572124	1.95943	0.0006	0.00704198	yes
CCDC58	131076	chr3:122078437-122102078	GranuleCTRLarsenite	GranuleG3BP1arsenite	OK	77.4737	115.15	0.57173	2.07654	0.0003	0.00417779	yes
KIFC1	3833	chr6_ssto_hap7:4839528-4857918	GranuleCTRLarsenite	GranuleG3BP1arsenite	OK	15.8961	23.6246	0.571619	2.06242	0.00035	0.00472859	yes
PRPS2	5634	chrX:12809473-12842346	GranuleCTRLarsenite	GranuleG3BP1arsenite	OK	8.03087	11.9256	0.570436	1.71083	0.0035	0.0256661	yes
TASP1	55617	chr20:13370035-13619583	GranuleCTRLarsenite	GranuleG3BP1arsenite	OK	6.33502	9.40688	0.570368	1.54475	0.00845	0.0482576	yes
COMMD6	170622	chr13:76099349-76123575	GranuleCTRLarsenite	GranuleG3BP1arsenite	OK	21.9086	32.5282	0.570196	1.94332	0.001	0.0103302	yes
LSM4	25804	chr19:18417039-18434001	GranuleCTRLarsenite	GranuleG3BP1arsenite	OK	46.9548	69.713	0.570156	2.26783	0.0001	0.00178802	yes
RPL15	6138	chr3:23933571-23965187	GranuleCTRLarsenite	GranuleG3BP1arsenite	OK	192.517	285.795	0.569994	2.33297	5e-05	0.00101564	yes
BTF3	689	chr5:72794249-72801448	GranuleCTRLarsenite	GranuleG3BP1arsenite	OK	373.244	554.036	0.569862	2.39199	5e-05	0.00101564	yes
RPL10	6134	chrX:153626405-153650063	GranuleCTRLarsenite	GranuleG3BP1arsenite	OK	183.372	272.125	0.569502	2.17184	0.0002	0.00307495	yes
CCT5	22948	chr5:10250032-10266524	GranuleCTRLarsenite	GranuleG3BP1arsenite	OK	57.3127	85.0368	0.569232	2.39293	5e-05	0.00101564	yes
RPL26	6154	chr17:8280833-8286565	GranuleCTRLarsenite	GranuleG3BP1arsenite	OK	880.019	1305.69	0.569205	2.36887	5e-05	0.00101564	yes
IMPACT	55364	chr18:22006608-22033494	GranuleCTRLarsenite	GranuleG3BP1arsenite	OK	4.89656	7.25915	0.568033	1.65664	0.005	0.0334635	yes
CDKN2AIPNL	91368	chr5:133737755-133747598	GranuleCTRLarsenite	GranuleG3BP1arsenite	OK	20.2188	29.9711	0.567874	1.75704	0.00265	0.0210532	yes
UTP15	84135	chr5:72861565-72879202	GranuleCTRLarsenite	GranuleG3BP1arsenite	OK	3.00025	4.4471	0.567781	1.56252	0.00675	0.0413537	yes
PNPT1	87178	chr2:55861197-55921045	GranuleCTRLarsenite	GranuleG3BP1arsenite	OK	47.1778	69.8972	0.567125	2.39094	5e-05	0.00101564	yes
RPPH1	85495	chr14:20811229-20811570	GranuleCTRLarsenite	GranuleG3BP1arsenite	OK	127.562	188.894	0.566381	1.68159	0.00365	0.0264051	yes
PSMB9	5698	chr6_ssto_hap7:4252710-4258398	GranuleCTRLarsenite	GranuleG3BP1arsenite	OK	23.3056	34.503	0.566046	1.70394	0.00355	0.0258495	yes
PFDN6	10471	chr6_qbl_hap6:4489616-4490954	GranuleCTRLarsenite	GranuleG3BP1arsenite	OK	49.5176	73.2764	0.565407	1.7225	0.0031	0.0235681	yes
BLOC1S3	388552	chr19:45682002-45685058	GranuleCTRLarsenite	GranuleG3BP1arsenite	OK	6.58563	9.74529	0.565384	1.59991	0.00595	0.0379453	yes
RPLP1	6176	chr15:69745158-69747884	GranuleCTRLarsenite	GranuleG3BP1arsenite	OK	1976.23	2924.25	0.565314	2.19767	5e-05	0.00101564	yes
CCDC15	80071	chr11:124824016-124911385	GranuleCTRLarsenite	GranuleG3BP1arsenite	OK	5.24129	7.75533	0.565264	1.70563	0.00345	0.0254541	yes
DCUN1D5	84259	chr11:102921412-102962944	GranuleCTRLarsenite	GranuleG3BP1arsenite	OK	2.49801	3.69593	0.565158	1.93193	0.0009	0.00954224	yes
ATP6V1D	51382	chr14:67804580-67826720	GranuleCTRLarsenite	GranuleG3BP1arsenite	OK	51.2656	75.8253	0.564689	2.2882	5e-05	0.00101564	yes
BANF1	8815	chr11:65764015-65771617	GranuleCTRLarsenite	GranuleG3BP1arsenite	OK	161.463	238.752	0.564313	2.09837	0.0003	0.00417779	yes
MRPL44	65080	chr2:224822120-224832431	GranuleCTRLarsenite	GranuleG3BP1arsenite	OK	32.1444	47.5262	0.564154	2.13562	0.0003	0.00417779	yes
MRPS9	64965	chr2:105552698-105719402	GranuleCTRLarsenite	GranuleG3BP1arsenite	OK	25.1571	37.1786	0.563508	1.93479	0.00095	0.00993419	yes
C21orf62	54067	chr21:33973983-33984918	GranuleCTRLarsenite	GranuleG3BP1arsenite	OK	30.732	45.417	0.563492	2.01028	0.00045	0.00570197	yes
BUB3	9184	chr10:124913759-124924886	GranuleCTRLarsenite	GranuleG3BP1arsenite	OK	51.7083	76.4109	0.563383	2.12486	0.00025	0.00362801	yes
RSL24D1	51187	chr15:55473511-55489231	GranuleCTRLarsenite	GranuleG3BP1arsenite	OK	38.8096	57.3485	0.563342	2.12414	0.0003	0.00417779	yes
NFYB	4801	chr12:104510857-104532040	GranuleCTRLarsenite	GranuleG3BP1arsenite	OK	7.98217	11.7951	0.56334	1.84585	0.0018	0.0158573	yes
DTWD1	56986	chr15:49913225-49937333	GranuleCTRLarsenite	GranuleG3BP1arsenite	OK	6.29551	9.30125	0.563102	1.57009	0.0071	0.0426855	yes
COA1	55744	chr7:43670750-43769140	GranuleCTRLarsenite	GranuleG3BP1arsenite	OK	35.1569	51.9174	0.562409	1.6867	0.00375	0.0269401	yes
H2AFZ	3015	chr4:100869243-100871512	GranuleCTRLarsenite	GranuleG3BP1arsenite	OK	245	361.776	0.562318	2.35107	0.0001	0.00178802	yes
DECR1	1666	chr8:91013579-91064227	GranuleCTRLarsenite	GranuleG3BP1arsenite	OK	71.6451	105.791	0.562274	2.2512	0.00015	0.00246869	yes
FARSB	10056	chr2:223436161-223521074	GranuleCTRLarsenite	GranuleG3BP1arsenite	OK	14.4042	21.2647	0.561972	1.94966	0.0009	0.00954224	yes
DSTN	11034	chr20:17550598-17588652	GranuleCTRLarsenite	GranuleG3BP1arsenite	OK	156.097	230.415	0.561788	2.40634	5e-05	0.00101564	yes
METTL14	57721	chr4:119606524-119633425	GranuleCTRLarsenite	GranuleG3BP1arsenite	OK	5.53071	8.16371	0.561759	1.65864	0.0037	0.0266868	yes
ADPRM	56985	chr17:10600926-10614875	GranuleCTRLarsenite	GranuleG3BP1arsenite	OK	12.2439	18.0711	0.56162	1.60441	0.0067	0.0411693	yes
RRAS2	22800	chr11:14299465-14386052	GranuleCTRLarsenite	GranuleG3BP1arsenite	OK	20.2413	29.8703	0.56141	2.03005	0.0004	0.00519104	yes
SLIRP	81892	chr14:78174413-78183941	GranuleCTRLarsenite	GranuleG3BP1arsenite	OK	216.555	319.509	0.56112	2.06348	0.00025	0.00362801	yes
C17orf89	284184	chr17:79213110-79215098	GranuleCTRLarsenite	GranuleG3BP1arsenite	OK	63.8646	94.1605	0.560107	1.76892	0.0028	0.0218965	yes
RPS16	6217	chr19:39923846-39926618	GranuleCTRLarsenite	GranuleG3BP1arsenite	OK	746.138	1099.96	0.559943	2.31526	5e-05	0.00101564	yes
ABI1	10006	chr10:26986594-27150016	GranuleCTRLarsenite	GranuleG3BP1arsenite	OK	9.26566	13.6578	0.559763	1.85629	0.00135	0.0128717	yes
TMEM251	26175	chr14:93651295-93653431	GranuleCTRLarsenite	GranuleG3BP1arsenite	OK	23.3654	34.4404	0.559732	1.58368	0.00725	0.0433892	yes
RPL27A	6157	chr11:8703994-8711419	GranuleCTRLarsenite	GranuleG3BP1arsenite	OK	86.0227	126.736	0.559038	2.28409	0.0001	0.00178802	yes
GNG11	2791	chr7:93551015-93555826	GranuleCTRLarsenite	GranuleG3BP1arsenite	OK	65.419	96.3589	0.558707	2.09154	0.00045	0.00570197	yes
RPL27	6155	chr17:41150445-41154971	GranuleCTRLarsenite	GranuleG3BP1arsenite	OK	782.592	1152.54	0.55848	2.33257	5e-05	0.00101564	yes
WDR54	84058	chr2:74648884-74652882	GranuleCTRLarsenite	GranuleG3BP1arsenite	OK	51.6579	76.0567	0.558087	2.05032	0.00035	0.00472859	yes
COMMD4	54939	chr15:75628336-75634268	GranuleCTRLarsenite	GranuleG3BP1arsenite	OK	63.2033	93.0352	0.557777	2.02898	0.0003	0.00417779	yes
RAP1A	5906	chr1:112162404-112259317	GranuleCTRLarsenite	GranuleG3BP1arsenite	OK	6.35459	9.35168	0.557427	1.89119	0.00135	0.0128717	yes
PRKAG1	5571	chr12:49396054-49412629	GranuleCTRLarsenite	GranuleG3BP1arsenite	OK	34.7596	51.0945	0.555758	2.12764	5e-05	0.00101564	yes
EIF3E	3646	chr8:109213971-109260959	GranuleCTRLarsenite	GranuleG3BP1arsenite	OK	184.077	270.472	0.555172	2.35991	5e-05	0.00101564	yes
RPS10	6204	chr6:34254972-34393902	GranuleCTRLarsenite	GranuleG3BP1arsenite	OK	465.361	683.21	0.553978	2.21664	5e-05	0.00101564	yes
CCDC127	133957	chr5:204874-218297	GranuleCTRLarsenite	GranuleG3BP1arsenite	OK	22.3289	32.7736	0.553625	1.83513	0.0017	0.0151608	yes
C5orf22	55322	chr5:31532372-31555165	GranuleCTRLarsenite	GranuleG3BP1arsenite	OK	7.88601	11.5733	0.553431	1.82636	0.0017	0.0151608	yes
MIS18A	54069	chr21:33640529-33651376	GranuleCTRLarsenite	GranuleG3BP1arsenite	OK	20.5149	30.1058	0.553369	1.84525	0.0013	0.0125687	yes
MRPL18	29074	chr6:160211491-160219461	GranuleCTRLarsenite	GranuleG3BP1arsenite	OK	44.0081	64.5676	0.55304	1.93268	0.0008	0.00873786	yes
SUMO1	7341	chr2:203070902-203103322	GranuleCTRLarsenite	GranuleG3BP1arsenite	OK	88.2253	129.414	0.552733	2.2859	5e-05	0.00101564	yes
EIF3K	27335	chr19:39109711-39127599	GranuleCTRLarsenite	GranuleG3BP1arsenite	OK	92.7591	135.977	0.551801	2.13554	0.00015	0.00246869	yes
DRG1	4733	chr22:31795538-31830172	GranuleCTRLarsenite	GranuleG3BP1arsenite	OK	31.9771	46.8751	0.551785	1.9873	0.00065	0.00748922	yes
ZCCHC17	51538	chr1:31769828-31837800	GranuleCTRLarsenite	GranuleG3BP1arsenite	OK	20.5067	30.0584	0.551675	1.86088	0.00125	0.0121502	yes
MIER1	57708	chr1:67390577-67454302	GranuleCTRLarsenite	GranuleG3BP1arsenite	OK	11.576	16.9668	0.551574	1.9423	0.00125	0.0121502	yes
RRM1	6240	chr11:4115923-4160106	GranuleCTRLarsenite	GranuleG3BP1arsenite	OK	14.3922	21.0894	0.551234	2.00386	0.0007	0.00787731	yes
SMC2	10592	chr9:106856540-106903700	GranuleCTRLarsenite	GranuleG3BP1arsenite	OK	13.4183	19.6561	0.550771	2.2095	0.0001	0.00178802	yes
YEATS4	8089	chr12:69753489-69784650	GranuleCTRLarsenite	GranuleG3BP1arsenite	OK	10.7425	15.7266	0.549878	1.49564	0.0087	0.0493932	yes
NIPAL3	57185	chr1:24742244-24799473	GranuleCTRLarsenite	GranuleG3BP1arsenite	OK	3.79878	5.56085	0.549771	1.66879	0.0042	0.0294	yes
RPL4	6124	chr15:66791652-66797193	GranuleCTRLarsenite	GranuleG3BP1arsenite	OK	366.927	537.02	0.549486	2.26561	0.0001	0.00178802	yes
NSMCE2	286053	chr8:126104082-126379367	GranuleCTRLarsenite	GranuleG3BP1arsenite	OK	63.1207	92.3735	0.549366	2.15206	0.00025	0.00362801	yes
COX8A	1351	chr11:63742078-63744015	GranuleCTRLarsenite	GranuleG3BP1arsenite	OK	520.534	761.698	0.549226	2.27068	0.00015	0.00246869	yes
HMGB1	3146	chr13:31032878-31040081	GranuleCTRLarsenite	GranuleG3BP1arsenite	OK	32.9061	48.1443	0.549008	2.26658	0.00015	0.00246869	yes
CMC1	152100	chr3:28283123-28361263	GranuleCTRLarsenite	GranuleG3BP1arsenite	OK	76.88	112.332	0.547093	1.90013	0.0009	0.00954224	yes
NDUFS5	4725	chr1:39491966-39500308	GranuleCTRLarsenite	GranuleG3BP1arsenite	OK	202.159	295.255	0.546475	2.1513	0.0003	0.00417779	yes
PPP6C	5537	chr9:127908851-127952218	GranuleCTRLarsenite	GranuleG3BP1arsenite	OK	10.3037	15.0477	0.546378	1.9789	0.0009	0.00954224	yes
WARS	7453	chr14:100800124-100842680	GranuleCTRLarsenite	GranuleG3BP1arsenite	OK	55.1867	80.5745	0.546002	2.27089	0.0002	0.00307495	yes
MRPS28	28957	chr8:80831094-80942506	GranuleCTRLarsenite	GranuleG3BP1arsenite	OK	104.606	152.698	0.545719	2.07066	0.00035	0.00472859	yes
RAP1B	5908	chr12:69004618-69054385	GranuleCTRLarsenite	GranuleG3BP1arsenite	OK	23.9318	34.888	0.543802	2.01633	0.0004	0.00519104	yes
MYEOV2	150678	chr2:241065979-241075764	GranuleCTRLarsenite	GranuleG3BP1arsenite	OK	241.263	351.376	0.54241	2.06964	0.0004	0.00519104	yes
TRMT112	51504	chr11:64072999-64085556	GranuleCTRLarsenite	GranuleG3BP1arsenite	OK	195.462	284.579	0.541943	2.07732	0.0002	0.00307495	yes
TIGAR	57103	chr12:4430358-4469190	GranuleCTRLarsenite	GranuleG3BP1arsenite	OK	3.13579	4.56493	0.541765	1.75253	0.00235	0.019218	yes
BCAS2	10286	chr1:115110180-115124265	GranuleCTRLarsenite	GranuleG3BP1arsenite	OK	36.8949	53.7079	0.541713	1.95812	0.0007	0.00787731	yes
PBK	55872	chr8:27667137-27695612	GranuleCTRLarsenite	GranuleG3BP1arsenite	OK	14.8269	21.5809	0.541543	1.80434	0.0021	0.0175805	yes
SOD2	6648	chr6:160100148-160114353	GranuleCTRLarsenite	GranuleG3BP1arsenite	OK	53.2736	77.539	0.541501	1.94231	0.0007	0.00787731	yes
AAGAB	79719	chr15:67493012-67819641	GranuleCTRLarsenite	GranuleG3BP1arsenite	OK	11.4897	16.7227	0.541469	1.62218	0.0047	0.0319278	yes
RPS14	6208	chr5:149823791-149829319	GranuleCTRLarsenite	GranuleG3BP1arsenite	OK	1591.31	2315.4	0.541049	2.11992	0.00045	0.00570197	yes
PTBP2	58155	chr1:97187160-97280605	GranuleCTRLarsenite	GranuleG3BP1arsenite	OK	7.61864	11.0853	0.541048	1.72277	0.00325	0.024338	yes
CCND3	896	chr6:41902670-42016632	GranuleCTRLarsenite	GranuleG3BP1arsenite	OK	55.2443	80.3761	0.54094	2.20504	5e-05	0.00101564	yes
SDHD	6392	chr11:111957547-111966525	GranuleCTRLarsenite	GranuleG3BP1arsenite	OK	43.6976	63.5606	0.540581	2.02792	0.0004	0.00519104	yes
RPL34	6164	chr4:109541721-109551639	GranuleCTRLarsenite	GranuleG3BP1arsenite	OK	232.61	338.279	0.540297	2.25187	5e-05	0.00101564	yes
SAR1A	56681	chr10:71909960-71930285	GranuleCTRLarsenite	GranuleG3BP1arsenite	OK	194.655	283.022	0.539995	2.21078	5e-05	0.00101564	yes
EIF3F	8665	chr11:8008866-8017719	GranuleCTRLarsenite	GranuleG3BP1arsenite	OK	112.196	163.112	0.539836	2.23816	0.00015	0.00246869	yes
IFI44	10561	chr1:79115476-79129763	GranuleCTRLarsenite	GranuleG3BP1arsenite	OK	128.857	187.269	0.539343	2.29259	5e-05	0.00101564	yes
AKIRIN2	55122	chr6:88384577-88411985	GranuleCTRLarsenite	GranuleG3BP1arsenite	OK	30.3779	44.1476	0.539312	2.05778	0.00065	0.00748922	yes
HDAC9	9734	chr7:18126571-19036992	GranuleCTRLarsenite	GranuleG3BP1arsenite	OK	44.7899	65.091	0.539284	2.2517	5e-05	0.00101564	yes
TMEM14A	28978	chr6:52535883-52551385	GranuleCTRLarsenite	GranuleG3BP1arsenite	OK	31.8222	46.2433	0.539211	1.75743	0.00235	0.019218	yes
FAM96A	84191	chr15:64364757-64386207	GranuleCTRLarsenite	GranuleG3BP1arsenite	OK	25.9263	37.6556	0.53845	1.68089	0.0033	0.0246233	yes
TGIF1	7050	chr18:3411924-3458406	GranuleCTRLarsenite	GranuleG3BP1arsenite	OK	85.3738	123.955	0.537947	2.18224	0.00025	0.00362801	yes
MRPL22	29093	chr5:154320632-154348971	GranuleCTRLarsenite	GranuleG3BP1arsenite	OK	14.5278	21.0888	0.537656	1.95585	0.0007	0.00787731	yes
RPS12	6206	chr6:133135707-133138703	GranuleCTRLarsenite	GranuleG3BP1arsenite	OK	1371.12	1990.22	0.537579	2.19907	0.0002	0.00307495	yes
NT5C3A	51251	chr7:33053724-33102409	GranuleCTRLarsenite	GranuleG3BP1arsenite	OK	30.1842	43.8075	0.537385	1.97179	0.00055	0.00664358	yes
SIVA1	10572	chr14:105219469-105225996	GranuleCTRLarsenite	GranuleG3BP1arsenite	OK	83.1569	120.657	0.537003	1.96042	0.00095	0.00993419	yes
PSRC1	84722	chr1:109822175-109825790	GranuleCTRLarsenite	GranuleG3BP1arsenite	OK	18.2732	26.5075	0.536673	1.78666	0.00195	0.016721	yes
PPIA	5478	chr7:44836234-44842722	GranuleCTRLarsenite	GranuleG3BP1arsenite	OK	91.0739	132.112	0.536651	2.29343	5e-05	0.00101564	yes
SNRPG	6637	chr2:70508505-70520869	GranuleCTRLarsenite	GranuleG3BP1arsenite	OK	132.596	192.268	0.536081	2.0111	0.0009	0.00954224	yes
NDUFB11	54539	chrX:47001614-47004609	GranuleCTRLarsenite	GranuleG3BP1arsenite	OK	100.386	145.425	0.53472	2.13938	0.00025	0.00362801	yes
LGALS3	3958	chr14:55595934-55612148	GranuleCTRLarsenite	GranuleG3BP1arsenite	OK	160.054	231.805	0.534354	2.20226	5e-05	0.00101564	yes
AMZ2	51321	chr17:66244144-66253305	GranuleCTRLarsenite	GranuleG3BP1arsenite	OK	70.7317	102.426	0.534148	2.0847	0.00025	0.00362801	yes
CDC42EP3	10602	chr2:37869024-37899678	GranuleCTRLarsenite	GranuleG3BP1arsenite	OK	9.87532	14.3	0.534116	1.98419	0.00085	0.00917329	yes
POLB	5423	chr8:42195972-42229331	GranuleCTRLarsenite	GranuleG3BP1arsenite	OK	17.0357	24.6641	0.533853	1.6086	0.0044	0.0304468	yes
WIBG	84305	chr12:56295196-56321697	GranuleCTRLarsenite	GranuleG3BP1arsenite	OK	26.0571	37.7104	0.533288	1.69484	0.003	0.0229889	yes
PIGY	84992	chr4:89442128-89444952	GranuleCTRLarsenite	GranuleG3BP1arsenite	OK	63.5002	91.8915	0.53317	2.12787	0.0003	0.00417779	yes
DIABLO	56616	chr12:122692208-122713339	GranuleCTRLarsenite	GranuleG3BP1arsenite	OK	31.0877	44.9831	0.53304	1.98535	0.00055	0.00664358	yes
MRPL51	51258	chr12:6601315-6602471	GranuleCTRLarsenite	GranuleG3BP1arsenite	OK	128.873	186.454	0.532867	2.07161	0.0007	0.00787731	yes
NAA20	51126	chr20:19997933-20014273	GranuleCTRLarsenite	GranuleG3BP1arsenite	OK	73.8449	106.832	0.532769	2.08718	0.0004	0.00519104	yes
REXO2	25996	chr11:114310107-114321000	GranuleCTRLarsenite	GranuleG3BP1arsenite	OK	55.1202	79.7112	0.532203	2.03046	0.0005	0.00618932	yes
NAA10	8260	chrX:153195279-153200607	GranuleCTRLarsenite	GranuleG3BP1arsenite	OK	37.6385	54.4289	0.532163	1.84512	0.00125	0.0121502	yes
UBA52	7311	chr19:18682613-18688270	GranuleCTRLarsenite	GranuleG3BP1arsenite	OK	147.222	212.824	0.531666	2.16703	0.0001	0.00178802	yes
C2orf69	205327	chr2:200775978-200792996	GranuleCTRLarsenite	GranuleG3BP1arsenite	OK	5.6065	8.10455	0.531632	1.60506	0.00645	0.0400752	yes
DFFA	1676	chr1:10520602-10532613	GranuleCTRLarsenite	GranuleG3BP1arsenite	OK	9.39032	13.5714	0.531326	1.54439	0.00705	0.0424554	yes
POLE4	56655	chr2:75185774-75196859	GranuleCTRLarsenite	GranuleG3BP1arsenite	OK	93.2979	134.833	0.531257	1.95438	0.0009	0.00954224	yes
LACTB2	51110	chr8:71520811-71581447	GranuleCTRLarsenite	GranuleG3BP1arsenite	OK	33.2956	48.097	0.530616	1.93665	0.00075	0.00833634	yes
ZNF490	57474	chr19:12686919-12721623	GranuleCTRLarsenite	GranuleG3BP1arsenite	OK	2.73801	3.9547	0.530442	1.50875	0.00875	0.0496187	yes
SNF8	11267	chr17:47007458-47022154	GranuleCTRLarsenite	GranuleG3BP1arsenite	OK	181.623	262.322	0.530391	2.22753	5e-05	0.00101564	yes
MRPL35	51318	chr2:86426555-86440477	GranuleCTRLarsenite	GranuleG3BP1arsenite	OK	12.4907	18.0399	0.530332	1.58648	0.0063	0.0394479	yes
TALDO1	6888	chr11:747431-765024	GranuleCTRLarsenite	GranuleG3BP1arsenite	OK	90.9197	131.307	0.530274	2.16978	5e-05	0.00101564	yes
NDUFA1	4694	chrX:119004494-119010629	GranuleCTRLarsenite	GranuleG3BP1arsenite	OK	88.6099	127.963	0.53019	1.54435	0.00805	0.0465794	yes
TMEM258	746	chr11:61556601-61560085	GranuleCTRLarsenite	GranuleG3BP1arsenite	OK	242.235	349.761	0.529959	2.00606	0.0003	0.00417779	yes
MRPS5	64969	chr2:95752951-95787754	GranuleCTRLarsenite	GranuleG3BP1arsenite	OK	37.9244	54.7551	0.529867	2.02899	0.00065	0.00748922	yes
CENPL	91687	chr1:173768687-173793777	GranuleCTRLarsenite	GranuleG3BP1arsenite	OK	20.597	29.7338	0.52967	1.9153	0.00095	0.00993419	yes
UBALD2	283991	chr17:74261285-74267379	GranuleCTRLarsenite	GranuleG3BP1arsenite	OK	73.3392	105.871	0.529652	2.18011	0.0002	0.00307495	yes
PPP2R2A	5520	chr8:26149006-26230195	GranuleCTRLarsenite	GranuleG3BP1arsenite	OK	22.7439	32.8264	0.529378	2.13482	5e-05	0.00101564	yes
HDAC8	55869	chrX:71549365-71792953	GranuleCTRLarsenite	GranuleG3BP1arsenite	OK	14.4862	20.9045	0.529139	1.66303	0.004	0.028398	yes
MRPL50	54534	chr9:104152248-104160919	GranuleCTRLarsenite	GranuleG3BP1arsenite	OK	22.1526	31.9526	0.528455	1.56269	0.007	0.0423303	yes
ENY2	56943	chr8:110346551-110358189	GranuleCTRLarsenite	GranuleG3BP1arsenite	OK	44.6267	64.3103	0.527142	2.20936	0.0002	0.00307495	yes
MRPL42	28977	chr12:93861265-93897548	GranuleCTRLarsenite	GranuleG3BP1arsenite	OK	11.3017	16.2778	0.526365	1.81501	0.0017	0.0151608	yes
FAM192A	80011	chr16:57186377-57219976	GranuleCTRLarsenite	GranuleG3BP1arsenite	OK	28.0166	40.3518	0.52635	2.10243	0.0003	0.00417779	yes
FOXM1	2305	chr12:2945981-2998691	GranuleCTRLarsenite	GranuleG3BP1arsenite	OK	30.0523	43.2826	0.526313	1.91504	0.00105	0.0106942	yes
CGRRF1	10668	chr14:54976586-55005334	GranuleCTRLarsenite	GranuleG3BP1arsenite	OK	58.118	83.6936	0.526132	2.05565	0.0003	0.00417779	yes
RNF14	9604	chr5:141346401-141369856	GranuleCTRLarsenite	GranuleG3BP1arsenite	OK	8.59882	12.3822	0.526058	1.8304	0.0019	0.0164285	yes
UBE2E2	7325	chr3:23244783-23648882	GranuleCTRLarsenite	GranuleG3BP1arsenite	OK	17.6841	25.4563	0.52557	1.73767	0.0024	0.0195276	yes
PSMA5	5686	chr1:109941652-109969108	GranuleCTRLarsenite	GranuleG3BP1arsenite	OK	20.7885	29.9178	0.525217	2.0984	0.0005	0.00618932	yes
TSSC1	7260	chr2:3192740-3381653	GranuleCTRLarsenite	GranuleG3BP1arsenite	OK	15.2989	22.0154	0.525082	1.65489	0.00465	0.0316922	yes
NSMCE1	197370	chr16:27236314-27301789	GranuleCTRLarsenite	GranuleG3BP1arsenite	OK	35.9243	51.6899	0.524921	1.77425	0.00235	0.019218	yes
COPS4	51138	chr4:83956238-83996971	GranuleCTRLarsenite	GranuleG3BP1arsenite	OK	22.9439	33.0129	0.524916	1.83663	0.00135	0.0128717	yes
SIGMAR1	10280	chr9:34634718-34637823	GranuleCTRLarsenite	GranuleG3BP1arsenite	OK	23.9823	34.4998	0.524617	1.83497	0.0014	0.0132179	yes
SNRPA1	6627	chr15:101821714-101835460	GranuleCTRLarsenite	GranuleG3BP1arsenite	OK	21.3749	30.7345	0.523939	1.54705	0.0077	0.0452961	yes
SKA2	348235	chr17:57187307-57232800	GranuleCTRLarsenite	GranuleG3BP1arsenite	OK	16.5586	23.8083	0.523883	1.95074	0.0006	0.00704198	yes
SBDSP1	155370	chr7:72299951-72307978	GranuleCTRLarsenite	GranuleG3BP1arsenite	OK	23.6287	33.9734	0.523866	1.77856	0.00245	0.019812	yes
NEDD8	4738	chr14:24683142-24701576	GranuleCTRLarsenite	GranuleG3BP1arsenite	OK	360.373	518.076	0.523674	2.03823	0.00045	0.00570197	yes
CMSS1	84319	chr3:99273152-99897476	GranuleCTRLarsenite	GranuleG3BP1arsenite	OK	62.9286	90.4493	0.523394	1.88133	0.0009	0.00954224	yes
CPNE8	144402	chr12:39046001-39299420	GranuleCTRLarsenite	GranuleG3BP1arsenite	OK	5.52711	7.94321	0.523197	1.5277	0.00865	0.0491286	yes
ATP5G1	516	chr17:46970147-46973232	GranuleCTRLarsenite	GranuleG3BP1arsenite	OK	86.7315	124.592	0.522579	1.77661	0.00145	0.0135574	yes
TMEM70	54968	chr8:74888376-74895018	GranuleCTRLarsenite	GranuleG3BP1arsenite	OK	19.4667	27.9623	0.522475	1.85277	0.0012	0.0117509	yes
CLK4	57396	chr5:178029664-178054054	GranuleCTRLarsenite	GranuleG3BP1arsenite	OK	18.11	26.0123	0.52241	1.90351	0.00095	0.00993419	yes
RPS24	6229	chr10:79793517-79816571	GranuleCTRLarsenite	GranuleG3BP1arsenite	OK	4795.52	6884.04	0.521569	1.59064	0.00565	0.0365961	yes
GPX1	2876	chr3:49394608-49395791	GranuleCTRLarsenite	GranuleG3BP1arsenite	OK	184.242	264.45	0.52139	2.15268	0.0004	0.00519104	yes
ORC6	23594	chr16:46723557-46732306	GranuleCTRLarsenite	GranuleG3BP1arsenite	OK	12.5487	18.0083	0.52113	1.53841	0.0085	0.0484667	yes
TBPL1	9519	chr6:134273307-134308638	GranuleCTRLarsenite	GranuleG3BP1arsenite	OK	17.036	24.441	0.520717	1.5749	0.0071	0.0426855	yes
LINC00499	100874184	chr20:18548072-18550203	GranuleCTRLarsenite	GranuleG3BP1arsenite	OK	143.939	206.504	0.520712	1.8951	0.0008	0.00873786	yes
PRMT3	10196	chr11:20409075-20530879	GranuleCTRLarsenite	GranuleG3BP1arsenite	OK	10.0339	14.3946	0.520636	1.64733	0.00355	0.0258495	yes
BACH2	60468	chr6:90636246-91006627	GranuleCTRLarsenite	GranuleG3BP1arsenite	OK	4.32046	6.19438	0.519774	1.85059	0.0018	0.0158573	yes
TMEM135	65084	chr11:86748885-87039876	GranuleCTRLarsenite	GranuleG3BP1arsenite	OK	4.03103	5.77295	0.518162	1.82635	0.0017	0.0151608	yes
ZCRB1	85437	chr12:42705887-42719932	GranuleCTRLarsenite	GranuleG3BP1arsenite	OK	78.372	112.184	0.517454	2.1593	5e-05	0.00101564	yes
NENF	29937	chr1:212606228-212619721	GranuleCTRLarsenite	GranuleG3BP1arsenite	OK	116.19	166.312	0.517397	2.07683	0.00045	0.00570197	yes
NUP54	53371	chr4:77035811-77069668	GranuleCTRLarsenite	GranuleG3BP1arsenite	OK	15.7975	22.6112	0.517341	1.75143	0.00235	0.019218	yes
SRI	6717	chr7:87834431-87856308	GranuleCTRLarsenite	GranuleG3BP1arsenite	OK	33.2893	47.6469	0.517325	1.63107	0.0042	0.0294	yes
HMOX1	3162	chr22:35777059-35790207	GranuleCTRLarsenite	GranuleG3BP1arsenite	OK	47.9896	68.6537	0.516616	2.0216	0.00045	0.00570197	yes
ARPC5L	81873	chr9:127631483-127639696	GranuleCTRLarsenite	GranuleG3BP1arsenite	OK	54.1491	77.4654	0.516614	1.90614	0.00105	0.0106942	yes
CARHSP1	23589	chr16:8946798-8962869	GranuleCTRLarsenite	GranuleG3BP1arsenite	OK	13.5544	19.3907	0.516604	1.77057	0.002	0.0170589	yes
KATNBL1	79768	chr15:34432874-34502297	GranuleCTRLarsenite	GranuleG3BP1arsenite	OK	8.94489	12.7959	0.51655	1.62351	0.005	0.0334635	yes
SNAI2	6591	chr8:49830238-49833999	GranuleCTRLarsenite	GranuleG3BP1arsenite	OK	50.2345	71.8493	0.516297	2.08823	0.0002	0.00307495	yes
DCTN4	51164	chr5:150088308-150138657	GranuleCTRLarsenite	GranuleG3BP1arsenite	OK	21.8169	31.2035	0.51626	2.08706	0.0004	0.00519104	yes
RPL37A	6168	chr2:217363519-217366188	GranuleCTRLarsenite	GranuleG3BP1arsenite	OK	2683.09	3836.59	0.51593	2.02426	0.0006	0.00704198	yes
FRG1	2483	chr4:190861973-190884359	GranuleCTRLarsenite	GranuleG3BP1arsenite	OK	47.4101	67.7907	0.515891	1.85874	0.00175	0.0155017	yes
CCDC115	84317	chr2:131095505-131100254	GranuleCTRLarsenite	GranuleG3BP1arsenite	OK	11.6004	16.5783	0.515118	1.58287	0.00585	0.0375058	yes
CASP7	840	chr10:115438920-115490668	GranuleCTRLarsenite	GranuleG3BP1arsenite	OK	13.2178	18.8843	0.514708	1.71149	0.00275	0.0216106	yes
IER3IP1	51124	chr18:44681389-44702745	GranuleCTRLarsenite	GranuleG3BP1arsenite	OK	21.4698	30.6729	0.514655	1.71156	0.0034	0.0252007	yes
ATP5E	514	chr20:57603732-57617901	GranuleCTRLarsenite	GranuleG3BP1arsenite	OK	1069.75	1527.31	0.513721	1.58646	0.00655	0.0404708	yes
PCBD1	5092	chr10:72643264-72648543	GranuleCTRLarsenite	GranuleG3BP1arsenite	OK	67.879	96.9055	0.513614	1.94433	0.00065	0.00748922	yes
TTC1	7265	chr5:159436106-159492552	GranuleCTRLarsenite	GranuleG3BP1arsenite	OK	63.9506	91.2934	0.513552	2.08881	0.00015	0.00246869	yes
GYG1	2992	chr3:148709194-148745456	GranuleCTRLarsenite	GranuleG3BP1arsenite	OK	13.2124	18.8545	0.513013	1.59895	0.00535	0.0351721	yes
BCAS3	54828	chr17:58755171-59470199	GranuleCTRLarsenite	GranuleG3BP1arsenite	OK	27.1823	38.7812	0.512691	2.10706	5e-05	0.00101564	yes
ARFIP1	27236	chr4:153701088-153833063	GranuleCTRLarsenite	GranuleG3BP1arsenite	OK	7.7334	11.0325	0.512583	1.57006	0.0064	0.0398843	yes
PCK2	5106	chr14:24563339-24573341	GranuleCTRLarsenite	GranuleG3BP1arsenite	OK	15.9588	22.7605	0.51218	1.78557	0.00195	0.016721	yes
RPL35A	6165	chr3:197615945-197686886	GranuleCTRLarsenite	GranuleG3BP1arsenite	OK	1855.65	2645.12	0.511405	2.04357	0.00015	0.00246869	yes
ESD	2098	chr13:47345390-47371367	GranuleCTRLarsenite	GranuleG3BP1arsenite	OK	44.0974	62.8471	0.511152	1.87494	0.00135	0.0128717	yes
NIPSNAP1	8508	chr22:29950797-29977326	GranuleCTRLarsenite	GranuleG3BP1arsenite	OK	38.1018	54.2926	0.510898	1.98516	0.00045	0.00570197	yes
ZCCHC7	84186	chr9:37120468-37358145	GranuleCTRLarsenite	GranuleG3BP1arsenite	OK	15.5321	22.1301	0.510754	1.60051	0.0067	0.0411693	yes
NDUFV2	4729	chr18:9102627-9136718	GranuleCTRLarsenite	GranuleG3BP1arsenite	OK	198.734	283.075	0.510343	2.1255	0.0003	0.00417779	yes
PIH1D1	55011	chr19:49949549-49955115	GranuleCTRLarsenite	GranuleG3BP1arsenite	OK	79.7046	113.516	0.510167	2.0377	0.0004	0.00519104	yes
CKAP2	26586	chr13:53029494-53050766	GranuleCTRLarsenite	GranuleG3BP1arsenite	OK	20.7511	29.5534	0.51014	1.9761	0.0006	0.00704198	yes
PREP	5550	chr6:105725441-105850999	GranuleCTRLarsenite	GranuleG3BP1arsenite	OK	12.5563	17.8813	0.510039	1.77725	0.0026	0.0207584	yes
DCTN3	11258	chr9:34613541-34620520	GranuleCTRLarsenite	GranuleG3BP1arsenite	OK	53.8894	76.7269	0.50973	1.78355	0.00205	0.0173424	yes
PRAC1	84366	chr17:46799081-46799882	GranuleCTRLarsenite	GranuleG3BP1arsenite	OK	229.54	326.767	0.509517	1.84753	0.0016	0.0146201	yes
LDHA	3939	chr11:18415935-18429765	GranuleCTRLarsenite	GranuleG3BP1arsenite	OK	873.109	1242.5	0.509011	1.71451	0.00345	0.0254541	yes
OAZ1	4946	chr19:2269484-2273487	GranuleCTRLarsenite	GranuleG3BP1arsenite	OK	597.65	850.068	0.508279	2.04976	0.00025	0.00362801	yes
MKKS	8195	chr20:10385427-10414887	GranuleCTRLarsenite	GranuleG3BP1arsenite	OK	26.0832	37.0931	0.508034	1.92246	0.00055	0.00664358	yes
MRPL52	122704	chr14:23299091-23304246	GranuleCTRLarsenite	GranuleG3BP1arsenite	OK	60.2686	85.6968	0.507835	1.91023	0.0013	0.0125687	yes
TOMM7	54543	chr7:22852250-22862471	GranuleCTRLarsenite	GranuleG3BP1arsenite	OK	163.342	232.218	0.507588	2.04809	0.0002	0.00307495	yes
RPL30	6156	chr8:99053937-99057818	GranuleCTRLarsenite	GranuleG3BP1arsenite	OK	2389	3396.27	0.507543	1.91115	0.00155	0.0142622	yes
SELK	58515	chr3:53919225-53925989	GranuleCTRLarsenite	GranuleG3BP1arsenite	OK	65.3743	92.9273	0.507378	1.83265	0.0015	0.013917	yes
HERPUD1	9709	chr16:56966001-56977793	GranuleCTRLarsenite	GranuleG3BP1arsenite	OK	89.2389	126.822	0.507059	2.14939	5e-05	0.00101564	yes
PERP	64065	chr6:138409641-138428660	GranuleCTRLarsenite	GranuleG3BP1arsenite	OK	14.0792	20.0033	0.50668	1.95536	0.0005	0.00618932	yes
USMG5	84833	chr10:105127723-105156270	GranuleCTRLarsenite	GranuleG3BP1arsenite	OK	205.035	291.258	0.50643	1.70378	0.004	0.028398	yes
MMAB	326625	chr12:109991520-110011358	GranuleCTRLarsenite	GranuleG3BP1arsenite	OK	9.86344	14.0061	0.50589	1.81489	0.00135	0.0128717	yes
TUBA3C	113457	chr12:49621708-49667121	GranuleCTRLarsenite	GranuleG3BP1arsenite	OK	321.968	457.107	0.505614	2.06268	0.0004	0.00519104	yes
EVA1A	84141	chr2:75719443-75796848	GranuleCTRLarsenite	GranuleG3BP1arsenite	OK	24.356	34.5671	0.505122	1.82271	0.00185	0.0160826	yes
MRPL37	51253	chr1:54665839-54684056	GranuleCTRLarsenite	GranuleG3BP1arsenite	OK	42.6168	60.4752	0.504921	1.92819	0.0007	0.00787731	yes
TMEM126B	55863	chr11:85339616-85347583	GranuleCTRLarsenite	GranuleG3BP1arsenite	OK	52.746	74.843	0.504806	1.8325	0.00185	0.0160826	yes
RHEB	6009	chr7:151163097-151217010	GranuleCTRLarsenite	GranuleG3BP1arsenite	OK	52.5527	74.5605	0.504646	2.07534	0.00035	0.00472859	yes
PEMT	10400	chr17:17408876-17495017	GranuleCTRLarsenite	GranuleG3BP1arsenite	OK	28.4901	40.4201	0.504614	1.55922	0.00775	0.0455533	yes
TRIM24	8805	chr7:138145078-138270332	GranuleCTRLarsenite	GranuleG3BP1arsenite	OK	6.88732	9.77114	0.504585	1.65072	0.00455	0.0311573	yes
RTN3	10313	chr11:63448921-63527363	GranuleCTRLarsenite	GranuleG3BP1arsenite	OK	41.945	59.4789	0.503879	2.08853	0.0002	0.00307495	yes
HBP1	26959	chr7:106809405-107218968	GranuleCTRLarsenite	GranuleG3BP1arsenite	OK	34.218	48.5207	0.503846	1.55133	0.00695	0.0421511	yes
ACTR6	64431	chr12:100593864-100618202	GranuleCTRLarsenite	GranuleG3BP1arsenite	OK	18.6646	26.446	0.502742	1.69021	0.0034	0.0252007	yes
COX5A	9377	chr15:75212616-75230495	GranuleCTRLarsenite	GranuleG3BP1arsenite	OK	90.5714	128.237	0.501684	1.88379	0.00155	0.0142622	yes
C14orf1	11161	chr14:76117232-76127538	GranuleCTRLarsenite	GranuleG3BP1arsenite	OK	19.5175	27.6339	0.501671	1.63113	0.00485	0.0327318	yes
RPL36AL	6166	chr14:50085405-50087403	GranuleCTRLarsenite	GranuleG3BP1arsenite	OK	983.674	1392.71	0.501647	2.07974	0.0002	0.00307495	yes
NUDT22	84304	chr11:63993729-63997488	GranuleCTRLarsenite	GranuleG3BP1arsenite	OK	59.695	84.5172	0.501634	1.87622	0.00105	0.0106942	yes
RNF141	50862	chr11:10533224-10562774	GranuleCTRLarsenite	GranuleG3BP1arsenite	OK	5.63659	7.97998	0.501563	1.56145	0.00715	0.0429504	yes
RAE1	8480	chr20:55926144-55953519	GranuleCTRLarsenite	GranuleG3BP1arsenite	OK	48.2366	68.2681	0.501082	2.01262	0.0007	0.00787731	yes
SUCLA2	8803	chr13:48516790-48575462	GranuleCTRLarsenite	GranuleG3BP1arsenite	OK	12.793	18.1034	0.500899	1.60342	0.0053	0.0349226	yes
C6orf48	50854	chr6_qbl_hap6:3096350-3101198	GranuleCTRLarsenite	GranuleG3BP1arsenite	OK	295.705	418.195	0.500017	2.10372	0.00025	0.00362801	yes
TBCA	6902	chr5:76986993-77072185	GranuleCTRLarsenite	GranuleG3BP1arsenite	OK	164.115	232.087	0.499961	2.00376	0.00055	0.00664358	yes
UTP11L	51118	chr1:38478383-38490497	GranuleCTRLarsenite	GranuleG3BP1arsenite	OK	12.3032	17.3962	0.499734	1.56118	0.007	0.0423303	yes
GAS5	60674	chr1:173832385-173837125	GranuleCTRLarsenite	GranuleG3BP1arsenite	OK	93.8795	132.738	0.499695	1.79645	0.00145	0.0135574	yes
CCDC53	51019	chr12:102406617-102455902	GranuleCTRLarsenite	GranuleG3BP1arsenite	OK	42.0826	59.4962	0.499574	1.73402	0.00295	0.0227744	yes
SRPK2	6733	chr7:104756820-105029377	GranuleCTRLarsenite	GranuleG3BP1arsenite	OK	31.0798	43.9382	0.499498	2.0507	0.00045	0.00570197	yes
BLOC1S1	2647	chr12:56109817-56118526	GranuleCTRLarsenite	GranuleG3BP1arsenite	OK	69.3335	98.0063	0.499322	1.59034	0.0054	0.0353883	yes
MRPL20	55052	chr1:1334909-1342693	GranuleCTRLarsenite	GranuleG3BP1arsenite	OK	93.7756	132.554	0.499298	1.63699	0.00445	0.0307048	yes
FAM210B	116151	chr20:54933982-54943718	GranuleCTRLarsenite	GranuleG3BP1arsenite	OK	11.9338	16.8676	0.499204	1.73832	0.0028	0.0218965	yes
SAP30	8819	chr4:174292092-174298683	GranuleCTRLarsenite	GranuleG3BP1arsenite	OK	31.4641	44.4652	0.49897	1.66225	0.00465	0.0316922	yes
DDAH1	23576	chr1:85784167-86044046	GranuleCTRLarsenite	GranuleG3BP1arsenite	OK	10.3914	14.6835	0.498809	1.77955	0.002	0.0170589	yes
CCT4	10575	chr2:62095261-62115806	GranuleCTRLarsenite	GranuleG3BP1arsenite	OK	99.7097	140.893	0.498793	2.12349	0.0001	0.00178802	yes
EIF4EBP1	1978	chr8:37888019-37917883	GranuleCTRLarsenite	GranuleG3BP1arsenite	OK	101.577	143.513	0.498616	1.92715	0.0008	0.00873786	yes
GPHN	10243	chr14:66974124-67648525	GranuleCTRLarsenite	GranuleG3BP1arsenite	OK	7.80261	11.0238	0.498594	1.70755	0.00285	0.0221798	yes
DTD1	92675	chr20:18568555-18744560	GranuleCTRLarsenite	GranuleG3BP1arsenite	OK	70.1469	99.0798	0.498211	2.00934	0.0007	0.00787731	yes
RALGPS2	55103	chr1:178694281-178890977	GranuleCTRLarsenite	GranuleG3BP1arsenite	OK	3.79307	5.35654	0.497936	1.64743	0.00315	0.0238232	yes
LSM10	84967	chr1:36859020-36863560	GranuleCTRLarsenite	GranuleG3BP1arsenite	OK	29.5111	41.6691	0.497719	1.52978	0.0075	0.044481	yes
NANS	54187	chr9:100818958-100845365	GranuleCTRLarsenite	GranuleG3BP1arsenite	OK	32.0241	45.2098	0.497479	1.71383	0.0036	0.0261086	yes
GLO1	2739	chr6:38643701-38670952	GranuleCTRLarsenite	GranuleG3BP1arsenite	OK	74.5946	105.299	0.497352	2.09154	0.00025	0.00362801	yes
APTX	54840	chr9:32972603-33001639	GranuleCTRLarsenite	GranuleG3BP1arsenite	OK	15.096	21.3029	0.496885	1.57775	0.00645	0.0400752	yes
MRPS23	51649	chr17:55916286-55927433	GranuleCTRLarsenite	GranuleG3BP1arsenite	OK	55.7256	78.6096	0.496366	1.97165	0.0004	0.00519104	yes
LAMTOR4	389541	chr7:99746529-99751833	GranuleCTRLarsenite	GranuleG3BP1arsenite	OK	146.305	206.355	0.496147	1.86308	0.00135	0.0128717	yes
SHFM1	7979	chr7:96318078-96339203	GranuleCTRLarsenite	GranuleG3BP1arsenite	OK	369.683	521.368	0.496014	2.03666	0.0004	0.00519104	yes
MOB1A	55233	chr2:74383210-74405995	GranuleCTRLarsenite	GranuleG3BP1arsenite	OK	26.7526	37.7214	0.495706	1.67735	0.00455	0.0311573	yes
STT3A	3703	chr11:125462689-125492654	GranuleCTRLarsenite	GranuleG3BP1arsenite	OK	28.0312	39.5077	0.495099	2.05702	0.0004	0.00519104	yes
PSMB2	5690	chr1:36065142-36107445	GranuleCTRLarsenite	GranuleG3BP1arsenite	OK	14.6332	20.6197	0.494779	1.94329	0.0007	0.00787731	yes
ZNF277	11179	chr7:111846642-111983989	GranuleCTRLarsenite	GranuleG3BP1arsenite	OK	12.1627	17.1367	0.49462	1.67205	0.0048	0.0325004	yes
MRPS10	55173	chr6:42174538-42185633	GranuleCTRLarsenite	GranuleG3BP1arsenite	OK	35.6493	50.2272	0.494596	1.95667	0.0005	0.00618932	yes
EIF3I	8668	chr1:32687970-32697205	GranuleCTRLarsenite	GranuleG3BP1arsenite	OK	95.3895	134.389	0.494513	2.04739	0.0005	0.00618932	yes
UAP1	6675	chr1:162531295-162569633	GranuleCTRLarsenite	GranuleG3BP1arsenite	OK	36.063	50.8007	0.494327	1.97149	0.0007	0.00787731	yes
COPZ1	22818	chr12:54718873-54745635	GranuleCTRLarsenite	GranuleG3BP1arsenite	OK	62.6815	88.2907	0.494222	2.04671	0.0004	0.00519104	yes
CCNDBP1	23582	chr15:43477465-43489375	GranuleCTRLarsenite	GranuleG3BP1arsenite	OK	10.8782	15.3196	0.493939	1.73255	0.0027	0.0213334	yes
RUVBL1	8607	chr3:127799799-127842671	GranuleCTRLarsenite	GranuleG3BP1arsenite	OK	25.2232	35.5133	0.49361	1.77116	0.00215	0.0178649	yes
CDK2AP1	8099	chr12:123745516-123756863	GranuleCTRLarsenite	GranuleG3BP1arsenite	OK	112.92	158.932	0.4931	2.01879	0.00075	0.00833634	yes
TOMM5	401505	chr9:37588411-37592636	GranuleCTRLarsenite	GranuleG3BP1arsenite	OK	51.3079	72.1904	0.492626	1.63946	0.0047	0.0319278	yes
ZFPL1	7542	chr11:64851693-64856581	GranuleCTRLarsenite	GranuleG3BP1arsenite	OK	39.2705	55.2501	0.492532	1.82852	0.0011	0.0109795	yes
B4GALT3	8703	chr1:161141099-161147758	GranuleCTRLarsenite	GranuleG3BP1arsenite	OK	17.0069	23.9259	0.492458	1.75688	0.0028	0.0218965	yes
NDUFA13	51079	chr19:19627018-19639013	GranuleCTRLarsenite	GranuleG3BP1arsenite	OK	285.978	402.293	0.492342	1.99305	0.00035	0.00472859	yes
CUEDC2	79004	chr10:104183001-104192423	GranuleCTRLarsenite	GranuleG3BP1arsenite	OK	33.1999	46.6978	0.492177	1.69213	0.00245	0.019812	yes
EIF1	10209	chr17:39845126-39847898	GranuleCTRLarsenite	GranuleG3BP1arsenite	OK	493.422	693.882	0.491868	2.00148	0.0006	0.00704198	yes
MORF4L1	10933	chr15:79165122-79190081	GranuleCTRLarsenite	GranuleG3BP1arsenite	OK	58.758	82.6224	0.491747	2.01003	0.0007	0.00787731	yes
ERAL1	26284	chr17:27182042-27188072	GranuleCTRLarsenite	GranuleG3BP1arsenite	OK	20.2361	28.4548	0.491739	1.6924	0.0028	0.0218965	yes
SNRPD1	6632	chr18:19192229-19210206	GranuleCTRLarsenite	GranuleG3BP1arsenite	OK	38.4541	54.069	0.491664	1.86696	0.00165	0.0148983	yes
SRP9	6726	chr1:225965514-225978168	GranuleCTRLarsenite	GranuleG3BP1arsenite	OK	92.1187	129.525	0.491661	2.0593	0.0003	0.00417779	yes
PRDX3	10935	chr10:120927210-120938377	GranuleCTRLarsenite	GranuleG3BP1arsenite	OK	50.0763	70.3997	0.491441	1.73091	0.00265	0.0210532	yes
CMPK2	129607	chr2:6980683-7006766	GranuleCTRLarsenite	GranuleG3BP1arsenite	OK	37.656	52.9249	0.491067	1.95299	0.0005	0.00618932	yes
PDCD10	11235	chr3:167401694-167452651	GranuleCTRLarsenite	GranuleG3BP1arsenite	OK	42.8363	60.1976	0.490872	1.78067	0.0021	0.0175805	yes
OSGEP	55644	chr14:20915206-20923267	GranuleCTRLarsenite	GranuleG3BP1arsenite	OK	16.5554	23.2583	0.490439	1.55812	0.0069	0.0419533	yes
RWDD2B	10069	chr21:30378079-30391685	GranuleCTRLarsenite	GranuleG3BP1arsenite	OK	16.1053	22.623	0.490251	1.5496	0.0079	0.0460425	yes
PSMD10	5716	chrX:107327434-107334874	GranuleCTRLarsenite	GranuleG3BP1arsenite	OK	28.5369	40.0731	0.489803	1.76075	0.00215	0.0178649	yes
POLR2K	5440	chr8:101162838-101166230	GranuleCTRLarsenite	GranuleG3BP1arsenite	OK	90.1965	126.658	0.489792	1.93865	0.00075	0.00833634	yes
KDELR1	10945	chr19:48885826-48894810	GranuleCTRLarsenite	GranuleG3BP1arsenite	OK	63.6185	89.3338	0.48976	1.98411	0.00035	0.00472859	yes
PSMA2	5683	chr7:42956461-42971805	GranuleCTRLarsenite	GranuleG3BP1arsenite	OK	61.9886	87.0153	0.489267	1.95645	0.00065	0.00748922	yes
ZNF75A	7627	chr16:3348807-3368576	GranuleCTRLarsenite	GranuleG3BP1arsenite	OK	19.7767	27.7554	0.488969	1.58982	0.0066	0.0407103	yes
DBF4B	80174	chr17:42785975-42829636	GranuleCTRLarsenite	GranuleG3BP1arsenite	OK	12.5585	17.6245	0.488918	1.73748	0.00305	0.0233227	yes
PPHLN1	51535	chr12:42719946-42842422	GranuleCTRLarsenite	GranuleG3BP1arsenite	OK	31.2395	43.838	0.488813	1.70657	0.0031	0.0235681	yes
PFDN4	5203	chr20:52824501-52836492	GranuleCTRLarsenite	GranuleG3BP1arsenite	OK	47.4608	66.5627	0.487977	1.84639	0.0017	0.0151608	yes
ERH	2079	chr14:69846839-69865021	GranuleCTRLarsenite	GranuleG3BP1arsenite	OK	610.518	856.222	0.487951	2.03998	0.0005	0.00618932	yes
VDAC3	7419	chr8:42249278-42263455	GranuleCTRLarsenite	GranuleG3BP1arsenite	OK	30.3018	42.4923	0.487797	1.75336	0.0029	0.0224363	yes
NDUFS6	4726	chr5:1801495-1816167	GranuleCTRLarsenite	GranuleG3BP1arsenite	OK	191.92	269.047	0.487353	1.8958	0.0008	0.00873786	yes
AASDHPPT	60496	chr11:105921824-105969419	GranuleCTRLarsenite	GranuleG3BP1arsenite	OK	10.1909	14.2842	0.487135	1.52739	0.0074	0.044014	yes
POLR2F	5435	chr22:38339056-38437922	GranuleCTRLarsenite	GranuleG3BP1arsenite	OK	20.2692	28.4081	0.487015	1.53366	0.00765	0.0451487	yes
MRPL19	9801	chr2:75873908-75889334	GranuleCTRLarsenite	GranuleG3BP1arsenite	OK	7.08433	9.92424	0.486326	1.85363	0.0016	0.0146201	yes
GGH	8836	chr8:63927638-63951610	GranuleCTRLarsenite	GranuleG3BP1arsenite	OK	46.9807	65.8119	0.48628	1.88502	0.0012	0.0117509	yes
WBSCR22	114049	chr7:73097897-73112551	GranuleCTRLarsenite	GranuleG3BP1arsenite	OK	84.9409	118.969	0.486059	1.96339	0.00065	0.00748922	yes
RPS27L	51065	chr15:63445538-63449741	GranuleCTRLarsenite	GranuleG3BP1arsenite	OK	62.0827	86.9411	0.485845	1.83854	0.00165	0.0148983	yes
SLC35A5	55032	chr3:112280856-112303284	GranuleCTRLarsenite	GranuleG3BP1arsenite	OK	7.66727	10.7285	0.484667	1.53222	0.0079	0.0460425	yes
SNHG5	387066	chr6:86386724-86388451	GranuleCTRLarsenite	GranuleG3BP1arsenite	OK	126.771	177.363	0.484479	1.7295	0.0019	0.0164285	yes
ATP5F1	515	chr1:111982511-112004525	GranuleCTRLarsenite	GranuleG3BP1arsenite	OK	36.0412	50.4077	0.483997	1.71476	0.0029	0.0224363	yes
GSTM3	2947	chr1:110276553-110283660	GranuleCTRLarsenite	GranuleG3BP1arsenite	OK	11.0441	15.4446	0.483826	1.75185	0.0015	0.013917	yes
IGBP1	3476	chrX:69353317-69386173	GranuleCTRLarsenite	GranuleG3BP1arsenite	OK	51.4903	71.9942	0.483578	1.93029	0.00095	0.00993419	yes
CCNH	902	chr5:86690078-86708850	GranuleCTRLarsenite	GranuleG3BP1arsenite	OK	20.5705	28.7493	0.482948	1.55588	0.0054	0.0353883	yes
FAM162A	26355	chr3:122103022-122128961	GranuleCTRLarsenite	GranuleG3BP1arsenite	OK	195.546	273.117	0.482012	2.00414	0.00025	0.00362801	yes
GSKIP	51527	chr14:96829788-96853627	GranuleCTRLarsenite	GranuleG3BP1arsenite	OK	20.7536	28.9842	0.481906	1.74829	0.00275	0.0216106	yes
POLR2G	5436	chr11:62529010-62534187	GranuleCTRLarsenite	GranuleG3BP1arsenite	OK	76.2945	106.551	0.48189	1.77604	0.0018	0.0158573	yes
MRPL11	65003	chr11:66202545-66206319	GranuleCTRLarsenite	GranuleG3BP1arsenite	OK	40.0099	55.8633	0.481546	1.83321	0.00185	0.0160826	yes
MRPS18C	51023	chr4:84377084-84406290	GranuleCTRLarsenite	GranuleG3BP1arsenite	OK	44.3484	61.8661	0.480268	1.60851	0.00585	0.0375058	yes
CCDC59	29080	chr12:82746082-82873016	GranuleCTRLarsenite	GranuleG3BP1arsenite	OK	51.4567	71.7709	0.48004	1.88577	0.00105	0.0106942	yes
SLC39A11	201266	chr17:70642084-71088853	GranuleCTRLarsenite	GranuleG3BP1arsenite	OK	9.64957	13.4589	0.480027	1.53962	0.007	0.0423303	yes
NRBF2	29982	chr10:64893006-64914791	GranuleCTRLarsenite	GranuleG3BP1arsenite	OK	56.8221	79.2205	0.479423	1.97306	0.00045	0.00570197	yes
GTF2B	2959	chr1:89318320-89357301	GranuleCTRLarsenite	GranuleG3BP1arsenite	OK	17.5591	24.4806	0.479418	1.5519	0.00745	0.0442206	yes
CBR1	873	chr21:37441939-37498938	GranuleCTRLarsenite	GranuleG3BP1arsenite	OK	82.3626	114.768	0.478659	1.94838	0.00075	0.00833634	yes
CHORDC1	26973	chr11:89933596-89956532	GranuleCTRLarsenite	GranuleG3BP1arsenite	OK	10.6145	14.7905	0.478636	1.66539	0.0033	0.0246233	yes
RPL24	6152	chr3:101399933-101405563	GranuleCTRLarsenite	GranuleG3BP1arsenite	OK	1463.06	2038.2	0.478303	1.91712	0.00065	0.00748922	yes
C8orf33	65265	chr8:146277823-146281416	GranuleCTRLarsenite	GranuleG3BP1arsenite	OK	38.6174	53.7899	0.478084	1.95641	0.0007	0.00787731	yes
RPL7A	6130	chr9:136215068-136218280	GranuleCTRLarsenite	GranuleG3BP1arsenite	OK	410.465	571.669	0.477919	2.00755	0.00035	0.00472859	yes
HIP1R	9026	chr12:123319261-123347507	GranuleCTRLarsenite	GranuleG3BP1arsenite	OK	31.5064	43.8696	0.47758	1.93171	0.0009	0.00954224	yes
AURKAIP1	54998	chr1:1309109-1310818	GranuleCTRLarsenite	GranuleG3BP1arsenite	OK	215.819	300.497	0.477527	1.95741	0.0005	0.00618932	yes
HNRNPC	3183	chr14:21677295-21737638	GranuleCTRLarsenite	GranuleG3BP1arsenite	OK	96.2719	134.01	0.477154	2.02219	0.00055	0.00664358	yes
SPAG4	6676	chr20:34203808-34208965	GranuleCTRLarsenite	GranuleG3BP1arsenite	OK	21.6044	30.0721	0.4771	1.55454	0.0068	0.0415371	yes
EEF1G	1937	chr11:62327072-62341460	GranuleCTRLarsenite	GranuleG3BP1arsenite	OK	332.644	462.954	0.476888	1.95956	0.00065	0.00748922	yes
RPL12	6136	chr9:130209952-130213711	GranuleCTRLarsenite	GranuleG3BP1arsenite	OK	870.237	1210.77	0.476448	1.9582	0.00045	0.00570197	yes
CEP55	55165	chr10:95256368-95288849	GranuleCTRLarsenite	GranuleG3BP1arsenite	OK	19.0244	26.4684	0.476414	1.75648	0.0019	0.0164285	yes
BCL6	604	chr3:187416046-187463513	GranuleCTRLarsenite	GranuleG3BP1arsenite	OK	47.3002	65.7689	0.475561	1.97175	0.00055	0.00664358	yes
FAM220A	84792	chr7:6369039-6388590	GranuleCTRLarsenite	GranuleG3BP1arsenite	OK	17.6178	24.4941	0.475407	1.65512	0.00375	0.0269401	yes
ALDH7A1	501	chr5:125877532-125931082	GranuleCTRLarsenite	GranuleG3BP1arsenite	OK	13.8936	19.3117	0.475049	1.85899	0.00125	0.0121502	yes
TPT1	7178	chr13:45907605-45915419	GranuleCTRLarsenite	GranuleG3BP1arsenite	OK	264.008	366.947	0.474992	1.72795	0.0029	0.0224363	yes
ZFAND6	54469	chr15:80351909-80430735	GranuleCTRLarsenite	GranuleG3BP1arsenite	OK	40.5557	56.3615	0.474804	1.76481	0.00235	0.019218	yes
DUSP16	80824	chr12:12626215-12715448	GranuleCTRLarsenite	GranuleG3BP1arsenite	OK	16.2287	22.55	0.474581	1.94496	0.0006	0.00704198	yes
GHITM	27069	chr10:85899184-85913311	GranuleCTRLarsenite	GranuleG3BP1arsenite	OK	54.118	75.1923	0.474475	1.98238	0.0005	0.00618932	yes
METTL9	51108	chr16:21601018-21668794	GranuleCTRLarsenite	GranuleG3BP1arsenite	OK	19.1684	26.6328	0.474473	1.8233	0.00145	0.0135574	yes
SNRPE	6635	chr1:203830712-203840280	GranuleCTRLarsenite	GranuleG3BP1arsenite	OK	38.794	53.895	0.47432	1.80227	0.0025	0.0201041	yes
CAPNS1	826	chr19:36630827-36641255	GranuleCTRLarsenite	GranuleG3BP1arsenite	OK	176.741	245.524	0.474225	1.99471	0.0006	0.00704198	yes
COPS6	10980	chr7:99686582-99689822	GranuleCTRLarsenite	GranuleG3BP1arsenite	OK	97.7239	135.645	0.473056	1.96004	0.0006	0.00704198	yes
RPL17	6139	chr18:47007547-47018935	GranuleCTRLarsenite	GranuleG3BP1arsenite	OK	304.392	422.399	0.472676	1.85278	0.00105	0.0106942	yes
GOLT1B	51026	chr12:21654698-21671337	GranuleCTRLarsenite	GranuleG3BP1arsenite	OK	9.28738	12.8868	0.472555	1.56571	0.00585	0.0375058	yes
NDUFA10	4705	chr2:240896788-240964819	GranuleCTRLarsenite	GranuleG3BP1arsenite	OK	17.765	24.6464	0.472334	1.90327	0.0011	0.0109795	yes
PFDN5	5204	chr12:53689234-53693234	GranuleCTRLarsenite	GranuleG3BP1arsenite	OK	494.812	686.332	0.472028	1.98009	0.0007	0.00787731	yes
GOT1	2805	chr10:101156626-101190530	GranuleCTRLarsenite	GranuleG3BP1arsenite	OK	17.2679	23.9506	0.471966	1.62616	0.0048	0.0325004	yes
PLAUR	5329	chr19:44150246-44174498	GranuleCTRLarsenite	GranuleG3BP1arsenite	OK	83.2887	115.507	0.47179	1.96197	0.0004	0.00519104	yes
IMPA1	3612	chr8:82569150-82598589	GranuleCTRLarsenite	GranuleG3BP1arsenite	OK	19.3716	26.8644	0.471755	1.82902	0.0014	0.0132179	yes
RHOA	387	chr3:49396578-49449526	GranuleCTRLarsenite	GranuleG3BP1arsenite	OK	173.844	241.075	0.471688	1.9944	0.0006	0.00704198	yes
NDC80	10403	chr18:2571509-2616634	GranuleCTRLarsenite	GranuleG3BP1arsenite	OK	27.236	37.7659	0.471566	1.79286	0.00205	0.0173424	yes
GOLGA7	51125	chr8:41348080-41368499	GranuleCTRLarsenite	GranuleG3BP1arsenite	OK	23.3787	32.4091	0.4712	1.69079	0.003	0.0229889	yes
TBC1D15	64786	chr12:72233486-72320629	GranuleCTRLarsenite	GranuleG3BP1arsenite	OK	11.7196	16.2438	0.47096	1.87354	0.00115	0.0113612	yes
PSMD9	5715	chr12:122326636-122355771	GranuleCTRLarsenite	GranuleG3BP1arsenite	OK	48.2175	66.8225	0.470778	1.95246	0.0006	0.00704198	yes
FNDC3A	22862	chr13:49550047-49783915	GranuleCTRLarsenite	GranuleG3BP1arsenite	OK	24.359	33.7567	0.470717	1.97494	0.00065	0.00748922	yes
ARNTL2	56938	chr12:27485786-27599567	GranuleCTRLarsenite	GranuleG3BP1arsenite	OK	27.9106	38.6737	0.470543	1.99163	0.00075	0.00833634	yes
TPI1	7167	chr12:6976583-6982521	GranuleCTRLarsenite	GranuleG3BP1arsenite	OK	696.881	965.566	0.470463	1.79963	0.00225	0.0185574	yes
PA2G4	5036	chr12:56498102-56507694	GranuleCTRLarsenite	GranuleG3BP1arsenite	OK	53.6216	74.2846	0.47025	1.96455	0.00035	0.00472859	yes
TMOD3	29766	chr15:52121824-52204331	GranuleCTRLarsenite	GranuleG3BP1arsenite	OK	5.49156	7.60765	0.470236	1.50776	0.00845	0.0482576	yes
DDX58	23586	chr9:32455299-32526322	GranuleCTRLarsenite	GranuleG3BP1arsenite	OK	67.5503	93.5278	0.469434	1.98382	0.00065	0.00748922	yes
RPL31	6160	chr2:101618690-101767846	GranuleCTRLarsenite	GranuleG3BP1arsenite	OK	1142.29	1581.48	0.469351	1.60956	0.0057	0.0368376	yes
OLA1	29789	chr2:174937174-175113365	GranuleCTRLarsenite	GranuleG3BP1arsenite	OK	24.1514	33.411	0.468217	1.93281	0.0006	0.00704198	yes
RAP2B	5912	chr3:152880000-152888413	GranuleCTRLarsenite	GranuleG3BP1arsenite	OK	19.9713	27.6099	0.467254	1.97829	0.0007	0.00787731	yes
EIF5A	1984	chr17:7210317-7215782	GranuleCTRLarsenite	GranuleG3BP1arsenite	OK	371.227	513.058	0.466819	1.93014	0.00105	0.0106942	yes
C21orf91-OT1	150248	chr21:19149720-19191703	GranuleCTRLarsenite	GranuleG3BP1arsenite	OK	7.7032	10.645	0.466652	1.69365	0.0027	0.0213334	yes
UBE2E3	10477	chr2:181845111-181928154	GranuleCTRLarsenite	GranuleG3BP1arsenite	OK	77.653	107.306	0.466617	1.89368	0.0005	0.00618932	yes
MDH2	4191	chr7:75677336-75696827	GranuleCTRLarsenite	GranuleG3BP1arsenite	OK	65.283	90.2062	0.46652	1.7077	0.00315	0.0238232	yes
TWISTNB	221830	chr7:19735084-19748660	GranuleCTRLarsenite	GranuleG3BP1arsenite	OK	16.7777	23.174	0.46596	1.80933	0.00195	0.016721	yes
NUP50	10762	chr22:45559725-45583890	GranuleCTRLarsenite	GranuleG3BP1arsenite	OK	7.39149	10.2085	0.465833	1.64283	0.00555	0.0361749	yes
ECHS1	1892	chr10:135175986-135186908	GranuleCTRLarsenite	GranuleG3BP1arsenite	OK	78.3544	108.192	0.465503	1.87249	0.00105	0.0106942	yes
C14orf2	9556	chr14:104378624-104387903	GranuleCTRLarsenite	GranuleG3BP1arsenite	OK	110.331	152.319	0.465255	1.74437	0.0021	0.0175805	yes
TCEB2	6923	chr16:2821414-2827297	GranuleCTRLarsenite	GranuleG3BP1arsenite	OK	203.796	281.344	0.465209	1.7701	0.00195	0.016721	yes
MSL3P1	151507	chr2:234774089-234777055	GranuleCTRLarsenite	GranuleG3BP1arsenite	OK	16.0746	22.1899	0.465121	1.55027	0.00635	0.0396581	yes
STOML2	30968	chr9:35099772-35103192	GranuleCTRLarsenite	GranuleG3BP1arsenite	OK	65.1335	89.9113	0.465101	1.83046	0.0014	0.0132179	yes
MAD2L2	10459	chr1:11734536-11751678	GranuleCTRLarsenite	GranuleG3BP1arsenite	OK	39.1433	54.0333	0.465084	1.62785	0.00415	0.0291204	yes
ATP6V1E1	529	chr22:18074902-18111588	GranuleCTRLarsenite	GranuleG3BP1arsenite	OK	95.3056	131.4	0.463329	1.92412	0.0009	0.00954224	yes
SEP15	9403	chr1:87328127-87380107	GranuleCTRLarsenite	GranuleG3BP1arsenite	OK	63.3709	87.339	0.462807	1.91585	0.0009	0.00954224	yes
COX6B1	1340	chr19:36139124-36149686	GranuleCTRLarsenite	GranuleG3BP1arsenite	OK	176.793	243.639	0.462687	1.80236	0.0021	0.0175805	yes
CLEC2B	9976	chr12:10004967-10022458	GranuleCTRLarsenite	GranuleG3BP1arsenite	OK	34.7414	47.8772	0.462685	1.79687	0.0022	0.0181968	yes
GTF2A2	2958	chr15:59930260-59949737	GranuleCTRLarsenite	GranuleG3BP1arsenite	OK	33.9808	46.8263	0.462602	1.71687	0.0025	0.0201041	yes
UROD	7389	chr1:45477804-45481341	GranuleCTRLarsenite	GranuleG3BP1arsenite	OK	46.4136	63.9453	0.462291	1.76588	0.00275	0.0216106	yes
CSE1L	1434	chr20:47662782-47713497	GranuleCTRLarsenite	GranuleG3BP1arsenite	OK	35.7973	49.3147	0.462166	1.89268	0.001	0.0103302	yes
PRR16	51334	chr5:119799972-120023025	GranuleCTRLarsenite	GranuleG3BP1arsenite	OK	17.8247	24.5543	0.462098	1.5069	0.0088	0.0498242	yes
TSR2	90121	chrX:54466852-54471731	GranuleCTRLarsenite	GranuleG3BP1arsenite	OK	43.4041	59.7806	0.461845	1.72518	0.00285	0.0221798	yes
RAP1GDS1	5910	chr4:99182526-99365012	GranuleCTRLarsenite	GranuleG3BP1arsenite	OK	8.24413	11.3542	0.46178	1.51195	0.00795	0.0462038	yes
SNX2	6643	chr5:122110690-122170234	GranuleCTRLarsenite	GranuleG3BP1arsenite	OK	14.7181	20.2698	0.461742	1.89611	0.00085	0.00917329	yes
GNB2L1	10399	chr5:180663927-180670906	GranuleCTRLarsenite	GranuleG3BP1arsenite	OK	739.487	1017.92	0.461034	1.82055	0.0017	0.0151608	yes
C12orf57	113246	chr12:7052600-7055166	GranuleCTRLarsenite	GranuleG3BP1arsenite	OK	73.9097	101.735	0.460976	1.63487	0.0045	0.030976	yes
PSMB6	5694	chr17:4699438-4701798	GranuleCTRLarsenite	GranuleG3BP1arsenite	OK	195.787	269.448	0.460725	1.92513	0.0011	0.0109795	yes
ATP5G2	517	chr12:54058943-54070512	GranuleCTRLarsenite	GranuleG3BP1arsenite	OK	180.386	248.217	0.460514	1.89783	0.0008	0.00873786	yes
ACAT1	38	chr11:107992257-108018891	GranuleCTRLarsenite	GranuleG3BP1arsenite	OK	19.2489	26.4855	0.460428	1.63456	0.0049	0.0329465	yes
VTA1	51534	chr6:142468298-142542085	GranuleCTRLarsenite	GranuleG3BP1arsenite	OK	13.2738	18.2623	0.460289	1.6635	0.00395	0.0281396	yes
CDK9	1025	chr9:130548304-130553052	GranuleCTRLarsenite	GranuleG3BP1arsenite	OK	22.6478	31.1576	0.460212	1.7316	0.00235	0.019218	yes
PCNP	57092	chr3:101293041-101313281	GranuleCTRLarsenite	GranuleG3BP1arsenite	OK	85.8374	118.085	0.460144	1.95286	0.0006	0.00704198	yes
PSMB4	5692	chr1:151372040-151374412	GranuleCTRLarsenite	GranuleG3BP1arsenite	OK	195.794	269.341	0.460096	1.92463	0.0006	0.00704198	yes
SRSF3	6428	chr6:36562089-36572244	GranuleCTRLarsenite	GranuleG3BP1arsenite	OK	162.928	224.086	0.459823	1.86786	0.0011	0.0109795	yes
NSMAF	8439	chr8:59496063-59572404	GranuleCTRLarsenite	GranuleG3BP1arsenite	OK	8.98827	12.3572	0.459233	1.52755	0.0078	0.0457358	yes
TSPO	706	chr22:43547519-43559248	GranuleCTRLarsenite	GranuleG3BP1arsenite	OK	117.396	161.384	0.459112	1.75272	0.00255	0.0204381	yes
NDUFA6	4700	chr22:42481529-42486888	GranuleCTRLarsenite	GranuleG3BP1arsenite	OK	45.6198	62.7133	0.45911	1.6722	0.0045	0.030976	yes
BCL10	8915	chr1:85731459-85743771	GranuleCTRLarsenite	GranuleG3BP1arsenite	OK	28.0597	38.564	0.458756	1.83859	0.0013	0.0125687	yes
SEC13	6396	chr3:10342612-10362872	GranuleCTRLarsenite	GranuleG3BP1arsenite	OK	100.535	138.119	0.458218	1.91658	0.001	0.0103302	yes
RPS18	6222	chr6_ssto_hap7:4720053-4720706	GranuleCTRLarsenite	GranuleG3BP1arsenite	OK	1584.58	2176.49	0.457903	1.82005	0.0014	0.0132179	yes
NR1D1	9572	chr17:38218445-38256978	GranuleCTRLarsenite	GranuleG3BP1arsenite	OK	410.94	564.337	0.457627	1.68754	0.003	0.0229889	yes
SDF2L1	23753	chr22:21996541-21998588	GranuleCTRLarsenite	GranuleG3BP1arsenite	OK	51.7363	71.0444	0.457543	1.58771	0.00655	0.0404708	yes
NDUFB4	4710	chr3:120315127-120321258	GranuleCTRLarsenite	GranuleG3BP1arsenite	OK	294.885	404.922	0.457491	1.89105	0.00095	0.00993419	yes
CDA	978	chr1:20915443-20945400	GranuleCTRLarsenite	GranuleG3BP1arsenite	OK	65.5942	90.0068	0.456467	1.70107	0.004	0.028398	yes
BNIP3	664	chr10:133781186-133795517	GranuleCTRLarsenite	GranuleG3BP1arsenite	OK	276.661	379.556	0.456193	1.90298	0.0011	0.0109795	yes
PSMB5	5693	chr14:23495059-23504429	GranuleCTRLarsenite	GranuleG3BP1arsenite	OK	110.954	152.2	0.456002	1.79767	0.00205	0.0173424	yes
COX16	51241	chr14:70791797-70883807	GranuleCTRLarsenite	GranuleG3BP1arsenite	OK	143.12	196.32	0.455982	1.54368	0.00725	0.0433892	yes
ATP5G3	518	chr2:176040985-176046490	GranuleCTRLarsenite	GranuleG3BP1arsenite	OK	46.6905	64.035	0.455731	1.87563	0.00135	0.0128717	yes
MRPS2	51116	chr9:138392476-138398293	GranuleCTRLarsenite	GranuleG3BP1arsenite	OK	30.7675	42.1931	0.455598	1.62974	0.00515	0.0341831	yes
KITLG	4254	chr12:88886569-88974250	GranuleCTRLarsenite	GranuleG3BP1arsenite	OK	14.4162	19.7679	0.455469	1.81823	0.00215	0.0178649	yes
RPL11	6135	chr1:24018268-24022915	GranuleCTRLarsenite	GranuleG3BP1arsenite	OK	1141.43	1564.93	0.455256	1.86381	0.00165	0.0148983	yes
ETFA	2108	chr15:76508628-76603810	GranuleCTRLarsenite	GranuleG3BP1arsenite	OK	40.1712	55.0727	0.455175	1.64277	0.00405	0.0286827	yes
SMIM7	79086	chr19:16756958-16770968	GranuleCTRLarsenite	GranuleG3BP1arsenite	OK	40.7701	55.8801	0.454821	1.63012	0.00515	0.0341831	yes
PPIL4	85313	chr6:149825630-149867238	GranuleCTRLarsenite	GranuleG3BP1arsenite	OK	13.788	18.8952	0.454607	1.55226	0.007	0.0423303	yes
SARS	6301	chr1:109756514-109780804	GranuleCTRLarsenite	GranuleG3BP1arsenite	OK	74.3458	101.847	0.454084	1.89203	0.001	0.0103302	yes
C14orf166	51637	chr14:52456227-52471420	GranuleCTRLarsenite	GranuleG3BP1arsenite	OK	355.268	486.685	0.454082	1.91312	0.0009	0.00954224	yes
MRPL55	128308	chr1:228294379-228297013	GranuleCTRLarsenite	GranuleG3BP1arsenite	OK	77.0607	105.566	0.454073	1.5544	0.0072	0.0431791	yes
NDUFS7	374291	chr19:1383882-1395588	GranuleCTRLarsenite	GranuleG3BP1arsenite	OK	64.8355	88.7975	0.453734	1.5997	0.00615	0.0387263	yes
WDR70	55100	chr5:37379411-37752774	GranuleCTRLarsenite	GranuleG3BP1arsenite	OK	20.3142	27.8202	0.453647	1.62018	0.00615	0.0387263	yes
NEDD1	121441	chr12:97301000-97347469	GranuleCTRLarsenite	GranuleG3BP1arsenite	OK	19.6783	26.9395	0.453119	1.7744	0.00175	0.0155017	yes
CXorf51A	254158	chrX:40486172-40506819	GranuleCTRLarsenite	GranuleG3BP1arsenite	OK	13.0925	17.923	0.453074	1.71682	0.0031	0.0235681	yes
LTA4H	4048	chr12:96394530-96437298	GranuleCTRLarsenite	GranuleG3BP1arsenite	OK	18.3449	25.1132	0.453069	1.58933	0.0057	0.0368376	yes
GNPNAT1	64841	chr14:53241910-53258386	GranuleCTRLarsenite	GranuleG3BP1arsenite	OK	29.4912	40.3697	0.452988	1.87468	0.00125	0.0121502	yes
CCDC43	124808	chr17:42754804-42767165	GranuleCTRLarsenite	GranuleG3BP1arsenite	OK	24.2228	33.1523	0.452745	1.6773	0.0028	0.0218965	yes
FRMD6	122786	chr14:51921229-52197444	GranuleCTRLarsenite	GranuleG3BP1arsenite	OK	104.661	143.23	0.452606	1.76911	0.00205	0.0173424	yes
ICT1	3396	chr17:73008758-73017356	GranuleCTRLarsenite	GranuleG3BP1arsenite	OK	100.399	137.379	0.452423	1.78116	0.0016	0.0146201	yes
SUMF2	25870	chr7:56131916-56160689	GranuleCTRLarsenite	GranuleG3BP1arsenite	OK	18.7392	25.6414	0.452416	1.54639	0.00675	0.0413537	yes
ETS1	2113	chr11:128328655-128457453	GranuleCTRLarsenite	GranuleG3BP1arsenite	OK	24.857	34.0107	0.452337	1.80978	0.00175	0.0155017	yes
HIGD2A	192286	chr5:175815783-175816751	GranuleCTRLarsenite	GranuleG3BP1arsenite	OK	114.937	157.254	0.452263	1.66667	0.0044	0.0304468	yes
POP7	10248	chr7:100303675-100305123	GranuleCTRLarsenite	GranuleG3BP1arsenite	OK	53.1053	72.5871	0.450857	1.60386	0.0063	0.0394479	yes
HINT1	3094	chr5:130494975-130501041	GranuleCTRLarsenite	GranuleG3BP1arsenite	OK	334.85	457.526	0.45034	1.87498	0.00095	0.00993419	yes
PNO1	56902	chr2:68385004-68403094	GranuleCTRLarsenite	GranuleG3BP1arsenite	OK	26.1954	35.7913	0.450295	1.66856	0.00385	0.0275628	yes
NUCKS1	64710	chr1:205681946-205719372	GranuleCTRLarsenite	GranuleG3BP1arsenite	OK	50.9191	69.5682	0.450223	1.89181	0.00125	0.0121502	yes
NCOA5	57727	chr20:44689625-44718580	GranuleCTRLarsenite	GranuleG3BP1arsenite	OK	12.5971	17.2089	0.450059	1.5931	0.0054	0.0353883	yes
EBP	10682	chrX:48380163-48387104	GranuleCTRLarsenite	GranuleG3BP1arsenite	OK	57.1184	78.0016	0.449548	1.70028	0.003	0.0229889	yes
FTSJ2	29960	chr7:2273925-2281833	GranuleCTRLarsenite	GranuleG3BP1arsenite	OK	30.5386	41.6963	0.449284	1.62423	0.0038	0.0272587	yes
YWHAB	7529	chr20:43514239-43537175	GranuleCTRLarsenite	GranuleG3BP1arsenite	OK	135.649	185.196	0.449179	1.89664	0.0007	0.00787731	yes
RPLP2	6181	chr11:809935-812876	GranuleCTRLarsenite	GranuleG3BP1arsenite	OK	2933.17	4004.03	0.448992	1.68769	0.00255	0.0204381	yes
TMA7	51372	chr3:48481685-48485537	GranuleCTRLarsenite	GranuleG3BP1arsenite	OK	270.526	369.146	0.448426	1.77586	0.00205	0.0173424	yes
RRP15	51018	chr1:218458628-218511325	GranuleCTRLarsenite	GranuleG3BP1arsenite	OK	15.956	21.77	0.448243	1.87085	0.00115	0.0113612	yes
PHAX	51808	chr5:125936606-125962944	GranuleCTRLarsenite	GranuleG3BP1arsenite	OK	21.9197	29.9	0.447918	1.78399	0.00205	0.0173424	yes
ECI2	10455	chr6:4068592-4135831	GranuleCTRLarsenite	GranuleG3BP1arsenite	OK	62.5134	85.2685	0.447848	1.77447	0.0022	0.0181968	yes
SNX6	58533	chr14:35030617-35099366	GranuleCTRLarsenite	GranuleG3BP1arsenite	OK	57.1215	77.9137	0.447844	1.90011	0.0009	0.00954224	yes
CPSF3	51692	chr2:9563665-9613239	GranuleCTRLarsenite	GranuleG3BP1arsenite	OK	29.3361	40.0125	0.447774	1.75135	0.0028	0.0218965	yes
SNRPA	6626	chr19:41256758-41271297	GranuleCTRLarsenite	GranuleG3BP1arsenite	OK	36.4799	49.7509	0.44762	1.68864	0.0028	0.0218965	yes
PSMA6	5687	chr14:35747763-35786685	GranuleCTRLarsenite	GranuleG3BP1arsenite	OK	283.036	385.737	0.446633	1.91109	0.0011	0.0109795	yes
GNPDA1	10007	chr5:141380233-141392620	GranuleCTRLarsenite	GranuleG3BP1arsenite	OK	104.595	142.517	0.446315	1.89848	0.00095	0.00993419	yes
SNRPD2	6633	chr19:46190711-46195443	GranuleCTRLarsenite	GranuleG3BP1arsenite	OK	225.081	306.613	0.445971	1.8304	0.0011	0.0109795	yes
G6PC3	92579	chr17:42148097-42153712	GranuleCTRLarsenite	GranuleG3BP1arsenite	OK	47.9095	65.2529	0.44573	1.75759	0.0015	0.013917	yes
OAS1	4938	chr12:113344738-113357712	GranuleCTRLarsenite	GranuleG3BP1arsenite	OK	284.496	387.455	0.445618	1.85649	0.0014	0.0132179	yes
WDR89	112840	chr14:64063756-64108641	GranuleCTRLarsenite	GranuleG3BP1arsenite	OK	15.7	21.373	0.445025	1.62644	0.0053	0.0349226	yes
VPS29	51699	chr12:110929327-110939945	GranuleCTRLarsenite	GranuleG3BP1arsenite	OK	67.8431	92.348	0.444878	1.72156	0.00245	0.019812	yes
OST4	100128731	chr2:27274490-27294567	GranuleCTRLarsenite	GranuleG3BP1arsenite	OK	363.146	494.274	0.444761	1.52973	0.00795	0.0462038	yes
IL18	3606	chr11:112013973-112034840	GranuleCTRLarsenite	GranuleG3BP1arsenite	OK	100.929	137.362	0.444652	1.81702	0.00195	0.016721	yes
CHAC1	79094	chr15:41245635-41248717	GranuleCTRLarsenite	GranuleG3BP1arsenite	OK	29.0502	39.5311	0.444438	1.5868	0.00515	0.0341831	yes
EIF3M	10480	chr11:32605312-32816204	GranuleCTRLarsenite	GranuleG3BP1arsenite	OK	115.434	157.079	0.444422	1.80121	0.00165	0.0148983	yes
CLTA	1211	chr9:36190852-36212059	GranuleCTRLarsenite	GranuleG3BP1arsenite	OK	176.461	240.122	0.444414	1.88408	0.00155	0.0142622	yes
SEC11A	23478	chr15:85212767-85259691	GranuleCTRLarsenite	GranuleG3BP1arsenite	OK	43.2261	58.8124	0.444215	1.67385	0.0031	0.0235681	yes
CEBPG	1054	chr19:33864574-33873592	GranuleCTRLarsenite	GranuleG3BP1arsenite	OK	15.834	21.5406	0.444034	1.70399	0.00335	0.0249194	yes
TMEM161A	54929	chr19:19230424-19249310	GranuleCTRLarsenite	GranuleG3BP1arsenite	OK	24.609	33.4778	0.444016	1.5617	0.00675	0.0413537	yes
NDUFA12	55967	chr12:95365103-95397489	GranuleCTRLarsenite	GranuleG3BP1arsenite	OK	95.5285	129.91	0.44351	1.55733	0.0073	0.0436163	yes
MRPS16	51021	chr10:75007124-75118617	GranuleCTRLarsenite	GranuleG3BP1arsenite	OK	58.7699	79.9026	0.443164	1.80774	0.0013	0.0125687	yes
TMEM219	124446	chr16:29973350-29984373	GranuleCTRLarsenite	GranuleG3BP1arsenite	OK	46.584	63.2939	0.442232	1.55612	0.0072	0.0431791	yes
SUB1	10923	chr5:32585604-32604185	GranuleCTRLarsenite	GranuleG3BP1arsenite	OK	33.1592	45.0262	0.441352	1.81982	0.0013	0.0125687	yes
NOP10	55505	chr15:34633916-34635362	GranuleCTRLarsenite	GranuleG3BP1arsenite	OK	474.829	644.542	0.440866	1.84073	0.00135	0.0128717	yes
DDIT4	54541	chr10:74033676-74035797	GranuleCTRLarsenite	GranuleG3BP1arsenite	OK	102.477	139.101	0.440831	1.86441	0.0011	0.0109795	yes
SRXN1	140809	chr20:627267-634014	GranuleCTRLarsenite	GranuleG3BP1arsenite	OK	35.8962	48.7079	0.440327	1.79223	0.0018	0.0158573	yes
RAB8B	51762	chr15:63481727-63559973	GranuleCTRLarsenite	GranuleG3BP1arsenite	OK	7.5772	10.2759	0.439525	1.53432	0.00755	0.044686	yes
PGRMC1	10857	chrX:118370207-118378429	GranuleCTRLarsenite	GranuleG3BP1arsenite	OK	34.7238	47.0739	0.439003	1.69901	0.00315	0.0238232	yes
YWHAE	7531	chr17:1247833-1303556	GranuleCTRLarsenite	GranuleG3BP1arsenite	OK	289.486	392.21	0.438134	1.82122	0.00145	0.0135574	yes
BAX	581	chr19:49458116-49465055	GranuleCTRLarsenite	GranuleG3BP1arsenite	OK	71.3513	96.6498	0.437827	1.61193	0.00515	0.0341831	yes
GLRX3	10539	chr10:131934638-131978646	GranuleCTRLarsenite	GranuleG3BP1arsenite	OK	80.6824	109.257	0.437401	1.80002	0.00175	0.0155017	yes
COPS8	10920	chr2:237994083-238007489	GranuleCTRLarsenite	GranuleG3BP1arsenite	OK	28.0914	38.032	0.437088	1.68373	0.00345	0.0254541	yes
MICU1	10367	chr10:74127083-74385949	GranuleCTRLarsenite	GranuleG3BP1arsenite	OK	23.6287	31.9776	0.436522	1.61698	0.00485	0.0327318	yes
ITGB1BP1	9270	chr2:9545814-9563643	GranuleCTRLarsenite	GranuleG3BP1arsenite	OK	32.4692	43.9387	0.436419	1.66477	0.00415	0.0291204	yes
KDM6A	7403	chrX:44732420-44971857	GranuleCTRLarsenite	GranuleG3BP1arsenite	OK	28.9002	39.0988	0.436045	1.82724	0.0017	0.0151608	yes
COQ5	84274	chr12:120941081-120966964	GranuleCTRLarsenite	GranuleG3BP1arsenite	OK	35.0436	47.4041	0.435862	1.61058	0.0057	0.0368376	yes
DARS-AS1	55157	chr1:173793796-173827682	GranuleCTRLarsenite	GranuleG3BP1arsenite	OK	12.4702	16.8657	0.435608	1.557	0.0081	0.0468126	yes
CDC42	998	chr1:22379119-22419436	GranuleCTRLarsenite	GranuleG3BP1arsenite	OK	52.6357	71.1636	0.435098	1.78602	0.0018	0.0158573	yes
MRPL9	65005	chr1:151732118-151743806	GranuleCTRLarsenite	GranuleG3BP1arsenite	OK	55.4638	74.9658	0.434686	1.70797	0.00305	0.0233227	yes
ETFB	2109	chr19:51848408-51869672	GranuleCTRLarsenite	GranuleG3BP1arsenite	OK	184.362	249.125	0.434329	1.79257	0.0018	0.0158573	yes
STAMBP	10617	chr2:74056042-74094295	GranuleCTRLarsenite	GranuleG3BP1arsenite	OK	15.5193	20.9605	0.433603	1.76279	0.00165	0.0148983	yes
ARF5	381	chr7:127228405-127231759	GranuleCTRLarsenite	GranuleG3BP1arsenite	OK	113.915	153.83	0.43338	1.76365	0.00195	0.016721	yes
MTX2	10651	chr2:177134122-177202753	GranuleCTRLarsenite	GranuleG3BP1arsenite	OK	47.5574	64.2055	0.433025	1.66042	0.00505	0.0336892	yes
EMC7	56851	chr15:34376223-34394053	GranuleCTRLarsenite	GranuleG3BP1arsenite	OK	134.532	181.619	0.432966	1.79709	0.00185	0.0160826	yes
NUDT21	11051	chr16:56463047-56485261	GranuleCTRLarsenite	GranuleG3BP1arsenite	OK	15.3898	20.7697	0.432507	1.6839	0.004	0.028398	yes
GLRX5	51218	chr14:96001322-96011055	GranuleCTRLarsenite	GranuleG3BP1arsenite	OK	57.4729	77.5543	0.432325	1.65253	0.0051	0.0339758	yes
MIF	4282	chr22:24235896-24241117	GranuleCTRLarsenite	GranuleG3BP1arsenite	OK	1217.13	1642.39	0.43232	1.74545	0.00215	0.0178649	yes
ENSA	2029	chr1:150594598-150602098	GranuleCTRLarsenite	GranuleG3BP1arsenite	OK	77.4929	104.55	0.432053	1.61064	0.00525	0.0347195	yes
RPS7	6201	chr2:3622852-3628509	GranuleCTRLarsenite	GranuleG3BP1arsenite	OK	365.827	493.52	0.431947	1.81918	0.00165	0.0148983	yes
ALDH9A1	223	chr1:165631448-165667900	GranuleCTRLarsenite	GranuleG3BP1arsenite	OK	22.5254	30.3821	0.43167	1.6119	0.0048	0.0325004	yes
TXNL4A	10907	chr18:77732866-77793935	GranuleCTRLarsenite	GranuleG3BP1arsenite	OK	48.3568	65.2185	0.431564	1.65741	0.0035	0.0256661	yes
MXI1	4601	chr10:111967362-112047123	GranuleCTRLarsenite	GranuleG3BP1arsenite	OK	14.518	19.5684	0.43068	1.53936	0.0077	0.0452961	yes
TIMMDC1	51300	chr3:119217367-119243125	GranuleCTRLarsenite	GranuleG3BP1arsenite	OK	59.4618	80.1386	0.430534	1.73947	0.0027	0.0213334	yes
KRCC1	51315	chr2:88326721-88355320	GranuleCTRLarsenite	GranuleG3BP1arsenite	OK	28.513	38.4146	0.430031	1.57153	0.00635	0.0396581	yes
PSMD6	9861	chr3:63989697-64009686	GranuleCTRLarsenite	GranuleG3BP1arsenite	OK	52.145	70.2524	0.430018	1.62818	0.0048	0.0325004	yes
RPS2	6187	chr16:2012061-2014827	GranuleCTRLarsenite	GranuleG3BP1arsenite	OK	796.766	1072.27	0.428442	1.72353	0.00285	0.0221798	yes
NDUFA11	126328	chr19:5891286-5904024	GranuleCTRLarsenite	GranuleG3BP1arsenite	OK	185.57	249.714	0.428317	1.7502	0.0021	0.0175805	yes
MRPL33	9553	chr2:27994583-28002608	GranuleCTRLarsenite	GranuleG3BP1arsenite	OK	214.09	288.067	0.428185	1.55817	0.0066	0.0407103	yes
NUSAP1	51203	chr15:41624891-41673248	GranuleCTRLarsenite	GranuleG3BP1arsenite	OK	41.0884	55.2672	0.427691	1.73974	0.003	0.0229889	yes
TOMM22	56993	chr22:39077953-39080766	GranuleCTRLarsenite	GranuleG3BP1arsenite	OK	43.9847	59.1597	0.427613	1.60623	0.0056	0.0363699	yes
HMGN2	3151	chr1:26798901-26803133	GranuleCTRLarsenite	GranuleG3BP1arsenite	OK	81.0066	108.953	0.427601	1.79668	0.00165	0.0148983	yes
GMPPA	29926	chr2:220363586-220371718	GranuleCTRLarsenite	GranuleG3BP1arsenite	OK	33.4087	44.9053	0.426662	1.56147	0.00615	0.0387263	yes
PROCR	10544	chr20:33759739-33765165	GranuleCTRLarsenite	GranuleG3BP1arsenite	OK	35.8978	48.2472	0.426547	1.57112	0.0056	0.0363699	yes
SPR	6697	chr2:73114511-73119289	GranuleCTRLarsenite	GranuleG3BP1arsenite	OK	38.3469	51.5291	0.426278	1.58065	0.00565	0.0365961	yes
BUB1	699	chr2:111395274-111435684	GranuleCTRLarsenite	GranuleG3BP1arsenite	OK	23.8021	31.9725	0.425745	1.70816	0.00295	0.0227744	yes
RARS	5917	chr5:167913462-167946309	GranuleCTRLarsenite	GranuleG3BP1arsenite	OK	41.5437	55.7863	0.425282	1.70633	0.00245	0.019812	yes
UBE2E1	7324	chr3:23845514-23933131	GranuleCTRLarsenite	GranuleG3BP1arsenite	OK	80.3057	107.786	0.424598	1.72896	0.0024	0.0195276	yes
CCT8	10694	chr21:30428642-30446118	GranuleCTRLarsenite	GranuleG3BP1arsenite	OK	108.496	145.608	0.424448	1.81162	0.0016	0.0146201	yes
SRP14	6727	chr15:40327890-40331403	GranuleCTRLarsenite	GranuleG3BP1arsenite	OK	220.097	295.296	0.424024	1.80637	0.00195	0.016721	yes
PRDX5	25824	chr11:64085559-64089295	GranuleCTRLarsenite	GranuleG3BP1arsenite	OK	460.746	617.895	0.423389	1.74552	0.00265	0.0210532	yes
AP2S1	1175	chr19:47341414-47354252	GranuleCTRLarsenite	GranuleG3BP1arsenite	OK	96.8161	129.818	0.423177	1.6382	0.00465	0.0316922	yes
FHL2	2274	chr2:105977282-106055230	GranuleCTRLarsenite	GranuleG3BP1arsenite	OK	74.8521	100.354	0.422989	1.73409	0.0025	0.0201041	yes
VAPA	9218	chr18:9913954-9960018	GranuleCTRLarsenite	GranuleG3BP1arsenite	OK	36.3515	48.6993	0.421884	1.80978	0.0021	0.0175805	yes
RPL13	6137	chr16:89627064-89633237	GranuleCTRLarsenite	GranuleG3BP1arsenite	OK	254.984	341.561	0.421736	1.53821	0.00735	0.0438246	yes
CDKN2A	1029	chr9:21967137-21994490	GranuleCTRLarsenite	GranuleG3BP1arsenite	OK	274.208	367.177	0.421203	1.78147	0.00205	0.0173424	yes
HES1	3280	chr3:193853930-193856401	GranuleCTRLarsenite	GranuleG3BP1arsenite	OK	159.094	213.018	0.421099	1.79087	0.00165	0.0148983	yes
NECAP2	55707	chr1:16767166-16786584	GranuleCTRLarsenite	GranuleG3BP1arsenite	OK	38.0857	50.9485	0.419789	1.64938	0.00355	0.0258495	yes
EIF3L	51386	chr22:38245378-38284789	GranuleCTRLarsenite	GranuleG3BP1arsenite	OK	52.9092	70.7504	0.419218	1.72716	0.00245	0.019812	yes
SEC62	7095	chr3:169684579-169716161	GranuleCTRLarsenite	GranuleG3BP1arsenite	OK	37.5979	50.2759	0.419216	1.7825	0.0019	0.0164285	yes
RPS28	6234	chr19:8386383-8387280	GranuleCTRLarsenite	GranuleG3BP1arsenite	OK	1632.84	2183.12	0.41901	1.72935	0.00255	0.0204381	yes
NDUFB8	4714	chr10:102283485-102289680	GranuleCTRLarsenite	GranuleG3BP1arsenite	OK	134.846	180.275	0.418886	1.63455	0.0032	0.0240881	yes
PCNA	5111	chr20:5095598-5107268	GranuleCTRLarsenite	GranuleG3BP1arsenite	OK	40.6928	54.391	0.418595	1.53975	0.00765	0.0451487	yes
MRPL17	63875	chr11:6701615-6704632	GranuleCTRLarsenite	GranuleG3BP1arsenite	OK	43.3689	57.9376	0.417841	1.70384	0.00315	0.0238232	yes
IDH1	3417	chr2:209100950-209119867	GranuleCTRLarsenite	GranuleG3BP1arsenite	OK	28.2176	37.6734	0.416948	1.60236	0.0058	0.037334	yes
PBDC1	51260	chrX:75392763-75398145	GranuleCTRLarsenite	GranuleG3BP1arsenite	OK	69.918	93.3068	0.416318	1.65032	0.0041	0.0288534	yes
TYSND1	219743	chr10:71897736-71906496	GranuleCTRLarsenite	GranuleG3BP1arsenite	OK	28.8562	38.5082	0.416287	1.56914	0.00675	0.0413537	yes
BTG1	694	chr12:92378751-92539673	GranuleCTRLarsenite	GranuleG3BP1arsenite	OK	47.8463	63.8394	0.41604	1.76587	0.0022	0.0181968	yes
PRDX2	7001	chr19:12907633-12912724	GranuleCTRLarsenite	GranuleG3BP1arsenite	OK	138.379	184.627	0.415986	1.71273	0.00275	0.0216106	yes
AOX1	316	chr2:201450730-201536217	GranuleCTRLarsenite	GranuleG3BP1arsenite	OK	21.6026	28.8072	0.415224	1.70397	0.0027	0.0213334	yes
FBXO39	101928440	chr5:147763497-147822399	GranuleCTRLarsenite	GranuleG3BP1arsenite	OK	16.5239	22.0185	0.414165	1.58863	0.0056	0.0363699	yes
ARPC3	10094	chr12:110872694-110888216	GranuleCTRLarsenite	GranuleG3BP1arsenite	OK	242.748	323.42	0.413944	1.75483	0.0023	0.0189052	yes
RNF7	9616	chr3:141457050-141465645	GranuleCTRLarsenite	GranuleG3BP1arsenite	OK	38.3746	51.1131	0.413542	1.60417	0.0049	0.0329465	yes
RPS29	6235	chr14:50043389-50053134	GranuleCTRLarsenite	GranuleG3BP1arsenite	OK	4059.45	5406.48	0.413406	1.61142	0.0044	0.0304468	yes
ACOT7	11332	chr1:6324331-6453826	GranuleCTRLarsenite	GranuleG3BP1arsenite	OK	51.4902	68.5583	0.413035	1.58622	0.00695	0.0421511	yes
CNBP	7555	chr3:128886657-128902810	GranuleCTRLarsenite	GranuleG3BP1arsenite	OK	65.0289	86.5705	0.412796	1.75774	0.00185	0.0160826	yes
SYAP1	94056	chrX:16737706-16780807	GranuleCTRLarsenite	GranuleG3BP1arsenite	OK	23.8764	31.771	0.412127	1.66001	0.0035	0.0256661	yes
TMPO	7112	chr12:98906750-98944157	GranuleCTRLarsenite	GranuleG3BP1arsenite	OK	15.3299	20.3983	0.412099	1.55799	0.006	0.0381801	yes
SHMT2	6472	chr12:57623355-57634475	GranuleCTRLarsenite	GranuleG3BP1arsenite	OK	108.582	144.39	0.411194	1.74387	0.0029	0.0224363	yes
RPL37	6167	chr5:40831429-40835387	GranuleCTRLarsenite	GranuleG3BP1arsenite	OK	401.147	533.409	0.411113	1.65228	0.0034	0.0252007	yes
TMEM27	57393	chrX:15645438-15683154	GranuleCTRLarsenite	GranuleG3BP1arsenite	OK	77.9883	103.697	0.411041	1.69649	0.00355	0.0258495	yes
GTF2F2	2963	chr13:45694630-45858239	GranuleCTRLarsenite	GranuleG3BP1arsenite	OK	41.0488	54.5701	0.410771	1.54267	0.00615	0.0387263	yes
PRPSAP1	5635	chr17:74306867-74350230	GranuleCTRLarsenite	GranuleG3BP1arsenite	OK	24.2274	32.19	0.409973	1.5499	0.0065	0.040265	yes
YPEL5	51646	chr2:30369749-30383399	GranuleCTRLarsenite	GranuleG3BP1arsenite	OK	41.7221	55.3958	0.408965	1.63847	0.0039	0.0278519	yes
PARK7	11315	chr1:8021713-8045342	GranuleCTRLarsenite	GranuleG3BP1arsenite	OK	151.373	200.904	0.4084	1.68016	0.00325	0.024338	yes
ILF2	3608	chr1:153631129-153643504	GranuleCTRLarsenite	GranuleG3BP1arsenite	OK	124.032	164.606	0.408301	1.61181	0.0042	0.0294	yes
PDHA1	5160	chrX:19362010-19533379	GranuleCTRLarsenite	GranuleG3BP1arsenite	OK	21.665	28.7506	0.408224	1.57514	0.00615	0.0387263	yes
CYR61	3491	chr1:86046443-86049648	GranuleCTRLarsenite	GranuleG3BP1arsenite	OK	175.384	232.728	0.408128	1.70319	0.00375	0.0269401	yes
RCN1	5954	chr11:32112476-32127272	GranuleCTRLarsenite	GranuleG3BP1arsenite	OK	39.3373	52.1887	0.40784	1.66352	0.0036	0.0261086	yes
CNOT2	4848	chr12:70615969-70748773	GranuleCTRLarsenite	GranuleG3BP1arsenite	OK	26.8742	35.6539	0.407838	1.59694	0.00575	0.0370945	yes
RNF181	51255	chr2:85822836-85824831	GranuleCTRLarsenite	GranuleG3BP1arsenite	OK	175.348	232.606	0.407671	1.63618	0.0042	0.0294	yes
RPS25	6230	chr11:118868842-118889057	GranuleCTRLarsenite	GranuleG3BP1arsenite	OK	1144.18	1517.48	0.407362	1.63566	0.00425	0.0296354	yes
PSMD13	5719	chr11:236807-252984	GranuleCTRLarsenite	GranuleG3BP1arsenite	OK	87.0366	115.432	0.407354	1.70738	0.00315	0.0238232	yes
PVT1	5820	chr8:128902873-129113499	GranuleCTRLarsenite	GranuleG3BP1arsenite	OK	33.5859	44.5138	0.406396	1.51826	0.0079	0.0460425	yes
CHCHD1	118487	chr10:75541807-75543406	GranuleCTRLarsenite	GranuleG3BP1arsenite	OK	226.665	300.292	0.405804	1.69627	0.0031	0.0235681	yes
ADK	132	chr10:75910942-76469061	GranuleCTRLarsenite	GranuleG3BP1arsenite	OK	132.466	175.478	0.405666	1.70962	0.00255	0.0204381	yes
UBE2N	7334	chr12:93802087-93836026	GranuleCTRLarsenite	GranuleG3BP1arsenite	OK	28.9276	38.3182	0.405585	1.59581	0.0061	0.0385623	yes
CLPP	8192	chr19:6361462-6368915	GranuleCTRLarsenite	GranuleG3BP1arsenite	OK	68.5705	90.7935	0.405001	1.57665	0.0064	0.0398843	yes
RPL18	6141	chr19:49118583-49133663	GranuleCTRLarsenite	GranuleG3BP1arsenite	OK	396.013	523.997	0.404009	1.64344	0.0044	0.0304468	yes
SSR3	6747	chr3:156257341-156272989	GranuleCTRLarsenite	GranuleG3BP1arsenite	OK	31.1035	41.1527	0.403908	1.68928	0.004	0.028398	yes
AP3S1	1176	chr5:115177618-115249778	GranuleCTRLarsenite	GranuleG3BP1arsenite	OK	61.5538	81.4157	0.40346	1.58371	0.0065	0.040265	yes
EEF1A1	1915	chr6:74225472-74230755	GranuleCTRLarsenite	GranuleG3BP1arsenite	OK	288.992	382.169	0.403179	1.53701	0.00785	0.0458989	yes
GORASP2	26003	chr2:171784947-171823643	GranuleCTRLarsenite	GranuleG3BP1arsenite	OK	24.5798	32.496	0.402789	1.54192	0.0074	0.044014	yes
ATL3	25923	chr11:63391553-63439446	GranuleCTRLarsenite	GranuleG3BP1arsenite	OK	8.0985	10.6943	0.40111	1.53765	0.00665	0.0409316	yes
POMP	51371	chr13:29233140-29253093	GranuleCTRLarsenite	GranuleG3BP1arsenite	OK	83.8523	110.718	0.400962	1.64547	0.0037	0.0266868	yes
ATXN10	25814	chr22:46067677-46241187	GranuleCTRLarsenite	GranuleG3BP1arsenite	OK	22.719	29.9952	0.400832	1.57897	0.0059	0.0377428	yes
UBXN1	51035	chr11:62443969-62446589	GranuleCTRLarsenite	GranuleG3BP1arsenite	OK	141.286	186.39	0.399708	1.68063	0.0033	0.0246233	yes
SCN3A	6328	chr2:165944029-166060577	GranuleCTRLarsenite	GranuleG3BP1arsenite	OK	7.248	9.55157	0.398154	1.54715	0.0081	0.0468126	yes
CCT7	10574	chr2:73461363-73480150	GranuleCTRLarsenite	GranuleG3BP1arsenite	OK	171.551	226.029	0.397869	1.64654	0.0041	0.0288534	yes
SNHG6	641638	chr8:67782983-67837777	GranuleCTRLarsenite	GranuleG3BP1arsenite	OK	334.179	440.294	0.397849	1.60283	0.00605	0.0383803	yes
HMGB2	3148	chr4:174252526-174255595	GranuleCTRLarsenite	GranuleG3BP1arsenite	OK	155.034	204.258	0.397807	1.68087	0.003	0.0229889	yes
MTIF2	4528	chr2:55463755-55496384	GranuleCTRLarsenite	GranuleG3BP1arsenite	OK	24.5558	32.3409	0.397295	1.53066	0.0083	0.0477019	yes
FKBP1A	2280	chr20:1290554-1373816	GranuleCTRLarsenite	GranuleG3BP1arsenite	OK	197.637	259.91	0.395153	1.57687	0.00605	0.0383803	yes
SNX3	8724	chr6:108532420-108582464	GranuleCTRLarsenite	GranuleG3BP1arsenite	OK	64.3415	84.5843	0.39464	1.6135	0.0053	0.0349226	yes
SPOP	8405	chr17:47676245-47755525	GranuleCTRLarsenite	GranuleG3BP1arsenite	OK	40.803	53.6309	0.39439	1.61064	0.00495	0.0332056	yes
SUPT4H1	6827	chr17:56378587-56494943	GranuleCTRLarsenite	GranuleG3BP1arsenite	OK	85.9487	112.935	0.393945	1.59584	0.0047	0.0319278	yes
MRPS15	64960	chr1:36921361-36930040	GranuleCTRLarsenite	GranuleG3BP1arsenite	OK	99.9053	131.266	0.393861	1.56468	0.00705	0.0424554	yes
EIF2S2	8894	chr20:32676114-32700085	GranuleCTRLarsenite	GranuleG3BP1arsenite	OK	93.7652	123.194	0.393809	1.67426	0.0041	0.0288534	yes
KCMF1	56888	chr2:85198230-85286595	GranuleCTRLarsenite	GranuleG3BP1arsenite	OK	13.5383	17.7846	0.393581	1.61703	0.00505	0.0336892	yes
EIF2S1	1965	chr14:67827033-67853233	GranuleCTRLarsenite	GranuleG3BP1arsenite	OK	58.4866	76.7571	0.392193	1.6686	0.00295	0.0227744	yes
AK2	204	chr1:33473540-33502512	GranuleCTRLarsenite	GranuleG3BP1arsenite	OK	31.339	41.1281	0.392167	1.57596	0.00655	0.0404708	yes
RTCB	51493	chr22:32783561-32808274	GranuleCTRLarsenite	GranuleG3BP1arsenite	OK	34.0782	44.6982	0.391369	1.52046	0.0085	0.0484667	yes
CHMP5	51510	chr9:33264876-33282067	GranuleCTRLarsenite	GranuleG3BP1arsenite	OK	76.4658	100.277	0.391108	1.64615	0.00365	0.0264051	yes
APRT	353	chr16:88875876-88878342	GranuleCTRLarsenite	GranuleG3BP1arsenite	OK	217.194	284.801	0.390971	1.60483	0.00505	0.0336892	yes
PAICS	10606	chr4:57301914-57327534	GranuleCTRLarsenite	GranuleG3BP1arsenite	OK	50.0913	65.6388	0.389987	1.64435	0.00355	0.0258495	yes
TMED2	10959	chr12:124069075-124082688	GranuleCTRLarsenite	GranuleG3BP1arsenite	OK	77.4769	101.477	0.389321	1.64215	0.0039	0.0278519	yes
RPS27	6232	chr1:153963238-153964631	GranuleCTRLarsenite	GranuleG3BP1arsenite	OK	3308.89	4329.23	0.387764	1.54845	0.00695	0.0421511	yes
PRCP	5547	chr11:82535408-82611557	GranuleCTRLarsenite	GranuleG3BP1arsenite	OK	103.906	135.93	0.387588	1.65047	0.0043	0.0299121	yes
CHP1	11261	chr15:41523436-41574083	GranuleCTRLarsenite	GranuleG3BP1arsenite	OK	22.2541	29.112	0.38754	1.52525	0.00845	0.0482576	yes
PHB2	11331	chr12:7074514-7079916	GranuleCTRLarsenite	GranuleG3BP1arsenite	OK	84.0739	109.891	0.386339	1.58504	0.00565	0.0365961	yes
CIR1	9541	chr2:175212877-175260443	GranuleCTRLarsenite	GranuleG3BP1arsenite	OK	64.5264	84.3311	0.386174	1.58594	0.00625	0.0392366	yes
HIAT1	64645	chr1:100503788-100548929	GranuleCTRLarsenite	GranuleG3BP1arsenite	OK	45.3463	59.2616	0.386112	1.59	0.0055	0.0359623	yes
OAZ2	4947	chr15:64979772-64995480	GranuleCTRLarsenite	GranuleG3BP1arsenite	OK	50.7388	66.3016	0.385953	1.56689	0.00635	0.0396581	yes
ISG20	3669	chr15:89178867-89199575	GranuleCTRLarsenite	GranuleG3BP1arsenite	OK	156.554	204.559	0.385858	1.57819	0.0058	0.037334	yes
SCAND1	51282	chr20:34541538-34543281	GranuleCTRLarsenite	GranuleG3BP1arsenite	OK	116.961	152.794	0.385562	1.51514	0.0079	0.0460425	yes
UGP2	7360	chr2:64068097-64118696	GranuleCTRLarsenite	GranuleG3BP1arsenite	OK	34.7765	45.4284	0.38548	1.52683	0.00865	0.0491286	yes
RPL10A	4736	chr6:35436177-35438558	GranuleCTRLarsenite	GranuleG3BP1arsenite	OK	467.608	610.016	0.38355	1.61648	0.0047	0.0319278	yes
CLIC1	1192	chr6_ssto_hap7:3029174-3035918	GranuleCTRLarsenite	GranuleG3BP1arsenite	OK	445.242	580.386	0.382423	1.57846	0.0062	0.0389734	yes
CYC1	1537	chr8:145149937-145152430	GranuleCTRLarsenite	GranuleG3BP1arsenite	OK	169.064	220.367	0.382339	1.60085	0.0058	0.037334	yes
PPP2R5E	5529	chr14:63840609-64010079	GranuleCTRLarsenite	GranuleG3BP1arsenite	OK	38.9023	50.6836	0.381664	1.5731	0.0054	0.0353883	yes
SKP1	6500	chr5:133492081-133512724	GranuleCTRLarsenite	GranuleG3BP1arsenite	OK	140.907	183.112	0.377982	1.60503	0.0048	0.0325004	yes
TUBB	203068	chr6_ssto_hap7:2020284-2025510	GranuleCTRLarsenite	GranuleG3BP1arsenite	OK	197.729	256.781	0.377017	1.55127	0.00665	0.0409316	yes
B4GALT5	9334	chr20:48249482-48330421	GranuleCTRLarsenite	GranuleG3BP1arsenite	OK	40.4378	52.4823	0.376129	1.57982	0.00645	0.0400752	yes
COX7A2L	9167	chr2:42577644-42588356	GranuleCTRLarsenite	GranuleG3BP1arsenite	OK	117.557	152.552	0.375939	1.54615	0.00665	0.0409316	yes
ATG12	9140	chr5:115163893-115177548	GranuleCTRLarsenite	GranuleG3BP1arsenite	OK	26.2173	34.0213	0.375914	1.55589	0.00705	0.0424554	yes
PRDX4	10549	chrX:23685644-23704514	GranuleCTRLarsenite	GranuleG3BP1arsenite	OK	153.588	199.224	0.375322	1.53868	0.0077	0.0452961	yes
CUL3	8452	chr2:225334866-225450114	GranuleCTRLarsenite	GranuleG3BP1arsenite	OK	12.7798	16.5724	0.374915	1.50363	0.00795	0.0462038	yes
SDCBP	6386	chr8:59465727-59495419	GranuleCTRLarsenite	GranuleG3BP1arsenite	OK	47.1823	61.1234	0.373478	1.51312	0.00825	0.04749	yes
JKAMP	51528	chr14:59951160-60043549	GranuleCTRLarsenite	GranuleG3BP1arsenite	OK	49.789	64.4403	0.372138	1.51393	0.00705	0.0424554	yes
PSMD8	5714	chr19:38865189-38874464	GranuleCTRLarsenite	GranuleG3BP1arsenite	OK	84.5842	109.459	0.371932	1.53542	0.00695	0.0421511	yes
SF3B6	51639	chr2:24290453-24299314	GranuleCTRLarsenite	GranuleG3BP1arsenite	OK	192.783	249.376	0.371346	1.53204	0.0074	0.044014	yes
GOT2	2806	chr16:58741034-58768261	GranuleCTRLarsenite	GranuleG3BP1arsenite	OK	50.8951	65.8181	0.370958	1.54557	0.007	0.0423303	yes
RTFDC1	51507	chr20:55043640-55101208	GranuleCTRLarsenite	GranuleG3BP1arsenite	OK	114.1	147.519	0.370609	1.56008	0.0075	0.044481	yes
GADD45GIP1	90480	chr19:13064969-13068068	GranuleCTRLarsenite	GranuleG3BP1arsenite	OK	317.148	410.024	0.370556	1.55199	0.00635	0.0396581	yes
RPL29	6159	chr3:52027643-52029958	GranuleCTRLarsenite	GranuleG3BP1arsenite	OK	709.696	916.529	0.36898	1.52365	0.00785	0.0458989	yes
CUL2	8453	chr10:35297478-35379570	GranuleCTRLarsenite	GranuleG3BP1arsenite	OK	42.2554	54.5526	0.368512	1.54823	0.0074	0.044014	yes
GNS	2799	chr12:65107221-65153226	GranuleCTRLarsenite	GranuleG3BP1arsenite	OK	29.6101	38.1814	0.366779	1.54501	0.00755	0.044686	yes
SEPT7	989	chr7:35840595-35946715	GranuleCTRLarsenite	GranuleG3BP1arsenite	OK	24.2446	31.2511	0.366245	1.49744	0.0079	0.0460425	yes
GARS	2617	chr7:30634180-30673648	GranuleCTRLarsenite	GranuleG3BP1arsenite	OK	50.8429	65.5261	0.366023	1.53106	0.00735	0.0438246	yes
NACA	4666	chr12:57106210-57119326	GranuleCTRLarsenite	GranuleG3BP1arsenite	OK	630.303	811.987	0.365411	1.50236	0.00815	0.0470452	yes
SLC25A3	5250	chr12:98987402-98995778	GranuleCTRLarsenite	GranuleG3BP1arsenite	OK	157.038	202.109	0.364024	1.54508	0.0076	0.0449452	yes
CITED2	10370	chr6:139693391-139695787	GranuleCTRLarsenite	GranuleG3BP1arsenite	OK	205.606	264.457	0.363153	1.51821	0.00785	0.0458989	yes
GEM	2669	chr8:95261484-95274547	GranuleCTRLarsenite	GranuleG3BP1arsenite	OK	133.205	171.209	0.362113	1.53778	0.00795	0.0462038	yes
UQCRC1	7384	chr3:48636431-48647098	GranuleCTRLarsenite	GranuleG3BP1arsenite	OK	118.557	152.261	0.360962	1.52286	0.00745	0.0442206	yes
PPP2CA	5515	chr5:133532147-133561950	GranuleCTRLarsenite	GranuleG3BP1arsenite	OK	124.654	159.841	0.358711	1.5184	0.0068	0.0415371	yes
UBE2D2	7322	chr5:138940750-139008018	GranuleCTRLarsenite	GranuleG3BP1arsenite	OK	50.4128	64.5212	0.355983	1.49589	0.0083	0.0477019	yes
