# Supplementary material for: G3BP1-linked mRNA partitioning supports selective protein synthesis in response to oxidative stress
Source: Nucleic Acids Res. 2020 May 14;48(12):6855–73. doi: 10.1093/nar/gkaa376 (PMC7337521; doi:10.1093/nar/gkaa376)
Supplement: gkaa376_Supplemental_Files [file gkaa376_supplemental_files.zip › Table_S6_RNAseq_G3BP1_APEX-UT_CTRL-APEX-UT.xlsx]

## Sheet: Sheet1
Gene Symol	Gene ID	locus	sample_1	sample_2	status	value_1	value_2	log2(fold_change)	test_stat	p_value	q_value	significant
CCDC169	728591	chr13:36742344-36871992	GranuleCTRL	GranuleG3BP1	OK	0.0151561	0.440052	4.8597	0.419198	0.0004	0.00433304	yes
ZNF284	342909	chr19:44576296-44591623	GranuleCTRL	GranuleG3BP1	OK	0.266783	1.50588	2.49687	2.1638	0.00155	0.0124333	yes
MARK2P9	100507674	chr10:94178417-94179363	GranuleCTRL	GranuleG3BP1	OK	0.6855	3.68784	2.42755	2.04581	0.0023	0.0170064	yes
PLCH1	23007	chr3:155197670-155421997	GranuleCTRL	GranuleG3BP1	OK	0.267048	1.34788	2.33552	3.15063	5e-05	0.000805254	yes
PI15	51050	chr8:75736771-75767264	GranuleCTRL	GranuleG3BP1	OK	0.0777146	0.391376	2.3323	1.94451	0.00255	0.0184612	yes
PRR15	222171	chr7:29603426-29606911	GranuleCTRL	GranuleG3BP1	OK	0.604227	2.77064	2.19706	2.4106	0.0007	0.00664795	yes
PRMT8	56341	chr12:3490514-3703138	GranuleCTRL	GranuleG3BP1	OK	0.42181	1.86254	2.14261	2.10442	0.0025	0.0181897	yes
SRCIN1	80725	chr17:36686258-36762183	GranuleCTRL	GranuleG3BP1	OK	0.120976	0.521289	2.10736	2.15938	0.0017	0.0133641	yes
NEURL1B	54492	chr5:172068268-172118533	GranuleCTRL	GranuleG3BP1	OK	0.201124	0.753205	1.90496	2.30598	0.00075	0.00700401	yes
PEX5L	51555	chr3:179512746-179754841	GranuleCTRL	GranuleG3BP1	OK	0.110408	0.411394	1.89768	1.98735	0.0018	0.0139692	yes
LNX1	84708	chr4:54326436-54457753	GranuleCTRL	GranuleG3BP1	OK	0.192386	0.694737	1.85246	1.5065	0.00705	0.0398915	yes
VASH2	79805	chr1:213123861-213164927	GranuleCTRL	GranuleG3BP1	OK	0.265913	0.959634	1.85153	1.84701	0.00485	0.030009	yes
SOX5	6660	chr12:23685230-24715383	GranuleCTRL	GranuleG3BP1	OK	0.37868	1.29058	1.76896	2.28193	0.00055	0.00551098	yes
CH25H	9023	chr10:90965693-90967071	GranuleCTRL	GranuleG3BP1	OK	0.69706	2.36091	1.75999	1.74439	0.00545	0.0328829	yes
HIP1R	9026	chr12:123319261-123347507	GranuleCTRL	GranuleG3BP1	OK	19.4564	64.8875	1.73769	7.84079	5e-05	0.000805254	yes
SMG1P3	100271836	chr16:21458003-21513602	GranuleCTRL	GranuleG3BP1	OK	0.364248	1.21397	1.73674	2.4738	0.00085	0.00771037	yes
DZIP1L	199221	chr3:137780826-137834451	GranuleCTRL	GranuleG3BP1	OK	0.385597	1.27745	1.72811	1.97215	0.00265	0.0189496	yes
KLHL1	57626	chr13:70274724-70713885	GranuleCTRL	GranuleG3BP1	OK	1.3707	4.50708	1.71728	3.94071	5e-05	0.000805254	yes
HELB	92797	chr12:66696334-66737423	GranuleCTRL	GranuleG3BP1	OK	0.478887	1.56363	1.70714	2.20658	0.00195	0.0148561	yes
TNS4	84951	chr17:38632079-38657854	GranuleCTRL	GranuleG3BP1	OK	0.295656	0.911309	1.62402	1.8697	0.00395	0.0256732	yes
PTGS2	5743	chr1:186640943-186649559	GranuleCTRL	GranuleG3BP1	OK	0.772916	2.32155	1.5867	2.98255	5e-05	0.000805254	yes
KSR1	8844	chr17:25799035-25950718	GranuleCTRL	GranuleG3BP1	OK	0.380207	1.10277	1.53627	1.96148	0.0046	0.0288421	yes
CACNA1A	773	chr19:13317255-13617274	GranuleCTRL	GranuleG3BP1	OK	0.217475	0.627938	1.52977	2.0339	0.00595	0.0349863	yes
CFAP54	144535	chr12:96883348-97269333	GranuleCTRL	GranuleG3BP1	OK	0.548866	1.58148	1.52675	3.46105	5e-05	0.000805254	yes
MC5R	4161	chr18:13825542-13826861	GranuleCTRL	GranuleG3BP1	OK	1.9037	5.43969	1.51472	2.3039	0.001	0.00881295	yes
KCNH5	27133	chr14:63173290-63511956	GranuleCTRL	GranuleG3BP1	OK	0.522706	1.45925	1.48116	2.01099	0.00155	0.0124333	yes
SEMA3D	223117	chr7:84624871-84751247	GranuleCTRL	GranuleG3BP1	OK	0.972859	2.70647	1.47611	3.52632	5e-05	0.000805254	yes
ADAM11	4185	chr17:42836567-42859214	GranuleCTRL	GranuleG3BP1	OK	0.603144	1.65682	1.45784	2.3477	0.00085	0.00771037	yes
ABCA4	24	chr1:94458393-94586705	GranuleCTRL	GranuleG3BP1	OK	0.256199	0.699188	1.44841	2.04389	0.0024	0.0175674	yes
CGNL1	84952	chr15:57668702-57842925	GranuleCTRL	GranuleG3BP1	OK	0.25772	0.701597	1.44484	2.02124	0.0019	0.0145743	yes
KCNV1	27012	chr8:110979232-110986959	GranuleCTRL	GranuleG3BP1	OK	0.579624	1.55977	1.42815	1.82495	0.0066	0.037935	yes
KRT20	54474	chr17:39032140-39041495	GranuleCTRL	GranuleG3BP1	OK	1.0277	2.75454	1.4224	1.79456	0.00615	0.0358151	yes
BLM	641	chr15:91260557-91358692	GranuleCTRL	GranuleG3BP1	OK	0.808296	2.15989	1.418	2.74003	5e-05	0.000805254	yes
ARAP2	116984	chr4:36067619-36275837	GranuleCTRL	GranuleG3BP1	OK	0.23526	0.627542	1.41545	1.91701	0.0026	0.0186562	yes
MSANTD3-TMEFF1	100526694	chr9:103189494-103339918	GranuleCTRL	GranuleG3BP1	OK	7.12108	18.9481	1.41189	2.43049	0.00015	0.00197992	yes
CCNYL2	414194	chr10:42903621-42967688	GranuleCTRL	GranuleG3BP1	OK	0.753664	1.96339	1.38135	2.17063	0.00065	0.00628376	yes
CASP3	836	chr4:185548849-185570629	GranuleCTRL	GranuleG3BP1	OK	15.5529	40.2453	1.37164	5.64466	5e-05	0.000805254	yes
BRCA1	672	chr17:41196311-41277500	GranuleCTRL	GranuleG3BP1	OK	0.63304	1.63238	1.36661	2.00187	0.00155	0.0124333	yes
MAP2	4133	chr2:210288770-210598834	GranuleCTRL	GranuleG3BP1	OK	1.71594	4.30935	1.32847	3.57014	5e-05	0.000805254	yes
CPEB3	22849	chr10:93808396-94050875	GranuleCTRL	GranuleG3BP1	OK	3.84627	9.5934	1.31858	4.73683	5e-05	0.000805254	yes
PIK3R1	5295	chr5:67511583-67597649	GranuleCTRL	GranuleG3BP1	OK	1.49516	3.70043	1.30739	3.49781	5e-05	0.000805254	yes
ESCO2	157570	chr8:27632057-27662424	GranuleCTRL	GranuleG3BP1	OK	0.796628	1.96404	1.30185	2.06068	0.00225	0.0166961	yes
ALDH3A1	218	chr17:19641297-19651746	GranuleCTRL	GranuleG3BP1	OK	7.10901	17.4829	1.29822	3.89849	5e-05	0.000805254	yes
EGFR	1956	chr7:55086724-55275031	GranuleCTRL	GranuleG3BP1	OK	6.49143	15.5842	1.26347	5.119	5e-05	0.000805254	yes
CDKL5	6792	chrX:18443724-18690223	GranuleCTRL	GranuleG3BP1	OK	0.748374	1.78253	1.25209	1.98204	0.0023	0.0170064	yes
PMFBP1	83449	chr16:72152995-72206349	GranuleCTRL	GranuleG3BP1	OK	0.836085	1.98329	1.24618	2.03898	0.0013	0.0107967	yes
MKI67	4288	chr10:129894924-129924468	GranuleCTRL	GranuleG3BP1	OK	6.54992	15.5219	1.24476	5.6986	5e-05	0.000805254	yes
DOCK11	139818	chrX:117629871-117820123	GranuleCTRL	GranuleG3BP1	OK	1.7497	4.13421	1.24051	3.67746	5e-05	0.000805254	yes
RORB	6096	chr9:76368039-77302117	GranuleCTRL	GranuleG3BP1	OK	0.728363	1.71006	1.23132	1.90793	0.00365	0.0242429	yes
STARD9	57519	chr15:42867856-43013196	GranuleCTRL	GranuleG3BP1	OK	0.666247	1.56324	1.23041	3.53867	5e-05	0.000805254	yes
ANKDD1A	348094	chr15:65204100-65251041	GranuleCTRL	GranuleG3BP1	OK	0.657589	1.5426	1.23011	1.69166	0.0084	0.0457522	yes
ADAMTS6	11174	chr5:64444562-64777704	GranuleCTRL	GranuleG3BP1	OK	0.451461	1.05359	1.22264	2.18477	0.00045	0.00471674	yes
ZFYVE9	9372	chr1:52607765-52812358	GranuleCTRL	GranuleG3BP1	OK	1.37748	3.19161	1.21225	2.95939	5e-05	0.000805254	yes
IL1RAPL1	11141	chrX:28605680-29974017	GranuleCTRL	GranuleG3BP1	OK	2.96942	6.87644	1.21148	3.06992	5e-05	0.000805254	yes
SYTL4	94121	chrX:99929488-99987135	GranuleCTRL	GranuleG3BP1	OK	0.53373	1.23263	1.20756	1.76525	0.0035	0.0234931	yes
TIGD2	166815	chr4:90033967-90036052	GranuleCTRL	GranuleG3BP1	OK	1.49738	3.42061	1.19182	1.96906	0.00255	0.0184612	yes
OPHN1	4983	chrX:67262185-67653299	GranuleCTRL	GranuleG3BP1	OK	0.759738	1.73063	1.18772	2.69856	5e-05	0.000805254	yes
MED12L	116931	chr3:150804584-151176497	GranuleCTRL	GranuleG3BP1	OK	0.950198	2.15637	1.18231	1.86635	0.0042	0.026973	yes
RAET1L	154064	chr6:150341265-150346668	GranuleCTRL	GranuleG3BP1	OK	7.13115	15.9972	1.16561	2.37371	0.00035	0.00389874	yes
MEGF6	1953	chr1:3404505-3528059	GranuleCTRL	GranuleG3BP1	OK	1.50553	3.34838	1.15319	3.34606	5e-05	0.000805254	yes
DOCK4	9732	chr7:111366163-111846462	GranuleCTRL	GranuleG3BP1	OK	3.68189	8.18591	1.1527	4.51197	5e-05	0.000805254	yes
DNMT3B	1789	chr20:31350190-31397162	GranuleCTRL	GranuleG3BP1	OK	1.31413	2.91469	1.14923	2.50396	5e-05	0.000805254	yes
CDH8	1006	chr16:61685914-62070739	GranuleCTRL	GranuleG3BP1	OK	2.27719	5.03951	1.14603	3.35027	5e-05	0.000805254	yes
BNC1	646	chr15:83924654-83953468	GranuleCTRL	GranuleG3BP1	OK	0.563512	1.24333	1.14169	1.77542	0.0058	0.0343261	yes
ARL14EPL	644100	chr5:115387162-115394827	GranuleCTRL	GranuleG3BP1	OK	11.45	25.2604	1.14153	2.47704	0.0002	0.00252541	yes
ARHGEF26	26084	chr3:153742189-153975616	GranuleCTRL	GranuleG3BP1	OK	0.695387	1.52494	1.13287	2.01519	0.0018	0.0139692	yes
GPM6A	2823	chr4:176554087-176923842	GranuleCTRL	GranuleG3BP1	OK	0.606917	1.33075	1.13267	1.54144	0.0091	0.0487263	yes
ADAMTS16	170690	chr5:5140442-5320412	GranuleCTRL	GranuleG3BP1	OK	1.68017	3.68292	1.13224	2.95039	5e-05	0.000805254	yes
PLCB1	23236	chr20:8112911-8865547	GranuleCTRL	GranuleG3BP1	OK	0.438868	0.961633	1.1317	1.94621	0.0017	0.0133641	yes
PLCH2	9651	chr1:2398897-2436969	GranuleCTRL	GranuleG3BP1	OK	1.8237	3.99137	1.13002	2.99625	5e-05	0.000805254	yes
PSAT1	29968	chr9:80911990-80945009	GranuleCTRL	GranuleG3BP1	OK	9.38728	20.5056	1.12724	3.95431	5e-05	0.000805254	yes
SRGAP3	9901	chr3:9022275-9291369	GranuleCTRL	GranuleG3BP1	OK	1.0031	2.17178	1.1144	3.00489	5e-05	0.000805254	yes
FBN1	2200	chr15:48700502-48937985	GranuleCTRL	GranuleG3BP1	OK	8.2339	17.8102	1.11305	5.24423	5e-05	0.000805254	yes
CENPF	1063	chr1:214776531-214837914	GranuleCTRL	GranuleG3BP1	OK	9.03617	19.3919	1.10167	5.1451	5e-05	0.000805254	yes
CCP110	9738	chr16:19535178-19564728	GranuleCTRL	GranuleG3BP1	OK	1.23317	2.63969	1.098	2.70744	5e-05	0.000805254	yes
PTGER4	5734	chr5:40680031-40693837	GranuleCTRL	GranuleG3BP1	OK	7.48601	16.018	1.09743	4.05243	5e-05	0.000805254	yes
ZNF699	374879	chr19:9405985-9415795	GranuleCTRL	GranuleG3BP1	OK	2.35562	5.01307	1.08959	2.20443	0.00075	0.00700401	yes
FNDC3A	22862	chr13:49550047-49783915	GranuleCTRL	GranuleG3BP1	OK	18.8824	39.953	1.08126	5.09595	5e-05	0.000805254	yes
SETX	23064	chr9:135136826-135230372	GranuleCTRL	GranuleG3BP1	OK	12.7762	26.9655	1.07766	5.2173	5e-05	0.000805254	yes
YPEL2	388403	chr17:57409052-57479095	GranuleCTRL	GranuleG3BP1	OK	0.721201	1.52159	1.0771	2.01167	0.0012	0.0101693	yes
SVIL	6840	chr10:29698462-30024730	GranuleCTRL	GranuleG3BP1	OK	4.47888	9.41631	1.07202	3.86687	5e-05	0.000805254	yes
TRIO	7204	chr5:14143828-14509458	GranuleCTRL	GranuleG3BP1	OK	15.7032	32.9981	1.07133	5.26177	5e-05	0.000805254	yes
ZNF443	10224	chr19:12540519-12551926	GranuleCTRL	GranuleG3BP1	OK	1.39939	2.9377	1.06988	1.94928	0.00235	0.0172622	yes
SZT2	23334	chr1:43855555-43919918	GranuleCTRL	GranuleG3BP1	OK	2.92229	6.12662	1.068	3.77606	5e-05	0.000805254	yes
CDC14A	8556	chr1:100818022-100985833	GranuleCTRL	GranuleG3BP1	OK	3.90642	8.18249	1.06669	3.50137	5e-05	0.000805254	yes
PDZD2	23037	chr5:31799030-32111038	GranuleCTRL	GranuleG3BP1	OK	1.46635	3.06217	1.06233	3.55576	5e-05	0.000805254	yes
TBC1D8B	54885	chrX:106045918-106119377	GranuleCTRL	GranuleG3BP1	OK	1.16051	2.42292	1.06199	2.1258	0.00075	0.00700401	yes
ATP9B	374868	chr18:76829274-77138282	GranuleCTRL	GranuleG3BP1	OK	3.54991	7.39598	1.05896	3.43609	5e-05	0.000805254	yes
DDX60	55601	chr4:169137441-169239958	GranuleCTRL	GranuleG3BP1	OK	32.979	68.6684	1.0581	5.22203	5e-05	0.000805254	yes
TXLNB	167838	chr6:139561198-139613208	GranuleCTRL	GranuleG3BP1	OK	0.517252	1.07328	1.05309	1.60539	0.00715	0.0403008	yes
REV3L	5980	chr6:111620233-111927477	GranuleCTRL	GranuleG3BP1	OK	3.43482	7.12678	1.05302	3.49894	5e-05	0.000805254	yes
ACTR3B	57180	chr7:152456833-152552464	GranuleCTRL	GranuleG3BP1	OK	5.03374	10.4381	1.05216	2.9123	5e-05	0.000805254	yes
C3	718	chr19:6677845-6720693	GranuleCTRL	GranuleG3BP1	OK	4.7857	9.91259	1.05053	3.85184	5e-05	0.000805254	yes
AFAP1	60312	chr4:7755816-7942023	GranuleCTRL	GranuleG3BP1	OK	10.1278	20.9177	1.0464	4.78009	5e-05	0.000805254	yes
CHN1	1123	chr2:175664041-175870107	GranuleCTRL	GranuleG3BP1	OK	2.02585	4.17625	1.04368	1.95972	0.0016	0.0127361	yes
FANCI	55215	chr15:89787193-89878026	GranuleCTRL	GranuleG3BP1	OK	3.13558	6.44773	1.04006	2.14407	0.0006	0.00590629	yes
KLF2	10365	chr19:16435650-16438339	GranuleCTRL	GranuleG3BP1	OK	3.20984	6.59207	1.03823	2.16487	0.0007	0.00664795	yes
MICU3	286097	chr8:16884746-16980148	GranuleCTRL	GranuleG3BP1	OK	1.8669	3.81581	1.03134	2.54752	5e-05	0.000805254	yes
WDR7	23335	chr18:54318615-54697036	GranuleCTRL	GranuleG3BP1	OK	1.70703	3.47152	1.02408	3.05821	5e-05	0.000805254	yes
SAMHD1	25939	chr20:35504523-35580246	GranuleCTRL	GranuleG3BP1	OK	18.481	37.3175	1.01381	4.41589	5e-05	0.000805254	yes
PECAM1	5175	chr17:62396776-62407083	GranuleCTRL	GranuleG3BP1	OK	0.624198	1.25868	1.01183	1.63314	0.00735	0.0412047	yes
FRMD6	122786	chr14:51921229-52197444	GranuleCTRL	GranuleG3BP1	OK	78.7063	158.658	1.01137	4.85853	5e-05	0.000805254	yes
KIAA1161	57462	chr9:34366663-34376894	GranuleCTRL	GranuleG3BP1	OK	0.524486	1.05718	1.01124	1.79023	0.00355	0.0236976	yes
CIT	11113	chr12:120123594-120315095	GranuleCTRL	GranuleG3BP1	OK	6.42954	12.9594	1.01122	4.37897	5e-05	0.000805254	yes
PTPN14	5784	chr1:214522038-214725024	GranuleCTRL	GranuleG3BP1	OK	4.2373	8.51316	1.00655	4.41537	5e-05	0.000805254	yes
KIF15	56992	chr3:44803208-44894748	GranuleCTRL	GranuleG3BP1	OK	3.15617	6.3314	1.00435	3.21216	5e-05	0.000805254	yes
ADAMTS20	80070	chr12:43748011-43945724	GranuleCTRL	GranuleG3BP1	OK	0.572777	1.14818	1.00331	1.75848	0.0032	0.0220278	yes
SH3RF1	57630	chr4:170015406-170192249	GranuleCTRL	GranuleG3BP1	OK	7.8351	15.6231	0.995655	4.10315	5e-05	0.000805254	yes
ERCC6L	375748	chr10:50662525-50747584	GranuleCTRL	GranuleG3BP1	OK	4.05219	8.07855	0.995394	1.68712	0.00895	0.0481001	yes
AKAP6	9472	chr14:32798478-33302268	GranuleCTRL	GranuleG3BP1	OK	0.719479	1.43272	0.993728	2.478	5e-05	0.000805254	yes
CHEK1	1111	chr11:125495030-125550793	GranuleCTRL	GranuleG3BP1	OK	3.20591	6.36648	0.989762	2.66965	5e-05	0.000805254	yes
LRP1	4035	chr12:57522281-57607125	GranuleCTRL	GranuleG3BP1	OK	11.6664	23.1617	0.989381	4.8334	5e-05	0.000805254	yes
RNF144A	9781	chr2:7052406-7184309	GranuleCTRL	GranuleG3BP1	OK	3.27444	6.49345	0.987739	2.37283	0.00015	0.00197992	yes
NAV2	89797	chr11:19372270-20143147	GranuleCTRL	GranuleG3BP1	OK	12.5189	24.7826	0.985221	4.07583	5e-05	0.000805254	yes
PRR11	55771	chr17:57232859-57284070	GranuleCTRL	GranuleG3BP1	OK	10.61	21.0012	0.985042	4.4248	5e-05	0.000805254	yes
RELN	5649	chr7:102987970-103629963	GranuleCTRL	GranuleG3BP1	OK	2.58493	5.11438	0.984431	1.98594	0.00085	0.00771037	yes
HACE1	57531	chr6:105175967-105307794	GranuleCTRL	GranuleG3BP1	OK	1.60757	3.17741	0.982974	2.41803	0.0001	0.00143864	yes
CHTF18	63922	chr16:838621-850733	GranuleCTRL	GranuleG3BP1	OK	9.82111	19.3527	0.978574	3.72588	5e-05	0.000805254	yes
MBP	4155	chr18:74690788-74844774	GranuleCTRL	GranuleG3BP1	OK	7.34196	14.4425	0.97608	3.727	5e-05	0.000805254	yes
PAX6	5080	chr11:31806339-31908587	GranuleCTRL	GranuleG3BP1	OK	2.12567	4.16602	0.970751	1.46863	0.00925	0.0494205	yes
ADAMTSL3	57188	chr15:84322837-84708593	GranuleCTRL	GranuleG3BP1	OK	3.54959	6.95647	0.970702	3.61441	5e-05	0.000805254	yes
NOD1	10392	chr7:30464142-30518393	GranuleCTRL	GranuleG3BP1	OK	1.10719	2.16747	0.969109	2.02654	0.0009	0.00808833	yes
MYO9A	4649	chr15:72118360-72433311	GranuleCTRL	GranuleG3BP1	OK	1.04949	2.05206	0.967391	2.31858	0.00025	0.00302808	yes
ZC3HAV1	56829	chr7:138728265-138794465	GranuleCTRL	GranuleG3BP1	OK	185.199	361.097	0.963307	4.21153	5e-05	0.000805254	yes
TET2	54790	chr4:106067031-106274038	GranuleCTRL	GranuleG3BP1	OK	2.99158	5.81954	0.959999	3.68726	5e-05	0.000805254	yes
IQGAP3	128239	chr1:156495196-156542396	GranuleCTRL	GranuleG3BP1	OK	7.04564	13.6824	0.957519	3.94414	5e-05	0.000805254	yes
GABRA3	2556	chrX:151335633-151619831	GranuleCTRL	GranuleG3BP1	OK	2.09955	4.0587	0.95094	2.10308	0.0007	0.00664795	yes
NUP155	9631	chr5:37291734-37371228	GranuleCTRL	GranuleG3BP1	OK	5.19635	10.0441	0.950782	3.44817	5e-05	0.000805254	yes
KIF14	9928	chr1:200520624-200589862	GranuleCTRL	GranuleG3BP1	OK	4.15368	8.01947	0.949116	3.61159	5e-05	0.000805254	yes
ZYG11B	79699	chr1:53192130-53293013	GranuleCTRL	GranuleG3BP1	OK	1.63507	3.15576	0.948639	2.88912	5e-05	0.000805254	yes
E2F8	79733	chr11:19245609-19263202	GranuleCTRL	GranuleG3BP1	OK	1.23224	2.37385	0.945943	1.8498	0.00205	0.0154642	yes
NPAS3	64067	chr14:33408458-34273382	GranuleCTRL	GranuleG3BP1	OK	0.630469	1.2126	0.943607	1.73523	0.00445	0.028144	yes
ADCY7	113	chr16:50300450-50352045	GranuleCTRL	GranuleG3BP1	OK	3.78633	7.27803	0.942749	3.37021	5e-05	0.000805254	yes
SMC2	10592	chr9:106856540-106903700	GranuleCTRL	GranuleG3BP1	OK	11.8201	22.7074	0.941925	4.22496	5e-05	0.000805254	yes
TEP1	7011	chr14:20833825-20881579	GranuleCTRL	GranuleG3BP1	OK	13.7403	26.3876	0.941451	4.57532	5e-05	0.000805254	yes
BRCA2	675	chr13:32889616-32973809	GranuleCTRL	GranuleG3BP1	OK	0.381581	0.732589	0.941016	1.86994	0.00265	0.0189496	yes
COL5A1	1289	chr9:137533650-137764464	GranuleCTRL	GranuleG3BP1	OK	7.43351	14.2553	0.939381	4.15803	5e-05	0.000805254	yes
KNTC1	9735	chr12:123011808-123110947	GranuleCTRL	GranuleG3BP1	OK	2.45657	4.70087	0.936282	3.09354	5e-05	0.000805254	yes
EYA1	2138	chr8:72109667-72274467	GranuleCTRL	GranuleG3BP1	OK	1.50893	2.88612	0.935603	2.10359	0.00055	0.00551098	yes
KLF4	9314	chr9:110247132-110252047	GranuleCTRL	GranuleG3BP1	OK	93.1232	177.865	0.933567	4.65664	5e-05	0.000805254	yes
PLCB4	5332	chr20:9049700-9461462	GranuleCTRL	GranuleG3BP1	OK	21.6751	41.3981	0.933523	4.44145	5e-05	0.000805254	yes
RALGAPA1	253959	chr14:36007557-36278432	GranuleCTRL	GranuleG3BP1	OK	1.36814	2.61303	0.933504	2.65089	5e-05	0.000805254	yes
DOCK9	23348	chr13:99445740-99738660	GranuleCTRL	GranuleG3BP1	OK	2.18857	4.17972	0.933415	3.04876	5e-05	0.000805254	yes
ZNF45	7596	chr19:44416775-44439411	GranuleCTRL	GranuleG3BP1	OK	2.33149	4.45196	0.933186	2.45754	5e-05	0.000805254	yes
NCOA2	10499	chr8:71024266-71316020	GranuleCTRL	GranuleG3BP1	OK	2.99619	5.71897	0.932625	3.12991	5e-05	0.000805254	yes
PADI3	51702	chr1:17575592-17610727	GranuleCTRL	GranuleG3BP1	OK	1.41717	2.70351	0.931819	1.83443	0.00265	0.0189496	yes
TRHDE	29953	chr12:72647286-73059422	GranuleCTRL	GranuleG3BP1	OK	2.49098	4.74841	0.930732	2.29098	0.00015	0.00197992	yes
ANKRD36B	57730	chr2:98121260-98206428	GranuleCTRL	GranuleG3BP1	OK	0.577319	1.0998	0.929795	1.65651	0.006	0.0352092	yes
JMY	133746	chr5:78531924-78623038	GranuleCTRL	GranuleG3BP1	OK	1.53639	2.92047	0.926653	2.87955	5e-05	0.000805254	yes
DROSHA	29102	chr5:31400601-31532282	GranuleCTRL	GranuleG3BP1	OK	6.01391	11.4246	0.925769	3.63441	5e-05	0.000805254	yes
FRYL	285527	chr4:48499379-48782316	GranuleCTRL	GranuleG3BP1	OK	3.16471	6.01164	0.925687	3.72223	5e-05	0.000805254	yes
ZFP82	284406	chr19:36882860-36909550	GranuleCTRL	GranuleG3BP1	OK	1.31413	2.49395	0.924321	1.60514	0.0069	0.0392871	yes
JAZF1	221895	chr7:27870192-28280996	GranuleCTRL	GranuleG3BP1	OK	3.03399	5.74589	0.921313	2.46716	0.0001	0.00143864	yes
BICC1	80114	chr10:60272903-60591197	GranuleCTRL	GranuleG3BP1	OK	1.20716	2.28529	0.920767	2.13742	0.0006	0.00590629	yes
ATAD2	29028	chr8:124332090-124408705	GranuleCTRL	GranuleG3BP1	OK	3.8718	7.32847	0.920506	3.23206	5e-05	0.000805254	yes
ERC1	23085	chr12:1100373-1605099	GranuleCTRL	GranuleG3BP1	OK	3.57972	6.77043	0.9194	3.56772	5e-05	0.000805254	yes
FAM160A1	729830	chr4:152330397-152584784	GranuleCTRL	GranuleG3BP1	OK	0.890214	1.6832	0.91898	1.74378	0.00285	0.0200935	yes
NEURL1	9148	chr10:105239359-105352309	GranuleCTRL	GranuleG3BP1	OK	1.03119	1.94829	0.917894	1.81418	0.00305	0.0211856	yes
KIF13A	63971	chr6:17759413-17987854	GranuleCTRL	GranuleG3BP1	OK	5.7563	10.8693	0.917043	2.30824	5e-05	0.000805254	yes
RHBDL1	9028	chr16:725665-728268	GranuleCTRL	GranuleG3BP1	OK	3.22626	6.09146	0.916923	1.72583	0.0038	0.0250109	yes
OTUD1	220213	chr10:23728197-23731310	GranuleCTRL	GranuleG3BP1	OK	25.9162	48.9227	0.916649	4.16021	5e-05	0.000805254	yes
EXOC6B	23233	chr2:72406443-73053177	GranuleCTRL	GranuleG3BP1	OK	2.78392	5.25176	0.915683	2.16593	0.0004	0.00433304	yes
P4HA3	283208	chr11:73977693-74035750	GranuleCTRL	GranuleG3BP1	OK	2.85328	5.367	0.911496	2.01289	0.0009	0.00808833	yes
MED23	9439	chr6:131894343-131949379	GranuleCTRL	GranuleG3BP1	OK	3.82346	7.18471	0.910052	3.10731	5e-05	0.000805254	yes
KDM7A	80853	chr7:139784545-139876741	GranuleCTRL	GranuleG3BP1	OK	1.69767	3.18883	0.909473	2.91436	5e-05	0.000805254	yes
TOP2A	7153	chr17:38544772-38574202	GranuleCTRL	GranuleG3BP1	OK	15.5115	29.0121	0.903319	4.1917	5e-05	0.000805254	yes
ERRFI1	54206	chr1:8071778-8086393	GranuleCTRL	GranuleG3BP1	OK	226.321	422.913	0.901992	4.42803	5e-05	0.000805254	yes
NEIL3	55247	chr4:178230990-178284092	GranuleCTRL	GranuleG3BP1	OK	2.42635	4.52854	0.900259	1.96136	0.00175	0.0136906	yes
MYH3	4621	chr17:10531842-10560626	GranuleCTRL	GranuleG3BP1	OK	1.85211	3.45652	0.900146	2.57089	0.0001	0.00143864	yes
DIAPH2	1730	chrX:95939661-96855597	GranuleCTRL	GranuleG3BP1	OK	1.87394	3.47435	0.890671	1.93186	0.0016	0.0127361	yes
MARCH1	55016	chr4:164445449-165304407	GranuleCTRL	GranuleG3BP1	OK	1.95481	3.60862	0.88442	2.48779	0.00015	0.00197992	yes
BACH2	60468	chr6:90636246-91006627	GranuleCTRL	GranuleG3BP1	OK	3.14985	5.8035	0.881638	3.36435	5e-05	0.000805254	yes
CASC5	57082	chr15:40886446-40954881	GranuleCTRL	GranuleG3BP1	OK	1.56968	2.89003	0.88061	2.57969	5e-05	0.000805254	yes
SRBD1	55133	chr2:45615818-45838433	GranuleCTRL	GranuleG3BP1	OK	7.80061	14.3564	0.880038	3.32182	5e-05	0.000805254	yes
NMNAT2	23057	chr1:183217371-183387634	GranuleCTRL	GranuleG3BP1	OK	5.14215	9.44117	0.876593	3.31441	5e-05	0.000805254	yes
KIAA1109	84162	chr4:123091757-123283914	GranuleCTRL	GranuleG3BP1	OK	1.91473	3.5149	0.876338	3.36291	5e-05	0.000805254	yes
SPECC1	92521	chr17:19912648-20218072	GranuleCTRL	GranuleG3BP1	OK	2.12987	3.9093	0.876145	2.21897	0.0004	0.00433304	yes
KIAA1644	85352	chr22:44639556-44708731	GranuleCTRL	GranuleG3BP1	OK	1.15399	2.11563	0.874455	2.19135	0.0003	0.00346643	yes
MICAL2	9645	chr11:12132122-12285337	GranuleCTRL	GranuleG3BP1	OK	2.84377	5.21002	0.873484	2.07941	0.0002	0.00252541	yes
APC	324	chr5:112043201-112181936	GranuleCTRL	GranuleG3BP1	OK	1.79706	3.27152	0.864324	2.93918	5e-05	0.000805254	yes
KDM6A	7403	chrX:44732420-44971857	GranuleCTRL	GranuleG3BP1	OK	23.5396	42.8508	0.864231	4.14228	5e-05	0.000805254	yes
CHEK2	11200	chr22:29083730-29137822	GranuleCTRL	GranuleG3BP1	OK	13.8649	25.1869	0.861237	3.09808	5e-05	0.000805254	yes
MYO5C	55930	chr15:52413122-52587995	GranuleCTRL	GranuleG3BP1	OK	3.31382	6.01866	0.860948	2.50147	5e-05	0.000805254	yes
GAN	8139	chr16:81348570-81413803	GranuleCTRL	GranuleG3BP1	OK	0.847245	1.53662	0.858912	1.57908	0.00825	0.0451378	yes
MOCOS	55034	chr18:33767479-33848685	GranuleCTRL	GranuleG3BP1	OK	1.4684	2.66206	0.858301	1.59009	0.00855	0.0464302	yes
USP35	57602	chr2:61404554-61697849	GranuleCTRL	GranuleG3BP1	OK	9.48515	17.1887	0.857716	3.06711	5e-05	0.000805254	yes
OSGEPL1	64172	chr2:190611385-190630282	GranuleCTRL	GranuleG3BP1	OK	3.01053	5.45147	0.856629	1.99992	0.0007	0.00664795	yes
PMS2CL	441194	chr7:6774935-6791232	GranuleCTRL	GranuleG3BP1	OK	5.1181	9.26456	0.856113	2.17315	0.0003	0.00346643	yes
CENPE	1062	chr4:104026962-104119566	GranuleCTRL	GranuleG3BP1	OK	7.2731	13.1593	0.855437	3.76812	5e-05	0.000805254	yes
SRGAP2B	647135	chr1:121102016-121139765	GranuleCTRL	GranuleG3BP1	OK	1.58462	2.86063	0.852191	2.27419	0.0003	0.00346643	yes
MAP3K3	4215	chr17:61699800-61777519	GranuleCTRL	GranuleG3BP1	OK	4.55836	8.20825	0.848559	2.56778	5e-05	0.000805254	yes
ZNF605	100289635	chr12:133498018-133532892	GranuleCTRL	GranuleG3BP1	OK	1.59425	2.85462	0.840422	2.27872	0.0003	0.00346643	yes
PER3	8863	chr1:7844488-7905240	GranuleCTRL	GranuleG3BP1	OK	7.36484	13.1789	0.839508	3.49681	5e-05	0.000805254	yes
PLB1	151056	chr2:28718937-28866653	GranuleCTRL	GranuleG3BP1	OK	0.85066	1.52179	0.839118	1.62345	0.00575	0.0341551	yes
EPC2	26122	chr2:149402559-149545136	GranuleCTRL	GranuleG3BP1	OK	9.64253	17.2416	0.838406	3.29956	5e-05	0.000805254	yes
AFF1	4299	chr4:87856153-88062206	GranuleCTRL	GranuleG3BP1	OK	2.46833	4.41342	0.838358	2.98872	5e-05	0.000805254	yes
MURC	347273	chr9:103340360-103350669	GranuleCTRL	GranuleG3BP1	OK	1.75753	3.14084	0.837602	1.77751	0.00265	0.0189496	yes
COL27A1	85301	chr9:116917824-117074796	GranuleCTRL	GranuleG3BP1	OK	1.87991	3.35813	0.836993	2.60444	5e-05	0.000805254	yes
KCTD12	115207	chr13:77454303-77460540	GranuleCTRL	GranuleG3BP1	OK	1.76699	3.15462	0.836175	2.36522	0.0002	0.00252541	yes
ADGRV1	84059	chr5:89854616-90460033	GranuleCTRL	GranuleG3BP1	OK	0.226443	0.404117	0.835622	1.6357	0.00615	0.0358151	yes
PLEKHM3	389072	chr2:208686011-208890284	GranuleCTRL	GranuleG3BP1	OK	0.829686	1.48039	0.835339	2.12266	0.00045	0.00471674	yes
KIF4A	24137	chrX:69509878-69640774	GranuleCTRL	GranuleG3BP1	OK	10.1855	18.1701	0.835053	3.46558	5e-05	0.000805254	yes
ARHGEF28	64283	chr5:72921982-73237818	GranuleCTRL	GranuleG3BP1	OK	15.2873	27.1476	0.828495	3.64029	5e-05	0.000805254	yes
SCAI	286205	chr9:127704887-127905838	GranuleCTRL	GranuleG3BP1	OK	0.680006	1.20549	0.826004	2.123	0.0004	0.00433304	yes
KIF23	9493	chr15:69706584-69740766	GranuleCTRL	GranuleG3BP1	OK	7.8398	13.8903	0.825189	3.07055	5e-05	0.000805254	yes
PRKDC	5591	chr8:48685668-48872743	GranuleCTRL	GranuleG3BP1	OK	7.91376	14.0185	0.824901	3.88587	5e-05	0.000805254	yes
PLCXD3	345557	chr5:41307047-41510730	GranuleCTRL	GranuleG3BP1	OK	3.72722	6.59904	0.824159	3.11866	5e-05	0.000805254	yes
UBE4B	10277	chr1:10093040-10241296	GranuleCTRL	GranuleG3BP1	OK	2.98449	5.28195	0.823587	2.69813	5e-05	0.000805254	yes
SIRPB1	10326	chr20:1545028-1600689	GranuleCTRL	GranuleG3BP1	OK	4.04516	7.15865	0.823491	1.89276	0.0024	0.0175674	yes
UBR2	23304	chr6:42531759-42661243	GranuleCTRL	GranuleG3BP1	OK	6.46586	11.4391	0.823057	3.40017	5e-05	0.000805254	yes
ITPR3	3710	chr6:33589155-33664348	GranuleCTRL	GranuleG3BP1	OK	18.3674	32.4929	0.822979	4.01293	5e-05	0.000805254	yes
ANGPT2	285	chr8:6264112-6565730	GranuleCTRL	GranuleG3BP1	OK	1.91918	3.39222	0.82174	1.55727	0.00545	0.0328829	yes
HDAC9	9734	chr7:18126571-19036992	GranuleCTRL	GranuleG3BP1	OK	33.9301	59.9564	0.821348	3.92887	5e-05	0.000805254	yes
CCDC6	8030	chr10:61548505-61666414	GranuleCTRL	GranuleG3BP1	OK	18.1544	32.0651	0.820686	3.86394	5e-05	0.000805254	yes
TMCC3	57458	chr12:94960899-95044338	GranuleCTRL	GranuleG3BP1	OK	1.88259	3.32375	0.820091	2.34591	5e-05	0.000805254	yes
ZNF799	90576	chr19:12500827-12512088	GranuleCTRL	GranuleG3BP1	OK	3.47495	6.13364	0.81975	2.10517	0.00045	0.00471674	yes
TONSL	4796	chr8:145654162-145669812	GranuleCTRL	GranuleG3BP1	OK	7.26899	12.8233	0.818938	3.13047	5e-05	0.000805254	yes
CDK12	51755	chr17:37617763-37690818	GranuleCTRL	GranuleG3BP1	OK	5.99185	10.5594	0.817455	3.47561	5e-05	0.000805254	yes
ETV3	2117	chr1:157094458-157108383	GranuleCTRL	GranuleG3BP1	OK	4.03399	7.08914	0.813403	1.83809	0.00335	0.0227591	yes
NCF2	4688	chr1:183524696-183560056	GranuleCTRL	GranuleG3BP1	OK	22.9699	40.361	0.813221	3.3946	5e-05	0.000805254	yes
CNKSR3	154043	chr6:154726432-154831753	GranuleCTRL	GranuleG3BP1	OK	1.48786	2.6141	0.813078	1.63269	0.00625	0.0362381	yes
B4GALT5	9334	chr20:48249482-48330421	GranuleCTRL	GranuleG3BP1	OK	30.0397	52.6858	0.810545	3.92874	5e-05	0.000805254	yes
CLASP1	23332	chr2:122095351-122407052	GranuleCTRL	GranuleG3BP1	OK	7.79687	13.6693	0.809977	3.55699	5e-05	0.000805254	yes
RNF144B	255488	chr6:18387580-18469105	GranuleCTRL	GranuleG3BP1	OK	1.61646	2.83023	0.808085	2.03402	0.0007	0.00664795	yes
ZBTB38	253461	chr3:141043054-141168632	GranuleCTRL	GranuleG3BP1	OK	3.34087	5.84197	0.806229	3.00609	5e-05	0.000805254	yes
XRN1	54464	chr3:142025448-142166904	GranuleCTRL	GranuleG3BP1	OK	6.72387	11.7564	0.806078	3.09625	5e-05	0.000805254	yes
SYNJ1	8867	chr21:34001068-34100351	GranuleCTRL	GranuleG3BP1	OK	2.2943	4.00996	0.805538	2.566	5e-05	0.000805254	yes
RPS6KA5	9252	chr14:91337166-91526993	GranuleCTRL	GranuleG3BP1	OK	2.00444	3.5029	0.805354	1.95669	0.00195	0.0148561	yes
SLC2A11	154091	chr20:45338278-45364985	GranuleCTRL	GranuleG3BP1	OK	3.30945	5.78331	0.805304	2.45672	5e-05	0.000805254	yes
ANKRD28	23243	chr3:15708743-15901053	GranuleCTRL	GranuleG3BP1	OK	8.6968	15.1968	0.805213	3.45027	5e-05	0.000805254	yes
WDFY3	23001	chr4:85590692-85887544	GranuleCTRL	GranuleG3BP1	OK	2.01617	3.51685	0.80267	3.04472	5e-05	0.000805254	yes
NCEH1	57552	chr3:172348434-172429008	GranuleCTRL	GranuleG3BP1	OK	13.2014	22.9842	0.799952	3.44033	5e-05	0.000805254	yes
KDM1B	221656	chr6:18155618-18224084	GranuleCTRL	GranuleG3BP1	OK	3.35359	5.83548	0.799145	2.37534	0.0001	0.00143864	yes
COL6A3	1293	chr2:238232654-238322850	GranuleCTRL	GranuleG3BP1	OK	0.930499	1.61844	0.798526	1.92112	0.00175	0.0136906	yes
ACSL1	2180	chr4:185676748-185747268	GranuleCTRL	GranuleG3BP1	OK	8.9491	15.5652	0.798508	3.12824	5e-05	0.000805254	yes
LOC646762	646762	chr7:29685537-29727859	GranuleCTRL	GranuleG3BP1	OK	1.58127	2.74941	0.798041	2.05664	0.0007	0.00664795	yes
MXD1	4084	chr2:70142172-70170076	GranuleCTRL	GranuleG3BP1	OK	9.28287	16.1274	0.796869	3.42904	5e-05	0.000805254	yes
ZNF14	7561	chr19:19821280-19843921	GranuleCTRL	GranuleG3BP1	OK	9.33337	16.1805	0.793784	2.90252	5e-05	0.000805254	yes
NFATC2	4773	chr20:50003493-50179370	GranuleCTRL	GranuleG3BP1	OK	1.74548	3.02523	0.793421	2.31832	5e-05	0.000805254	yes
FSIP1	161835	chr15:39892231-40075039	GranuleCTRL	GranuleG3BP1	OK	1.88531	3.26634	0.79287	1.65427	0.00535	0.032387	yes
LAMA5	3911	chr20:60884115-60942368	GranuleCTRL	GranuleG3BP1	OK	62.8441	108.728	0.79087	3.89415	5e-05	0.000805254	yes
TMEM135	65084	chr11:86748885-87039876	GranuleCTRL	GranuleG3BP1	OK	3.52884	6.10314	0.790358	3.07469	5e-05	0.000805254	yes
SMCHD1	23347	chr18:2655885-2805015	GranuleCTRL	GranuleG3BP1	OK	16.2882	28.164	0.790023	3.82087	5e-05	0.000805254	yes
KIF18B	146909	chr17:43002078-43025079	GranuleCTRL	GranuleG3BP1	OK	7.62569	13.1766	0.789035	3.00948	5e-05	0.000805254	yes
ZSWIM6	57688	chr5:60628099-60841999	GranuleCTRL	GranuleG3BP1	OK	5.06119	8.73973	0.788113	2.9502	5e-05	0.000805254	yes
PKN2	5586	chr1:89003195-89301938	GranuleCTRL	GranuleG3BP1	OK	7.11355	12.2754	0.787133	3.21549	5e-05	0.000805254	yes
COG6	57511	chr13:40229763-40365802	GranuleCTRL	GranuleG3BP1	OK	4.31451	7.44427	0.786935	2.46903	5e-05	0.000805254	yes
GMCL1	64395	chr2:70056817-70106727	GranuleCTRL	GranuleG3BP1	OK	4.45619	7.68815	0.786826	2.1197	0.00035	0.00389874	yes
ABCC9	10060	chr12:21950323-22089628	GranuleCTRL	GranuleG3BP1	OK	8.66349	14.9461	0.786745	3.5037	5e-05	0.000805254	yes
KAT6A	7994	chr8:41786996-41909544	GranuleCTRL	GranuleG3BP1	OK	3.77575	6.50699	0.785226	3.04281	5e-05	0.000805254	yes
TACC2	10579	chr10:123748688-124014060	GranuleCTRL	GranuleG3BP1	OK	17.8249	30.708	0.784721	3.43704	5e-05	0.000805254	yes
SFMBT1	51460	chr3:52937582-53080089	GranuleCTRL	GranuleG3BP1	OK	3.09214	5.31501	0.781466	2.39135	0.0001	0.00143864	yes
ARID1B	57492	chr6:157099063-157531913	GranuleCTRL	GranuleG3BP1	OK	2.83812	4.87659	0.780938	2.89792	5e-05	0.000805254	yes
CKAP5	9793	chr11:46765083-46867859	GranuleCTRL	GranuleG3BP1	OK	19.1103	32.7981	0.779257	3.75096	5e-05	0.000805254	yes
CENPU	79682	chr4:185570766-185655286	GranuleCTRL	GranuleG3BP1	OK	8.83245	15.1571	0.779106	2.19739	0.0002	0.00252541	yes
TRANK1	9881	chr3:36868307-36986548	GranuleCTRL	GranuleG3BP1	OK	10.4859	17.9945	0.779105	3.67188	5e-05	0.000805254	yes
DEPDC1	55635	chr1:68939834-69004310	GranuleCTRL	GranuleG3BP1	OK	3.99774	6.85841	0.77869	2.33772	5e-05	0.000805254	yes
POLE	5426	chr12:133200347-133264110	GranuleCTRL	GranuleG3BP1	OK	3.68277	6.31644	0.778319	2.94439	5e-05	0.000805254	yes
ZMYM1	79830	chr1:35525386-35581459	GranuleCTRL	GranuleG3BP1	OK	1.94354	3.33065	0.777118	1.9498	0.00115	0.00983139	yes
LATS2	26524	chr13:21547175-21635722	GranuleCTRL	GranuleG3BP1	OK	5.83446	9.99434	0.776513	2.97994	5e-05	0.000805254	yes
MYCBP2	23077	chr13:77618791-77901177	GranuleCTRL	GranuleG3BP1	OK	4.14421	7.0976	0.776234	3.43519	5e-05	0.000805254	yes
ANKRD36	375248	chr2:97779232-97930257	GranuleCTRL	GranuleG3BP1	OK	1.07648	1.8434	0.776045	1.8113	0.0023	0.0170064	yes
DDX60L	91351	chr4:169277885-169401665	GranuleCTRL	GranuleG3BP1	OK	25.9947	44.5078	0.775841	3.82102	5e-05	0.000805254	yes
MTM1	4534	chrX:149737046-149841616	GranuleCTRL	GranuleG3BP1	OK	1.85362	3.17119	0.774682	1.74403	0.0033	0.0225034	yes
SPECC1L	23384	chr22:24666784-24890783	GranuleCTRL	GranuleG3BP1	OK	4.67696	7.99376	0.773301	2.59703	5e-05	0.000805254	yes
CEP83	51134	chr12:94702055-94853764	GranuleCTRL	GranuleG3BP1	OK	1.98978	3.40083	0.77328	1.74957	0.0039	0.0254619	yes
NCAPD3	23310	chr11:134022336-134094426	GranuleCTRL	GranuleG3BP1	OK	4.63075	7.9115	0.772707	2.841	5e-05	0.000805254	yes
PHTF2	57157	chr7:77428108-77586821	GranuleCTRL	GranuleG3BP1	OK	3.98273	6.80284	0.772379	2.56051	5e-05	0.000805254	yes
PADI2	11240	chr1:17393255-17445948	GranuleCTRL	GranuleG3BP1	OK	1.67989	2.86677	0.771057	1.84967	0.0011	0.00949312	yes
USP25	83844	chr1:55532031-55681039	GranuleCTRL	GranuleG3BP1	OK	4.71742	8.0463	0.770328	3.26605	5e-05	0.000805254	yes
HERC2	8924	chr15:28356182-28567298	GranuleCTRL	GranuleG3BP1	OK	3.64113	6.20761	0.769652	3.33136	5e-05	0.000805254	yes
PMS2	5395	chr7:6012869-6048737	GranuleCTRL	GranuleG3BP1	OK	1.83888	3.1312	0.767891	1.58934	0.0056	0.0334965	yes
HIPK2	28996	chr7:139246315-139477693	GranuleCTRL	GranuleG3BP1	OK	7.50364	12.7697	0.767065	3.64069	5e-05	0.000805254	yes
SORL1	6653	chr11:121322911-121504471	GranuleCTRL	GranuleG3BP1	OK	6.2625	10.6523	0.766355	3.42433	5e-05	0.000805254	yes
TCP11L2	255394	chr12:106696568-106740792	GranuleCTRL	GranuleG3BP1	OK	9.76195	16.6025	0.766162	2.54857	5e-05	0.000805254	yes
PPIP5K2	23262	chr5:102455957-102539224	GranuleCTRL	GranuleG3BP1	OK	2.21672	3.76894	0.76573	2.27299	0.00015	0.00197992	yes
KSR2	283455	chr12:117890816-118406028	GranuleCTRL	GranuleG3BP1	OK	0.730153	1.24095	0.765176	2.26483	0.0001	0.00143864	yes
RAPH1	65059	chr2:204298404-204400058	GranuleCTRL	GranuleG3BP1	OK	3.91836	6.65378	0.763925	1.8117	0.0017	0.0133641	yes
SPIRE1	56907	chr18:12446510-12657912	GranuleCTRL	GranuleG3BP1	OK	32.731	55.5338	0.762707	3.70613	5e-05	0.000805254	yes
FBXO39	101928440	chr5:147763497-147822399	GranuleCTRL	GranuleG3BP1	OK	13.2698	22.4922	0.761279	3.20751	5e-05	0.000805254	yes
TRRAP	8295	chr7:98476112-98741743	GranuleCTRL	GranuleG3BP1	OK	4.87416	8.25646	0.760371	2.45281	0.0001	0.00143864	yes
NEK2	4751	chr1:211831598-211848972	GranuleCTRL	GranuleG3BP1	OK	12.0294	20.3681	0.759749	2.67274	5e-05	0.000805254	yes
LUC7L2	51631	chr7:139025104-139112272	GranuleCTRL	GranuleG3BP1	OK	17.8984	30.2657	0.757848	1.74231	0.0039	0.0254619	yes
RICTOR	253260	chr5:38938022-39074510	GranuleCTRL	GranuleG3BP1	OK	11.6209	19.645	0.757441	3.57371	5e-05	0.000805254	yes
SEMA3C	10512	chr7:80371853-80548667	GranuleCTRL	GranuleG3BP1	OK	3.76063	6.35583	0.757106	2.54901	5e-05	0.000805254	yes
BMS1P4	729096	chr10:75458908-75490272	GranuleCTRL	GranuleG3BP1	OK	11.4229	19.2913	0.756031	2.60802	5e-05	0.000805254	yes
RND3	390	chr2:151324706-151344209	GranuleCTRL	GranuleG3BP1	OK	224.081	378.267	0.755383	3.74913	5e-05	0.000805254	yes
DYRK2	8445	chr12:68042511-68056444	GranuleCTRL	GranuleG3BP1	OK	9.00071	15.193	0.755292	3.24198	5e-05	0.000805254	yes
BANK1	55024	chr4:102711763-102995969	GranuleCTRL	GranuleG3BP1	OK	3.88402	6.55575	0.755211	2.15242	0.00045	0.00471674	yes
IGF2BP1	10642	chr17:47074773-47133507	GranuleCTRL	GranuleG3BP1	OK	1.11689	1.88421	0.754464	2.03386	0.00075	0.00700401	yes
TNKS	8658	chr8:9413444-9639856	GranuleCTRL	GranuleG3BP1	OK	2.09446	3.53329	0.754437	2.5816	5e-05	0.000805254	yes
ACE2	59272	chrX:15579155-15620192	GranuleCTRL	GranuleG3BP1	OK	2.33379	3.93577	0.753973	1.87433	0.00225	0.0166961	yes
DIP2B	57609	chr12:50898767-51142450	GranuleCTRL	GranuleG3BP1	OK	9.1023	15.35	0.753936	3.42952	5e-05	0.000805254	yes
FCHO2	115548	chr5:72251807-72386349	GranuleCTRL	GranuleG3BP1	OK	2.91608	4.91452	0.753021	2.32987	0.0002	0.00252541	yes
CEP44	80817	chr4:175157809-175254531	GranuleCTRL	GranuleG3BP1	OK	2.57749	4.341	0.752061	1.68963	0.00415	0.0267463	yes
TTC28	23331	chr22:28315363-29075853	GranuleCTRL	GranuleG3BP1	OK	4.67418	7.86605	0.750928	3.11401	5e-05	0.000805254	yes
CSRNP3	80034	chr2:166326156-166545917	GranuleCTRL	GranuleG3BP1	OK	1.57435	2.64935	0.750885	2.51861	5e-05	0.000805254	yes
CDK17	5128	chr12:96672038-96794366	GranuleCTRL	GranuleG3BP1	OK	8.68447	14.6092	0.750368	2.89962	5e-05	0.000805254	yes
PPP2R3A	5523	chr3:135684514-135866752	GranuleCTRL	GranuleG3BP1	OK	2.87853	4.842	0.75027	2.07506	0.00055	0.00551098	yes
VPS13D	55187	chr1:12290095-12572098	GranuleCTRL	GranuleG3BP1	OK	1.64199	2.75898	0.748691	2.7596	5e-05	0.000805254	yes
FANCD2	2177	chr3:10068112-10149915	GranuleCTRL	GranuleG3BP1	OK	2.0387	3.42232	0.747324	2.06309	0.00055	0.00551098	yes
PLSCR4	57088	chr3:145910123-145968966	GranuleCTRL	GranuleG3BP1	OK	2.20684	3.70229	0.746434	1.79651	0.0016	0.0127361	yes
MTHFD2L	441024	chr4:75023828-75168814	GranuleCTRL	GranuleG3BP1	OK	3.5394	5.93491	0.745723	1.84269	0.0022	0.0163835	yes
NEMP1	23306	chr12:57449425-57472574	GranuleCTRL	GranuleG3BP1	OK	3.76817	6.31672	0.745312	2.56128	5e-05	0.000805254	yes
AHNAK2	113146	chr14:105403590-105444694	GranuleCTRL	GranuleG3BP1	OK	10.9192	18.2937	0.744481	3.68137	5e-05	0.000805254	yes
LRBA	987	chr4:151185810-151936649	GranuleCTRL	GranuleG3BP1	OK	2.46758	4.13199	0.74374	2.6874	5e-05	0.000805254	yes
HEATR1	55127	chr1:236681513-236767841	GranuleCTRL	GranuleG3BP1	OK	1.49953	2.50577	0.740746	1.51984	0.009	0.0482797	yes
UFL1	23376	chr6:96969701-97003151	GranuleCTRL	GranuleG3BP1	OK	4.43942	7.41736	0.740534	2.45533	0.0001	0.00143864	yes
KIAA1804	84451	chr1:233463513-233520894	GranuleCTRL	GranuleG3BP1	OK	1.0099	1.68697	0.740227	1.62396	0.00595	0.0349863	yes
RBM43	375287	chr2:152104727-152118389	GranuleCTRL	GranuleG3BP1	OK	4.54593	7.59049	0.739617	2.41792	0.00015	0.00197992	yes
SPAST	6683	chr2:32288679-32382706	GranuleCTRL	GranuleG3BP1	OK	2.91698	4.86645	0.738392	2.28676	0.00015	0.00197992	yes
FN1	2335	chr2:216225162-216300793	GranuleCTRL	GranuleG3BP1	OK	66.0165	110.055	0.737332	3.65602	5e-05	0.000805254	yes
HMBOX1	79618	chr8:28747910-28910242	GranuleCTRL	GranuleG3BP1	OK	1.78987	2.98345	0.737127	1.56344	0.0088	0.0473989	yes
RSAD2	91543	chr2:7017795-7038363	GranuleCTRL	GranuleG3BP1	OK	180.425	300.685	0.736851	3.68714	5e-05	0.000805254	yes
ALPK1	80216	chr4:113218498-113363764	GranuleCTRL	GranuleG3BP1	OK	1.87358	3.11978	0.735645	1.9887	0.00055	0.00551098	yes
ERMP1	79956	chr9:5784571-5833081	GranuleCTRL	GranuleG3BP1	OK	3.56002	5.92506	0.734942	2.45799	0.00015	0.00197992	yes
ACACA	31	chr17:35441926-35766902	GranuleCTRL	GranuleG3BP1	OK	2.25769	3.75295	0.733178	2.57207	5e-05	0.000805254	yes
E2F7	144455	chr12:77415025-77459360	GranuleCTRL	GranuleG3BP1	OK	6.46081	10.7361	0.73268	2.90653	5e-05	0.000805254	yes
PODXL	5420	chr7:131185020-131241376	GranuleCTRL	GranuleG3BP1	OK	4.81234	7.98743	0.730993	2.70899	5e-05	0.000805254	yes
DLG1	1739	chr3:196769430-197030621	GranuleCTRL	GranuleG3BP1	OK	15.7652	26.1447	0.729775	3.19477	5e-05	0.000805254	yes
MYO5A	4644	chr15:52599479-52821247	GranuleCTRL	GranuleG3BP1	OK	2.82564	4.68322	0.728924	2.86509	5e-05	0.000805254	yes
MYH14	79784	chr19:50706884-50813801	GranuleCTRL	GranuleG3BP1	OK	3.92231	6.49789	0.728267	2.68304	5e-05	0.000805254	yes
ADD3	120	chr10:111705316-111895323	GranuleCTRL	GranuleG3BP1	OK	5.52328	9.14601	0.727617	2.57494	5e-05	0.000805254	yes
ZNF217	7764	chr20:52169308-52199636	GranuleCTRL	GranuleG3BP1	OK	24.8187	41.0616	0.72636	3.48769	5e-05	0.000805254	yes
CHRDL1	91851	chrX:109917083-110039286	GranuleCTRL	GranuleG3BP1	OK	1.62353	2.68157	0.723938	1.62611	0.0066	0.037935	yes
DOCK1	1793	chr10:128593977-129250781	GranuleCTRL	GranuleG3BP1	OK	4.03069	6.65738	0.723926	2.68542	5e-05	0.000805254	yes
CAB39L	81617	chr13:49882785-50018262	GranuleCTRL	GranuleG3BP1	OK	3.62101	5.97817	0.72331	2.12104	0.0006	0.00590629	yes
ZAK	51776	chr2:173940564-174146764	GranuleCTRL	GranuleG3BP1	OK	10.8585	17.9237	0.723038	2.96739	5e-05	0.000805254	yes
TENM3	55714	chr4:183245136-183724177	GranuleCTRL	GranuleG3BP1	OK	0.577621	0.953133	0.722554	1.62495	0.00525	0.0318611	yes
ZNF615	284370	chr19:52494586-52511483	GranuleCTRL	GranuleG3BP1	OK	5.36925	8.85675	0.722058	2.50029	5e-05	0.000805254	yes
LMO7	4008	chr13:76123615-76434006	GranuleCTRL	GranuleG3BP1	OK	41.9826	69.1973	0.720924	3.46738	5e-05	0.000805254	yes
DLG5	9231	chr10:79550548-79686348	GranuleCTRL	GranuleG3BP1	OK	32.6431	53.7679	0.719966	3.5922	5e-05	0.000805254	yes
EVC	2121	chr4:5712923-5816031	GranuleCTRL	GranuleG3BP1	OK	3.44443	5.67131	0.719415	2.17331	0.0002	0.00252541	yes
MAGI1	9223	chr3:65339905-66024509	GranuleCTRL	GranuleG3BP1	OK	5.97014	9.8278	0.719105	2.93608	5e-05	0.000805254	yes
GPSM2	29899	chr1:109419602-109506121	GranuleCTRL	GranuleG3BP1	OK	4.757	7.82952	0.71887	1.92872	0.00125	0.0104591	yes
CPEB2	132864	chr4:15004297-15447791	GranuleCTRL	GranuleG3BP1	OK	5.44729	8.96356	0.718532	2.85302	5e-05	0.000805254	yes
KAT2B	8850	chr3:20081523-20195896	GranuleCTRL	GranuleG3BP1	OK	4.47382	7.35783	0.717773	2.46797	5e-05	0.000805254	yes
SAMD9	54809	chr7:92728825-92747336	GranuleCTRL	GranuleG3BP1	OK	56.3711	92.707	0.717723	3.59873	5e-05	0.000805254	yes
PRICKLE4	29964	chr6:41748499-41755110	GranuleCTRL	GranuleG3BP1	OK	4.72256	7.76651	0.717697	1.6974	0.00505	0.0310093	yes
IGF2R	3482	chr6:160390130-160527583	GranuleCTRL	GranuleG3BP1	OK	11.4011	18.7486	0.717612	3.32704	5e-05	0.000805254	yes
INCENP	3619	chr11:61891444-61920635	GranuleCTRL	GranuleG3BP1	OK	9.65507	15.8727	0.717189	2.8976	5e-05	0.000805254	yes
SLFN5	162394	chr17:33570085-33594761	GranuleCTRL	GranuleG3BP1	OK	20.5943	33.8244	0.715818	3.33393	5e-05	0.000805254	yes
DNA2	1763	chr10:70173820-70231878	GranuleCTRL	GranuleG3BP1	OK	1.95971	3.21715	0.715144	1.80298	0.00205	0.0154642	yes
SASS6	163786	chr1:100549100-100598651	GranuleCTRL	GranuleG3BP1	OK	1.93373	3.17268	0.714315	1.76593	0.00345	0.0232432	yes
POLQ	10721	chr3:121150272-121264853	GranuleCTRL	GranuleG3BP1	OK	1.1122	1.82444	0.714033	1.91298	0.00145	0.0117673	yes
SHROOM2	357	chrX:9754495-9917481	GranuleCTRL	GranuleG3BP1	OK	0.832982	1.36548	0.713056	1.59703	0.0086	0.0466669	yes
ACACB	32	chr12:109577201-109706030	GranuleCTRL	GranuleG3BP1	OK	2.28508	3.74316	0.712012	2.45923	5e-05	0.000805254	yes
ANKS1A	23294	chr6:34857037-35059190	GranuleCTRL	GranuleG3BP1	OK	5.83326	9.55534	0.712004	2.8316	5e-05	0.000805254	yes
MACF1	23499	chr1:39549838-39952810	GranuleCTRL	GranuleG3BP1	OK	5.15141	8.43378	0.711212	3.2539	5e-05	0.000805254	yes
DOCK7	85440	chr1:62920396-63154039	GranuleCTRL	GranuleG3BP1	OK	3.01824	4.93476	0.70927	2.35193	0.0002	0.00252541	yes
CDK5RAP2	55755	chr9:123151146-123342448	GranuleCTRL	GranuleG3BP1	OK	7.69183	12.5741	0.709051	2.92055	5e-05	0.000805254	yes
FAM168A	23201	chr11:73111522-73309234	GranuleCTRL	GranuleG3BP1	OK	9.23053	15.0831	0.708449	3.12192	5e-05	0.000805254	yes
NOTCH1	4851	chr9:139388895-139440238	GranuleCTRL	GranuleG3BP1	OK	2.3818	3.8907	0.707977	2.48044	0.0001	0.00143864	yes
HECTD4	283450	chr12:112597991-112819896	GranuleCTRL	GranuleG3BP1	OK	3.20949	5.24154	0.707646	2.9991	5e-05	0.000805254	yes
APOL6	80830	chr22:36044423-36064456	GranuleCTRL	GranuleG3BP1	OK	9.05173	14.7714	0.706545	3.27332	5e-05	0.000805254	yes
ABCA3	21	chr16:2325878-2390747	GranuleCTRL	GranuleG3BP1	OK	2.81945	4.59951	0.706068	2.35026	5e-05	0.000805254	yes
KMT2B	9757	chr19:36208920-36229781	GranuleCTRL	GranuleG3BP1	OK	7.48344	12.2079	0.706043	3.11571	5e-05	0.000805254	yes
OSBPL10	114884	chr3:31702316-32033228	GranuleCTRL	GranuleG3BP1	OK	9.8248	16.0272	0.70602	2.69649	5e-05	0.000805254	yes
CPEB4	80315	chr5:173315330-173387994	GranuleCTRL	GranuleG3BP1	OK	13.5056	22.0294	0.705877	3.12961	5e-05	0.000805254	yes
MAST4	375449	chr5:65892175-66465423	GranuleCTRL	GranuleG3BP1	OK	2.51316	4.09776	0.705335	2.14553	0.00035	0.00389874	yes
EIF4E3	317649	chr3:71728439-71804328	GranuleCTRL	GranuleG3BP1	OK	1.13101	1.84402	0.705242	1.64439	0.00475	0.0295031	yes
MORC3	23515	chr21:37692486-37748944	GranuleCTRL	GranuleG3BP1	OK	10.0901	16.4414	0.704397	2.87363	5e-05	0.000805254	yes
FKTN	2218	chr9:108320410-108403399	GranuleCTRL	GranuleG3BP1	OK	2.09046	3.40492	0.703798	1.90594	0.00065	0.00628376	yes
RAPGEF2	9693	chr4:160188997-160281301	GranuleCTRL	GranuleG3BP1	OK	4.52149	7.36306	0.703508	2.68467	5e-05	0.000805254	yes
OIP5	11339	chr15:41601465-41624819	GranuleCTRL	GranuleG3BP1	OK	12.1562	19.7696	0.701586	2.07061	0.00045	0.00471674	yes
PLCG2	5336	chr16:81812862-81996298	GranuleCTRL	GranuleG3BP1	OK	3.19073	5.18819	0.701344	2.61988	0.0001	0.00143864	yes
ARHGEF12	23365	chr11:120207617-120360645	GranuleCTRL	GranuleG3BP1	OK	8.89377	14.458	0.700997	3.24462	5e-05	0.000805254	yes
STXBP3	6814	chr1:109289284-109352148	GranuleCTRL	GranuleG3BP1	OK	10.9635	17.8221	0.700962	2.56249	5e-05	0.000805254	yes
NCOA7	135112	chr6:126102306-126253176	GranuleCTRL	GranuleG3BP1	OK	8.86699	14.4006	0.699611	2.54585	5e-05	0.000805254	yes
RBM24	221662	chr6:17281808-17294099	GranuleCTRL	GranuleG3BP1	OK	3.28836	5.33892	0.69918	1.71426	0.003	0.0209181	yes
TPK1	27010	chr7:144149033-144533146	GranuleCTRL	GranuleG3BP1	OK	3.28512	5.33068	0.698374	1.69813	0.00355	0.0236976	yes
JADE3	9767	chrX:46771710-46920641	GranuleCTRL	GranuleG3BP1	OK	4.06985	6.59988	0.697463	2.34901	5e-05	0.000805254	yes
CHM	1121	chrX:85116184-85302566	GranuleCTRL	GranuleG3BP1	OK	5.46564	8.86022	0.696952	2.2859	0.0001	0.00143864	yes
AR	367	chrX:66763873-66950461	GranuleCTRL	GranuleG3BP1	OK	1.61486	2.61685	0.696416	2.06844	0.00035	0.00389874	yes
MAP3K4	4216	chr6:161412758-161538417	GranuleCTRL	GranuleG3BP1	OK	5.95368	9.64714	0.69632	2.66423	5e-05	0.000805254	yes
FBN2	2201	chr5:127593600-127873735	GranuleCTRL	GranuleG3BP1	OK	17.7416	28.7461	0.696229	3.42847	5e-05	0.000805254	yes
HERC5	51191	chr4:89378267-89427319	GranuleCTRL	GranuleG3BP1	OK	89.9132	145.664	0.696043	3.49685	5e-05	0.000805254	yes
AQR	9716	chr15:35148551-35261995	GranuleCTRL	GranuleG3BP1	OK	10.3468	16.7559	0.695488	2.95455	5e-05	0.000805254	yes
CEP192	55125	chr18:12991360-13125051	GranuleCTRL	GranuleG3BP1	OK	5.59046	9.05264	0.695371	2.84849	5e-05	0.000805254	yes
UBN2	254048	chr7:138916230-138992982	GranuleCTRL	GranuleG3BP1	OK	5.00201	8.09853	0.695153	3.13001	5e-05	0.000805254	yes
HAUS6	54801	chr9:19053134-19102940	GranuleCTRL	GranuleG3BP1	OK	3.31285	5.36284	0.694924	2.39521	0.0001	0.00143864	yes
RGL1	23179	chr1:183605181-183897685	GranuleCTRL	GranuleG3BP1	OK	1.62457	2.62963	0.694803	1.69929	0.0044	0.0279492	yes
LOC100288637	100288637	chr15:30938317-31065209	GranuleCTRL	GranuleG3BP1	OK	2.19883	3.5559	0.693478	2.00861	0.00035	0.00389874	yes
DCP1B	196513	chr12:2055213-2113677	GranuleCTRL	GranuleG3BP1	OK	9.49468	15.3544	0.693459	2.2982	0.00025	0.00302808	yes
EYA4	2070	chr6:133562494-134210144	GranuleCTRL	GranuleG3BP1	OK	3.01389	4.87071	0.692505	2.01737	0.001	0.00881295	yes
ULBP1	80329	chr6:150285142-150294846	GranuleCTRL	GranuleG3BP1	OK	3.23159	5.22181	0.692307	1.85801	0.0016	0.0127361	yes
FIGN	55137	chr2:164464117-164592513	GranuleCTRL	GranuleG3BP1	OK	1.45563	2.35169	0.692058	1.5795	0.00655	0.0377221	yes
ARHGAP11A	9824	chr15:32907344-32932150	GranuleCTRL	GranuleG3BP1	OK	11.7422	18.9599	0.691251	2.49386	5e-05	0.000805254	yes
DNAJC13	23317	chr3:132136552-132257876	GranuleCTRL	GranuleG3BP1	OK	6.24946	10.0837	0.690215	2.89312	5e-05	0.000805254	yes
CDK6	1021	chr7:92234234-92546501	GranuleCTRL	GranuleG3BP1	OK	3.74898	6.04801	0.689964	2.87043	5e-05	0.000805254	yes
IL6R	3570	chr1:154377668-154441926	GranuleCTRL	GranuleG3BP1	OK	9.90994	15.9803	0.689348	2.90272	5e-05	0.000805254	yes
MED13L	23389	chr12:116396380-116714991	GranuleCTRL	GranuleG3BP1	OK	16.1679	26.0703	0.689275	3.32347	5e-05	0.000805254	yes
GRHL1	29841	chr2:10091791-10142412	GranuleCTRL	GranuleG3BP1	OK	3.5562	5.72985	0.688159	2.01098	0.0006	0.00590629	yes
CREB3L2	64764	chr7:137559724-137686847	GranuleCTRL	GranuleG3BP1	OK	4.61852	7.43854	0.687589	2.15467	0.0001	0.00143864	yes
CTCF	10664	chr16:67596309-67673088	GranuleCTRL	GranuleG3BP1	OK	11.0581	17.8049	0.687165	2.47067	5e-05	0.000805254	yes
DCLRE1C	64421	chr10:14946609-14996431	GranuleCTRL	GranuleG3BP1	OK	3.06944	4.93917	0.686295	2.30674	0.00015	0.00197992	yes
FAM20B	9917	chr1:178995073-179045702	GranuleCTRL	GranuleG3BP1	OK	1.70632	2.74513	0.685987	1.85931	0.0016	0.0127361	yes
PPFIA4	8497	chr1:202995648-203047864	GranuleCTRL	GranuleG3BP1	OK	4.69428	7.54984	0.685541	2.58038	5e-05	0.000805254	yes
ARHGAP21	57584	chr10:24872537-25012597	GranuleCTRL	GranuleG3BP1	OK	5.07201	8.15692	0.685466	2.71091	5e-05	0.000805254	yes
PHC3	80012	chr3:169805367-169899537	GranuleCTRL	GranuleG3BP1	OK	5.2539	8.44172	0.684149	3.05382	5e-05	0.000805254	yes
STAMBPL1	57559	chr10:90639943-90683259	GranuleCTRL	GranuleG3BP1	OK	20.265	32.552	0.683759	2.75737	5e-05	0.000805254	yes
PCNT	5116	chr21:47744035-47865682	GranuleCTRL	GranuleG3BP1	OK	3.67156	5.8897	0.681801	2.74962	5e-05	0.000805254	yes
KIF20B	9585	chr10:91461346-91534700	GranuleCTRL	GranuleG3BP1	OK	7.59589	12.1837	0.681655	2.88603	5e-05	0.000805254	yes
STK32B	55351	chr4:5053243-5502728	GranuleCTRL	GranuleG3BP1	OK	2.51773	4.03759	0.681368	1.71821	0.00415	0.0267463	yes
SEL1L3	23231	chr4:25749048-25865217	GranuleCTRL	GranuleG3BP1	OK	6.29499	10.0895	0.68058	2.51242	0.0001	0.00143864	yes
CBS	875	chr21:44473300-44496472	GranuleCTRL	GranuleG3BP1	OK	6.39782	10.2524	0.680303	2.1424	0.0002	0.00252541	yes
HOXB5	3217	chr17:46620018-46651810	GranuleCTRL	GranuleG3BP1	OK	4.52147	7.24407	0.680009	2.12192	0.00045	0.00471674	yes
ACVR1	90	chr2:158592957-158732374	GranuleCTRL	GranuleG3BP1	OK	24.9894	40.0366	0.680002	3.05285	5e-05	0.000805254	yes
ZNF800	168850	chr7:127010096-127032778	GranuleCTRL	GranuleG3BP1	OK	4.71652	7.55591	0.679884	2.33552	5e-05	0.000805254	yes
BACH1	571	chr21:30671115-30734217	GranuleCTRL	GranuleG3BP1	OK	17.113	27.3989	0.679023	3.11924	5e-05	0.000805254	yes
TRAPPC8	22878	chr18:29409135-29523091	GranuleCTRL	GranuleG3BP1	OK	4.92899	7.8906	0.678843	2.58795	5e-05	0.000805254	yes
SMC5	23137	chr9:72873877-72969789	GranuleCTRL	GranuleG3BP1	OK	2.80458	4.48722	0.678039	2.17754	0.00015	0.00197992	yes
SHCBP1	79801	chr16:46614467-46655311	GranuleCTRL	GranuleG3BP1	OK	6.43983	10.2971	0.677141	2.29471	0.0001	0.00143864	yes
FAM53B	9679	chr10:126307862-126432930	GranuleCTRL	GranuleG3BP1	OK	2.08279	3.32939	0.676741	1.93637	0.00125	0.0104591	yes
CDK14	5218	chr7:90225675-90839905	GranuleCTRL	GranuleG3BP1	OK	19.4577	31.0966	0.676412	3.13765	5e-05	0.000805254	yes
CEP120	153241	chr5:122680578-122759286	GranuleCTRL	GranuleG3BP1	OK	3.36266	5.37253	0.675999	2.11843	0.00025	0.00302808	yes
FHL1	2273	chrX:135228860-135293518	GranuleCTRL	GranuleG3BP1	OK	38.4027	61.2227	0.672859	3.07343	5e-05	0.000805254	yes
LLGL2	3993	chr17:73521782-73571290	GranuleCTRL	GranuleG3BP1	OK	7.37517	11.755	0.672521	2.12185	0.00025	0.00302808	yes
GON4L	54856	chr1:155715558-155829191	GranuleCTRL	GranuleG3BP1	OK	6.98625	11.1319	0.672116	2.78997	5e-05	0.000805254	yes
ZNF845	91664	chr19:53837001-53858122	GranuleCTRL	GranuleG3BP1	OK	5.64911	8.99081	0.670428	2.39575	5e-05	0.000805254	yes
GLTSCR1L	23506	chr6:42788793-42836296	GranuleCTRL	GranuleG3BP1	OK	2.85507	4.54358	0.670303	2.22138	5e-05	0.000805254	yes
HIP1	3092	chr7:75162618-75368290	GranuleCTRL	GranuleG3BP1	OK	1.79588	2.85708	0.669848	2.03273	0.00055	0.00551098	yes
STAM	8027	chr10:17686123-17758821	GranuleCTRL	GranuleG3BP1	OK	5.55389	8.83511	0.66975	2.30507	5e-05	0.000805254	yes
OPA1	4976	chr3:193310932-193415600	GranuleCTRL	GranuleG3BP1	OK	12.3738	19.6803	0.669467	3.04031	5e-05	0.000805254	yes
ANKEF1	63926	chr20:10004459-10288066	GranuleCTRL	GranuleG3BP1	OK	2.11967	3.37001	0.668909	1.60404	0.00525	0.0318611	yes
ZNF543	125919	chr19:57831864-57842144	GranuleCTRL	GranuleG3BP1	OK	2.87898	4.57717	0.668901	1.82344	0.00165	0.0130912	yes
ZNF611	81856	chr19:53206065-53238307	GranuleCTRL	GranuleG3BP1	OK	5.15101	8.18803	0.668662	2.34532	5e-05	0.000805254	yes
DPYD	1806	chr1:97543299-98386615	GranuleCTRL	GranuleG3BP1	OK	7.11924	11.3132	0.66821	2.27264	0.00015	0.00197992	yes
GFPT1	2673	chr2:69546900-69614386	GranuleCTRL	GranuleG3BP1	OK	9.93577	15.781	0.667483	3.06438	5e-05	0.000805254	yes
DDX3X	1654	chrX:41192560-41223725	GranuleCTRL	GranuleG3BP1	OK	79.6817	126.481	0.666596	3.27516	5e-05	0.000805254	yes
SLC25A16	8034	chr10:70242089-70287280	GranuleCTRL	GranuleG3BP1	OK	4.47955	7.11037	0.66657	1.74518	0.00335	0.0227591	yes
ABLIM1	3983	chr10:116190868-116444414	GranuleCTRL	GranuleG3BP1	OK	1.90264	3.02002	0.66656	1.95439	0.00115	0.00983139	yes
MPDZ	8777	chr9:13105702-13279563	GranuleCTRL	GranuleG3BP1	OK	1.34254	2.13051	0.666235	1.81488	0.00225	0.0166961	yes
ITPRIPL2	162073	chr16:19125253-19132952	GranuleCTRL	GranuleG3BP1	OK	12.0602	19.1289	0.665502	3.0674	5e-05	0.000805254	yes
TMX3	54495	chr18:66340924-66382353	GranuleCTRL	GranuleG3BP1	OK	9.13579	14.4887	0.66533	2.7258	5e-05	0.000805254	yes
RAD52	5893	chr12:1020901-1099207	GranuleCTRL	GranuleG3BP1	OK	7.20266	11.4228	0.665313	1.62258	0.0056	0.0334965	yes
ERN1	2081	chr17:62120389-62207502	GranuleCTRL	GranuleG3BP1	OK	2.27973	3.61314	0.66439	1.72327	0.0034	0.0230235	yes
MED12	9968	chrX:70338405-70362304	GranuleCTRL	GranuleG3BP1	OK	9.66258	15.3092	0.663915	2.9405	5e-05	0.000805254	yes
TAF4B	6875	chr18:23806846-23971649	GranuleCTRL	GranuleG3BP1	OK	2.66563	4.22326	0.663882	1.85255	0.0008	0.00735303	yes
EIF4G3	8672	chr1:21132784-21503381	GranuleCTRL	GranuleG3BP1	OK	10.8318	17.147	0.662688	2.81503	5e-05	0.000805254	yes
SATB2	23314	chr2:200134222-200337481	GranuleCTRL	GranuleG3BP1	OK	2.64586	4.18721	0.662254	2.03286	0.00035	0.00389874	yes
ASCC3	10973	chr6:100956070-101329248	GranuleCTRL	GranuleG3BP1	OK	5.16364	8.1665	0.66133	2.17047	0.0003	0.00346643	yes
PPFIA1	8500	chr11:70116805-70230607	GranuleCTRL	GranuleG3BP1	OK	18.4046	29.0989	0.660897	3.09506	5e-05	0.000805254	yes
GTF3C3	9330	chr2:197627755-197664492	GranuleCTRL	GranuleG3BP1	OK	12.818	20.2592	0.660414	2.76046	5e-05	0.000805254	yes
ARHGAP26	23092	chr5:142150291-142608572	GranuleCTRL	GranuleG3BP1	OK	3.91996	6.19543	0.660366	2.57253	5e-05	0.000805254	yes
SP6	80320	chr17:45922279-45933240	GranuleCTRL	GranuleG3BP1	OK	3.3141	5.23229	0.658828	1.90705	0.00115	0.00983139	yes
CPS1	1373	chr2:211342405-211543832	GranuleCTRL	GranuleG3BP1	OK	1.98615	3.13565	0.658785	1.79192	0.00195	0.0148561	yes
NBEAL1	65065	chr2:203879601-204082717	GranuleCTRL	GranuleG3BP1	OK	0.825882	1.30313	0.657979	1.59104	0.0062	0.0360486	yes
ZNF432	9668	chr19:52536676-52552073	GranuleCTRL	GranuleG3BP1	OK	13.1565	20.7572	0.657837	2.52648	5e-05	0.000805254	yes
ARFGEF1	10565	chr8:68109883-68255912	GranuleCTRL	GranuleG3BP1	OK	6.93222	10.9327	0.657258	2.77225	5e-05	0.000805254	yes
LIN54	132660	chr4:83845756-83934094	GranuleCTRL	GranuleG3BP1	OK	1.34054	2.1138	0.657024	1.53223	0.00865	0.0468335	yes
FOXN3	1112	chr14:89622515-90085494	GranuleCTRL	GranuleG3BP1	OK	2.43304	3.83489	0.656426	2.08945	0.0005	0.00514452	yes
PXK	54899	chr3:58318616-58411854	GranuleCTRL	GranuleG3BP1	OK	9.27973	14.6189	0.655684	2.39254	5e-05	0.000805254	yes
FAM73A	374986	chr1:78245308-78345225	GranuleCTRL	GranuleG3BP1	OK	1.46969	2.31463	0.655267	1.70252	0.0034	0.0230235	yes
POLR3A	11128	chr10:79734906-79789298	GranuleCTRL	GranuleG3BP1	OK	40.0275	62.9666	0.653597	3.27469	5e-05	0.000805254	yes
DYNC1H1	1778	chr14:102430864-102517135	GranuleCTRL	GranuleG3BP1	OK	47.082	74.0595	0.653508	3.2537	5e-05	0.000805254	yes
SLC12A6	9990	chr15:34517197-34630265	GranuleCTRL	GranuleG3BP1	OK	5.75778	9.05496	0.653195	1.57008	0.00785	0.0433731	yes
XRCC4	7518	chr5:82373316-82649579	GranuleCTRL	GranuleG3BP1	OK	5.06254	7.9591	0.652743	1.60323	0.00645	0.0372051	yes
DAAM1	23002	chr14:59655380-59838123	GranuleCTRL	GranuleG3BP1	OK	12.5341	19.7033	0.652576	2.93656	5e-05	0.000805254	yes
STIL	6491	chr1:47715810-47779819	GranuleCTRL	GranuleG3BP1	OK	3.14985	4.95057	0.652312	2.03787	0.0004	0.00433304	yes
PPARA	5465	chr22:46546498-46639653	GranuleCTRL	GranuleG3BP1	OK	1.39309	2.18779	0.651185	1.96536	0.0008	0.00735303	yes
RASSF2	9770	chr20:4760668-4804291	GranuleCTRL	GranuleG3BP1	OK	5.30258	8.32586	0.650904	2.41741	0.00015	0.00197992	yes
ATP11A	23250	chr13:113344642-113541482	GranuleCTRL	GranuleG3BP1	OK	1.46503	2.30005	0.650728	1.91067	0.0008	0.00735303	yes
CREBBP	1387	chr16:3775055-3930121	GranuleCTRL	GranuleG3BP1	OK	8.98378	14.0943	0.649713	3.01032	5e-05	0.000805254	yes
PDPR	55066	chr16:70147528-70207351	GranuleCTRL	GranuleG3BP1	OK	5.48231	8.59951	0.649472	2.67393	5e-05	0.000805254	yes
PSD3	23362	chr8:18384812-18871196	GranuleCTRL	GranuleG3BP1	OK	3.71142	5.81771	0.648478	2.67071	5e-05	0.000805254	yes
TRUB1	142940	chr10:116697951-116737439	GranuleCTRL	GranuleG3BP1	OK	7.0315	11.0201	0.648237	2.27627	5e-05	0.000805254	yes
PIK3CB	5291	chr3:138371539-138478201	GranuleCTRL	GranuleG3BP1	OK	3.81148	5.97219	0.647908	2.22501	0.00025	0.00302808	yes
SYNM	23336	chr15:99645285-99675800	GranuleCTRL	GranuleG3BP1	OK	5.85897	9.17775	0.647495	2.55933	5e-05	0.000805254	yes
CDC42BPA	8476	chr1:227177565-227505826	GranuleCTRL	GranuleG3BP1	OK	6.81145	10.6642	0.646744	2.92598	5e-05	0.000805254	yes
POLA1	5422	chrX:24712063-25015102	GranuleCTRL	GranuleG3BP1	OK	2.59852	4.06796	0.646618	1.96139	0.00065	0.00628376	yes
YTHDC1	91746	chr4_ctg9_hap1:6026-45746	GranuleCTRL	GranuleG3BP1	OK	27.7857	43.4952	0.646514	3.18403	5e-05	0.000805254	yes
USP9X	8239	chrX:40944887-41095832	GranuleCTRL	GranuleG3BP1	OK	14.011	21.932	0.646482	3.19546	5e-05	0.000805254	yes
UHRF1BP1	54887	chr6:34759793-34845291	GranuleCTRL	GranuleG3BP1	OK	4.11339	6.43564	0.645756	2.60619	5e-05	0.000805254	yes
MTOR	2475	chr1:11166587-11322608	GranuleCTRL	GranuleG3BP1	OK	7.06091	11.0456	0.645546	2.82418	5e-05	0.000805254	yes
TTLL5	23093	chr14:76127550-76421425	GranuleCTRL	GranuleG3BP1	OK	4.526	7.07985	0.64548	2.22362	0.0003	0.00346643	yes
CEP70	80321	chr3:138213180-138313225	GranuleCTRL	GranuleG3BP1	OK	7.73488	12.0982	0.645345	2.00309	0.0005	0.00514452	yes
MELK	9833	chr9:36572858-36677680	GranuleCTRL	GranuleG3BP1	OK	8.89202	13.9034	0.644852	2.13408	0.0002	0.00252541	yes
FRS2	10818	chr12:69864128-69973571	GranuleCTRL	GranuleG3BP1	OK	9.09311	14.2101	0.644074	2.79029	5e-05	0.000805254	yes
IQGAP1	8826	chr15:90931472-91045475	GranuleCTRL	GranuleG3BP1	OK	21.5202	33.6145	0.643389	3.12481	5e-05	0.000805254	yes
ARHGAP29	9411	chr1:94634462-94703307	GranuleCTRL	GranuleG3BP1	OK	42.6651	66.6254	0.643016	3.22702	5e-05	0.000805254	yes
MYO10	4651	chr5:16662015-16936385	GranuleCTRL	GranuleG3BP1	OK	8.20866	12.8169	0.642832	2.98745	5e-05	0.000805254	yes
NBR1	4077	chr17:41322487-41363708	GranuleCTRL	GranuleG3BP1	OK	16.9348	26.4412	0.642794	2.91341	5e-05	0.000805254	yes
SPATA5	166378	chr4:123844224-124240604	GranuleCTRL	GranuleG3BP1	OK	1.33858	2.08924	0.642275	1.78747	0.0024	0.0175674	yes
EP400	57634	chr12:132434464-132565011	GranuleCTRL	GranuleG3BP1	OK	6.79802	10.6096	0.642183	2.93557	5e-05	0.000805254	yes
DPP8	54878	chr15:65737997-65810035	GranuleCTRL	GranuleG3BP1	OK	4.96969	7.75561	0.642084	2.14518	0.0002	0.00252541	yes
JADE1	79960	chr4:129730777-129796379	GranuleCTRL	GranuleG3BP1	OK	3.76213	5.87039	0.641906	2.10209	0.00035	0.00389874	yes
MITF	4286	chr3:69788585-70017488	GranuleCTRL	GranuleG3BP1	OK	7.68159	11.9837	0.641593	2.47568	5e-05	0.000805254	yes
WDR11	55717	chr10:122216465-122806858	GranuleCTRL	GranuleG3BP1	OK	8.7045	13.5793	0.641574	2.60051	5e-05	0.000805254	yes
IFIH1	64135	chr2:163123588-163175218	GranuleCTRL	GranuleG3BP1	OK	69.5535	108.469	0.641087	3.1922	5e-05	0.000805254	yes
PAPSS2	9060	chr10:89419475-89507462	GranuleCTRL	GranuleG3BP1	OK	7.54474	11.7657	0.641046	2.37284	5e-05	0.000805254	yes
AMOTL1	154810	chr11:94501507-94609918	GranuleCTRL	GranuleG3BP1	OK	1.85477	2.89162	0.640636	2.04706	0.0003	0.00346643	yes
PTPN21	11099	chr14:88932121-89021123	GranuleCTRL	GranuleG3BP1	OK	5.70256	8.8885	0.64033	2.51137	5e-05	0.000805254	yes
RREB1	6239	chr6:7107829-7252213	GranuleCTRL	GranuleG3BP1	OK	4.60508	7.17767	0.640291	2.58177	5e-05	0.000805254	yes
KIAA0430	9665	chr16:15688225-15737023	GranuleCTRL	GranuleG3BP1	OK	3.67928	5.73121	0.639415	2.40584	0.00025	0.00302808	yes
CD2AP	23607	chr6:47445524-47594996	GranuleCTRL	GranuleG3BP1	OK	10.5506	16.4346	0.639404	2.74993	5e-05	0.000805254	yes
MAP4K3	8491	chr2:39476406-39664453	GranuleCTRL	GranuleG3BP1	OK	25.261	39.339	0.639046	2.99596	5e-05	0.000805254	yes
APOL3	80833	chr22:36536370-36562225	GranuleCTRL	GranuleG3BP1	OK	10.1036	15.7185	0.637599	2.15693	0.00025	0.00302808	yes
KCTD18	130535	chr2:201353683-201374792	GranuleCTRL	GranuleG3BP1	OK	6.94457	10.8018	0.637309	2.14064	0.0005	0.00514452	yes
ASAP2	8853	chr2:9346893-9545812	GranuleCTRL	GranuleG3BP1	OK	29.7457	46.2662	0.637277	3.13843	5e-05	0.000805254	yes
HEATR6	63897	chr17:58120551-58156292	GranuleCTRL	GranuleG3BP1	OK	7.45923	11.6002	0.637048	2.37179	0.0001	0.00143864	yes
TRIM69	445372	chr11:4619901-4629489	GranuleCTRL	GranuleG3BP1	OK	4.3822	6.81347	0.636736	1.89719	0.0012	0.0101693	yes
FOXJ2	55810	chr12:8185358-8208118	GranuleCTRL	GranuleG3BP1	OK	3.26972	5.08348	0.63665	2.08119	0.00035	0.00389874	yes
TIAM1	7074	chr21:32490735-32931290	GranuleCTRL	GranuleG3BP1	OK	2.27229	3.5313	0.636054	2.00878	0.0006	0.00590629	yes
LRRK1	79705	chr15:101459419-101610317	GranuleCTRL	GranuleG3BP1	OK	1.29508	2.01153	0.635244	1.7017	0.00355	0.0236976	yes
CEP170	9859	chr1:243287729-243418708	GranuleCTRL	GranuleG3BP1	OK	7.57049	11.7566	0.63501	2.67149	5e-05	0.000805254	yes
IFIT2	3433	chr10:91061705-91069033	GranuleCTRL	GranuleG3BP1	OK	744.63	1155.8	0.634298	2.78263	5e-05	0.000805254	yes
CERK	64781	chr22:47080306-47134152	GranuleCTRL	GranuleG3BP1	OK	3.20073	4.96741	0.634094	1.91708	0.0012	0.0101693	yes
ARNTL2	56938	chr12:27485786-27599567	GranuleCTRL	GranuleG3BP1	OK	25.5576	39.6605	0.633954	3.11851	5e-05	0.000805254	yes
PHLPP2	23035	chr16:71678828-71758604	GranuleCTRL	GranuleG3BP1	OK	1.96303	3.04572	0.6337	2.03422	0.00045	0.00471674	yes
PIF1	80119	chr15:65107828-65117867	GranuleCTRL	GranuleG3BP1	OK	4.50515	6.98868	0.633445	1.79441	0.00285	0.0200935	yes
ATP9A	10079	chr20:50213313-50384950	GranuleCTRL	GranuleG3BP1	OK	9.5686	14.8282	0.631962	2.83925	5e-05	0.000805254	yes
DOCK10	55619	chr2:225629806-225907330	GranuleCTRL	GranuleG3BP1	OK	2.22216	3.44355	0.631932	2.01505	0.00075	0.00700401	yes
RFX7	64864	chr15:56382730-56535483	GranuleCTRL	GranuleG3BP1	OK	2.81595	4.36365	0.631914	2.14331	0.0003	0.00346643	yes
BNC2	54796	chr9:16409500-16870786	GranuleCTRL	GranuleG3BP1	OK	1.66919	2.58618	0.631674	2.18698	0.0001	0.00143864	yes
TNPO1	3842	chr5:72112417-72210215	GranuleCTRL	GranuleG3BP1	OK	12.9582	20.0627	0.630647	2.96683	5e-05	0.000805254	yes
CCDC69	26112	chr5:150560612-150603654	GranuleCTRL	GranuleG3BP1	OK	3.03934	4.70567	0.630641	1.69873	0.00375	0.0247378	yes
ZNF430	80264	chr19:21203425-21242852	GranuleCTRL	GranuleG3BP1	OK	5.37113	8.31453	0.630408	2.15047	0.00035	0.00389874	yes
ZFAT	57623	chr8:135490030-135725292	GranuleCTRL	GranuleG3BP1	OK	4.51604	6.98898	0.630023	2.12661	0.0003	0.00346643	yes
NCAPD2	9918	chr12:6603297-6641132	GranuleCTRL	GranuleG3BP1	OK	16.9316	26.2031	0.63002	2.85243	5e-05	0.000805254	yes
SCN3A	6328	chr2:165944029-166060577	GranuleCTRL	GranuleG3BP1	OK	6.2036	9.60016	0.629954	2.70873	5e-05	0.000805254	yes
SP4	6671	chr7:21467688-21554151	GranuleCTRL	GranuleG3BP1	OK	1.83278	2.83263	0.628109	1.70501	0.0039	0.0254619	yes
MYH10	4628	chr17:8377522-8534079	GranuleCTRL	GranuleG3BP1	OK	4.73267	7.31441	0.628086	2.47069	5e-05	0.000805254	yes
TMEM140	55281	chr7:134671258-134855578	GranuleCTRL	GranuleG3BP1	OK	45.5698	70.3806	0.627101	2.57372	5e-05	0.000805254	yes
MTHFD2	10797	chr2:74425689-74442424	GranuleCTRL	GranuleG3BP1	OK	40.9544	63.2404	0.626829	2.8663	5e-05	0.000805254	yes
CNOT1	23019	chr16:58549382-58663790	GranuleCTRL	GranuleG3BP1	OK	18.5205	28.5982	0.626804	2.97587	5e-05	0.000805254	yes
ANKRD13C	81573	chr1:70724684-70820417	GranuleCTRL	GranuleG3BP1	OK	7.32946	11.3122	0.6261	2.54482	5e-05	0.000805254	yes
IPW	3653	chr15:25361691-25367623	GranuleCTRL	GranuleG3BP1	OK	1.73117	2.67176	0.626041	1.51916	0.0085	0.0462104	yes
HTT	3064	chr4:3064972-3245687	GranuleCTRL	GranuleG3BP1	OK	3.15118	4.85969	0.624972	2.56886	5e-05	0.000805254	yes
MTMR9	66036	chr8:11141999-11185654	GranuleCTRL	GranuleG3BP1	OK	1.15663	1.78288	0.624284	1.57494	0.00645	0.0372051	yes
KLF11	8462	chr2:10183681-10194963	GranuleCTRL	GranuleG3BP1	OK	8.70755	13.4213	0.624184	2.41063	0.0002	0.00252541	yes
AKAP2	11217	chr9:112403067-112934791	GranuleCTRL	GranuleG3BP1	OK	29.4017	45.3082	0.623871	3.05128	5e-05	0.000805254	yes
STXBP1	6812	chr9:130374485-130454995	GranuleCTRL	GranuleG3BP1	OK	13.6322	21.0044	0.623671	2.63619	5e-05	0.000805254	yes
MREG	55686	chr2:216807313-216878346	GranuleCTRL	GranuleG3BP1	OK	4.85991	7.4856	0.623189	1.93238	0.0008	0.00735303	yes
NDC80	10403	chr18:2571509-2616634	GranuleCTRL	GranuleG3BP1	OK	22.7807	35.0778	0.622744	2.57828	5e-05	0.000805254	yes
ZDHHC17	23390	chr12:77157853-77247474	GranuleCTRL	GranuleG3BP1	OK	7.83828	12.0582	0.621404	2.46002	5e-05	0.000805254	yes
VPS13C	54832	chr15:62144589-62352664	GranuleCTRL	GranuleG3BP1	OK	1.74987	2.69126	0.621036	2.2037	0.00015	0.00197992	yes
DDX58	23586	chr9:32455299-32526322	GranuleCTRL	GranuleG3BP1	OK	70.1338	107.828	0.620546	3.10125	5e-05	0.000805254	yes
ATP11C	286410	chrX:138808504-138914447	GranuleCTRL	GranuleG3BP1	OK	1.45703	2.23823	0.619327	1.59674	0.00565	0.0337401	yes
CUL9	23113	chr6:43149921-43192325	GranuleCTRL	GranuleG3BP1	OK	4.75553	7.30458	0.619197	2.42711	5e-05	0.000805254	yes
HIVEP2	3097	chr6:143072603-143266338	GranuleCTRL	GranuleG3BP1	OK	5.07811	7.79969	0.619124	2.58955	5e-05	0.000805254	yes
CBX7	23492	chr22:39526778-39548538	GranuleCTRL	GranuleG3BP1	OK	3.27064	5.01863	0.617717	1.78718	0.00215	0.016135	yes
USP46	64854	chr4:53457126-53525502	GranuleCTRL	GranuleG3BP1	OK	2.40318	3.68709	0.617535	2.05906	0.00035	0.00389874	yes
AP4E1	23431	chr15:51200868-51298097	GranuleCTRL	GranuleG3BP1	OK	3.62296	5.5579	0.61737	2.20291	0.0001	0.00143864	yes
FNBP1	23048	chr9:132649465-132805473	GranuleCTRL	GranuleG3BP1	OK	6.28739	9.64408	0.617183	2.39558	5e-05	0.000805254	yes
NCKAP1	10787	chr2:183789578-183903586	GranuleCTRL	GranuleG3BP1	OK	22.5723	34.6205	0.617071	2.90699	5e-05	0.000805254	yes
DCP2	167227	chr5:112312406-112824527	GranuleCTRL	GranuleG3BP1	OK	2.52224	3.8682	0.616958	1.90755	0.0011	0.00949312	yes
DGKH	160851	chr13:42614171-42830716	GranuleCTRL	GranuleG3BP1	OK	1.10146	1.68913	0.616861	1.9412	0.00085	0.00771037	yes
NF1	4763	chr17:29421944-29704695	GranuleCTRL	GranuleG3BP1	OK	3.68315	5.64607	0.616305	2.34043	0.00015	0.00197992	yes
KMT2D	8085	chr12:49412757-49449107	GranuleCTRL	GranuleG3BP1	OK	5.18521	7.94754	0.616105	2.84826	5e-05	0.000805254	yes
STAG2	10735	chrX:123093082-123236505	GranuleCTRL	GranuleG3BP1	OK	13.3784	20.4983	0.615602	2.78505	5e-05	0.000805254	yes
KIF18A	81930	chr11:28042162-28129746	GranuleCTRL	GranuleG3BP1	OK	6.89807	10.5689	0.615554	2.16661	0.0002	0.00252541	yes
RBL2	5934	chr16:53468350-53537216	GranuleCTRL	GranuleG3BP1	OK	7.10344	10.8821	0.615365	2.1832	0.0003	0.00346643	yes
IFT172	26160	chr2:27665232-27712678	GranuleCTRL	GranuleG3BP1	OK	3.62691	5.55592	0.615285	1.96606	0.00085	0.00771037	yes
ECT2	1894	chr3:172468474-172539264	GranuleCTRL	GranuleG3BP1	OK	24.4297	37.4206	0.615195	2.86868	5e-05	0.000805254	yes
TUBGCP3	10426	chr13:113139318-113242499	GranuleCTRL	GranuleG3BP1	OK	3.82639	5.86003	0.614925	1.65621	0.00415	0.0267463	yes
NR2C2	7182	chr3:14984285-15106816	GranuleCTRL	GranuleG3BP1	OK	5.3525	8.19692	0.61487	1.60184	0.0072	0.0405512	yes
ANKIB1	54467	chr7:91875547-92030698	GranuleCTRL	GranuleG3BP1	OK	12.2312	18.7239	0.614315	2.74756	5e-05	0.000805254	yes
PARD3	56288	chr10:34398487-35104253	GranuleCTRL	GranuleG3BP1	OK	40.9236	62.6454	0.614274	2.89899	5e-05	0.000805254	yes
PPIL4	85313	chr6:149825630-149867238	GranuleCTRL	GranuleG3BP1	OK	12.6019	19.2903	0.614232	2.31822	5e-05	0.000805254	yes
LEMD3	23592	chr12:65563350-65642141	GranuleCTRL	GranuleG3BP1	OK	4.42289	6.76579	0.61327	2.09487	0.0004	0.00433304	yes
FBXL20	84961	chr17:37408896-37557909	GranuleCTRL	GranuleG3BP1	OK	0.812751	1.24282	0.612735	1.54551	0.0091	0.0487263	yes
CEP152	22995	chr15:49030134-49103343	GranuleCTRL	GranuleG3BP1	OK	2.49725	3.81858	0.612699	1.84037	0.00155	0.0124333	yes
COL4A3BP	10087	chr5:74666927-74895646	GranuleCTRL	GranuleG3BP1	OK	8.78578	13.4337	0.612613	2.01611	0.0004	0.00433304	yes
ARL6IP6	151188	chr2:153574406-153617767	GranuleCTRL	GranuleG3BP1	OK	9.36041	14.3084	0.612217	1.88232	0.0016	0.0127361	yes
ZNF567	163081	chr19:37178513-37212238	GranuleCTRL	GranuleG3BP1	OK	3.49694	5.34459	0.611984	1.57804	0.00615	0.0358151	yes
MCTP1	79772	chr5:94041241-94620279	GranuleCTRL	GranuleG3BP1	OK	7.85214	12.0007	0.611957	2.36869	5e-05	0.000805254	yes
SAPCD2	89958	chr9:139956578-139965028	GranuleCTRL	GranuleG3BP1	OK	9.31378	14.2311	0.611612	2.37794	5e-05	0.000805254	yes
ALMS1	7840	chr2:73612885-73837046	GranuleCTRL	GranuleG3BP1	OK	1.59237	2.43294	0.611531	2.02176	0.00035	0.00389874	yes
IFT81	28981	chr12:110562139-110656600	GranuleCTRL	GranuleG3BP1	OK	6.96726	10.643	0.611236	1.97255	0.00065	0.00628376	yes
PTPRK	5796	chr6:128289923-128841819	GranuleCTRL	GranuleG3BP1	OK	13.4475	20.5264	0.610149	2.77005	5e-05	0.000805254	yes
PPP4R1L	55370	chr20:56807832-56884495	GranuleCTRL	GranuleG3BP1	OK	5.00638	7.64097	0.609988	1.69964	0.0036	0.0239874	yes
ZNF462	58499	chr9:109625377-109865269	GranuleCTRL	GranuleG3BP1	OK	5.58863	8.52883	0.609854	2.52567	5e-05	0.000805254	yes
IRAK4	51135	chr12:44152746-44183346	GranuleCTRL	GranuleG3BP1	OK	2.44749	3.73499	0.609804	1.61742	0.00455	0.028652	yes
CDK1	983	chr10:62538088-62554610	GranuleCTRL	GranuleG3BP1	OK	27.8065	42.4269	0.60956	2.53209	5e-05	0.000805254	yes
SOGA1	140710	chr20:35405844-35492087	GranuleCTRL	GranuleG3BP1	OK	2.74112	4.18224	0.609508	1.72461	0.00395	0.0256732	yes
MAP4K4	9448	chr2:102314164-102511152	GranuleCTRL	GranuleG3BP1	OK	69.1029	105.422	0.609353	3.07594	5e-05	0.000805254	yes
MERTK	10461	chr2:112656190-112786945	GranuleCTRL	GranuleG3BP1	OK	4.57948	6.98374	0.608817	1.91806	0.00105	0.00916484	yes
VPS13A	23230	chr9:79791671-80032399	GranuleCTRL	GranuleG3BP1	OK	1.15373	1.75866	0.608176	1.74566	0.0026	0.0186562	yes
TCF12	6938	chr15:57210832-57580730	GranuleCTRL	GranuleG3BP1	OK	10.6647	16.2491	0.607511	2.34445	5e-05	0.000805254	yes
ZC3H12C	85463	chr11:109964086-110042566	GranuleCTRL	GranuleG3BP1	OK	11.6832	17.7962	0.607136	2.82957	5e-05	0.000805254	yes
SASH1	23328	chr6:148663728-148873184	GranuleCTRL	GranuleG3BP1	OK	4.25194	6.47653	0.607101	2.34058	5e-05	0.000805254	yes
DIP2A	23181	chr21:47878861-47989926	GranuleCTRL	GranuleG3BP1	OK	7.06025	10.7435	0.605669	2.33291	0.0001	0.00143864	yes
ZNF721	170960	chr4:419223-492960	GranuleCTRL	GranuleG3BP1	OK	5.61581	8.54547	0.605666	1.93114	0.00105	0.00916484	yes
BAHCC1	57597	chr17:79373520-79433358	GranuleCTRL	GranuleG3BP1	OK	1.6002	2.43415	0.605168	1.91919	0.00095	0.00845419	yes
SPAG9	9043	chr17:49039534-49198226	GranuleCTRL	GranuleG3BP1	OK	65.7974	100.077	0.605015	3.03362	5e-05	0.000805254	yes
CEP97	79598	chr3:101443436-101489406	GranuleCTRL	GranuleG3BP1	OK	1.52499	2.31895	0.604676	1.72505	0.00305	0.0211856	yes
HECTD1	25831	chr14:31569320-31676729	GranuleCTRL	GranuleG3BP1	OK	9.85731	14.9837	0.604124	2.78516	5e-05	0.000805254	yes
ACTR8	93973	chr3:53901093-53916229	GranuleCTRL	GranuleG3BP1	OK	5.48313	8.33445	0.604088	2.01448	0.0006	0.00590629	yes
MAP3K7CL	56911	chr21:30449791-30548210	GranuleCTRL	GranuleG3BP1	OK	18.8083	28.5884	0.604057	2.17337	0.0002	0.00252541	yes
EPB41L5	57669	chr2:120770603-120936697	GranuleCTRL	GranuleG3BP1	OK	2.22827	3.38502	0.603241	1.68159	0.0045	0.0283986	yes
BCL6	604	chr3:187416046-187463513	GranuleCTRL	GranuleG3BP1	OK	44.2195	67.0987	0.601603	2.86192	5e-05	0.000805254	yes
ARHGEF6	9459	chrX:135747711-135863503	GranuleCTRL	GranuleG3BP1	OK	2.27367	3.44986	0.601516	1.67558	0.0043	0.0274097	yes
COL3A1	1281	chr2:189839098-189877472	GranuleCTRL	GranuleG3BP1	OK	2.1622	3.28058	0.601453	1.6875	0.00375	0.0247378	yes
SOS2	6655	chr14:50583845-50698099	GranuleCTRL	GranuleG3BP1	OK	7.17765	10.8835	0.600565	2.38017	5e-05	0.000805254	yes
SRFBP1	153443	chr5:121297655-121364295	GranuleCTRL	GranuleG3BP1	OK	7.34071	11.1292	0.600363	2.02418	0.0003	0.00346643	yes
IPO8	10526	chr12:30781914-30848929	GranuleCTRL	GranuleG3BP1	OK	4.29251	6.50443	0.599603	2.0131	0.0006	0.00590629	yes
TAF1B	9014	chr2:9983570-10074545	GranuleCTRL	GranuleG3BP1	OK	8.69082	13.1666	0.599315	1.97002	0.00085	0.00771037	yes
DUSP16	80824	chr12:12626215-12715448	GranuleCTRL	GranuleG3BP1	OK	14.3347	21.7154	0.599202	2.75535	5e-05	0.000805254	yes
MOSPD2	158747	chrX:14891526-14939459	GranuleCTRL	GranuleG3BP1	OK	9.28938	14.0712	0.599096	2.23659	0.00015	0.00197992	yes
PIKFYVE	200576	chr2:209130990-209223475	GranuleCTRL	GranuleG3BP1	OK	4.15592	6.29495	0.599028	2.08706	0.00085	0.00771037	yes
HIPK1	204851	chr1:114466622-114520491	GranuleCTRL	GranuleG3BP1	OK	3.61847	5.48001	0.598799	2.0853	0.00035	0.00389874	yes
ZC3H7A	29066	chr16:11844441-11891114	GranuleCTRL	GranuleG3BP1	OK	11.8756	17.9839	0.59871	2.45402	5e-05	0.000805254	yes
XPOT	11260	chr12:64798152-64842463	GranuleCTRL	GranuleG3BP1	OK	31.333	47.4426	0.598501	2.8424	5e-05	0.000805254	yes
ATG2B	55102	chr14:96747594-96829678	GranuleCTRL	GranuleG3BP1	OK	2.24264	3.3939	0.597748	2.14725	5e-05	0.000805254	yes
FMN2	56776	chr1:240255184-240638489	GranuleCTRL	GranuleG3BP1	OK	4.78279	7.23795	0.59773	2.25695	5e-05	0.000805254	yes
ZXDC	79364	chr3:126156443-126194762	GranuleCTRL	GranuleG3BP1	OK	5.11691	7.7423	0.59749	1.94247	0.00095	0.00845419	yes
DMD	1756	chrX:31137344-33357726	GranuleCTRL	GranuleG3BP1	OK	11.7921	17.8388	0.597195	2.35323	5e-05	0.000805254	yes
SH3D21	79729	chr1:36771993-36786948	GranuleCTRL	GranuleG3BP1	OK	4.62354	6.99057	0.596414	1.59097	0.0061	0.0356666	yes
ETS2	2114	chr21:40177230-40196878	GranuleCTRL	GranuleG3BP1	OK	78.5726	118.755	0.595893	2.98862	5e-05	0.000805254	yes
SEC23A	10484	chr14:39501122-39572437	GranuleCTRL	GranuleG3BP1	OK	37.22	56.247	0.595696	2.86261	5e-05	0.000805254	yes
TMOD3	29766	chr15:52121824-52204331	GranuleCTRL	GranuleG3BP1	OK	5.82805	8.80577	0.595435	2.17098	0.00025	0.00302808	yes
MPP5	64398	chr14:67708011-67802778	GranuleCTRL	GranuleG3BP1	OK	20.5407	31.0242	0.594909	2.78237	5e-05	0.000805254	yes
ULK1	8408	chr12:132379278-132407707	GranuleCTRL	GranuleG3BP1	OK	18.604	28.0982	0.594863	2.76311	5e-05	0.000805254	yes
PIP4K2A	5305	chr10:22823765-23003503	GranuleCTRL	GranuleG3BP1	OK	11.2384	16.9612	0.593802	2.41389	5e-05	0.000805254	yes
DGKA	1606	chr12:56324945-56347807	GranuleCTRL	GranuleG3BP1	OK	14.4574	21.8093	0.593132	2.33756	5e-05	0.000805254	yes
DSTYK	25778	chr1:205111630-205180727	GranuleCTRL	GranuleG3BP1	OK	5.52295	8.32714	0.592382	2.4365	5e-05	0.000805254	yes
ZNF160	90338	chr19:53569866-53606687	GranuleCTRL	GranuleG3BP1	OK	19.4601	29.3356	0.592132	2.67838	5e-05	0.000805254	yes
ZEB2	9839	chr2:145141941-145278465	GranuleCTRL	GranuleG3BP1	OK	3.85013	5.80202	0.591649	2.01272	0.00045	0.00471674	yes
GLCCI1	113263	chr7:7989469-8128709	GranuleCTRL	GranuleG3BP1	OK	6.3424	9.55739	0.591589	2.20572	5e-05	0.000805254	yes
BTBD3	22903	chr20:11871370-11907243	GranuleCTRL	GranuleG3BP1	OK	7.58642	11.4313	0.591503	2.2835	0.0002	0.00252541	yes
EPG5	57724	chr18:43427573-43547305	GranuleCTRL	GranuleG3BP1	OK	3.5666	5.37162	0.590807	2.44868	5e-05	0.000805254	yes
XPR1	9213	chr1:180601145-180859415	GranuleCTRL	GranuleG3BP1	OK	1.37268	2.06668	0.590325	1.68163	0.00445	0.028144	yes
CREB1	1385	chr2:208394615-208490055	GranuleCTRL	GranuleG3BP1	OK	4.46204	6.71794	0.590315	2.1083	0.0003	0.00346643	yes
MTO1	25821	chr6:74171453-74211179	GranuleCTRL	GranuleG3BP1	OK	5.11445	7.69871	0.590037	1.79863	0.0022	0.0163835	yes
KIDINS220	57498	chr2:8868986-8977755	GranuleCTRL	GranuleG3BP1	OK	13.743	20.6854	0.589913	2.75521	5e-05	0.000805254	yes
RCOR1	23186	chr14:103058995-103196913	GranuleCTRL	GranuleG3BP1	OK	18.4905	27.8309	0.589905	2.75564	5e-05	0.000805254	yes
USP39	100130855	chr4:144106069-144145027	GranuleCTRL	GranuleG3BP1	OK	5.40819	8.13891	0.58969	1.97436	0.00045	0.00471674	yes
KIAA1468	57614	chr18:59854523-59974355	GranuleCTRL	GranuleG3BP1	OK	5.69544	8.57098	0.589652	2.23338	0.0001	0.00143864	yes
COG3	83548	chr13:46039029-46110833	GranuleCTRL	GranuleG3BP1	OK	6.81599	10.2551	0.58935	2.22158	0.00015	0.00197992	yes
UBE3C	9690	chr7:156931654-157062066	GranuleCTRL	GranuleG3BP1	OK	13.8899	20.8869	0.588565	2.60033	5e-05	0.000805254	yes
ITPR1	3708	chr3:4535031-4889524	GranuleCTRL	GranuleG3BP1	OK	5.34197	8.03108	0.588223	2.49868	5e-05	0.000805254	yes
WARS	7453	chr14:100800124-100842680	GranuleCTRL	GranuleG3BP1	OK	61.3106	92.1553	0.587932	2.83112	5e-05	0.000805254	yes
GCNT3	9245	chr15:59903981-59912210	GranuleCTRL	GranuleG3BP1	OK	4.75184	7.14122	0.587684	1.57011	0.0073	0.0410667	yes
IRF2	3660	chr4:185308875-185395726	GranuleCTRL	GranuleG3BP1	OK	13.776	20.697	0.587264	2.21168	0.00025	0.00302808	yes
NEDD1	121441	chr12:97301000-97347469	GranuleCTRL	GranuleG3BP1	OK	20.5348	30.8466	0.587039	2.60046	5e-05	0.000805254	yes
ERCC6-PGBD3	54821	chr9:98568369-98780735	GranuleCTRL	GranuleG3BP1	OK	2.3062	3.46327	0.586619	1.78612	0.00235	0.0172622	yes
ARFGEF2	10564	chr20:47538274-47653230	GranuleCTRL	GranuleG3BP1	OK	9.54451	14.3317	0.586462	2.67393	5e-05	0.000805254	yes
TP53BP2	7159	chr1:223967594-224033674	GranuleCTRL	GranuleG3BP1	OK	10.7382	16.1212	0.586216	2.44113	0.0001	0.00143864	yes
SNX9	51429	chr6:158244202-158366109	GranuleCTRL	GranuleG3BP1	OK	13.8363	20.766	0.585761	2.51955	5e-05	0.000805254	yes
RP2	6102	chrX:46696346-46741791	GranuleCTRL	GranuleG3BP1	OK	19.2134	28.8273	0.585324	2.60163	5e-05	0.000805254	yes
NCAPG2	54892	chr7:158423860-158497522	GranuleCTRL	GranuleG3BP1	OK	9.0756	13.6161	0.585253	2.30094	5e-05	0.000805254	yes
HUWE1	10075	chrX:53559056-53713674	GranuleCTRL	GranuleG3BP1	OK	19.2035	28.8078	0.585092	2.93102	5e-05	0.000805254	yes
ACSL4	2182	chrX:108884563-108976621	GranuleCTRL	GranuleG3BP1	OK	7.63446	11.4525	0.58507	2.32154	5e-05	0.000805254	yes
PCCA	5095	chr13:100741268-101241046	GranuleCTRL	GranuleG3BP1	OK	6.60308	9.90395	0.584865	1.76788	0.00325	0.0222772	yes
TPP2	7174	chr13:103249285-103331523	GranuleCTRL	GranuleG3BP1	OK	8.04142	12.0589	0.584581	2.31216	0.00015	0.00197992	yes
GRB10	2887	chr7:50657759-50861159	GranuleCTRL	GranuleG3BP1	OK	59.7884	89.652	0.584471	2.92264	5e-05	0.000805254	yes
ETS1	2113	chr11:128328655-128457453	GranuleCTRL	GranuleG3BP1	OK	23.3122	34.9453	0.584011	2.7131	5e-05	0.000805254	yes
TJP1	7082	chr15:29991570-30261002	GranuleCTRL	GranuleG3BP1	OK	15.8927	23.7951	0.5823	2.7631	5e-05	0.000805254	yes
EFR3A	23167	chr8:132916355-133025886	GranuleCTRL	GranuleG3BP1	OK	10.9789	16.4357	0.582105	2.51318	5e-05	0.000805254	yes
MYOF	26509	chr10:95066185-95242074	GranuleCTRL	GranuleG3BP1	OK	60.3214	90.2647	0.581493	2.94161	5e-05	0.000805254	yes
SMC1A	8243	chrX:53401069-53449677	GranuleCTRL	GranuleG3BP1	OK	7.12551	10.6608	0.58125	2.57964	5e-05	0.000805254	yes
MLLT4	4301	chr6:168227670-168372700	GranuleCTRL	GranuleG3BP1	OK	4.87011	7.28276	0.58053	2.28513	5e-05	0.000805254	yes
FGF13	2258	chrX:137713733-138287185	GranuleCTRL	GranuleG3BP1	OK	8.25681	12.3464	0.580439	1.86001	0.00205	0.0154642	yes
USP42	84132	chr7:6144549-6201195	GranuleCTRL	GranuleG3BP1	OK	5.7186	8.55087	0.580409	2.16075	0.0002	0.00252541	yes
PLXND1	23129	chr3:129274055-129325582	GranuleCTRL	GranuleG3BP1	OK	1.91888	2.86816	0.579861	1.71495	0.00235	0.0172622	yes
ALDH3B1	221	chr11:67776016-67796749	GranuleCTRL	GranuleG3BP1	OK	9.09801	13.5954	0.579497	2.04567	0.0004	0.00433304	yes
SLK	9748	chr10:105726942-105788991	GranuleCTRL	GranuleG3BP1	OK	10.1481	15.1592	0.578986	2.61497	5e-05	0.000805254	yes
VPS54	51542	chr2:64119666-64246214	GranuleCTRL	GranuleG3BP1	OK	9.54802	14.2587	0.57857	2.28738	0.00015	0.00197992	yes
CTDSPL2	51496	chr15:44719578-44819429	GranuleCTRL	GranuleG3BP1	OK	9.43989	14.0946	0.578303	2.35848	5e-05	0.000805254	yes
PPP4R2	151987	chr3:73046118-73115011	GranuleCTRL	GranuleG3BP1	OK	35.1869	52.5348	0.578233	2.35511	5e-05	0.000805254	yes
BUB1B	701	chr15:40453209-40569688	GranuleCTRL	GranuleG3BP1	OK	10.6376	15.8759	0.577667	2.07671	0.00035	0.00389874	yes
FAM83D	81610	chr20:37554954-37581703	GranuleCTRL	GranuleG3BP1	OK	20.075	29.9471	0.577018	2.3941	0.00015	0.00197992	yes
PRC1	9055	chr15:91509267-91537881	GranuleCTRL	GranuleG3BP1	OK	20.8286	31.0648	0.576719	2.48013	5e-05	0.000805254	yes
ANO6	196527	chr12:45566816-45834187	GranuleCTRL	GranuleG3BP1	OK	7.58947	11.3174	0.576473	2.34068	5e-05	0.000805254	yes
NHLRC2	374354	chr10:115614390-115672265	GranuleCTRL	GranuleG3BP1	OK	1.72812	2.57596	0.575902	1.59115	0.00585	0.0345798	yes
SNAPC4	6621	chr9:139270028-139292889	GranuleCTRL	GranuleG3BP1	OK	3.96943	5.91539	0.57554	1.88157	0.00085	0.00771037	yes
VAV2	7410	chr9:136627015-136857446	GranuleCTRL	GranuleG3BP1	OK	4.57097	6.81176	0.575527	1.96868	0.00055	0.00551098	yes
WDR62	284403	chr19:36545782-36596012	GranuleCTRL	GranuleG3BP1	OK	2.50056	3.72519	0.575061	1.6385	0.00545	0.0328829	yes
IPO7	10527	chr11:9406168-9469674	GranuleCTRL	GranuleG3BP1	OK	23.9759	35.7022	0.574431	2.77286	5e-05	0.000805254	yes
USP47	55031	chr11:11862969-11980872	GranuleCTRL	GranuleG3BP1	OK	15.2281	22.6734	0.574267	2.71803	5e-05	0.000805254	yes
MTRR	4552	chr5:7869216-7901235	GranuleCTRL	GranuleG3BP1	OK	7.6969	11.4596	0.574207	2.05458	0.0004	0.00433304	yes
ZNF142	7701	chr2:219502639-219524355	GranuleCTRL	GranuleG3BP1	OK	3.30429	4.91866	0.573927	1.922	0.0011	0.00949312	yes
FER	2241	chr5:108083522-108532541	GranuleCTRL	GranuleG3BP1	OK	3.45143	5.13732	0.573822	2.10553	0.00015	0.00197992	yes
PTPN11	5781	chr12:112856535-112947717	GranuleCTRL	GranuleG3BP1	OK	15.8994	23.6655	0.573812	2.65966	5e-05	0.000805254	yes
SHPK	23729	chr17:3468739-3539616	GranuleCTRL	GranuleG3BP1	OK	6.48898	9.65314	0.573006	1.74242	0.0022	0.0163835	yes
WDFY1	57590	chr2:224740059-224810104	GranuleCTRL	GranuleG3BP1	OK	13.6069	20.2344	0.572472	2.50395	5e-05	0.000805254	yes
KIF20A	10112	chr5:137514416-137549032	GranuleCTRL	GranuleG3BP1	OK	19.3433	28.7633	0.572396	1.92992	0.001	0.00881295	yes
METTL4	64863	chr18:2537523-2571502	GranuleCTRL	GranuleG3BP1	OK	6.61093	9.82983	0.572313	2.00691	0.0005	0.00514452	yes
ATM	472	chr11:108093558-108239826	GranuleCTRL	GranuleG3BP1	OK	2.03664	3.02822	0.572282	2.10261	0.00025	0.00302808	yes
SMG1	23049	chr16:18816174-18937726	GranuleCTRL	GranuleG3BP1	OK	5.41066	8.04258	0.571855	2.61498	5e-05	0.000805254	yes
CHD8	57680	chr14:21853352-21905457	GranuleCTRL	GranuleG3BP1	OK	20.6767	30.7325	0.57176	2.75891	5e-05	0.000805254	yes
KIAA1671	85379	chr22:25423940-25593415	GranuleCTRL	GranuleG3BP1	OK	2.34633	3.4866	0.571413	2.04547	0.00045	0.00471674	yes
ZNF407	55628	chr18:72342918-72777628	GranuleCTRL	GranuleG3BP1	OK	1.96567	2.91844	0.570175	1.7898	0.00245	0.0178884	yes
STRN3	29966	chr14:31363004-31565656	GranuleCTRL	GranuleG3BP1	OK	30.7892	45.6981	0.569706	2.52146	5e-05	0.000805254	yes
GRAMD1B	57476	chr11:123396343-123498479	GranuleCTRL	GranuleG3BP1	OK	14.1295	20.9659	0.569336	2.6737	5e-05	0.000805254	yes
GOLGB1	2804	chr3:121382045-121468614	GranuleCTRL	GranuleG3BP1	OK	15.5145	23.0173	0.569104	2.78468	5e-05	0.000805254	yes
SLC4A7	9497	chr3:27414211-27525911	GranuleCTRL	GranuleG3BP1	OK	11.3681	16.8639	0.568942	2.60799	5e-05	0.000805254	yes
RC3H1	149041	chr1:173900221-173962210	GranuleCTRL	GranuleG3BP1	OK	1.14962	1.70524	0.568809	1.65544	0.0039	0.0254619	yes
ZNF704	619279	chr8:81540685-81787016	GranuleCTRL	GranuleG3BP1	OK	3.86446	5.73177	0.568714	2.44132	5e-05	0.000805254	yes
SIPA1L1	26037	chr14:71996028-72207946	GranuleCTRL	GranuleG3BP1	OK	33.4401	49.5741	0.568005	2.831	5e-05	0.000805254	yes
DNMBP	23268	chr10:101635333-101769676	GranuleCTRL	GranuleG3BP1	OK	3.74631	5.55215	0.567576	2.00642	0.00055	0.00551098	yes
PHLPP1	23239	chr18:60382671-60647676	GranuleCTRL	GranuleG3BP1	OK	5.03421	7.46037	0.567482	2.17513	5e-05	0.000805254	yes
PPL	5493	chr16:4932507-4987136	GranuleCTRL	GranuleG3BP1	OK	15.0469	22.2978	0.567438	2.62299	5e-05	0.000805254	yes
PHF6	84295	chrX:133507341-133562822	GranuleCTRL	GranuleG3BP1	OK	5.04759	7.4799	0.567424	1.72337	0.0033	0.0225034	yes
ARHGAP35	2909	chr19:47421932-47508333	GranuleCTRL	GranuleG3BP1	OK	6.71108	9.93768	0.566364	2.45109	5e-05	0.000805254	yes
SCRN1	9805	chr7:29959718-30029905	GranuleCTRL	GranuleG3BP1	OK	23.3893	34.6129	0.56546	2.64758	5e-05	0.000805254	yes
RHBDD1	84236	chr2:227700670-227863923	GranuleCTRL	GranuleG3BP1	OK	4.29466	6.35521	0.565396	1.91078	0.0011	0.00949312	yes
EXOC2	55770	chr6:485137-693141	GranuleCTRL	GranuleG3BP1	OK	6.00719	8.88763	0.565109	2.04774	0.00025	0.00302808	yes
RNF111	54778	chr15:59279864-59389618	GranuleCTRL	GranuleG3BP1	OK	8.61479	12.7416	0.564661	2.35243	5e-05	0.000805254	yes
CBLB	868	chr3:105377108-105587887	GranuleCTRL	GranuleG3BP1	OK	8.44474	12.4859	0.564174	2.1596	0.00025	0.00302808	yes
NUDCD1	84955	chr8:110253147-110346350	GranuleCTRL	GranuleG3BP1	OK	11.2734	16.6639	0.563807	2.29625	0.0001	0.00143864	yes
UHRF2	115426	chr9:6413150-6507051	GranuleCTRL	GranuleG3BP1	OK	16.0429	23.7092	0.56351	2.43948	5e-05	0.000805254	yes
CEP55	55165	chr10:95256368-95288849	GranuleCTRL	GranuleG3BP1	OK	16.2475	24.0038	0.563044	2.25556	5e-05	0.000805254	yes
TGFBRAP1	9392	chr2:105880846-105946171	GranuleCTRL	GranuleG3BP1	OK	6.69599	9.89188	0.562948	2.25566	5e-05	0.000805254	yes
SDHAP1	255812	chr3:195686791-195717150	GranuleCTRL	GranuleG3BP1	OK	4.59534	6.78849	0.56292	1.54667	0.0084	0.0457522	yes
KIAA1549	57670	chr7:138516126-138666064	GranuleCTRL	GranuleG3BP1	OK	3.9978	5.90433	0.562568	2.37114	0.0001	0.00143864	yes
NUP205	23165	chr7:135242661-135333499	GranuleCTRL	GranuleG3BP1	OK	9.7872	14.4538	0.562482	2.44505	5e-05	0.000805254	yes
INTS8	55656	chr8:95835517-95907482	GranuleCTRL	GranuleG3BP1	OK	13.8436	20.4423	0.562344	2.22916	5e-05	0.000805254	yes
NCOR2	9612	chr12:124808956-125052010	GranuleCTRL	GranuleG3BP1	OK	25.4747	37.617	0.562317	2.78913	5e-05	0.000805254	yes
WWC3	55841	chrX:9983794-10112518	GranuleCTRL	GranuleG3BP1	OK	2.94003	4.34136	0.562316	1.86601	0.00135	0.0110918	yes
MTMR6	9107	chr13:25820340-25861704	GranuleCTRL	GranuleG3BP1	OK	5.17489	7.63991	0.562029	2.04242	0.00035	0.00389874	yes
HERC1	8925	chr15:63900816-64126147	GranuleCTRL	GranuleG3BP1	OK	1.53589	2.26715	0.5618	1.97549	0.00105	0.00916484	yes
DOPEY2	9980	chr21:37536838-37666572	GranuleCTRL	GranuleG3BP1	OK	2.75978	4.07333	0.561656	1.92354	0.00095	0.00845419	yes
GNPTAB	79158	chr12:102139274-102224645	GranuleCTRL	GranuleG3BP1	OK	3.15119	4.65059	0.561516	1.81385	0.0018	0.0139692	yes
CNST	163882	chr1:246729638-246831884	GranuleCTRL	GranuleG3BP1	OK	10.7702	15.8916	0.561221	2.2098	5e-05	0.000805254	yes
KBTBD2	25948	chr7:32907777-32931468	GranuleCTRL	GranuleG3BP1	OK	9.60787	14.1764	0.561199	2.17772	0.0001	0.00143864	yes
LIN9	286826	chr1:226418849-226497449	GranuleCTRL	GranuleG3BP1	OK	4.68344	6.9101	0.56114	1.66484	0.0038	0.0250109	yes
CDC42BPB	9578	chr14:103398715-103523742	GranuleCTRL	GranuleG3BP1	OK	15.0148	22.1357	0.559995	2.60877	5e-05	0.000805254	yes
RNGTT	8732	chr6:89319615-89673348	GranuleCTRL	GranuleG3BP1	OK	3.47585	5.12382	0.559855	1.76403	0.003	0.0209181	yes
SNAI2	6591	chr8:49830238-49833999	GranuleCTRL	GranuleG3BP1	OK	42.9397	63.2809	0.559459	2.53251	5e-05	0.000805254	yes
ZMYND8	23613	chr20:45837858-45985633	GranuleCTRL	GranuleG3BP1	OK	12.7103	18.7293	0.559299	2.42883	0.0001	0.00143864	yes
GBE1	2632	chr3:81538849-81810950	GranuleCTRL	GranuleG3BP1	OK	43.3287	63.7919	0.558048	2.6601	5e-05	0.000805254	yes
ANAPC1	64682	chr2:112525213-112641741	GranuleCTRL	GranuleG3BP1	OK	4.08813	6.01839	0.557934	2.11632	0.0003	0.00346643	yes
SLC30A9	10463	chr4:41992522-42089551	GranuleCTRL	GranuleG3BP1	OK	9.75257	14.3455	0.556743	2.09467	0.00045	0.00471674	yes
ZNF426	79088	chr19:9638680-9649321	GranuleCTRL	GranuleG3BP1	OK	7.77091	11.4245	0.555975	1.79541	0.002	0.0151577	yes
MIER1	57708	chr1:67390577-67454302	GranuleCTRL	GranuleG3BP1	OK	11.2979	16.6046	0.555523	2.20491	5e-05	0.000805254	yes
UBR5	51366	chr8:103264501-103424917	GranuleCTRL	GranuleG3BP1	OK	15.7128	23.0927	0.555499	2.74186	5e-05	0.000805254	yes
ZCCHC2	54877	chr18:60190657-60253976	GranuleCTRL	GranuleG3BP1	OK	7.99612	11.7441	0.554561	2.27074	0.00025	0.00302808	yes
AOX1	316	chr2:201450730-201536217	GranuleCTRL	GranuleG3BP1	OK	20.6594	30.3427	0.554552	2.57521	0.0001	0.00143864	yes
STRN	6801	chr2:37064840-37193615	GranuleCTRL	GranuleG3BP1	OK	2.02	2.96668	0.554488	2.06137	0.00055	0.00551098	yes
SLC35A3	23443	chr1:100435344-100492534	GranuleCTRL	GranuleG3BP1	OK	2.1487	3.15548	0.554391	1.60751	0.0059	0.0347344	yes
SLC39A10	57181	chr2:196521531-196602426	GranuleCTRL	GranuleG3BP1	OK	4.07139	5.97883	0.554342	1.90404	0.00115	0.00983139	yes
ARHGEF7	8874	chr13:111766158-111958081	GranuleCTRL	GranuleG3BP1	OK	8.91971	13.095	0.55395	2.26024	0.0002	0.00252541	yes
GATA6	2627	chr18:19749397-19782491	GranuleCTRL	GranuleG3BP1	OK	9.83723	14.4389	0.55364	2.15689	0.00015	0.00197992	yes
WHSC1	7468	chr4:1873122-1983934	GranuleCTRL	GranuleG3BP1	OK	7.05165	10.3494	0.553514	2.29695	5e-05	0.000805254	yes
TNKS2	80351	chr10:93558150-93625232	GranuleCTRL	GranuleG3BP1	OK	7.85909	11.5284	0.552754	2.29641	5e-05	0.000805254	yes
EEA1	8411	chr12:93166284-93323107	GranuleCTRL	GranuleG3BP1	OK	5.15071	7.55092	0.551882	2.21257	0.0002	0.00252541	yes
ATP8B2	57198	chr1:154298035-154323780	GranuleCTRL	GranuleG3BP1	OK	11.4981	16.8528	0.551601	2.17175	0.00035	0.00389874	yes
HBS1L	10767	chr6:135281516-135376036	GranuleCTRL	GranuleG3BP1	OK	6.06081	8.88169	0.551322	1.95538	0.00075	0.00700401	yes
TRIM67	55128	chr11:8633583-8680383	GranuleCTRL	GranuleG3BP1	OK	2.17198	3.18173	0.550803	1.88554	0.0012	0.0101693	yes
CEP350	9857	chr1:179923907-180084015	GranuleCTRL	GranuleG3BP1	OK	1.85736	2.7208	0.550773	1.97615	0.0008	0.00735303	yes
TEAD1	7003	chr11:12695968-12966284	GranuleCTRL	GranuleG3BP1	OK	9.10518	13.3296	0.549875	2.51412	5e-05	0.000805254	yes
PLCD1	5333	chr3:38048986-38071154	GranuleCTRL	GranuleG3BP1	OK	4.93909	7.22992	0.549736	1.5816	0.00615	0.0358151	yes
RPS6KC1	26750	chr1:213224574-213446808	GranuleCTRL	GranuleG3BP1	OK	26.0916	38.1884	0.549548	2.54947	5e-05	0.000805254	yes
FOXN2	3344	chr2:48541794-48606434	GranuleCTRL	GranuleG3BP1	OK	7.14982	10.4577	0.548587	2.17527	0.0002	0.00252541	yes
MTR	4548	chr1:236958580-237067281	GranuleCTRL	GranuleG3BP1	OK	1.08798	1.59112	0.54839	1.56079	0.00715	0.0403008	yes
SPAG5	10615	chr17:26904582-26926056	GranuleCTRL	GranuleG3BP1	OK	10.8579	15.8749	0.548001	2.19771	0.00025	0.00302808	yes
CPNE8	144402	chr12:39046001-39299420	GranuleCTRL	GranuleG3BP1	OK	4.92109	7.19432	0.547881	1.73492	0.0026	0.0186562	yes
SSH1	54434	chr12:109176465-109251359	GranuleCTRL	GranuleG3BP1	OK	6.06719	8.86959	0.547841	2.09811	0.0001	0.00143864	yes
KIAA1033	23325	chr12:105501491-105562912	GranuleCTRL	GranuleG3BP1	OK	20.0209	29.2665	0.547744	2.60014	5e-05	0.000805254	yes
NSD1	64324	chr5:176560079-176727214	GranuleCTRL	GranuleG3BP1	OK	4.62184	6.75558	0.547612	2.37098	0.0001	0.00143864	yes
FAM84B	157638	chr8:127564682-127570711	GranuleCTRL	GranuleG3BP1	OK	4.4116	6.44782	0.547509	1.92876	0.00125	0.0104591	yes
CYP26B1	56603	chr2:72356366-72374991	GranuleCTRL	GranuleG3BP1	OK	4.45253	6.50724	0.547421	1.84265	0.0013	0.0107967	yes
SRGAP1	57522	chr12:64238540-64541613	GranuleCTRL	GranuleG3BP1	OK	8.66586	12.6647	0.547402	2.45183	5e-05	0.000805254	yes
RASA1	5921	chr5:86564069-86687743	GranuleCTRL	GranuleG3BP1	OK	8.92465	13.0412	0.547211	2.08101	0.00045	0.00471674	yes
PHF2	5253	chr9:96338908-96441869	GranuleCTRL	GranuleG3BP1	OK	4.05639	5.92724	0.547165	1.87837	0.0006	0.00590629	yes
LYSMD3	116068	chr5:89811444-89825401	GranuleCTRL	GranuleG3BP1	OK	9.53721	13.9328	0.546849	2.20263	0.0003	0.00346643	yes
FAT4	79633	chr4:126237566-126414087	GranuleCTRL	GranuleG3BP1	OK	0.641122	0.93655	0.546755	1.51677	0.0085	0.0462104	yes
NARS	4677	chr18:55267893-55289177	GranuleCTRL	GranuleG3BP1	OK	37.8108	55.2241	0.5465	2.55514	5e-05	0.000805254	yes
HJURP	55355	chr2:234745346-234763212	GranuleCTRL	GranuleG3BP1	OK	17.8463	26.0604	0.546236	2.3216	5e-05	0.000805254	yes
C11orf30	56946	chr11:76156068-76263943	GranuleCTRL	GranuleG3BP1	OK	6.44915	9.41036	0.545142	2.22451	0.0001	0.00143864	yes
N4BP1	9683	chr16:48274602-48658037	GranuleCTRL	GranuleG3BP1	OK	11.8802	17.3309	0.544785	1.87803	0.0008	0.00735303	yes
PMAIP1	5366	chr18:57567191-57571538	GranuleCTRL	GranuleG3BP1	OK	425.438	620.603	0.544721	2.69193	5e-05	0.000805254	yes
IARS	3376	chr9:94972489-95056038	GranuleCTRL	GranuleG3BP1	OK	29.6046	43.1827	0.54463	2.59314	5e-05	0.000805254	yes
ZNF614	80110	chr19:52516576-52531680	GranuleCTRL	GranuleG3BP1	OK	4.94362	7.20896	0.544223	1.87512	0.00125	0.0104591	yes
EP300	2033	chr22:41488613-41576081	GranuleCTRL	GranuleG3BP1	OK	13.0519	19.0144	0.542835	2.57181	5e-05	0.000805254	yes
AURKA	6790	chr20:54944444-54967351	GranuleCTRL	GranuleG3BP1	OK	53.814	78.3417	0.5418	2.51618	5e-05	0.000805254	yes
TPX2	22974	chr20:30326903-30389603	GranuleCTRL	GranuleG3BP1	OK	54.7704	79.7312	0.541748	2.66718	5e-05	0.000805254	yes
HELZ2	85441	chr20:62189438-62205592	GranuleCTRL	GranuleG3BP1	OK	99.6066	144.964	0.541385	2.65493	5e-05	0.000805254	yes
PTPN13	5783	chr4:87515467-87736328	GranuleCTRL	GranuleG3BP1	OK	3.01521	4.38763	0.541181	1.89215	0.00085	0.00771037	yes
TBC1D5	9779	chr3:17198653-17782399	GranuleCTRL	GranuleG3BP1	OK	4.4923	6.5369	0.541153	2.00107	0.0005	0.00514452	yes
COL12A1	1303	chr6:75794041-75915623	GranuleCTRL	GranuleG3BP1	OK	6.1696	8.97069	0.540042	2.09516	0.0002	0.00252541	yes
DNAH1	25981	chr3:52350334-52434513	GranuleCTRL	GranuleG3BP1	OK	0.914667	1.3296	0.539671	1.54226	0.0077	0.0426739	yes
RNF144A-AS1	386597	chr2:7052406-7184309	GranuleCTRL	GranuleG3BP1	OK	15.3328	22.2832	0.539336	1.71136	0.00295	0.0206585	yes
USP48	84196	chr1:22004791-22109688	GranuleCTRL	GranuleG3BP1	OK	11.642	16.905	0.538107	2.1322	0.00015	0.00197992	yes
MID1	4281	chrX:10413349-10851809	GranuleCTRL	GranuleG3BP1	OK	6.67114	9.68383	0.537643	2.11433	0.0002	0.00252541	yes
FMNL2	114793	chr2:153191750-153506348	GranuleCTRL	GranuleG3BP1	OK	8.57937	12.4531	0.537556	2.2253	5e-05	0.000805254	yes
PHF20	51230	chr20:34359922-34538288	GranuleCTRL	GranuleG3BP1	OK	11.0926	16.0991	0.537385	2.35953	0.00015	0.00197992	yes
MAPK1	5594	chr22:22113946-22221970	GranuleCTRL	GranuleG3BP1	OK	14.21	20.62	0.537141	1.88461	0.00085	0.00771037	yes
RECQL	5965	chr12:21590537-21654603	GranuleCTRL	GranuleG3BP1	OK	6.04028	8.76491	0.537123	1.6193	0.00445	0.028144	yes
POLD3	10714	chr11:74303574-74354105	GranuleCTRL	GranuleG3BP1	OK	4.6105	6.69015	0.537114	1.70685	0.00355	0.0236976	yes
AHNAK	79026	chr11:62201013-62314332	GranuleCTRL	GranuleG3BP1	OK	40.5742	58.8656	0.536862	1.76221	0.002	0.0151577	yes
ZNF711	7552	chrX:84498996-84528368	GranuleCTRL	GranuleG3BP1	OK	11.3225	16.4251	0.536708	2.22177	0.0002	0.00252541	yes
PITPNM1	9600	chr11:67259238-67272843	GranuleCTRL	GranuleG3BP1	OK	11.0419	16.0036	0.535401	2.22221	0.0001	0.00143864	yes
AMMECR1	9949	chrX:109437413-109699562	GranuleCTRL	GranuleG3BP1	OK	4.14732	6.01055	0.535318	1.54809	0.00835	0.0455822	yes
FUBP3	8939	chr9:133454959-133513739	GranuleCTRL	GranuleG3BP1	OK	21.4698	31.1134	0.535227	2.3491	0.0001	0.00143864	yes
UBR4	23352	chr1:19400999-19536746	GranuleCTRL	GranuleG3BP1	OK	11.8519	17.1736	0.535083	2.63018	5e-05	0.000805254	yes
GNPAT	8443	chr1:231359508-231413719	GranuleCTRL	GranuleG3BP1	OK	11.0423	15.9963	0.534694	1.78481	0.00185	0.0142584	yes
FOXM1	2305	chr12:2945981-2998691	GranuleCTRL	GranuleG3BP1	OK	26.1242	37.8438	0.534669	2.21865	0.00015	0.00197992	yes
ARHGAP17	55114	chr16:24930704-25026699	GranuleCTRL	GranuleG3BP1	OK	11.372	16.4689	0.534258	2.09745	0.0004	0.00433304	yes
SH3D19	152503	chr4:152041432-152149182	GranuleCTRL	GranuleG3BP1	OK	19.0335	27.5634	0.534215	2.38825	5e-05	0.000805254	yes
PAPOLG	64895	chr2:60983364-61029221	GranuleCTRL	GranuleG3BP1	OK	3.59532	5.20586	0.534015	1.94264	0.00065	0.00628376	yes
PTBP2	58155	chr1:97187160-97280605	GranuleCTRL	GranuleG3BP1	OK	6.46634	9.36272	0.533979	1.80703	0.0019	0.0145743	yes
PRPF8	10594	chr17:1553922-1588176	GranuleCTRL	GranuleG3BP1	OK	20.8876	30.2403	0.533821	2.58524	5e-05	0.000805254	yes
HIPK3	10114	chr11:33278217-33378568	GranuleCTRL	GranuleG3BP1	OK	4.18599	6.059	0.533513	1.98216	0.00075	0.00700401	yes
LRCH1	23143	chr13:47127295-47327175	GranuleCTRL	GranuleG3BP1	OK	3.41846	4.94774	0.533424	1.66545	0.0038	0.0250109	yes
CEP250	11190	chr20:34043222-34099803	GranuleCTRL	GranuleG3BP1	OK	27.3599	39.5952	0.533262	2.64989	5e-05	0.000805254	yes
SPTLC1	10558	chr9:94793415-94877756	GranuleCTRL	GranuleG3BP1	OK	18.463	26.7054	0.532493	1.95765	0.00045	0.00471674	yes
FAM60A	58516	chr12:31433519-31479159	GranuleCTRL	GranuleG3BP1	OK	6.93875	10.033	0.532003	1.74961	0.00275	0.0195781	yes
LMTK2	22853	chr7:97736196-97838944	GranuleCTRL	GranuleG3BP1	OK	4.21582	6.09505	0.531823	2.10727	0.0002	0.00252541	yes
FBXW8	26259	chr12:117348760-117468953	GranuleCTRL	GranuleG3BP1	OK	5.81328	8.39822	0.530733	1.9435	0.0011	0.00949312	yes
KLF12	11278	chr13:74260148-74708066	GranuleCTRL	GranuleG3BP1	OK	1.40394	2.02743	0.530171	1.63238	0.005	0.0307931	yes
APBB2	323	chr4:40812043-41216635	GranuleCTRL	GranuleG3BP1	OK	5.94826	8.58987	0.530168	2.24124	0.00025	0.00302808	yes
CASP7	840	chr10:115438920-115490668	GranuleCTRL	GranuleG3BP1	OK	13.2068	19.0701	0.530036	1.96593	0.00055	0.00551098	yes
BUB1	699	chr2:111395274-111435684	GranuleCTRL	GranuleG3BP1	OK	18.8918	27.2774	0.52994	2.3442	0.00015	0.00197992	yes
NR3C1	2908	chr5:142657495-142815077	GranuleCTRL	GranuleG3BP1	OK	25.4861	36.7906	0.529628	2.548	5e-05	0.000805254	yes
SPIDR	23514	chr8:48173469-48648563	GranuleCTRL	GranuleG3BP1	OK	7.86307	11.347	0.52915	1.90265	0.0012	0.0101693	yes
NEK7	140609	chr1:198126107-198291548	GranuleCTRL	GranuleG3BP1	OK	9.25692	13.3513	0.528381	2.07719	0.0003	0.00346643	yes
FAM13B	51306	chr5:137225124-137368802	GranuleCTRL	GranuleG3BP1	OK	9.53863	13.7553	0.528138	2.21703	0.0001	0.00143864	yes
SNX13	23161	chr7:17830384-17980131	GranuleCTRL	GranuleG3BP1	OK	5.80341	8.36655	0.527732	2.07565	0.0002	0.00252541	yes
ZNF598	90850	chr16:2047652-2059822	GranuleCTRL	GranuleG3BP1	OK	28.777	41.4867	0.527732	2.43962	5e-05	0.000805254	yes
IBTK	25998	chr6:82879703-82957471	GranuleCTRL	GranuleG3BP1	OK	9.40267	13.5554	0.527721	2.25041	0.0001	0.00143864	yes
C5orf22	55322	chr5:31532372-31555165	GranuleCTRL	GranuleG3BP1	OK	6.3323	9.12434	0.526991	1.82113	0.0018	0.0139692	yes
TRAPPC10	7109	chr21:45432205-45526432	GranuleCTRL	GranuleG3BP1	OK	7.82155	11.2686	0.526784	2.24109	0.0002	0.00252541	yes
CASK	8573	chrX:41374188-41782287	GranuleCTRL	GranuleG3BP1	OK	4.02698	5.80146	0.526716	2.02647	0.0005	0.00514452	yes
CFAP97	57587	chr4:186080815-186125182	GranuleCTRL	GranuleG3BP1	OK	3.72024	5.35496	0.525478	1.65848	0.00425	0.0271623	yes
TOR1AIP1	26092	chr1:179851176-179889212	GranuleCTRL	GranuleG3BP1	OK	4.57404	6.58294	0.525263	1.71151	0.00295	0.0206585	yes
RNF213	57674	chr17:78234659-78411884	GranuleCTRL	GranuleG3BP1	OK	17.3974	25.0315	0.524867	2.15111	5e-05	0.000805254	yes
RALGPS2	55103	chr1:178694281-178890977	GranuleCTRL	GranuleG3BP1	OK	4.0994	5.89433	0.523913	1.95433	0.00075	0.00700401	yes
RERE	473	chr1:8412463-8877699	GranuleCTRL	GranuleG3BP1	OK	7.70072	11.0717	0.523806	2.17097	0.00025	0.00302808	yes
UEVLD	55293	chr11:18552949-18610293	GranuleCTRL	GranuleG3BP1	OK	9.31675	13.3939	0.523679	1.71864	0.0036	0.0239874	yes
CLIC4	25932	chr1:25071759-25170815	GranuleCTRL	GranuleG3BP1	OK	29.2204	42.0026	0.523503	2.49256	0.0001	0.00143864	yes
SLC2A14	440584	chr12:40148822-40499661	GranuleCTRL	GranuleG3BP1	OK	3.35266	4.81892	0.523402	1.83863	0.001	0.00881295	yes
PEAR1	375033	chr1:156863522-156886226	GranuleCTRL	GranuleG3BP1	OK	7.70175	11.0648	0.522723	2.05324	0.0005	0.00514452	yes
C7orf60	154743	chr7:112459201-112579932	GranuleCTRL	GranuleG3BP1	OK	6.1869	8.88239	0.521733	1.82961	0.00215	0.016135	yes
DOCK5	80005	chr8:25042286-25270619	GranuleCTRL	GranuleG3BP1	OK	2.00925	2.88449	0.521663	1.60657	0.00525	0.0318611	yes
BCR	613	chr22:23522551-23660224	GranuleCTRL	GranuleG3BP1	OK	5.2264	7.50105	0.521277	2.02913	0.0003	0.00346643	yes
ACBD5	91452	chr10:27484142-27531068	GranuleCTRL	GranuleG3BP1	OK	7.56794	10.8555	0.520449	1.91954	0.00105	0.00916484	yes
NCOA3	8202	chr20:46130600-46285621	GranuleCTRL	GranuleG3BP1	OK	10.4621	15.0063	0.5204	2.37416	5e-05	0.000805254	yes
SLC23A2	9962	chr20:4833001-4990939	GranuleCTRL	GranuleG3BP1	OK	3.91081	5.60787	0.519985	1.90189	0.00105	0.00916484	yes
OBSCN	84033	chr1:228391206-228566575	GranuleCTRL	GranuleG3BP1	OK	0.858601	1.23111	0.519904	1.64882	0.0051	0.0312635	yes
FNBP1L	54874	chr1:93913687-94020218	GranuleCTRL	GranuleG3BP1	OK	5.25617	7.53646	0.519875	1.69841	0.00355	0.0236976	yes
PPP1R12C	54776	chr19:55602280-55628968	GranuleCTRL	GranuleG3BP1	OK	39.0458	55.9824	0.519808	2.43393	5e-05	0.000805254	yes
PPFIBP1	8496	chr12:27677044-27848497	GranuleCTRL	GranuleG3BP1	OK	14.6646	21.022	0.51956	2.38864	5e-05	0.000805254	yes
MIB1	57534	chr18:19321289-19450918	GranuleCTRL	GranuleG3BP1	OK	8.00874	11.4795	0.519406	2.34053	5e-05	0.000805254	yes
PDS5A	23244	chr4:39824482-39979576	GranuleCTRL	GranuleG3BP1	OK	10.8843	15.5992	0.519224	2.23283	5e-05	0.000805254	yes
VPS53	55275	chr17:411907-618096	GranuleCTRL	GranuleG3BP1	OK	4.34531	6.2267	0.519008	1.49809	0.00935	0.0498085	yes
PLEKHA6	22874	chr1:204187978-204329057	GranuleCTRL	GranuleG3BP1	OK	2.20525	3.15969	0.518841	1.63659	0.00525	0.0318611	yes
PLD2	5338	chr17:4710395-4726727	GranuleCTRL	GranuleG3BP1	OK	7.41481	10.6229	0.518698	1.85707	0.00135	0.0110918	yes
KLF6	1316	chr10:3818187-3827473	GranuleCTRL	GranuleG3BP1	OK	71.3455	102.196	0.51844	2.61031	5e-05	0.000805254	yes
ZNF616	90317	chr19:52617652-52643191	GranuleCTRL	GranuleG3BP1	OK	11.004	15.7618	0.518399	1.96205	0.00095	0.00845419	yes
SLC7A1	6541	chr13:30083550-30169825	GranuleCTRL	GranuleG3BP1	OK	4.61392	6.60799	0.51822	1.99332	0.0005	0.00514452	yes
CBFB	865	chr16:67063049-67134958	GranuleCTRL	GranuleG3BP1	OK	20.4702	29.3114	0.517938	2.25278	5e-05	0.000805254	yes
TRIM9	114088	chr14:51441980-51562422	GranuleCTRL	GranuleG3BP1	OK	3.16886	4.53746	0.517924	1.55328	0.00665	0.0381171	yes
ANKRD52	283373	chr12:56623819-56652143	GranuleCTRL	GranuleG3BP1	OK	8.77084	12.5585	0.517873	2.32066	5e-05	0.000805254	yes
PPM1H	57460	chr12:63037762-63328665	GranuleCTRL	GranuleG3BP1	OK	6.60044	9.44699	0.517292	2.07008	0.0005	0.00514452	yes
CDAN1	146059	chr15:43015759-43029417	GranuleCTRL	GranuleG3BP1	OK	5.54587	7.93465	0.516754	1.85495	0.0012	0.0101693	yes
RNF19B	127544	chr1:33402046-33430414	GranuleCTRL	GranuleG3BP1	OK	13.913	19.904	0.516627	2.00865	0.0004	0.00433304	yes
RASSF8	11228	chr12:26107587-26232825	GranuleCTRL	GranuleG3BP1	OK	19.6978	28.1744	0.516348	2.35089	0.0001	0.00143864	yes
TLK1	9874	chr2:171847332-172087824	GranuleCTRL	GranuleG3BP1	OK	13.2489	18.9498	0.516308	2.26242	0.00015	0.00197992	yes
MAN2A1	4124	chr5:109025066-109205326	GranuleCTRL	GranuleG3BP1	OK	10.9928	15.7226	0.516286	2.32713	5e-05	0.000805254	yes
BMPR2	659	chr2:203241049-203432474	GranuleCTRL	GranuleG3BP1	OK	4.10323	5.86868	0.516275	2.16007	5e-05	0.000805254	yes
SRGAP2	23380	chr1:206516199-206637783	GranuleCTRL	GranuleG3BP1	OK	12.4942	17.8684	0.516146	2.17132	0.00025	0.00302808	yes
COL4A1	1282	chr13:110801304-110959504	GranuleCTRL	GranuleG3BP1	OK	2.44018	3.48912	0.515874	1.57574	0.0082	0.0449487	yes
ANLN	54443	chr7:36363758-36493401	GranuleCTRL	GranuleG3BP1	OK	11.2402	16.0702	0.515724	2.10907	0.00065	0.00628376	yes
NUP50	10762	chr22:45559725-45583890	GranuleCTRL	GranuleG3BP1	OK	8.39252	11.9956	0.515329	2.08045	0.00035	0.00389874	yes
PLEKHA5	54477	chr12:19282625-19529333	GranuleCTRL	GranuleG3BP1	OK	4.6895	6.69952	0.514623	1.55863	0.0078	0.0431788	yes
CDC14B	8555	chr9:99262394-99382112	GranuleCTRL	GranuleG3BP1	OK	5.01287	7.16035	0.514392	1.83547	0.0017	0.0133641	yes
UCP2	7351	chr11:73685715-73693889	GranuleCTRL	GranuleG3BP1	OK	9.79061	13.9831	0.514211	1.5595	0.0077	0.0426739	yes
RGS4	5999	chr1:163038395-163046592	GranuleCTRL	GranuleG3BP1	OK	40.7927	58.2548	0.514066	2.41678	5e-05	0.000805254	yes
PKD1	5310	chr16:2097989-2185899	GranuleCTRL	GranuleG3BP1	OK	5.01828	7.16488	0.513749	1.7187	0.00375	0.0247378	yes
SPTBN1	6711	chr2:54683453-54898583	GranuleCTRL	GranuleG3BP1	OK	27.7861	39.6632	0.513435	2.57625	5e-05	0.000805254	yes
PFAS	5198	chr17:8152595-8173809	GranuleCTRL	GranuleG3BP1	OK	4.77498	6.815	0.513219	1.83468	0.0014	0.011406	yes
INTS9	55756	chr8:28625174-28747698	GranuleCTRL	GranuleG3BP1	OK	5.85572	8.3567	0.513086	1.55568	0.0069	0.0392871	yes
C20orf195	149840	chr20:3229947-3388309	GranuleCTRL	GranuleG3BP1	OK	3.9319	5.6107	0.512954	1.86922	0.0013	0.0107967	yes
SPTLC2	9517	chr14:77972339-78083110	GranuleCTRL	GranuleG3BP1	OK	5.3013	7.56018	0.512074	2.0881	0.0004	0.00433304	yes
RRM2B	50484	chr8:103216728-103251346	GranuleCTRL	GranuleG3BP1	OK	8.85396	12.6239	0.511758	2.06914	0.0002	0.00252541	yes
AHCTF1	25909	chr1:247002401-247094726	GranuleCTRL	GranuleG3BP1	OK	5.63278	8.03102	0.511734	2.13521	0.0003	0.00346643	yes
KANK1	23189	chr9:470293-746106	GranuleCTRL	GranuleG3BP1	OK	5.47375	7.8025	0.511408	1.85414	0.00075	0.00700401	yes
MYO1E	4643	chr15:59428167-59665071	GranuleCTRL	GranuleG3BP1	OK	16.269	23.1872	0.511207	2.31832	5e-05	0.000805254	yes
COL5A2	1290	chr2:189896640-190044605	GranuleCTRL	GranuleG3BP1	OK	58.7582	83.7394	0.511116	2.56291	5e-05	0.000805254	yes
CCSAP	126731	chr1:229456751-229478688	GranuleCTRL	GranuleG3BP1	OK	2.79633	3.98448	0.510859	1.53437	0.00825	0.0451378	yes
TMEM237	65062	chr2:202484906-202508252	GranuleCTRL	GranuleG3BP1	OK	4.15874	5.92331	0.510255	1.77533	0.00185	0.0142584	yes
KIF11	3832	chr10:94352824-94415152	GranuleCTRL	GranuleG3BP1	OK	5.77458	8.22448	0.510209	1.89936	0.00125	0.0104591	yes
TYW1	55253	chr7:66461791-66704507	GranuleCTRL	GranuleG3BP1	OK	5.06032	7.20505	0.50978	1.61367	0.00505	0.0310093	yes
LARS2	23395	chr3:45430074-45590328	GranuleCTRL	GranuleG3BP1	OK	8.12743	11.57	0.509515	1.95531	0.00045	0.00471674	yes
ZRANB1	54764	chr10:126630691-126676005	GranuleCTRL	GranuleG3BP1	OK	8.75147	12.4582	0.509493	2.06321	0.00025	0.00302808	yes
JAK1	3716	chr1:65210777-65432187	GranuleCTRL	GranuleG3BP1	OK	12.5773	17.9035	0.509415	2.07936	0.00025	0.00302808	yes
WDR44	54521	chrX:117480035-117583923	GranuleCTRL	GranuleG3BP1	OK	4.12133	5.86454	0.508908	1.60424	0.00625	0.0362381	yes
UHMK1	127933	chr1:162466963-162499419	GranuleCTRL	GranuleG3BP1	OK	14.9328	21.2487	0.508892	2.44479	5e-05	0.000805254	yes
ARHGAP31	57514	chr3:119013219-119138323	GranuleCTRL	GranuleG3BP1	OK	1.98685	2.82681	0.508689	1.5897	0.0051	0.0312635	yes
FAM208B	54906	chr10:5726800-5805703	GranuleCTRL	GranuleG3BP1	OK	4.56977	6.49987	0.50829	2.01936	0.00025	0.00302808	yes
KIAA1551	55196	chr12:32112352-32146043	GranuleCTRL	GranuleG3BP1	OK	8.10858	11.5329	0.50823	2.13224	0.0001	0.00143864	yes
SRPK2	6733	chr7:104756820-105029377	GranuleCTRL	GranuleG3BP1	OK	32.423	46.0998	0.507744	2.39637	5e-05	0.000805254	yes
RACGAP1	29127	chr12:50382944-50419307	GranuleCTRL	GranuleG3BP1	OK	18.2008	25.8782	0.507738	2.1771	0.00015	0.00197992	yes
ZFR	51663	chr5:32354455-32444844	GranuleCTRL	GranuleG3BP1	OK	26.2847	37.3604	0.507287	2.40243	5e-05	0.000805254	yes
HMMR	3161	chr5:162887516-162921064	GranuleCTRL	GranuleG3BP1	OK	19.4508	27.6422	0.507047	2.11136	0.0001	0.00143864	yes
HIVEP1	3096	chr6:12012723-12165232	GranuleCTRL	GranuleG3BP1	OK	3.26939	4.64623	0.507037	1.88751	0.0019	0.0145743	yes
DNAJB5	25822	chr9:34989637-34998430	GranuleCTRL	GranuleG3BP1	OK	19.8706	28.2359	0.506893	2.08313	0.0002	0.00252541	yes
TTC33	23548	chr5:40711677-40756072	GranuleCTRL	GranuleG3BP1	OK	3.88756	5.52353	0.506725	1.71978	0.0033	0.0225034	yes
PHACTR2	9749	chr6:143929316-144152322	GranuleCTRL	GranuleG3BP1	OK	2.03058	2.88424	0.506302	1.6661	0.0041	0.0264944	yes
MET	4233	chr7:116312458-116438440	GranuleCTRL	GranuleG3BP1	OK	57.7828	82.0608	0.506053	2.55604	5e-05	0.000805254	yes
HELZ	9931	chr17:65066553-65241319	GranuleCTRL	GranuleG3BP1	OK	5.08521	7.22158	0.506008	2.24688	5e-05	0.000805254	yes
STK38L	23012	chr12:27397077-27478890	GranuleCTRL	GranuleG3BP1	OK	14.5645	20.6825	0.50595	2.25015	0.0001	0.00143864	yes
CLK4	57396	chr5:178029664-178054054	GranuleCTRL	GranuleG3BP1	OK	15.6334	22.1987	0.50584	1.97833	0.0006	0.00590629	yes
ZFYVE16	9765	chr5:79703831-79775688	GranuleCTRL	GranuleG3BP1	OK	3.57018	5.06873	0.50563	1.81857	0.00115	0.00983139	yes
SUCLA2	8803	chr13:48516790-48575462	GranuleCTRL	GranuleG3BP1	OK	14.6019	20.7272	0.505367	1.88193	0.001	0.00881295	yes
SART3	9733	chr12:108915990-108955165	GranuleCTRL	GranuleG3BP1	OK	26.2587	37.271	0.50526	2.37969	5e-05	0.000805254	yes
FBF1	85302	chr17:73906617-73937119	GranuleCTRL	GranuleG3BP1	OK	4.12734	5.858	0.505195	1.55937	0.0077	0.0426739	yes
TAOK1	57551	chr17:27717942-27878921	GranuleCTRL	GranuleG3BP1	OK	3.63105	5.15136	0.504566	2.06425	0.0002	0.00252541	yes
C5orf42	65250	chr5:37106329-37249530	GranuleCTRL	GranuleG3BP1	OK	1.60041	2.2704	0.504504	1.63717	0.00385	0.0252373	yes
ATE1	11101	chr10:123499935-123711480	GranuleCTRL	GranuleG3BP1	OK	4.46382	6.32982	0.503887	1.65216	0.0043	0.0274097	yes
TPCN1	53373	chr12:113659242-113736389	GranuleCTRL	GranuleG3BP1	OK	6.34549	8.99767	0.503819	1.90022	0.0008	0.00735303	yes
BRD8	10902	chr5:137475458-137514358	GranuleCTRL	GranuleG3BP1	OK	32.747	46.4289	0.503659	2.30389	0.0002	0.00252541	yes
LOC146880	146880	chr17:62745779-62778117	GranuleCTRL	GranuleG3BP1	OK	11.3044	16.013	0.50236	1.88581	0.0011	0.00949312	yes
ZNF37BP	100129482	chr10:43008960-43048318	GranuleCTRL	GranuleG3BP1	OK	2.67681	3.79168	0.50232	1.75297	0.00205	0.0154642	yes
KIAA0232	9778	chr4:6784458-6885899	GranuleCTRL	GranuleG3BP1	OK	2.6909	3.81119	0.502154	1.70178	0.00355	0.0236976	yes
ANKRD50	57182	chr4:125585203-125633887	GranuleCTRL	GranuleG3BP1	OK	4.35867	6.17301	0.502086	1.9599	0.00085	0.00771037	yes
CCDC15	80071	chr11:124824016-124911385	GranuleCTRL	GranuleG3BP1	OK	5.64179	7.98916	0.50189	1.71582	0.00285	0.0200935	yes
PCGF3	10336	chr4:699572-764427	GranuleCTRL	GranuleG3BP1	OK	4.51904	6.39778	0.501556	1.79284	0.00285	0.0200935	yes
ZKSCAN1	7586	chr7:99613194-99639312	GranuleCTRL	GranuleG3BP1	OK	9.38554	13.2823	0.50099	2.31845	5e-05	0.000805254	yes
SLC7A11	23657	chr4:138948576-139163503	GranuleCTRL	GranuleG3BP1	OK	6.99941	9.90522	0.500955	2.1974	5e-05	0.000805254	yes
HPS3	84343	chr3:148847370-148939832	GranuleCTRL	GranuleG3BP1	OK	18.6826	26.4338	0.50069	2.19094	0.00015	0.00197992	yes
CTTNBP2NL	55917	chr1:112938799-113003786	GranuleCTRL	GranuleG3BP1	OK	5.05785	7.15587	0.500604	1.86334	0.00195	0.0148561	yes
RRN3	54700	chr16:15068591-15233206	GranuleCTRL	GranuleG3BP1	OK	17.1871	24.3144	0.500484	1.51126	0.0093	0.0495966	yes
DYSF	8291	chr2:71680752-71913893	GranuleCTRL	GranuleG3BP1	OK	3.36904	4.7656	0.50032	1.74069	0.0026	0.0186562	yes
AFF4	27125	chr5:132211070-132299354	GranuleCTRL	GranuleG3BP1	OK	21.0374	29.7561	0.500227	2.46087	0.0001	0.00143864	yes
ZNF136	7695	chr19:12273871-12300064	GranuleCTRL	GranuleG3BP1	OK	7.29286	10.3151	0.5002	1.69395	0.0033	0.0225034	yes
TNC	3371	chr9:117781853-117880536	GranuleCTRL	GranuleG3BP1	OK	11.0609	15.6401	0.499786	2.2982	5e-05	0.000805254	yes
PLEC	5339	chr8:144989314-145050913	GranuleCTRL	GranuleG3BP1	OK	105.037	148.52	0.499762	2.34865	5e-05	0.000805254	yes
CHD2	1106	chr15:93443550-93571237	GranuleCTRL	GranuleG3BP1	OK	37.4582	52.9601	0.499625	2.34504	5e-05	0.000805254	yes
NUP133	55746	chr1:229577043-229644088	GranuleCTRL	GranuleG3BP1	OK	9.72852	13.7542	0.499586	1.99935	0.00045	0.00471674	yes
ZFP1	162239	chr16:75182420-75206132	GranuleCTRL	GranuleG3BP1	OK	4.79833	6.78303	0.499398	1.5345	0.00825	0.0451378	yes
CCDC117	150275	chr22:29168661-29185289	GranuleCTRL	GranuleG3BP1	OK	8.64508	12.2204	0.499343	1.87372	0.00135	0.0110918	yes
FOXO3	2309	chr6:108881025-109005971	GranuleCTRL	GranuleG3BP1	OK	8.62356	12.1874	0.499035	2.186	0.00025	0.00302808	yes
TIMELESS	8914	chr12:56810156-56843200	GranuleCTRL	GranuleG3BP1	OK	4.06399	5.74075	0.498343	1.67896	0.00385	0.0252373	yes
SETD2	29072	chr3:47057897-47205467	GranuleCTRL	GranuleG3BP1	OK	5.13483	7.2521	0.498082	2.02009	0.0008	0.00735303	yes
ZMIZ1	57178	chr10:80828791-81076285	GranuleCTRL	GranuleG3BP1	OK	22.8237	32.231	0.497914	2.43427	5e-05	0.000805254	yes
UGGT1	56886	chr2:128848753-128953249	GranuleCTRL	GranuleG3BP1	OK	6.64125	9.37446	0.49728	2.20586	0.0001	0.00143864	yes
SESN2	83667	chr1:28585962-28609002	GranuleCTRL	GranuleG3BP1	OK	13.1245	18.5242	0.497145	2.03647	0.0005	0.00514452	yes
KLF3	51274	chr4:38614321-38703129	GranuleCTRL	GranuleG3BP1	OK	4.59853	6.48771	0.496538	1.7794	0.0016	0.0127361	yes
EXOC4	60412	chr7:132937822-133750513	GranuleCTRL	GranuleG3BP1	OK	15.5005	21.8642	0.496255	2.16687	0.0002	0.00252541	yes
FAR2	55711	chr12:29301935-29488549	GranuleCTRL	GranuleG3BP1	OK	8.5362	12.0394	0.4961	1.82741	0.0017	0.0133641	yes
WRN	7486	chr8:30853317-31031277	GranuleCTRL	GranuleG3BP1	OK	3.90974	5.51349	0.495893	1.69153	0.0035	0.0234931	yes
R3HDM1	23518	chr2:136289024-136482840	GranuleCTRL	GranuleG3BP1	OK	8.51298	12.0012	0.495447	1.94128	0.00055	0.00551098	yes
AKAP10	11216	chr17:19807764-19881169	GranuleCTRL	GranuleG3BP1	OK	8.94944	12.6165	0.495441	1.91253	0.00125	0.0104591	yes
CEP135	9662	chr4:56814973-56899529	GranuleCTRL	GranuleG3BP1	OK	4.43847	6.25574	0.49512	1.76892	0.00235	0.0172622	yes
TXNRD1	7296	chr12:104609556-104744085	GranuleCTRL	GranuleG3BP1	OK	169.531	238.842	0.494509	2.45059	5e-05	0.000805254	yes
IPMK	253430	chr10:59951277-60027694	GranuleCTRL	GranuleG3BP1	OK	5.87767	8.28027	0.494433	1.92348	0.00115	0.00983139	yes
NEDD4L	23327	chr18:55711609-56068772	GranuleCTRL	GranuleG3BP1	OK	39.4419	55.5445	0.493915	2.49072	5e-05	0.000805254	yes
CDK2	1017	chr12:56360552-56366573	GranuleCTRL	GranuleG3BP1	OK	8.56262	12.043	0.492068	1.60676	0.00575	0.0341551	yes
ZFX	7543	chrX:24164341-24234372	GranuleCTRL	GranuleG3BP1	OK	8.55061	12.0259	0.492041	2.10237	0.00035	0.00389874	yes
RAB30	27314	chr11:82684174-82782965	GranuleCTRL	GranuleG3BP1	OK	3.22528	4.53549	0.491835	1.86654	0.0013	0.0107967	yes
GBF1	8729	chr10:104005254-104142656	GranuleCTRL	GranuleG3BP1	OK	14.3949	20.2397	0.491625	2.26922	5e-05	0.000805254	yes
ZNF106	64397	chr15:42704634-42783395	GranuleCTRL	GranuleG3BP1	OK	6.07352	8.53836	0.491426	2.03062	0.00055	0.00551098	yes
ZNF525	170958	chr19:53868967-53889841	GranuleCTRL	GranuleG3BP1	OK	6.22448	8.75037	0.491391	1.9395	0.0009	0.00808833	yes
TTC23	64927	chr15:99676527-99791431	GranuleCTRL	GranuleG3BP1	OK	4.76525	6.69687	0.490935	1.50916	0.00805	0.0442598	yes
NUF2	83540	chr1:163291722-163325553	GranuleCTRL	GranuleG3BP1	OK	12.7383	17.8924	0.490175	1.67941	0.004	0.0259519	yes
DCK	1633	chr4:71859264-71896629	GranuleCTRL	GranuleG3BP1	OK	14.5722	20.4628	0.489788	1.8977	0.001	0.00881295	yes
HLTF	6596	chr3:148747903-148820610	GranuleCTRL	GranuleG3BP1	OK	11.5214	16.1781	0.489722	2.0628	0.0001	0.00143864	yes
KITLG	4254	chr12:88886569-88974250	GranuleCTRL	GranuleG3BP1	OK	15.1753	21.3082	0.48969	2.20067	5e-05	0.000805254	yes
SEL1L	6400	chr14:81937890-82000205	GranuleCTRL	GranuleG3BP1	OK	10.3521	14.5301	0.489121	2.2206	5e-05	0.000805254	yes
IPO5	3843	chr13:98605928-98676550	GranuleCTRL	GranuleG3BP1	OK	38.4707	53.993	0.48901	2.4314	0.00015	0.00197992	yes
BCOR	54880	chrX:39910498-40036582	GranuleCTRL	GranuleG3BP1	OK	3.04562	4.27404	0.488866	1.61021	0.0056	0.0334965	yes
CLTC	1213	chr17:57697049-57774317	GranuleCTRL	GranuleG3BP1	OK	59.2418	83.1028	0.488283	2.4547	5e-05	0.000805254	yes
YEATS2	55689	chr3:183415605-183530413	GranuleCTRL	GranuleG3BP1	OK	18.9235	26.5379	0.487877	2.31397	5e-05	0.000805254	yes
CREBRF	153222	chr5:172483354-172566291	GranuleCTRL	GranuleG3BP1	OK	12.2208	17.1302	0.487197	2.19049	0.00015	0.00197992	yes
OASL	8638	chr12:121458094-121477045	GranuleCTRL	GranuleG3BP1	OK	670.609	939.264	0.486059	2.32884	5e-05	0.000805254	yes
OSBPL8	114882	chr12:76745577-76953589	GranuleCTRL	GranuleG3BP1	OK	7.8243	10.9551	0.485573	2.06937	0.0002	0.00252541	yes
STAU1	6780	chr20:47729875-47804904	GranuleCTRL	GranuleG3BP1	OK	55.9702	78.2914	0.484194	2.35995	5e-05	0.000805254	yes
TMF1	7110	chr3:69068977-69101484	GranuleCTRL	GranuleG3BP1	OK	5.16736	7.22502	0.483573	1.85856	0.00155	0.0124333	yes
SHTN1	57698	chr10:118642887-118886097	GranuleCTRL	GranuleG3BP1	OK	5.58141	7.80374	0.483536	1.78949	0.00095	0.00845419	yes
SPOPL	339745	chr2:139259349-139330805	GranuleCTRL	GranuleG3BP1	OK	3.87486	5.41731	0.483432	1.65253	0.00345	0.0232432	yes
ITCH	83737	chr20:32951040-33099198	GranuleCTRL	GranuleG3BP1	OK	16.5331	23.1115	0.483254	2.27209	5e-05	0.000805254	yes
BIRC6	57448	chr2:32582095-32843965	GranuleCTRL	GranuleG3BP1	OK	5.47532	7.65018	0.48255	2.20718	0.00015	0.00197992	yes
LTN1	26046	chr21:30300465-30365277	GranuleCTRL	GranuleG3BP1	OK	6.81047	9.51506	0.482459	2.03294	0.00045	0.00471674	yes
SNRK	54861	chr3:43328003-43393454	GranuleCTRL	GranuleG3BP1	OK	8.31724	11.6177	0.482148	1.84836	0.00135	0.0110918	yes
TCHP	84260	chr12:110338078-110355874	GranuleCTRL	GranuleG3BP1	OK	10.1674	14.1999	0.481922	1.80849	0.00165	0.0130912	yes
GPRC5B	51704	chr16:19870292-19896956	GranuleCTRL	GranuleG3BP1	OK	7.45592	10.4121	0.481799	1.62679	0.0053	0.0320976	yes
ATP2B4	493	chr1:203595914-203713209	GranuleCTRL	GranuleG3BP1	OK	4.9165	6.86417	0.481454	1.94388	0.0008	0.00735303	yes
HSPG2	3339	chr1:22138757-22263790	GranuleCTRL	GranuleG3BP1	OK	5.41228	7.55499	0.481193	2.15695	0.0001	0.00143864	yes
TRIM24	8805	chr7:138145078-138270332	GranuleCTRL	GranuleG3BP1	OK	6.72217	9.38276	0.481086	1.74432	0.00295	0.0206585	yes
CERS6	253782	chr2:169312758-169642939	GranuleCTRL	GranuleG3BP1	OK	4.60694	6.42868	0.480714	1.81626	0.00145	0.0117673	yes
GLIS1	148979	chr1:53971905-54199877	GranuleCTRL	GranuleG3BP1	OK	6.01484	8.39251	0.480576	1.50637	0.0091	0.0487263	yes
PBK	55872	chr8:27667137-27695612	GranuleCTRL	GranuleG3BP1	OK	15.0611	21.0018	0.47969	1.79754	0.0018	0.0139692	yes
RBM33	155435	chr7:155437202-155574179	GranuleCTRL	GranuleG3BP1	OK	8.54635	11.9159	0.479513	2.19884	0.00025	0.00302808	yes
DBF4B	80174	chr17:42785975-42829636	GranuleCTRL	GranuleG3BP1	OK	11.5216	16.0602	0.479158	1.88904	0.00125	0.0104591	yes
FCHSD1	89848	chr5:141016516-141030986	GranuleCTRL	GranuleG3BP1	OK	11.3972	15.8784	0.47839	1.87826	0.00095	0.00845419	yes
ABL2	27	chr1:179068461-179198819	GranuleCTRL	GranuleG3BP1	OK	8.48069	11.8118	0.477977	1.56672	0.0067	0.0383433	yes
FOXK1	221937	chr7:4721929-4811074	GranuleCTRL	GranuleG3BP1	OK	3.79671	5.28582	0.477378	1.94089	0.0009	0.00808833	yes
TNFAIP3	7128	chr6:138144806-138204451	GranuleCTRL	GranuleG3BP1	OK	20.8844	29.0696	0.477083	2.18668	0.00025	0.00302808	yes
LMNB1	4001	chr5:126112314-126172712	GranuleCTRL	GranuleG3BP1	OK	16.9047	23.5227	0.476629	1.84879	0.00185	0.0142584	yes
MARK3	4140	chr14:103851700-103970166	GranuleCTRL	GranuleG3BP1	OK	41.9854	58.4119	0.476374	2.28096	5e-05	0.000805254	yes
ZNF558	148156	chr19:8920251-8942980	GranuleCTRL	GranuleG3BP1	OK	16.0525	22.3272	0.476	2.02312	0.00055	0.00551098	yes
DST	667	chr6:56137688-56819426	GranuleCTRL	GranuleG3BP1	OK	9.34893	13.0021	0.475875	2.14355	0.00035	0.00389874	yes
MTMR2	8898	chr11:95566043-95657371	GranuleCTRL	GranuleG3BP1	OK	5.64058	7.8427	0.475507	1.71004	0.00255	0.0184612	yes
RALGAPB	57148	chr20:37101448-37207504	GranuleCTRL	GranuleG3BP1	OK	9.94691	13.8257	0.475034	2.15297	0.00015	0.00197992	yes
SPIN1	10927	chr9:91003296-91093622	GranuleCTRL	GranuleG3BP1	OK	10.7747	14.9735	0.474765	1.95669	0.00075	0.00700401	yes
TMEM38B	55151	chr9:108456805-108538892	GranuleCTRL	GranuleG3BP1	OK	7.10494	9.86972	0.474188	1.67279	0.00405	0.0262412	yes
FEM1C	56929	chr5:114856607-114880591	GranuleCTRL	GranuleG3BP1	OK	11.1161	15.4401	0.474031	2.07068	0.00035	0.00389874	yes
AIDA	64853	chr1:222841354-222885864	GranuleCTRL	GranuleG3BP1	OK	8.35457	11.603	0.473857	1.66961	0.0035	0.0234931	yes
ELF1	1997	chr13:41506054-41593508	GranuleCTRL	GranuleG3BP1	OK	23.1331	32.1179	0.473419	2.12585	0.0002	0.00252541	yes
NUPL1	9818	chr13:25875665-25916561	GranuleCTRL	GranuleG3BP1	OK	29.5227	40.9866	0.473328	2.25291	0.0001	0.00143864	yes
USP32P1	220594	chr17:58254690-58469586	GranuleCTRL	GranuleG3BP1	OK	13.6837	18.997	0.473312	2.18531	0.00015	0.00197992	yes
PHKB	5257	chr16:47495209-47735434	GranuleCTRL	GranuleG3BP1	OK	5.90561	8.19492	0.472643	1.79746	0.00185	0.0142584	yes
CLASP2	23122	chr3:33537738-33759705	GranuleCTRL	GranuleG3BP1	OK	4.00976	5.56294	0.472332	1.73082	0.00285	0.0200935	yes
SIRT1	23411	chr10:69644426-69678147	GranuleCTRL	GranuleG3BP1	OK	14.3768	19.9412	0.472005	1.98985	0.00045	0.00471674	yes
SEPT7	989	chr7:35840595-35946715	GranuleCTRL	GranuleG3BP1	OK	22.783	31.5894	0.471479	2.1827	0.0001	0.00143864	yes
ASNS	440	chr7:97481428-97501854	GranuleCTRL	GranuleG3BP1	OK	51.0873	70.8277	0.471348	2.07227	0.0003	0.00346643	yes
KIF16B	55614	chr20:16252748-16554079	GranuleCTRL	GranuleG3BP1	OK	5.02942	6.97263	0.471311	1.64429	0.00425	0.0271623	yes
GFM1	85476	chr3:158362316-158410360	GranuleCTRL	GranuleG3BP1	OK	8.82272	12.2295	0.47107	1.55126	0.0077	0.0426739	yes
CRAMP1L	57585	chr16:1664640-1727909	GranuleCTRL	GranuleG3BP1	OK	4.3669	6.052	0.470802	1.79521	0.00185	0.0142584	yes
USP7	7874	chr16:8985950-9057341	GranuleCTRL	GranuleG3BP1	OK	10.1161	14.0184	0.470665	1.99211	0.0007	0.00664795	yes
ZNF507	22847	chr19:32836513-32878573	GranuleCTRL	GranuleG3BP1	OK	3.44208	4.7696	0.47059	1.68745	0.00365	0.0242429	yes
STAM-AS1	10254	chr2:152973314-153032506	GranuleCTRL	GranuleG3BP1	OK	5.58643	7.73988	0.470384	1.77064	0.0024	0.0175674	yes
PARP4	143	chr13:24995068-25086948	GranuleCTRL	GranuleG3BP1	OK	15.5203	21.5028	0.47037	2.13786	0.00015	0.00197992	yes
USP4	7375	chr3:49314576-49377536	GranuleCTRL	GranuleG3BP1	OK	14.714	20.376	0.469684	1.98704	0.0003	0.00346643	yes
FAM120A	23196	chr9:96208781-96328397	GranuleCTRL	GranuleG3BP1	OK	12.6724	17.5438	0.469271	1.78587	0.0021	0.0157923	yes
FLYWCH1	84256	chr16:2961979-3001209	GranuleCTRL	GranuleG3BP1	OK	11.8073	16.3441	0.469095	1.83915	0.0009	0.00808833	yes
MYO9B	4650	chr19:17186590-17324104	GranuleCTRL	GranuleG3BP1	OK	15.5329	21.4962	0.468752	2.22761	0.00015	0.00197992	yes
NAA25	80018	chr12:112464492-112546635	GranuleCTRL	GranuleG3BP1	OK	8.31526	11.5029	0.46816	1.93425	0.0007	0.00664795	yes
JAG1	182	chr20:10618331-10654694	GranuleCTRL	GranuleG3BP1	OK	22.5893	31.2461	0.468035	2.24076	0.0001	0.00143864	yes
NUP98	4928	chr11:3696239-3847601	GranuleCTRL	GranuleG3BP1	OK	19.7258	27.2627	0.466843	1.98153	0.0003	0.00346643	yes
HSPA13	6782	chr21:15743436-15755509	GranuleCTRL	GranuleG3BP1	OK	16.6278	22.9804	0.466805	2.0365	0.0007	0.00664795	yes
SNX6	58533	chr14:35030617-35099366	GranuleCTRL	GranuleG3BP1	OK	63.1496	87.2741	0.466779	2.29516	0.0001	0.00143864	yes
PNPT1	87178	chr2:55861197-55921045	GranuleCTRL	GranuleG3BP1	OK	52.3371	72.3217	0.466594	2.30849	0.00015	0.00197992	yes
RFWD3	55159	chr16:74655296-74700779	GranuleCTRL	GranuleG3BP1	OK	7.57218	10.4633	0.466554	1.8312	0.0018	0.0139692	yes
SMARCAD1	56916	chr4:95128758-95212443	GranuleCTRL	GranuleG3BP1	OK	5.86767	8.10705	0.466389	1.6003	0.00475	0.0295031	yes
WDR75	84128	chr2:190306158-190340288	GranuleCTRL	GranuleG3BP1	OK	26.0661	36.0054	0.466036	2.06316	0.00015	0.00197992	yes
TANC2	26115	chr17:60778674-61505067	GranuleCTRL	GranuleG3BP1	OK	5.2296	7.22222	0.465743	2.02384	0.00045	0.00471674	yes
GOLGA3	2802	chr12:133345494-133405426	GranuleCTRL	GranuleG3BP1	OK	12.3118	17.0012	0.465597	2.14751	0.00025	0.00302808	yes
LRCH3	84859	chr3:197518096-197598456	GranuleCTRL	GranuleG3BP1	OK	9.21516	12.7249	0.46557	1.55151	0.00755	0.0421313	yes
GNE	10020	chr9:36214438-36277053	GranuleCTRL	GranuleG3BP1	OK	5.12474	7.07321	0.464886	1.63121	0.00385	0.0252373	yes
CKAP2L	150468	chr2:113493926-113522254	GranuleCTRL	GranuleG3BP1	OK	5.96341	8.23068	0.464874	1.67978	0.00345	0.0232432	yes
IFIT3	3437	chr10:91087575-91100725	GranuleCTRL	GranuleG3BP1	OK	535.651	739.191	0.464653	2.25593	5e-05	0.000805254	yes
SEC24D	9871	chr4:119643977-119757326	GranuleCTRL	GranuleG3BP1	OK	11.3293	15.6317	0.464415	1.90212	0.00085	0.00771037	yes
NDUFS1	4719	chr2:206987802-207024243	GranuleCTRL	GranuleG3BP1	OK	17.0646	23.5435	0.464323	1.96944	0.0006	0.00590629	yes
NUSAP1	51203	chr15:41624891-41673248	GranuleCTRL	GranuleG3BP1	OK	34.547	47.6491	0.463887	2.08566	0.00035	0.00389874	yes
ZNF133	7692	chr20:18268926-18297640	GranuleCTRL	GranuleG3BP1	OK	12.8236	17.681	0.463395	1.7054	0.00355	0.0236976	yes
UNC119B	84747	chr12:121148237-121161443	GranuleCTRL	GranuleG3BP1	OK	11.2301	15.4809	0.463126	1.92762	0.00065	0.00628376	yes
DICER1	23405	chr14:95552564-95646270	GranuleCTRL	GranuleG3BP1	OK	7.08476	9.76553	0.46298	2.00261	0.0004	0.00433304	yes
PHF3	23469	chr6:64345706-64425418	GranuleCTRL	GranuleG3BP1	OK	7.38502	10.1785	0.462848	1.83993	0.00155	0.0124333	yes
CELSR1	9620	chr22:46756730-46933067	GranuleCTRL	GranuleG3BP1	OK	3.13328	4.3177	0.462587	1.79644	0.002	0.0151577	yes
TNRC18	84629	chr7:5346422-5463177	GranuleCTRL	GranuleG3BP1	OK	4.71117	6.49113	0.462384	1.92976	0.0007	0.00664795	yes
KDM4A	9682	chr1:44115796-44173012	GranuleCTRL	GranuleG3BP1	OK	10.5772	14.573	0.462339	1.89594	0.0011	0.00949312	yes
TFAP2C	7022	chr20:55204357-55214338	GranuleCTRL	GranuleG3BP1	OK	7.97039	10.9796	0.462101	1.5804	0.00795	0.0438093	yes
PIK3C2A	5286	chr11:17108123-17191354	GranuleCTRL	GranuleG3BP1	OK	6.88943	9.48766	0.461667	1.97164	0.00055	0.00551098	yes
CSNK1G3	1456	chr5:122847792-122952738	GranuleCTRL	GranuleG3BP1	OK	10.375	14.2869	0.461579	1.86136	0.001	0.00881295	yes
EML1	2009	chr14:100259744-100408395	GranuleCTRL	GranuleG3BP1	OK	4.5033	6.20049	0.461398	1.53386	0.0071	0.0400965	yes
GABBR1	2550	chr6_qbl_hap6:873335-904294	GranuleCTRL	GranuleG3BP1	OK	4.7164	6.49228	0.461039	1.52182	0.0069	0.0392871	yes
RBFOX2	23543	chr22:36134782-36424585	GranuleCTRL	GranuleG3BP1	OK	12.258	16.8712	0.460845	2.10395	0.0002	0.00252541	yes
AMOTL2	51421	chr3:134074186-134094259	GranuleCTRL	GranuleG3BP1	OK	21.192	29.1557	0.460256	2.13563	0.0003	0.00346643	yes
DOCK6	57572	chr19:11309968-11373168	GranuleCTRL	GranuleG3BP1	OK	12.3923	17.048	0.460161	2.06528	0.00045	0.00471674	yes
OTUD7B	56957	chr1:149912228-149982686	GranuleCTRL	GranuleG3BP1	OK	10.4595	14.386	0.459848	2.01173	0.00055	0.00551098	yes
DBT	1629	chr1:100652477-100715409	GranuleCTRL	GranuleG3BP1	OK	2.2637	3.11196	0.459144	1.62455	0.00525	0.0318611	yes
PHF8	23133	chrX:53963112-54071569	GranuleCTRL	GranuleG3BP1	OK	8.73662	12.0059	0.458591	1.84275	0.0016	0.0127361	yes
KIAA1217	56243	chr10:23983674-24836777	GranuleCTRL	GranuleG3BP1	OK	9.80434	13.473	0.458578	1.56514	0.00735	0.0412047	yes
DYNC1LI2	1783	chr16:66754798-66785525	GranuleCTRL	GranuleG3BP1	OK	30.5439	41.9725	0.458559	2.20723	5e-05	0.000805254	yes
OXSR1	9943	chr3:38207025-38296979	GranuleCTRL	GranuleG3BP1	OK	24.5854	33.7671	0.457818	2.14053	0.0001	0.00143864	yes
TRIM5	85363	chr11:5684424-5706339	GranuleCTRL	GranuleG3BP1	OK	29.0752	39.9324	0.457774	2.05759	0.00055	0.00551098	yes
EVPL	2125	chr17:74002926-74023507	GranuleCTRL	GranuleG3BP1	OK	7.47033	10.2517	0.456618	1.89821	0.0009	0.00808833	yes
CUX1	1523	chr7:101459183-101927250	GranuleCTRL	GranuleG3BP1	OK	28.783	39.4992	0.456607	1.79702	0.0013	0.0107967	yes
GULP1	51454	chr2:189156395-189460652	GranuleCTRL	GranuleG3BP1	OK	82.3119	112.943	0.456417	2.2606	0.0002	0.00252541	yes
MDC1	9656	chr6_ssto_hap7:1999890-2017765	GranuleCTRL	GranuleG3BP1	OK	4.62815	6.3457	0.455342	1.75266	0.0028	0.0198178	yes
KIF3C	3797	chr2:26149454-26205443	GranuleCTRL	GranuleG3BP1	OK	6.64246	9.10632	0.455151	1.7659	0.00235	0.0172622	yes
TBL1XR1	79718	chr3:176738541-176915048	GranuleCTRL	GranuleG3BP1	OK	8.928	12.2385	0.455018	1.95433	0.00075	0.00700401	yes
MED14	9282	chrX:40508794-40597953	GranuleCTRL	GranuleG3BP1	OK	6.8898	9.44408	0.454948	1.86255	0.0014	0.011406	yes
SACM1L	22908	chr3:45730753-45786900	GranuleCTRL	GranuleG3BP1	OK	13.6629	18.7209	0.454382	1.89183	0.0011	0.00949312	yes
CKAP2	26586	chr13:53029494-53050766	GranuleCTRL	GranuleG3BP1	OK	21.3123	29.201	0.45433	1.96985	0.0006	0.00590629	yes
GTF2A1	2957	chr14:81641795-81687575	GranuleCTRL	GranuleG3BP1	OK	5.85083	8.01352	0.453795	1.73481	0.00315	0.0217556	yes
NUP188	23511	chr9:131707808-131769375	GranuleCTRL	GranuleG3BP1	OK	8.30676	11.3768	0.453735	1.64476	0.0042	0.026973	yes
SYT1	6857	chr12:79257772-79845788	GranuleCTRL	GranuleG3BP1	OK	10.0796	13.8043	0.453681	1.83389	0.00105	0.00916484	yes
BRWD3	254065	chrX:79924986-80065233	GranuleCTRL	GranuleG3BP1	OK	4.13537	5.66302	0.453557	1.9049	0.0013	0.0107967	yes
WDHD1	11169	chr14:55405655-55493819	GranuleCTRL	GranuleG3BP1	OK	5.11428	7.00211	0.453259	1.69869	0.00325	0.0222772	yes
PKD1P1	339044	chr16:16411465-16444465	GranuleCTRL	GranuleG3BP1	OK	4.20277	5.75145	0.452584	1.62628	0.00515	0.0314245	yes
STK10	6793	chr5:171469073-171615346	GranuleCTRL	GranuleG3BP1	OK	8.78314	12.0158	0.45213	1.90946	0.00075	0.00700401	yes
PTPRM	5797	chr18:7567313-8406859	GranuleCTRL	GranuleG3BP1	OK	14.9288	20.4211	0.451967	2.05152	0.0003	0.00346643	yes
SEC24B	10427	chr4:110351118-110461615	GranuleCTRL	GranuleG3BP1	OK	6.67036	9.12383	0.451875	1.67574	0.0032	0.0220278	yes
BRPF3	27154	chr6:36164549-36200567	GranuleCTRL	GranuleG3BP1	OK	8.30636	11.3506	0.450479	1.88192	0.00105	0.00916484	yes
ATXN1L	342371	chr16:71879893-71891236	GranuleCTRL	GranuleG3BP1	OK	7.01086	9.57864	0.450229	1.91767	0.0007	0.00664795	yes
POLG	5428	chr15:89787193-89878026	GranuleCTRL	GranuleG3BP1	OK	11.5453	15.7691	0.449788	1.6549	0.00435	0.0276799	yes
NCOA4	8031	chr10:51371378-51734610	GranuleCTRL	GranuleG3BP1	OK	27.4721	37.5192	0.44966	1.53158	0.00735	0.0412047	yes
CDCA2	157313	chr8:25316512-25365425	GranuleCTRL	GranuleG3BP1	OK	7.3059	9.97703	0.449548	1.61591	0.0048	0.0297375	yes
KIF13B	23303	chr8:28924794-29120610	GranuleCTRL	GranuleG3BP1	OK	2.44324	3.33581	0.449243	1.53368	0.00795	0.0438093	yes
BCL9	607	chr1:147013270-147098020	GranuleCTRL	GranuleG3BP1	OK	5.07228	6.92494	0.449168	1.69395	0.00415	0.0267463	yes
PSME4	23198	chr2:54091203-54197977	GranuleCTRL	GranuleG3BP1	OK	17.7695	24.2597	0.449157	2.13916	0.0002	0.00252541	yes
CMPK2	129607	chr2:6980683-7006766	GranuleCTRL	GranuleG3BP1	OK	49.2019	67.1158	0.447939	2.09648	0.00025	0.00302808	yes
TTK	7272	chr6:80714321-80752244	GranuleCTRL	GranuleG3BP1	OK	8.25213	11.2535	0.447538	1.57776	0.0071	0.0400965	yes
NOTCH2	4853	chr1:120454175-120612317	GranuleCTRL	GranuleG3BP1	OK	7.04239	9.60315	0.447443	2.02532	0.0003	0.00346643	yes
MIS18BP1	55320	chr14:45672392-45722605	GranuleCTRL	GranuleG3BP1	OK	10.7512	14.6587	0.447257	1.87157	0.00095	0.00845419	yes
GMPS	8833	chr3:155588324-155655520	GranuleCTRL	GranuleG3BP1	OK	31.2228	42.5631	0.447005	1.98676	0.00045	0.00471674	yes
SEPT10	151011	chr2:110300373-110371783	GranuleCTRL	GranuleG3BP1	OK	29.9491	40.8256	0.446963	2.03073	0.0004	0.00433304	yes
KIF1B	23095	chr1:10270763-10441661	GranuleCTRL	GranuleG3BP1	OK	5.14287	7.00758	0.446344	1.77503	0.00195	0.0148561	yes
TRIP12	9320	chr2:230628552-230786725	GranuleCTRL	GranuleG3BP1	OK	23.9331	32.6062	0.446139	2.1961	0.00015	0.00197992	yes
SUPT16H	11198	chr14:21819630-21852425	GranuleCTRL	GranuleG3BP1	OK	30.6341	41.7333	0.446062	2.13835	0.0002	0.00252541	yes
KIF3B	9371	chr20:30865453-30922811	GranuleCTRL	GranuleG3BP1	OK	14.6619	19.9688	0.445674	2.04024	0.00035	0.00389874	yes
GCLC	2729	chr6:53362139-53409927	GranuleCTRL	GranuleG3BP1	OK	16.4557	22.4059	0.445292	1.93691	0.0008	0.00735303	yes
RAD21	5885	chr8:117858172-117889107	GranuleCTRL	GranuleG3BP1	OK	75.3659	102.609	0.445175	2.22251	5e-05	0.000805254	yes
PDPK1	5170	chr16:2587964-2653191	GranuleCTRL	GranuleG3BP1	OK	5.71529	7.78095	0.445121	1.77131	0.0026	0.0186562	yes
PAPSS1	9061	chr4:108534821-108641419	GranuleCTRL	GranuleG3BP1	OK	14.5408	19.7962	0.445115	1.72413	0.0031	0.0214816	yes
CHD9	80205	chr16:53088944-53361414	GranuleCTRL	GranuleG3BP1	OK	7.52605	10.246	0.4451	2.0283	0.00035	0.00389874	yes
NEDD4	4734	chr15:56119116-56285944	GranuleCTRL	GranuleG3BP1	OK	7.13847	9.71509	0.444614	1.7717	0.00245	0.0178884	yes
ESCO1	114799	chr18:19109261-19180693	GranuleCTRL	GranuleG3BP1	OK	9.5778	13.0345	0.444567	1.7934	0.0018	0.0139692	yes
KDM3B	51780	chr5:137688284-137772716	GranuleCTRL	GranuleG3BP1	OK	11.8132	16.0762	0.44453	2.00352	0.00045	0.00471674	yes
RAB3GAP1	22930	chr2:135809834-135928279	GranuleCTRL	GranuleG3BP1	OK	17.6592	24.0296	0.444397	2.01801	0.0003	0.00346643	yes
LIMS1	3987	chr2:109150810-109303702	GranuleCTRL	GranuleG3BP1	OK	13.0058	17.6968	0.444329	1.88785	0.001	0.00881295	yes
IRAK2	3656	chr3:10206562-10285427	GranuleCTRL	GranuleG3BP1	OK	10.6542	14.4912	0.443753	1.71048	0.00355	0.0236976	yes
TEX2	55852	chr17:62224792-62340683	GranuleCTRL	GranuleG3BP1	OK	7.88555	10.7223	0.443332	1.77902	0.002	0.0151577	yes
AP2B1	163	chr17:33914281-34053436	GranuleCTRL	GranuleG3BP1	OK	21.3603	29.0406	0.44314	2.11363	0.0003	0.00346643	yes
PLXNB1	5364	chr3:48445260-48471460	GranuleCTRL	GranuleG3BP1	OK	4.27542	5.81197	0.442963	1.64567	0.0046	0.0288421	yes
ATP2C1	27032	chr3:130569368-131100319	GranuleCTRL	GranuleG3BP1	OK	17.7299	24.065	0.440751	1.64247	0.0047	0.0293051	yes
YLPM1	56252	chr14:75230068-75304013	GranuleCTRL	GranuleG3BP1	OK	7.75075	10.519	0.440584	1.91433	0.0009	0.00808833	yes
LUZP1	7798	chr1:23410515-23495351	GranuleCTRL	GranuleG3BP1	OK	7.46558	10.1307	0.440405	1.92283	0.00105	0.00916484	yes
MICALL1	85377	chr22:38302154-38338465	GranuleCTRL	GranuleG3BP1	OK	12.2021	16.5452	0.43929	1.86016	0.00125	0.0104591	yes
EPHA4	2043	chr2:222282746-222438922	GranuleCTRL	GranuleG3BP1	OK	3.72562	5.05169	0.439286	1.54629	0.00735	0.0412047	yes
PUM2	23369	chr2:20448452-20550611	GranuleCTRL	GranuleG3BP1	OK	18.5887	25.2042	0.439239	2.03544	0.0003	0.00346643	yes
POU2F1	5451	chr1:167190065-167396582	GranuleCTRL	GranuleG3BP1	OK	2.74044	3.71571	0.439227	1.74046	0.0024	0.0175674	yes
SERTAD2	9792	chr2:64858754-64881046	GranuleCTRL	GranuleG3BP1	OK	32.1695	43.6038	0.438761	2.14562	0.0003	0.00346643	yes
ZC3H11A	9877	chr1:203764750-203823256	GranuleCTRL	GranuleG3BP1	OK	30.9236	41.8861	0.437766	2.07746	0.0003	0.00346643	yes
DYRK1A	1859	chr21:38739858-38887679	GranuleCTRL	GranuleG3BP1	OK	20.6865	28.0127	0.437388	2.02999	0.00035	0.00389874	yes
ZMYM2	7750	chr13:20532809-20665984	GranuleCTRL	GranuleG3BP1	OK	7.17342	9.71332	0.437304	1.9498	0.00045	0.00471674	yes
TAF8	129685	chr6:42018250-42048644	GranuleCTRL	GranuleG3BP1	OK	7.39889	10.0175	0.437147	1.6485	0.003	0.0209181	yes
FLNB	2317	chr3:57994126-58157982	GranuleCTRL	GranuleG3BP1	OK	29.8915	40.4569	0.436651	2.171	0.0001	0.00143864	yes
YAP1	10413	chr11:101981191-102104154	GranuleCTRL	GranuleG3BP1	OK	15.2456	20.628	0.43621	1.96561	0.00055	0.00551098	yes
TMEM65	157378	chr8:125323158-125384940	GranuleCTRL	GranuleG3BP1	OK	13.434	18.1748	0.436054	1.85507	0.00135	0.0110918	yes
KMT2C	58508	chr7:151832009-152133090	GranuleCTRL	GranuleG3BP1	OK	5.97548	8.08193	0.435645	2.01328	0.0006	0.00590629	yes
METTL16	79066	chr17:2319347-2415200	GranuleCTRL	GranuleG3BP1	OK	4.55867	6.16524	0.435542	1.56273	0.00795	0.0438093	yes
BTAF1	9044	chr10:93683735-93790080	GranuleCTRL	GranuleG3BP1	OK	5.90192	7.98177	0.435526	1.74495	0.0021	0.0157923	yes
EPB41L3	23136	chr18:5392379-5628990	GranuleCTRL	GranuleG3BP1	OK	23.0538	31.178	0.435525	1.9712	0.0006	0.00590629	yes
GPT2	84706	chr16:46918291-46965209	GranuleCTRL	GranuleG3BP1	OK	18.7047	25.2898	0.435151	1.95293	0.00055	0.00551098	yes
PPTC7	160760	chr12:110972236-111021064	GranuleCTRL	GranuleG3BP1	OK	11.2906	15.2617	0.434793	1.73699	0.0028	0.0198178	yes
SIX4	51804	chr14:61176255-61190852	GranuleCTRL	GranuleG3BP1	OK	14.2329	19.237	0.434656	1.9834	0.0006	0.00590629	yes
DCTN4	51164	chr5:150088308-150138657	GranuleCTRL	GranuleG3BP1	OK	21.6389	29.2363	0.434138	1.95867	0.00045	0.00471674	yes
LANCL1	10314	chr2:211189435-211341499	GranuleCTRL	GranuleG3BP1	OK	11.8155	15.9569	0.4335	1.82444	0.00155	0.0124333	yes
PDZD8	118987	chr10:119039999-119134978	GranuleCTRL	GranuleG3BP1	OK	6.51478	8.7982	0.433492	1.74419	0.0022	0.0163835	yes
PRPF4B	8899	chr6:4021568-4065217	GranuleCTRL	GranuleG3BP1	OK	7.03534	9.49142	0.432004	1.82146	0.00135	0.0110918	yes
FAR1	84188	chr11:13690205-13753893	GranuleCTRL	GranuleG3BP1	OK	12.0804	16.2961	0.431862	1.86695	0.0011	0.00949312	yes
PPP1R13B	23368	chr14:104200087-104313927	GranuleCTRL	GranuleG3BP1	OK	7.22859	9.75056	0.431771	1.67261	0.00425	0.0271623	yes
TCF7L1	83439	chr2:85360582-85537511	GranuleCTRL	GranuleG3BP1	OK	10.9493	14.7655	0.431391	1.61351	0.00555	0.0333481	yes
LTBP2	4053	chr14:74964885-75079034	GranuleCTRL	GranuleG3BP1	OK	4.32764	5.83491	0.43113	1.68577	0.00365	0.0242429	yes
ACAP2	23527	chr3:194995464-195163817	GranuleCTRL	GranuleG3BP1	OK	8.58402	11.5698	0.430642	1.86568	0.0012	0.0101693	yes
MAPKBP1	23005	chr15:42066631-42120053	GranuleCTRL	GranuleG3BP1	OK	6.72138	9.05706	0.430286	1.77211	0.0015	0.0121056	yes
FMR1	2332	chrX:146993468-147032647	GranuleCTRL	GranuleG3BP1	OK	13.7049	18.4612	0.429803	1.83696	0.00125	0.0104591	yes
STK4-AS1	83931	chr1:36805219-36851528	GranuleCTRL	GranuleG3BP1	OK	10.5672	14.2314	0.429495	1.6869	0.00335	0.0227591	yes
KMT2A	4297	chr11:118307204-118436791	GranuleCTRL	GranuleG3BP1	OK	5.72052	7.70244	0.42917	1.67286	0.00395	0.0256732	yes
PRKCI	5584	chr3:169940219-170023770	GranuleCTRL	GranuleG3BP1	OK	9.2674	12.4725	0.428518	1.75143	0.00245	0.0178884	yes
ZFYVE26	23503	chr14:68213236-68283306	GranuleCTRL	GranuleG3BP1	OK	16.0867	21.6405	0.427862	2.07568	0.0004	0.00433304	yes
TOP2B	7155	chr3:25215822-25705863	GranuleCTRL	GranuleG3BP1	OK	15.2074	20.4546	0.427648	1.78764	0.00175	0.0136906	yes
ABHD2	11057	chr15:89631380-89745591	GranuleCTRL	GranuleG3BP1	OK	5.52822	7.4354	0.427595	1.77919	0.00235	0.0172622	yes
XPO4	64328	chr13:21351467-21476913	GranuleCTRL	GranuleG3BP1	OK	3.51452	4.72601	0.427295	1.64799	0.00465	0.0290555	yes
TRPS1	7227	chr8:116420723-116681255	GranuleCTRL	GranuleG3BP1	OK	3.86089	5.19006	0.426819	1.68804	0.0031	0.0214816	yes
ESPL1	9700	chr12:53662082-53687427	GranuleCTRL	GranuleG3BP1	OK	4.99068	6.70854	0.426763	1.6192	0.00495	0.0305369	yes
AZIN1	51582	chr8:103838529-103876428	GranuleCTRL	GranuleG3BP1	OK	75.8903	101.993	0.426485	2.137	0.0001	0.00143864	yes
RAB27B	5874	chr18:52495707-52562747	GranuleCTRL	GranuleG3BP1	OK	4.73504	6.36273	0.426269	1.61751	0.0048	0.0297375	yes
USP53	54532	chr4:120113927-120216673	GranuleCTRL	GranuleG3BP1	OK	5.28293	7.0987	0.426217	1.63382	0.00425	0.0271623	yes
SMARCA5	8467	chr4:144434615-144478642	GranuleCTRL	GranuleG3BP1	OK	20.7952	27.9413	0.426151	2.07019	0.0003	0.00346643	yes
PLXNA3	55558	chrX:153686620-153701989	GranuleCTRL	GranuleG3BP1	OK	4.22341	5.67359	0.425853	1.56392	0.0058	0.0343261	yes
EHMT1	79813	chr9:140513443-140730578	GranuleCTRL	GranuleG3BP1	OK	7.23913	9.72344	0.425652	1.63575	0.00365	0.0242429	yes
TYMS	7298	chr18:596997-712662	GranuleCTRL	GranuleG3BP1	OK	114.947	154.353	0.425257	1.83367	0.00125	0.0104591	yes
GTPBP1	9567	chr22:39101806-39129592	GranuleCTRL	GranuleG3BP1	OK	18.9237	25.4018	0.424739	1.95555	0.00075	0.00700401	yes
FER1L4	80307	chr20:34146506-34195484	GranuleCTRL	GranuleG3BP1	OK	13.5553	18.1956	0.424727	1.92496	0.0007	0.00664795	yes
NBPF1	55672	chr1:16888921-16940100	GranuleCTRL	GranuleG3BP1	OK	22.3509	30.001	0.424677	2.02901	0.0003	0.00346643	yes
ZNFX1	57169	chr20:47862438-47905795	GranuleCTRL	GranuleG3BP1	OK	61.2963	82.2564	0.424328	1.60234	0.00575	0.0341551	yes
PHIP	55023	chr6:79644135-79788011	GranuleCTRL	GranuleG3BP1	OK	6.80157	9.12609	0.424128	1.92338	0.00115	0.00983139	yes
GRPEL2	134266	chr5:148724976-148734146	GranuleCTRL	GranuleG3BP1	OK	7.93359	10.6446	0.424079	1.59707	0.0059	0.0347344	yes
PI4KA	5297	chr22:21061978-21213100	GranuleCTRL	GranuleG3BP1	OK	6.4774	8.68941	0.423844	1.57952	0.006	0.0352092	yes
ANKFY1	51479	chr17:4066664-4167274	GranuleCTRL	GranuleG3BP1	OK	9.66573	12.9663	0.423816	1.90053	0.001	0.00881295	yes
CBL	867	chr11:119076985-119178859	GranuleCTRL	GranuleG3BP1	OK	3.90556	5.23733	0.4233	1.71839	0.0026	0.0186562	yes
ATRN	8455	chr20:3451664-3631769	GranuleCTRL	GranuleG3BP1	OK	9.92953	13.3041	0.422074	1.65078	0.0043	0.0274097	yes
SYNE1	23345	chr6:152442818-152958534	GranuleCTRL	GranuleG3BP1	OK	2.51034	3.36305	0.421888	1.85347	0.00095	0.00845419	yes
TBC1D23	55773	chr3:99979660-100044096	GranuleCTRL	GranuleG3BP1	OK	23.5086	31.4917	0.421783	1.92335	0.0006	0.00590629	yes
CUL5	8065	chr11:107879407-107978488	GranuleCTRL	GranuleG3BP1	OK	6.92194	9.27197	0.421699	1.7132	0.00275	0.0195781	yes
CDCA8	55143	chr1:38158072-38175391	GranuleCTRL	GranuleG3BP1	OK	16.7905	22.4822	0.421139	1.668	0.00335	0.0227591	yes
KIAA0196	9897	chr8:126036502-126104061	GranuleCTRL	GranuleG3BP1	OK	22.1975	29.7087	0.420485	1.91937	0.00055	0.00551098	yes
EIF3A	8661	chr10:120794540-120840334	GranuleCTRL	GranuleG3BP1	OK	33.0547	44.2229	0.419938	2.05068	0.00035	0.00389874	yes
CXCL8	3576	chr4:74606222-74609433	GranuleCTRL	GranuleG3BP1	OK	30.6513	40.9873	0.419229	1.73409	0.0028	0.0198178	yes
COG2	22796	chr1:230778201-230829731	GranuleCTRL	GranuleG3BP1	OK	16.0115	21.4105	0.41921	1.7163	0.0021	0.0157923	yes
OAS3	4940	chr12:113376237-113411055	GranuleCTRL	GranuleG3BP1	OK	141.786	189.51	0.418555	2.07263	0.00015	0.00197992	yes
CUL2	8453	chr10:35297478-35379570	GranuleCTRL	GranuleG3BP1	OK	46.8531	62.6214	0.418512	2.05662	0.0003	0.00346643	yes
CLIP1	6249	chr12:122755980-122907116	GranuleCTRL	GranuleG3BP1	OK	31.6721	42.3155	0.417974	2.05384	0.0004	0.00433304	yes
NCOA6	23054	chr20:33302577-33413433	GranuleCTRL	GranuleG3BP1	OK	11.2091	14.9703	0.417443	1.73638	0.0026	0.0186562	yes
CTNNB1	1499	chr3:41240941-41281939	GranuleCTRL	GranuleG3BP1	OK	70.1251	93.6431	0.417243	2.06379	0.00045	0.00471674	yes
CWC22	57703	chr2:180809603-180871780	GranuleCTRL	GranuleG3BP1	OK	21.0839	28.1532	0.417162	1.82843	0.00105	0.00916484	yes
UAP1	6675	chr1:162531295-162569633	GranuleCTRL	GranuleG3BP1	OK	40.3913	53.9269	0.416963	1.90401	0.0003	0.00346643	yes
ARMC1	55156	chr8:66514690-66546452	GranuleCTRL	GranuleG3BP1	OK	15.1371	20.2006	0.416314	1.68929	0.0032	0.0220278	yes
CCDC93	54520	chr2:118673053-118771739	GranuleCTRL	GranuleG3BP1	OK	6.08189	8.11634	0.416309	1.66775	0.00385	0.0252373	yes
SOS1	6654	chr2:39208689-39347604	GranuleCTRL	GranuleG3BP1	OK	6.60794	8.81825	0.416293	1.76676	0.0023	0.0170064	yes
ZEB1	6935	chr10:31608100-31818742	GranuleCTRL	GranuleG3BP1	OK	7.59313	10.1272	0.41547	1.68982	0.00345	0.0232432	yes
TAF2	6873	chr8:120743013-120845074	GranuleCTRL	GranuleG3BP1	OK	18.5654	24.7607	0.41543	1.90123	0.0009	0.00808833	yes
CHD6	84181	chr20:40030742-40247133	GranuleCTRL	GranuleG3BP1	OK	10.6056	14.1401	0.414969	1.95318	0.00055	0.00551098	yes
ETV1	2115	chr7:13930855-14031050	GranuleCTRL	GranuleG3BP1	OK	6.76659	9.01997	0.414693	1.66023	0.00395	0.0256732	yes
WAC	51322	chr10:28821516-28912041	GranuleCTRL	GranuleG3BP1	OK	24.0212	32.0142	0.414405	1.96231	0.00065	0.00628376	yes
MAU2	23383	chr19:19431629-19469563	GranuleCTRL	GranuleG3BP1	OK	11.3661	15.143	0.413923	1.75009	0.00235	0.0172622	yes
VPS41	27072	chr7:38763542-38948800	GranuleCTRL	GranuleG3BP1	OK	8.12008	10.8127	0.413157	1.63688	0.00475	0.0295031	yes
PFKFB2	5208	chr1:207226619-207254368	GranuleCTRL	GranuleG3BP1	OK	10.1673	13.5365	0.412929	1.60098	0.00605	0.0354312	yes
SSFA2	6744	chr2:182756442-182795464	GranuleCTRL	GranuleG3BP1	OK	29.7275	39.5703	0.412618	1.9396	0.00055	0.00551098	yes
RBM27	54439	chr5:145583162-145668784	GranuleCTRL	GranuleG3BP1	OK	10.1833	13.5548	0.412598	1.80689	0.00195	0.0148561	yes
SUCLG2	8801	chr3:67410883-67705038	GranuleCTRL	GranuleG3BP1	OK	25.4252	33.8379	0.412379	1.75526	0.00235	0.0172622	yes
PPP2R5A	5525	chr1:212458878-212535205	GranuleCTRL	GranuleG3BP1	OK	15.7067	20.9009	0.412189	1.65284	0.00375	0.0247378	yes
KIAA0368	23392	chr9:114122972-114247025	GranuleCTRL	GranuleG3BP1	OK	8.23353	10.9564	0.412185	1.78262	0.0022	0.0163835	yes
EPRS	2058	chr1:220046618-220321383	GranuleCTRL	GranuleG3BP1	OK	35.6796	47.4502	0.411314	1.55853	0.0074	0.0413894	yes
RCAN1	1827	chr21:35888739-35987441	GranuleCTRL	GranuleG3BP1	OK	52.9965	70.4704	0.411121	1.9325	0.00075	0.00700401	yes
ABI1	10006	chr10:26986594-27150016	GranuleCTRL	GranuleG3BP1	OK	10.1447	13.4813	0.410238	1.50826	0.0093	0.0495966	yes
SECISBP2L	9728	chr15:49280834-49338760	GranuleCTRL	GranuleG3BP1	OK	6.59777	8.7643	0.40966	1.67859	0.00325	0.0222772	yes
DPY19L4	286148	chr8:95732102-95806076	GranuleCTRL	GranuleG3BP1	OK	6.02761	8.00407	0.409147	1.59436	0.00625	0.0362381	yes
VPS8	23355	chr3:184529930-184770402	GranuleCTRL	GranuleG3BP1	OK	14.4192	19.1444	0.40893	1.80975	0.00185	0.0142584	yes
KIF2C	11004	chr1:45205489-45233438	GranuleCTRL	GranuleG3BP1	OK	20.9269	27.7836	0.408872	1.74366	0.002	0.0151577	yes
KLHL24	54800	chr3:183353410-183402304	GranuleCTRL	GranuleG3BP1	OK	7.37323	9.78575	0.408385	1.72526	0.00255	0.0184612	yes
FNIP1	96459	chr5:130977406-131132756	GranuleCTRL	GranuleG3BP1	OK	13.0452	17.3027	0.407486	1.87146	0.0008	0.00735303	yes
RIF1	55183	chr2:152266396-152333860	GranuleCTRL	GranuleG3BP1	OK	6.67353	8.85106	0.4074	1.77628	0.0022	0.0163835	yes
COPB1	1315	chr11:14479048-14521441	GranuleCTRL	GranuleG3BP1	OK	50.648	67.1375	0.406612	1.9819	0.00065	0.00628376	yes
CXorf51A	254158	chrX:40486172-40506819	GranuleCTRL	GranuleG3BP1	OK	13.111	17.3786	0.40654	1.72462	0.0025	0.0181897	yes
PCM1	5108	chr8:17780365-17887457	GranuleCTRL	GranuleG3BP1	OK	5.73871	7.60533	0.406284	1.69262	0.003	0.0209181	yes
ZZZ3	26009	chr1:78028100-78149112	GranuleCTRL	GranuleG3BP1	OK	10.5777	14.0178	0.406242	1.67215	0.0033	0.0225034	yes
DDAH1	23576	chr1:85784167-86044046	GranuleCTRL	GranuleG3BP1	OK	11.2298	14.8781	0.405868	1.63681	0.005	0.0307931	yes
RBM39	9584	chr20:34291530-34330258	GranuleCTRL	GranuleG3BP1	OK	155.835	206.402	0.405434	2.02708	0.00035	0.00389874	yes
UACA	55075	chr15:70946892-71055850	GranuleCTRL	GranuleG3BP1	OK	12.6997	16.8092	0.404451	1.83577	0.00135	0.0110918	yes
CNOT6	57472	chr5:179921398-180005405	GranuleCTRL	GranuleG3BP1	OK	10.0201	13.2563	0.403783	1.75306	0.00255	0.0184612	yes
IL7R	3575	chr5:35856976-35879705	GranuleCTRL	GranuleG3BP1	OK	46.0885	60.9686	0.40366	1.98717	0.0006	0.00590629	yes
NR1D2	9975	chr3:23986750-24022109	GranuleCTRL	GranuleG3BP1	OK	46.9542	62.0955	0.403234	1.96512	0.00085	0.00771037	yes
BCLAF1	9774	chr6:136578000-136610989	GranuleCTRL	GranuleG3BP1	OK	14.2661	18.8642	0.403057	1.85106	0.00115	0.00983139	yes
RABGAP1	23637	chr9:125703287-125867147	GranuleCTRL	GranuleG3BP1	OK	8.24954	10.9081	0.403017	1.60651	0.0046	0.0288421	yes
ZNF331	55422	chr19:54024176-54083523	GranuleCTRL	GranuleG3BP1	OK	10.0435	13.277	0.402661	1.58594	0.0061	0.0356666	yes
CREB5	9586	chr7:28338939-28865511	GranuleCTRL	GranuleG3BP1	OK	11.4715	15.1598	0.40219	1.85367	0.00155	0.0124333	yes
CALCOCO1	57658	chr12:54104901-54121307	GranuleCTRL	GranuleG3BP1	OK	13.6645	18.0504	0.401592	1.59636	0.0055	0.0331571	yes
RPS6KA3	6197	chrX:20168028-20284750	GranuleCTRL	GranuleG3BP1	OK	16.3635	21.6044	0.400846	1.90346	0.00105	0.00916484	yes
BRD1	23774	chr22:50166925-50221196	GranuleCTRL	GranuleG3BP1	OK	7.72342	10.1934	0.40033	1.52121	0.00765	0.0425425	yes
KAT7	11143	chr17:47865980-47906458	GranuleCTRL	GranuleG3BP1	OK	16.537	21.8235	0.400189	1.68738	0.0033	0.0225034	yes
GPATCH8	23131	chr17:42472644-42580970	GranuleCTRL	GranuleG3BP1	OK	19.7144	26.011	0.39987	1.90376	0.0009	0.00808833	yes
CHFR	55743	chr12:133416937-133464204	GranuleCTRL	GranuleG3BP1	OK	10.8136	14.2659	0.399728	1.52325	0.0087	0.0469994	yes
G2E3	55632	chr14:31028328-31089267	GranuleCTRL	GranuleG3BP1	OK	11.751	15.4997	0.399456	1.76113	0.0023	0.0170064	yes
NFKBIZ	64332	chr3:101498028-101579869	GranuleCTRL	GranuleG3BP1	OK	23.3927	30.8514	0.399277	1.6077	0.0046	0.0288421	yes
LSM14A	26065	chr19:34663351-34720420	GranuleCTRL	GranuleG3BP1	OK	15.2365	20.078	0.398082	1.70192	0.00315	0.0217556	yes
ROCK2	9475	chr2:11321777-11484711	GranuleCTRL	GranuleG3BP1	OK	14.6248	19.2668	0.397695	1.82542	0.00175	0.0136906	yes
PNP	4860	chr14:20937537-20946165	GranuleCTRL	GranuleG3BP1	OK	65.5137	86.2832	0.397284	1.9202	0.00095	0.00845419	yes
AIM1	202	chr6:106959729-107018324	GranuleCTRL	GranuleG3BP1	OK	10.4115	13.7044	0.39646	1.78113	0.00185	0.0142584	yes
ZNF318	24149	chr6:43303807-43337181	GranuleCTRL	GranuleG3BP1	OK	4.27945	5.63285	0.396439	1.52491	0.0083	0.0453943	yes
NUP160	23279	chr11:47799669-47870057	GranuleCTRL	GranuleG3BP1	OK	8.42615	11.0869	0.395904	1.61767	0.0059	0.0347344	yes
KANSL1	284058	chr17_ctg5_hap1:563497-760700	GranuleCTRL	GranuleG3BP1	OK	32.5783	42.8465	0.395264	1.92335	0.00095	0.00845419	yes
KDM3A	55818	chr2:86668270-86719839	GranuleCTRL	GranuleG3BP1	OK	41.6088	54.7129	0.394992	1.94805	0.001	0.00881295	yes
ZMYM4	9202	chr1:35734567-35887545	GranuleCTRL	GranuleG3BP1	OK	9.1668	12.0533	0.394936	1.72141	0.00265	0.0189496	yes
AP1G1	164	chr16:71762904-71842976	GranuleCTRL	GranuleG3BP1	OK	18.8566	24.7632	0.393133	1.86094	0.0013	0.0107967	yes
MAPK8IP3	23162	chr16:1756220-1820318	GranuleCTRL	GranuleG3BP1	OK	13.393	17.5855	0.392912	1.73653	0.0025	0.0181897	yes
FBXW11	23291	chr5:171288555-171433877	GranuleCTRL	GranuleG3BP1	OK	13.8964	18.2448	0.392777	1.70074	0.0028	0.0198178	yes
PLS3	5358	chrX:114752496-114885179	GranuleCTRL	GranuleG3BP1	OK	113.427	148.856	0.392158	1.96607	0.00075	0.00700401	yes
RAB8B	51762	chr15:63481727-63559973	GranuleCTRL	GranuleG3BP1	OK	8.0618	10.5768	0.391726	1.54612	0.0063	0.0364409	yes
NSF	4905	chr17_ctg5_hap1:195720-462618	GranuleCTRL	GranuleG3BP1	OK	16.6047	21.7844	0.391703	1.72549	0.0028	0.0198178	yes
PDCD4	27250	chr10:112631552-112679124	GranuleCTRL	GranuleG3BP1	OK	25.2154	33.0754	0.391455	1.68903	0.00275	0.0195781	yes
UHRF1BP1L	23074	chr12:100430862-100536642	GranuleCTRL	GranuleG3BP1	OK	9.158	12.007	0.390773	1.47929	0.00915	0.048976	yes
PHACTR4	65979	chr1:28696092-28826881	GranuleCTRL	GranuleG3BP1	OK	8.31174	10.8899	0.389771	1.61945	0.00475	0.0295031	yes
BCAS3	54828	chr17:58755171-59470199	GranuleCTRL	GranuleG3BP1	OK	27.2018	35.6331	0.389517	1.80233	0.0017	0.0133641	yes
INO80	54617	chr15:41271078-41408444	GranuleCTRL	GranuleG3BP1	OK	15.8573	20.7624	0.388828	1.81222	0.0019	0.0145743	yes
HIAT1	64645	chr1:100503788-100548929	GranuleCTRL	GranuleG3BP1	OK	45.7702	59.9035	0.388234	1.82729	0.00175	0.0136906	yes
POGK	57645	chr1:166808723-166823709	GranuleCTRL	GranuleG3BP1	OK	12.7984	16.7502	0.38821	1.60479	0.00465	0.0290555	yes
PJA2	9867	chr5:108670409-108745675	GranuleCTRL	GranuleG3BP1	OK	23.1938	30.3388	0.387425	1.81059	0.0018	0.0139692	yes
TRIP11	9321	chr14:92434242-92506403	GranuleCTRL	GranuleG3BP1	OK	8.76405	11.457	0.38656	1.70784	0.0029	0.020377	yes
TNRC6A	27327	chr16:24741048-24837547	GranuleCTRL	GranuleG3BP1	OK	7.50176	9.8066	0.386525	1.67554	0.00295	0.0206585	yes
MAP2K4	6416	chr17:11924134-12047148	GranuleCTRL	GranuleG3BP1	OK	14.2696	18.6501	0.386237	1.63168	0.00425	0.0271623	yes
ROBO4	54538	chr11:124754113-124767831	GranuleCTRL	GranuleG3BP1	OK	16.439	21.4852	0.386224	1.64842	0.00425	0.0271623	yes
NBAS	51594	chr2:15307031-15701472	GranuleCTRL	GranuleG3BP1	OK	7.26946	9.49798	0.385774	1.62083	0.0044	0.0279492	yes
SCN8A	6334	chr12:51985019-52206648	GranuleCTRL	GranuleG3BP1	OK	3.84315	5.02099	0.385684	1.55649	0.00675	0.0385234	yes
PACS1	55690	chr11:65837823-66012218	GranuleCTRL	GranuleG3BP1	OK	15.8729	20.7364	0.385606	1.70599	0.0028	0.0198178	yes
CDCA5	113130	chr11:64844926-64851615	GranuleCTRL	GranuleG3BP1	OK	17.1556	22.4107	0.385506	1.55101	0.0063	0.0364409	yes
ABLIM3	22885	chr5:148521045-148640001	GranuleCTRL	GranuleG3BP1	OK	41.8085	54.6114	0.385407	1.83736	0.00135	0.0110918	yes
ATL3	25923	chr11:63391553-63439446	GranuleCTRL	GranuleG3BP1	OK	8.80143	11.4967	0.385407	1.67377	0.00345	0.0232432	yes
RNF19A	25897	chr8:101269286-101348446	GranuleCTRL	GranuleG3BP1	OK	12.6798	16.5601	0.385172	1.62382	0.005	0.0307931	yes
ARIH1	25820	chr15:72766666-72878896	GranuleCTRL	GranuleG3BP1	OK	13.5492	17.6946	0.385097	1.70043	0.00355	0.0236976	yes
ATF7IP	55729	chr12:14518565-14655869	GranuleCTRL	GranuleG3BP1	OK	13.091	17.0951	0.385008	1.68557	0.0035	0.0234931	yes
TTC37	9652	chr5:94799598-94890709	GranuleCTRL	GranuleG3BP1	OK	11.0829	14.4709	0.384826	1.66002	0.00395	0.0256732	yes
SMG7	9887	chr1:183441505-183523328	GranuleCTRL	GranuleG3BP1	OK	11.6322	15.188	0.38481	1.69229	0.00305	0.0211856	yes
TRIB3	57761	chr20:361272-378203	GranuleCTRL	GranuleG3BP1	OK	118.722	154.991	0.384599	1.87213	0.00125	0.0104591	yes
DENND5A	23258	chr11:9160374-9286873	GranuleCTRL	GranuleG3BP1	OK	26.6454	34.748	0.383044	1.83248	0.00135	0.0110918	yes
PPP1R8	5511	chr1:28157251-28178183	GranuleCTRL	GranuleG3BP1	OK	18.9431	24.6999	0.382832	1.53896	0.009	0.0482797	yes
GAPVD1	26130	chr9:128024072-128127290	GranuleCTRL	GranuleG3BP1	OK	6.22817	8.12047	0.382755	1.52031	0.0084	0.0457522	yes
HERPUD1	9709	chr16:56966001-56977793	GranuleCTRL	GranuleG3BP1	OK	81.0521	105.632	0.382128	1.8438	0.00155	0.0124333	yes
FAM102A	399665	chr9:130702860-130742812	GranuleCTRL	GranuleG3BP1	OK	21.2477	27.6892	0.382017	1.72021	0.00255	0.0184612	yes
MGAT5	4249	chr2:135011829-135212192	GranuleCTRL	GranuleG3BP1	OK	23.8733	31.1088	0.381923	1.86993	0.001	0.00881295	yes
WAPAL	23063	chr10:88195012-88281541	GranuleCTRL	GranuleG3BP1	OK	10.0372	13.0757	0.381533	1.64686	0.00435	0.0276799	yes
ZNF468	90333	chr19:53341784-53360902	GranuleCTRL	GranuleG3BP1	OK	13.5577	17.6606	0.381417	1.61774	0.00505	0.0310093	yes
NTN4	59277	chr12:96043030-96184536	GranuleCTRL	GranuleG3BP1	OK	90.3057	117.612	0.381143	1.90965	0.00095	0.00845419	yes
ARID5B	84159	chr10:63661012-63856707	GranuleCTRL	GranuleG3BP1	OK	25.0713	32.6453	0.38084	1.86213	0.00085	0.00771037	yes
FBXO42	54455	chr1:16573334-16678986	GranuleCTRL	GranuleG3BP1	OK	6.36464	8.28525	0.380467	1.5027	0.0093	0.0495966	yes
SMURF2	64750	chr17:62540734-62658386	GranuleCTRL	GranuleG3BP1	OK	18.5613	24.1617	0.380422	1.67661	0.004	0.0259519	yes
CYFIP1	23191	chr15:22892648-23003603	GranuleCTRL	GranuleG3BP1	OK	29.0494	37.8126	0.380358	1.74981	0.00235	0.0172622	yes
ASAP1	50807	chr8:131064350-131455906	GranuleCTRL	GranuleG3BP1	OK	29.2412	38.0539	0.380042	1.86031	0.0013	0.0107967	yes
TBC1D15	64786	chr12:72233486-72320629	GranuleCTRL	GranuleG3BP1	OK	12.1676	15.8285	0.379481	1.66925	0.0035	0.0234931	yes
LIMD1	8994	chr3:45636322-45730374	GranuleCTRL	GranuleG3BP1	OK	11.801	15.3499	0.379316	1.68469	0.0036	0.0239874	yes
ITSN1	6453	chr21:35014783-35261609	GranuleCTRL	GranuleG3BP1	OK	7.74579	10.0734	0.379071	1.52893	0.00755	0.0421313	yes
SPEN	23013	chr1:16160709-16266950	GranuleCTRL	GranuleG3BP1	OK	4.51525	5.87205	0.379057	1.57294	0.00485	0.030009	yes
ABI3BP	25890	chr3:100468178-100712334	GranuleCTRL	GranuleG3BP1	OK	28.437	36.9728	0.378695	1.79626	0.0018	0.0139692	yes
ZZEF1	23140	chr17:3907738-4046253	GranuleCTRL	GranuleG3BP1	OK	4.67205	6.07263	0.378264	1.59695	0.0054	0.0326489	yes
PPP6R3	55291	chr11:68228185-68382801	GranuleCTRL	GranuleG3BP1	OK	25.4119	33.0165	0.377682	1.75958	0.0017	0.0133641	yes
KPNA2	3838	chr17:66031847-66042970	GranuleCTRL	GranuleG3BP1	OK	71.8392	93.2815	0.37682	1.79864	0.0026	0.0186562	yes
EIF2AK2	5610	chr2:37332283-37384190	GranuleCTRL	GranuleG3BP1	OK	46.1354	59.8774	0.376138	1.83729	0.00105	0.00916484	yes
HIF1A	3091	chr14:62147758-62215807	GranuleCTRL	GranuleG3BP1	OK	86.6619	112.467	0.37603	1.82392	0.0016	0.0127361	yes
CDC42EP4	23580	chr17:71279762-71308143	GranuleCTRL	GranuleG3BP1	OK	23.3434	30.2885	0.375755	1.65089	0.00345	0.0232432	yes
KAT6B	23522	chr10:76586170-76792380	GranuleCTRL	GranuleG3BP1	OK	31.6722	41.0916	0.375624	1.86852	0.0011	0.00949312	yes
WNK1	65125	chr12:862088-1020618	GranuleCTRL	GranuleG3BP1	OK	7.46998	9.68888	0.375226	1.65232	0.00365	0.0242429	yes
SCRIB	23513	chr8:144873089-144897549	GranuleCTRL	GranuleG3BP1	OK	33.206	43.0672	0.375144	1.82418	0.00195	0.0148561	yes
AXL	558	chr19:41725103-41767672	GranuleCTRL	GranuleG3BP1	OK	55.4995	71.9252	0.374023	1.85787	0.0015	0.0121056	yes
HNRNPUL1	11100	chr19:41768380-41813597	GranuleCTRL	GranuleG3BP1	OK	25.5441	33.1025	0.373949	1.68903	0.0028	0.0198178	yes
ARL6IP1	23204	chr16:18802990-18812857	GranuleCTRL	GranuleG3BP1	OK	48.417	62.7345	0.373746	1.73527	0.00265	0.0189496	yes
ZNF638	27332	chr2:71558884-71662191	GranuleCTRL	GranuleG3BP1	OK	21.137	27.3857	0.373653	1.79223	0.00135	0.0110918	yes
DDIT4	54541	chr10:74033676-74035797	GranuleCTRL	GranuleG3BP1	OK	87.4135	113.219	0.373187	1.78716	0.002	0.0151577	yes
ZCCHC14	23174	chr16:87439851-87525460	GranuleCTRL	GranuleG3BP1	OK	8.71899	11.2922	0.373092	1.60559	0.0053	0.0320976	yes
CPSF2	53981	chr14:92588297-92630543	GranuleCTRL	GranuleG3BP1	OK	14.7987	19.16	0.372624	1.65706	0.00325	0.0222772	yes
DPP9	91039	chr19:4675243-4723855	GranuleCTRL	GranuleG3BP1	OK	28.4796	36.8716	0.372584	1.76063	0.0022	0.0163835	yes
PRRC2B	84726	chr9:134305476-134375575	GranuleCTRL	GranuleG3BP1	OK	12.5983	16.309	0.372445	1.78528	0.0017	0.0133641	yes
SLC38A2	54407	chr12:46751970-46766645	GranuleCTRL	GranuleG3BP1	OK	194.666	251.781	0.371168	1.82797	0.002	0.0151577	yes
INPPL1	3636	chr11:71935881-71955220	GranuleCTRL	GranuleG3BP1	OK	37.5241	48.5277	0.370989	1.80787	0.0015	0.0121056	yes
NUP93	9688	chr16:56764016-56878861	GranuleCTRL	GranuleG3BP1	OK	23.8731	30.864	0.37054	1.62454	0.00475	0.0295031	yes
SOCS5	9655	chr2:46926098-46989927	GranuleCTRL	GranuleG3BP1	OK	12.0856	15.6209	0.370189	1.54423	0.00695	0.0394484	yes
RAPGEF1	2889	chr9:134452156-134615331	GranuleCTRL	GranuleG3BP1	OK	7.54627	9.75038	0.369694	1.52231	0.00785	0.0433731	yes
UBA2	10054	chr19:34919267-34960798	GranuleCTRL	GranuleG3BP1	OK	20.6372	26.6444	0.368584	1.5443	0.0072	0.0405512	yes
GNS	2799	chr12:65107221-65153226	GranuleCTRL	GranuleG3BP1	OK	30.0039	38.7225	0.368022	1.77791	0.0022	0.0163835	yes
BCL10	8915	chr1:85731459-85743771	GranuleCTRL	GranuleG3BP1	OK	27.9466	36.064	0.367885	1.652	0.0042	0.026973	yes
MDM2	4193	chr12:69201951-69239324	GranuleCTRL	GranuleG3BP1	OK	7.47145	9.64098	0.367791	1.51074	0.0089	0.0478667	yes
MEF2D	4209	chr1:156433512-156470634	GranuleCTRL	GranuleG3BP1	OK	12.692	16.3515	0.365511	1.61588	0.00475	0.0295031	yes
FLNC	2318	chr7:128470482-128499328	GranuleCTRL	GranuleG3BP1	OK	22.3365	28.7689	0.365103	1.7888	0.0014	0.011406	yes
FBRSL1	57666	chr12:133067156-133161773	GranuleCTRL	GranuleG3BP1	OK	12.5027	16.0884	0.363777	1.54102	0.0076	0.0423454	yes
ZNF37A	7587	chr10:38383263-38412278	GranuleCTRL	GranuleG3BP1	OK	8.18514	10.5305	0.3635	1.52139	0.008	0.0440348	yes
TPM4	7171	chr19:16178316-16213813	GranuleCTRL	GranuleG3BP1	OK	108.328	139.296	0.362741	1.81397	0.00175	0.0136906	yes
RAP1B	5908	chr12:69004618-69054385	GranuleCTRL	GranuleG3BP1	OK	26.9396	34.6011	0.361087	1.51093	0.00865	0.0468335	yes
TK1	7083	chr17:76170159-76183285	GranuleCTRL	GranuleG3BP1	OK	65.5635	84.1393	0.359888	1.64744	0.0029	0.020377	yes
KIF1C	10749	chr17:4901242-4931694	GranuleCTRL	GranuleG3BP1	OK	15.3176	19.6522	0.359493	1.69869	0.0031	0.0214816	yes
MBTPS1	8720	chr16:84087365-84150548	GranuleCTRL	GranuleG3BP1	OK	30.579	39.2115	0.358738	1.70645	0.0026	0.0186562	yes
MEF2A	4205	chr15:100106132-100256629	GranuleCTRL	GranuleG3BP1	OK	12.8475	16.4714	0.358468	1.57038	0.00695	0.0394484	yes
TACC1	6867	chr8:38585703-38710546	GranuleCTRL	GranuleG3BP1	OK	32.3088	41.42	0.358401	1.75071	0.00235	0.0172622	yes
INTS1	26173	chr7:1509912-1544018	GranuleCTRL	GranuleG3BP1	OK	18.9412	24.2803	0.358261	1.70402	0.00335	0.0227591	yes
BOD1L1	259282	chr4:13570365-13629328	GranuleCTRL	GranuleG3BP1	OK	10.4716	13.4203	0.357941	1.68121	0.0028	0.0198178	yes
CYTH3	9265	chr7:6201411-6312242	GranuleCTRL	GranuleG3BP1	OK	16.8315	21.5697	0.357842	1.59158	0.00565	0.0337401	yes
MCM3AP	8888	chr21:47649144-47705308	GranuleCTRL	GranuleG3BP1	OK	14.1181	18.082	0.357007	1.60111	0.00495	0.0305369	yes
TMPO	7112	chr12:98906750-98944157	GranuleCTRL	GranuleG3BP1	OK	15.6985	20.094	0.356141	1.49384	0.0087	0.0469994	yes
NUMB	8650	chr14:73741917-73925286	GranuleCTRL	GranuleG3BP1	OK	35.1239	44.9508	0.355894	1.67638	0.0041	0.0264944	yes
ESYT1	23344	chr12:56521985-56538460	GranuleCTRL	GranuleG3BP1	OK	24.7974	31.7301	0.355659	1.65345	0.00345	0.0232432	yes
CHD3	1107	chr17:7788122-7816075	GranuleCTRL	GranuleG3BP1	OK	16.5124	21.1158	0.354767	1.67426	0.00365	0.0242429	yes
CAMSAP2	23271	chr1:200708685-200829835	GranuleCTRL	GranuleG3BP1	OK	17.4567	22.323	0.35475	1.68359	0.0026	0.0186562	yes
PRKAA1	5562	chr5:40759480-40798297	GranuleCTRL	GranuleG3BP1	OK	12.4442	15.9121	0.354653	1.53191	0.0056	0.0334965	yes
POGZ	23126	chr1:151375199-151431941	GranuleCTRL	GranuleG3BP1	OK	15.3433	19.6162	0.354441	1.62361	0.00445	0.028144	yes
USP12	219333	chr13:27640286-27746033	GranuleCTRL	GranuleG3BP1	OK	14.7911	18.9066	0.354162	1.53686	0.00615	0.0358151	yes
ENAH	55740	chr1:225674533-225840845	GranuleCTRL	GranuleG3BP1	OK	12.7981	16.3357	0.352101	1.72081	0.00255	0.0184612	yes
MAVS	57506	chr20:3827445-3856770	GranuleCTRL	GranuleG3BP1	OK	11.7402	14.9845	0.352021	1.69347	0.0032	0.0220278	yes
ZCCHC24	219654	chr10:81142082-81205383	GranuleCTRL	GranuleG3BP1	OK	13.2231	16.8751	0.351833	1.52576	0.00885	0.047633	yes
CPSF1	29894	chr8:145597703-145634733	GranuleCTRL	GranuleG3BP1	OK	38.7246	49.3986	0.35122	1.53539	0.0074	0.0413894	yes
GCN1	10985	chr12:120565013-120632513	GranuleCTRL	GranuleG3BP1	OK	25.2736	32.2102	0.34989	1.72878	0.00325	0.0222772	yes
RLF	6018	chr1:40627040-40706593	GranuleCTRL	GranuleG3BP1	OK	10.5557	13.4495	0.349535	1.52312	0.0088	0.0473989	yes
NRIP1	8204	chr21:16333555-16437126	GranuleCTRL	GranuleG3BP1	OK	10.4045	13.25	0.34878	1.56432	0.0066	0.037935	yes
LRPPRC	10128	chr2:44113362-44223144	GranuleCTRL	GranuleG3BP1	OK	22.0639	28.0813	0.347919	1.66881	0.00315	0.0217556	yes
TNPO3	23534	chr7:128594233-128695227	GranuleCTRL	GranuleG3BP1	OK	15.0186	19.1069	0.347348	1.49879	0.00935	0.0498085	yes
PIEZO1	9780	chr16:88772890-88851628	GranuleCTRL	GranuleG3BP1	OK	20.7287	26.304	0.343651	1.55373	0.00695	0.0394484	yes
SF3B1	23451	chr2:198256697-198299817	GranuleCTRL	GranuleG3BP1	OK	74.6587	94.7379	0.343631	1.66647	0.0026	0.0186562	yes
RRM2	6241	chr2:10262694-10271546	GranuleCTRL	GranuleG3BP1	OK	23.2344	29.4759	0.343272	1.52903	0.0076	0.0423453	yes
PTK2	5747	chr8:141668480-142011412	GranuleCTRL	GranuleG3BP1	OK	44.5922	56.5604	0.343003	1.69836	0.0034	0.0230235	yes
PHGDH	26227	chr1:120254418-120286849	GranuleCTRL	GranuleG3BP1	OK	56.4187	71.493	0.341628	1.5869	0.006	0.0352092	yes
FASN	2194	chr17:80036213-80056106	GranuleCTRL	GranuleG3BP1	OK	21.3041	26.993	0.341452	1.66212	0.0044	0.0279492	yes
DDHD1	80821	chr14:53503457-53620046	GranuleCTRL	GranuleG3BP1	OK	5.21868	6.6121	0.341422	1.50302	0.0093	0.0495966	yes
HK2	3099	chr2:75059781-75120481	GranuleCTRL	GranuleG3BP1	OK	36.9903	46.8646	0.34135	1.70617	0.0033	0.0225034	yes
UBE2H	7328	chr7:129470572-129592800	GranuleCTRL	GranuleG3BP1	OK	44.2686	56.0735	0.341034	1.69112	0.0037	0.0244856	yes
PPP4R3A	55671	chr14:91923824-91976824	GranuleCTRL	GranuleG3BP1	OK	26.1542	33.1157	0.340476	1.59588	0.00505	0.0310093	yes
LSM14B	149986	chr20:60697516-60710434	GranuleCTRL	GranuleG3BP1	OK	33.5194	42.3882	0.338665	1.52906	0.00665	0.0381171	yes
UBE3A	7337	chr15:25582395-25684175	GranuleCTRL	GranuleG3BP1	OK	23.0895	29.195	0.338482	1.56864	0.00705	0.0398915	yes
TRIM25	7706	chr17:54965269-54991409	GranuleCTRL	GranuleG3BP1	OK	85.8367	108.477	0.337723	1.70573	0.0022	0.0163835	yes
CLIP2	7461	chr7:73703804-73820273	GranuleCTRL	GranuleG3BP1	OK	25.0881	31.7008	0.337515	1.61992	0.0038	0.0250109	yes
PLCB3	5331	chr11:64018994-64036924	GranuleCTRL	GranuleG3BP1	OK	15.0288	18.9795	0.336705	1.52675	0.00715	0.0403008	yes
LARS	51520	chr5:145492588-145562294	GranuleCTRL	GranuleG3BP1	OK	26.2528	33.1515	0.336601	1.59788	0.0049	0.0302541	yes
MINK1	50488	chr17:4736634-4806369	GranuleCTRL	GranuleG3BP1	OK	15.9904	20.187	0.336219	1.4969	0.00865	0.0468335	yes
JMJD1C	221037	chr10:64926980-65226322	GranuleCTRL	GranuleG3BP1	OK	54.6199	68.8699	0.334447	1.67724	0.00325	0.0222772	yes
MBNL1	4154	chr3:151980404-152183569	GranuleCTRL	GranuleG3BP1	OK	41.6695	52.501	0.333352	1.56861	0.00665	0.0381171	yes
FAM91A1	157769	chr8:124780881-124827690	GranuleCTRL	GranuleG3BP1	OK	22.7056	28.5906	0.332497	1.56767	0.0056	0.0334965	yes
SRCAP	10847	chr16:30710461-30751450	GranuleCTRL	GranuleG3BP1	OK	9.71674	12.2302	0.3319	1.5367	0.00695	0.0394484	yes
PLK1	5347	chr16:23690142-23724821	GranuleCTRL	GranuleG3BP1	OK	40.6513	51.1486	0.331395	1.49851	0.00815	0.0447252	yes
TRIM38	10475	chr6:25962916-25987557	GranuleCTRL	GranuleG3BP1	OK	16.3547	20.5766	0.3313	1.51421	0.00785	0.0433731	yes
SUN1	23353	chr7:855193-914557	GranuleCTRL	GranuleG3BP1	OK	47.5725	59.8151	0.330381	1.57233	0.0054	0.0326489	yes
AKAP12	9590	chr6:151561133-151679694	GranuleCTRL	GranuleG3BP1	OK	30.0368	37.7107	0.328239	1.6328	0.00445	0.028144	yes
PCNX	22990	chr14:71374121-71582099	GranuleCTRL	GranuleG3BP1	OK	13.9664	17.5339	0.328191	1.61182	0.00455	0.028652	yes
UVRAG	7405	chr11:75526211-75855282	GranuleCTRL	GranuleG3BP1	OK	27.7868	34.8658	0.327416	1.56102	0.00735	0.0412047	yes
ZNF317	57693	chr19:9251055-9274091	GranuleCTRL	GranuleG3BP1	OK	32.2164	40.4134	0.327035	1.53413	0.0075	0.0419004	yes
SLC39A14	23516	chr8:22224761-22291640	GranuleCTRL	GranuleG3BP1	OK	24.3116	30.492	0.326783	1.53204	0.00735	0.0412047	yes
PPP4R1	9989	chr18:9546788-9614605	GranuleCTRL	GranuleG3BP1	OK	45.9669	57.6481	0.326677	1.59152	0.0053	0.0320976	yes
ETV5	2119	chr3:185764105-185826901	GranuleCTRL	GranuleG3BP1	OK	30.5349	38.2881	0.326439	1.5438	0.00765	0.0425425	yes
GLUD1	2746	chr10:88809958-88854776	GranuleCTRL	GranuleG3BP1	OK	28.8671	36.1626	0.325072	1.49712	0.009	0.0482797	yes
CAB39	51719	chr2:231577556-231685790	GranuleCTRL	GranuleG3BP1	OK	46.0532	57.6214	0.323305	1.5792	0.00635	0.0366864	yes
SAT1	6303	chrX:23801274-23804340	GranuleCTRL	GranuleG3BP1	OK	275.424	344.293	0.32198	1.60687	0.00515	0.0314245	yes
SBNO2	22904	chr19:1107632-1174282	GranuleCTRL	GranuleG3BP1	OK	36.3328	45.3782	0.320726	1.55333	0.0071	0.0400965	yes
QKI	9444	chr6:163835674-163999628	GranuleCTRL	GranuleG3BP1	OK	19.7716	24.6903	0.320513	1.51817	0.0077	0.0426739	yes
SH3KBP1	30011	chrX:19552082-19905744	GranuleCTRL	GranuleG3BP1	OK	35.8163	44.6409	0.317748	1.52192	0.0087	0.0469994	yes
LIMA1	51474	chr12:50569562-50677353	GranuleCTRL	GranuleG3BP1	OK	79.2076	98.6914	0.317285	1.56708	0.00625	0.0362381	yes
ELL2	22936	chr5:95220801-95966789	GranuleCTRL	GranuleG3BP1	OK	20.088	25.0206	0.316784	1.49189	0.0088	0.0473989	yes
LPIN2	9663	chr18:2916991-3011945	GranuleCTRL	GranuleG3BP1	OK	27.0809	33.7254	0.31656	1.53278	0.00765	0.0425425	yes
PTPRF	5792	chr1:43996546-44089343	GranuleCTRL	GranuleG3BP1	OK	19.4457	24.1918	0.315068	1.51754	0.00785	0.0433731	yes
KDM5C	8242	chrX:53220502-53254604	GranuleCTRL	GranuleG3BP1	OK	28.4989	35.4392	0.314442	1.52563	0.00675	0.0385234	yes
MIR103A1	100302282	chr11:121959810-122073770	GranuleCTRL	GranuleG3BP1	OK	61.5206	76.4658	0.313746	1.5328	0.0074	0.0413894	yes
CYR61	3491	chr1:86046443-86049648	GranuleCTRL	GranuleG3BP1	OK	194.535	241.6	0.312592	1.57647	0.00675	0.0385234	yes
MSN	4478	chrX:64887510-64961793	GranuleCTRL	GranuleG3BP1	OK	128.992	159.879	0.309698	1.56408	0.00605	0.0354312	yes
ANXA7	310	chr10:75135188-75173841	GranuleCTRL	GranuleG3BP1	OK	222.07	274.657	0.306618	1.54808	0.00705	0.0398915	yes
BPTF	2186	chr17:65821779-65980494	GranuleCTRL	GranuleG3BP1	OK	16.6578	20.5776	0.304879	1.49064	0.00865	0.0468335	yes
MED13	9969	chr17:60019965-60142643	GranuleCTRL	GranuleG3BP1	OK	17.2492	21.2991	0.304261	1.47651	0.0089	0.0478667	yes
