# Supplementary material for: G3BP1-linked mRNA partitioning supports selective protein synthesis in response to oxidative stress
Source: Nucleic Acids Res. 2020 May 14;48(12):6855–73. doi: 10.1093/nar/gkaa376 (PMC7337521; doi:10.1093/nar/gkaa376)
Supplement: gkaa376_Supplemental_Files [file gkaa376_supplemental_files.zip › Table_S7_G3BP1_associated_dissociated_transcripts.xlsx]

## Sheet: Sheet1
group_A_stress_dependent	group_B_stress sensitive	group_C_stress independent	group_D_dissociated_reduced
MT1X	PRTFDC1	MC5R	CCDC169
HSPA1B	LINC01441	RAET1L	ZNF284
HSPA1A	KTN1-AS1	PRMT8	MARK2P9
KCNQ2	HIST2H2AC	PRR15	PI15
EGR1	SKA1	PTGS2	SRCIN1
HSPA6	FXN	ALDH3A1	NEURL1B
PCDH10	FAM86EP	ACTR3B	PEX5L
FOS	BAMBI	FSIP1	LNX1
ZNF684	THNSL1	ARHGEF26	VASH2
MTFR2	ZNF385D	CASP3	SOX5
ADM5	HSPA12A	P4HA3	CH25H
MAP3K8	KCTD8	SETX	SMG1P3
DNAJB1	ASRGL1	PLCH1	DZIP1L
TEX40	RPSAP58	CHEK2	HELB
SLC30A1	LINC00163	DEPDC1	TNS4
TMEM187	JPX	KLHL1	KSR1
MTURN	CENPH	MAP2	CACNA1A
CEP112	XDH	BNC2	KCNH5
LY96	FAS	NEIL3	SEMA3D
MT2A	ACTRT3	BRCA1	ADAM11
RBP7	SNCB	CDK1	ABCA4
C11orf73	LACE1	CFAP54	CGNL1
SNAI1	DHRS2	JAZF1	KCNV1
LINC01089	SH3GL3	DNAJB5	KRT20
NPM3	RARRES3	CENPU	BLM
SERTAD3	GGCT	ZC3HAV1	ARAP2
AMN1	RTN4IP1	PADI3	MSANTD3-TMEFF1
ZBTB49	PSTK	GCNT3	CCNYL2
PRELID2	ZNF610	PRR11	CPEB3
MSRA	CDC45	MAP3K7CL	PIK3R1
SERTAD1	MPP1	DCP1B	ESCO2
SNHG12	PPP1R7	IFIT3	EGFR
SNHG8	PARPBP	TK1	CDKL5
FAM86DP	PXMP2	RND3	PMFBP1
DANCR	MYCT1	APOL3	MKI67
TBCE	ADPRHL1	CDK2	DOCK11
JUND	PIR	NCF2	RORB
TMEM261	OXNAD1	OASL	STARD9
MIR4435-2HG	LOC344887	ARMC1	ANKDD1A
TMEM144	PLEKHF1	NUDCD1	ADAMTS6
TEAD4	INPP1	RSAD2	ZFYVE9
RGS20	MEIS1	MTO1	SYTL4
C12orf45	HAUS7	MTHFD2	TIGD2
GINS3	MND1	SAT1	OPHN1
LINC01111	CRYZL1	SFMBT1	MED12L
ARL4D	CBY1	IRF2	MEGF6
TUSC2	LPPR5	IL1RAPL1	DOCK4
AARSD1	S100P	FHL1	DNMT3B
PPWD1	CLDN3	KLF2	CDH8
COX14	CETN2	ADAMTS16	BNC1
RPL36A	MOCS2	CXCL8	ARL14EPL
NDUFAF4	RGS5	FOXN3	GPM6A
CENPW	KRT17	OIP5	PLCB1
MIEN1	ZNF846	NEK2	PLCH2
ZNF165	AGO3	RNF144A-AS1	SRGAP3
TRAPPC2L	OCEL1	IFIT2	FBN1
ZFP36	RNASEH2A	FGF13	CENPF
ZNRD1	CRYL1	ANGPT2	CCP110
LINC00152	WDR92	AURKA	ZNF699
DYNLL1	EXOSC8	NCOA7	YPEL2
EPB41L4A-AS1	SLC25A5	ASNS	SVIL
IFT43	IMMP2L	METTL4	TRIO
MAGOHB	ITGAE	PMS2	ZNF443
RPL38	NUDT5	CEP70	SZT2
PLA2G4C	APITD1	MICAL2	CDC14A
DNAL1	TMEM119	PNP	PDZD2
TMEM39B	AAMDC	GMPS	TBC1D8B
CHCHD5	PPCDC	KLF4	ATP9B
LSM1	PSMB10	RRM2	DDX60
RPL36	PIGP	KLF6	TXLNB
DUSP1	MTFR1	CHEK1	REV3L
CYSTM1	THOC3	TYMS	C3
IFNB1	ST8SIA4	DCLRE1C	AFAP1
ROMO1	KIAA0101	RPS6KA5	CHN1
RPL22L1	TMEM262	TMEM140	FANCI
KMT2E-AS1	TIPIN	RGS4	MICU3
UQCR10	HYLS1	XRCC4	PECAM1
BCS1L	LIN52	MELK	KIAA1161
ACYP2	FABP5	UCP2	CIT
SMDT1	HRASLS2	TRIB3	PTPN14
SNHG17	PIAS1	SAMHD1	KIF15
GEMIN2	SDHAF3	ABCC9	ADAMTS20
LSM6	TATDN3	GPRC5B	ERCC6L
TMEM216	FDFT1	IRAK4	AKAP6
MRPS33	FABP4	ERRFI1	LRP1
NT5C3B	TMBIM4	SP6	RNF144A
FAM195A	NMU	ACSL1	NAV2
PFDN2	SPIN3	KDM1B	RELN
ZNF593	MRPL13	WDR7	HACE1
C4orf48	RBM45	UEVLD	CHTF18
NDUFA3	TATDN1	FAR2	MBP
CDK2AP2	INIP	PMAIP1	PAX6
SNHG1	KNSTRN	CCDC6	ADAMTSL3
COPRS	DLGAP1-AS2	DPYD	NOD1
COA4	FAM104B	PTGER4	MYO9A
COMMD1	ARL3	PIP4K2A	TET2
FIS1	TMEM116	HJURP	IQGAP3
RANGRF	JDP2	SH3RF1	GABRA3
RPL13AP5	GK	PSAT1	NUP155
TMSB10	GSTO1	ANXA7	KIF14
RPL32	NUP37	TACC2	ZYG11B
GSTT1	ABCC4	OTUD1	E2F8
MINOS1	KRT75	PIF1	NPAS3
ZNF669	ST3GAL3	STAMBPL1	ADCY7
ATP5I	ZNF17	KPNA2	TEP1
ATPIF1	MGMT	GBE1	BRCA2
UBB	GEMIN6	KCTD18	COL5A1
H2AFX	MDH1	SLFN5	KNTC1
MRPL27	ATG4C	TTK	EYA1
UBE2S	MSRB1	PHGDH	PLCB4
GTF2H5	PSMA3	PNPT1	RALGAPA1
RPS9	PCMT1	CCDC15	DOCK9
RPL41	ZWINT	ABI1	ZNF45
DDIT3	POPDC3	C5orf22	NCOA2
RHOG	RPA2	MIER1	TRHDE
CNRIP1	HTATIP2	SMC2	ANKRD36B
PLA2G16	ARHGDIB	WARS	JMY
FAU	LINC00965	RAP1B	DROSHA
RPS15	POC5	PBK	FRYL
PDCD5	HDDC2	PTBP2	ZFP82
CCDC94	DERA	HDAC9	BICC1
TNFAIP8L1	STS	FOXM1	ATAD2
KRT10	HRSP12	CPNE8	ERC1
MRPL53	AVEN	CLK4	FAM160A1
C19orf33	POLE2	BACH2	NEURL1
RPL18A	SQRDL	TMEM135	KIF13A
ISOC2	STK3	SNAI2	RHBDL1
CDKN1A	SNX24	DCTN4	EXOC6B
ING1	SUGT1	CASP7	MED23
LLPH	SMIM15	BCAS3	KDM7A
C16orf13	IFT22	CKAP2	TOP2A
MRPL41	REPS2	HERPUD1	MYH3
RAB32	GNG10	TRIM24	DIAPH2
STRA13	RFC5	SUCLA2	MARCH1
INO80C	BIRC5	SRPK2	CASC5
IER2	NDUFS4	DDAH1	SRBD1
DYNLRB1	GSTZ1	RALGPS2	NMNAT2
MRPS11	SMIM22	UAP1	KIAA1109
LINC00998	PLA2G4A	CMPK2	SPECC1
LINC00493	CD24	DBF4B	KIAA1644
TRAPPC5	ASF1B	HIP1R	APC
SF3B5	HSD17B7P2	CEP55	MYO5C
RPL19	TIPRL	BCL6	GAN
RPL8	TMEM18	DUSP16	MOCOS
MEAF6	CCDC28A	NDC80	USP35
ALKBH7	YDJC	TBC1D15	OSGEPL1
RPL35	ZNF415	FNDC3A	PMS2CL
EIF1B	NQO1	ARNTL2	CENPE
CIART	THOC7	TMOD3	SRGAP2B
ATP6V1F	LINC01118	DDX58	MAP3K3
RPS19BP1	DPY30	NUP50	ZNF605
LINC01578	MAPK8	BCL10	PER3
COMMD9	METTL8	KITLG	PLB1
POLR2L	C12orf73	PPIL4	EPC2
DGUOK	GREM1	NEDD1	AFF1
TOMM6	ASB3	CXorf51A	MURC
PPP1R15A	NIFK	FRMD6	COL27A1
RPS19	DUT	ETS1	KCTD12
PKIG	RAD51C	SNX6	ADGRV1
NGDN	ING4	DDIT4	PLEKHM3
NDUFB7	CWC27	RAB8B	KIF4A
ATOX1	RTP4	KDM6A	ARHGEF28
NDUFB2	GDF15	NUSAP1	SCAI
PPIB	MSMP	BUB1	KIF23
HSPA8	LDHB	AOX1	PRKDC
PFN1	NDUFB5	FBXO39	PLCXD3
LAMTOR2	GPATCH11	TMPO	UBE4B
MRPS21	MRPL45	CYR61	SIRPB1
HSPB1	ASB9	ATL3	UBR2
MRPL14	HSPA14	SCN3A	ITPR3
EMD	ZFAND1	HIAT1	TMCC3
THUMPD2	PDSS2	B4GALT5	ZNF799
ADM	CCNB2	CUL2	TONSL
ATP6V0C	LINC00523	GNS	CDK12
HSPBAP1	MRPS22	SEPT7	ETV3
RHOB	MGST3		CNKSR3
OCIAD2	PTGR1		CLASP1
UBE2B	PHLDB3		RNF144B
UFC1	IRG1		ZBTB38
RPS11	MRPS35		XRN1
FTL	LINC01446		SYNJ1
MAD2L1BP	MRPL30		SLC2A11
ATF4	CHST11		ANKRD28
SAP18	MALSU1		WDFY3
GABARAP	UBE2V2		NCEH1
CSNK2B	TNFSF10		COL6A3
NHP2L1	MAD2L1		LOC646762
PPDPF	MRPL16		MXD1
C20orf27	UMPS		ZNF14
GUK1	APOA1BP		NFATC2
RPL23A	TIMM21		LAMA5
ERP29	CNIH4		SMCHD1
CLTB	TMA16		KIF18B
S100A11	ERI3		ZSWIM6
HN1	FAM210A		PKN2
PPP1R14B	DCTPP1		COG6
TUBA1B	MRRF		GMCL1
NPC2	CLEC11A		KAT6A
RMRP	SRGN		ARID1B
HMOX1	RPL5		CKAP5
GINS2	CLNS1A		TRANK1
TMEM256	PSENEN		POLE
SPC25	MGST1		ZMYM1
LOC644919	BET1		LATS2
ABRACL	SNRNP48		MYCBP2
RPPH1	NSMCE4A		ANKRD36
NDUFB1	CDKN2C		DDX60L
COMMD6	C16orf74		MTM1
WBSCR27	HSD17B11		SPECC1L
AURKB	COQ3		CEP83
CHAC1	NTPCR		NCAPD3
SNHG5	XBP1		PHTF2
RPS26	METTL6		PADI2
MRPL1	HMGN3		USP25
SNRPF	MRPL39		HERC2
KCTD6	CLPX		HIPK2
CWF19L1	SLC25A17		SORL1
EVA1B	FAM64A		TCP11L2
POC1A	GDI2		PPIP5K2
PTTG1	CETN3		KSR2
GLIPR2	KIZ		RAPH1
C12orf57	YBX1		SPIRE1
LRR1	APOPT1		TRRAP
RPLP2	ATIC		LUC7L2
UBL5	CCNA2		RICTOR
UBE2C	ATP5H		SEMA3C
ISCA2	G0S2		BMS1P4
RPL39	MED21		DYRK2
SNRPD2	NDUFAF2		BANK1
MRPL48	UBXN2A		IGF2BP1
SWI5	SIX1		TNKS
EXOSC1	APOL2		ACE2
SLIRP	PHF19		DIP2B
RPL39L	LSM8		FCHO2
C7orf31	COQ2		CEP44
RPS12	RBM38		TTC28
HUS1	ATAD1		CSRNP3
ATP5E	PPA1		CDK17
RPS13	ZCCHC10		PPP2R3A
EEF1B2	DCAKD		VPS13D
CACYBP	DTYMK		FANCD2
NDUFA1	ATP5C1		PLSCR4
RPS28	SNX7		MTHFD2L
BAX	RPL7		NEMP1
BOLA3	NDUFA8		AHNAK2
RPS21	TCEA1		LRBA
RNF7	CSRP2		HEATR1
CCDC34	PSMA1		UFL1
MRPS15	RPL26L1		KIAA1804
RPLP1	SLC30A6		RBM43
EMG1	FOPNL		SPAST
PRADC1	TMEM147		FN1
CCSER2	TAF1A		HMBOX1
RPS16	HSBP1		ALPK1
COX7B	COMMD10		ERMP1
BANF1	C16orf91		ACACA
TMA7	DBF4		E2F7
CMC1	PTGES3		PODXL
HMGB3	EMC2		DLG1
NDUFA12	EMP2		MYO5A
RPS3A	MRPS30		MYH14
UQCRQ	TMEM106C		ADD3
RPL37	GPX8		ZNF217
PRR13	HAT1		CHRDL1
SURF2	TMEM208		DOCK1
LOC100506844	DPCD		CAB39L
RPL37A	CKLF		ZAK
TOMM7	MRPL2		TENM3
RPL24	PRDX1		ZNF615
RPL31	MOSPD1		LMO7
ZFAND2A	PSMA4		DLG5
RPL27	GTDC1		EVC
SNHG6	CCDC167		MAGI1
RPS27A	CDK5		GPSM2
CKS1B	CCL26		CPEB2
TBCB	BTBD10		KAT2B
NME2	GALC		SAMD9
C11orf74	MMADHC		PRICKLE4
POLE4	ACTL6A		IGF2R
UQCRH	STARD3NL		INCENP
RPL34	RAB4A		DNA2
NUDT1	FN3KRP		SASS6
MORN2	TPM3		POLQ
ENY2	TPD52		SHROOM2
CCDC59	AIG1		ACACB
MRPL47	NDUFA9		ANKS1A
RPS14	TAF9B		MACF1
DDT	LPXN		DOCK7
SNRPG	RAN		CDK5RAP2
TMEM218	CHCHD3		FAM168A
SNRPC	ACP1		NOTCH1
COX6B1	FARP1		HECTD4
RPS6	GALK2		APOL6
RPS27	LOC339803		ABCA3
MAD2L2	NKAP		KMT2B
RPL27A	IFIT1		OSBPL10
NDUFA2	BPGM		CPEB4
POLR2F	MECR		MAST4
RPL35A	POLD4		EIF4E3
MRPL18	PDHB		MORC3
RPS20	LSM5		FKTN
NDUFB3	TMEM206		RAPGEF2
GAS5	NIP7		PLCG2
NDUFA4	NUDT11		ARHGEF12
LAMTOR4	GNAI3		STXBP3
TPRKB	CRIPT		RBM24
GCA	RNF149		TPK1
UQCC2	AHCY		JADE3
ATP5L	HEBP1		CHM
RPS29	FDX1		AR
PRAC1	DYNC1LI1		MAP3K4
MRPL52	DNAJB14		FBN2
NDUFS5	COQ10B		HERC5
RPS23	HAX1		AQR
C17orf89	CHCHD4		CEP192
GNG11	ELK3		UBN2
PIH1D1	STYXL1		HAUS6
PSMB3	APOBEC3B		RGL1
NENF	CAPZA1		LOC100288637
HIGD2A	TXNDC9		EYA4
UQCRB	MRPL3		ULBP1
C8orf59	CSTF1		FIGN
CDKN3	CBLL1		ARHGAP11A
FAM96B	KATNA1		DNAJC13
MRPL21	MED10		CDK6
CHCHD2	ATP5SL		IL6R
AURKAIP1	ANXA4		MED13L
COX4I1	TMEM14C		GRHL1
RPS8	MRPL24		CREB3L2
RPL30	VAMP4		CTCF
SAC3D1	KRT34		FAM20B
RPSA	ATRAID		PPFIA4
TRMT112	MARCH5		ARHGAP21
RPL36AL	SMIM12		PHC3
RPL13	MPI		PCNT
PCGF1	PPP2R5C		KIF20B
SNRPE	PRPS2		STK32B
NIT2	TASP1		SEL1L3
CKS2	RPL15		CBS
RPL26	CCT5		HOXB5
RPS10	IMPACT		ACVR1
COX6A1	CDKN2AIPNL		ZNF800
TBCA	UTP15		BACH1
FAM96A	PSMB9		TRAPPC8
ATP5G2	PFDN6		SMC5
KRCC1	BLOC1S3		SHCBP1
RPS15A	DCUN1D5		FAM53B
RPS18	ATP6V1D		CDK14
C19orf70	MRPL44		CEP120
CCDC58	MRPS9		LLGL2
MYEOV2	C21orf62		GON4L
POP5	BUB3		ZNF845
NDUFB11	RSL24D1		GLTSCR1L
COX7C	NFYB		HIP1
PFDN5	DTWD1		STAM
MRPS28	COA1		OPA1
CLDN14	DECR1		ANKEF1
UBA52	FARSB		ZNF543
BTF3L4	DSTN		ZNF611
SNRPD1	METTL14		GFPT1
TCEB1	ADPRM		DDX3X
TXN	RRAS2		SLC25A16
COX16	TMEM251		ABLIM1
NFU1	WDR54		MPDZ
MKKS	COMMD4		ITPRIPL2
C6orf48	RAP1A		TMX3
MRPL51	PRKAG1		RAD52
GLRX5	EIF3E		ERN1
HSCB	CCDC127		MED12
C2orf74	MIS18A		TAF4B
CENPA	SUMO1		EIF4G3
SOD1	DRG1		SATB2
NDUFAB1	ZCCHC17		ASCC3
COX6C	RRM1		PPFIA1
RPL23	YEATS4		GTF3C3
RPL12	NIPAL3		ARHGAP26
SHFM1	RPL4		CPS1
NDUFA13	HMGB1		NBEAL1
SUCLG1	PPP6C		ZNF432
ITGB1BP1	TIGAR		ARFGEF1
ATP5O	BCAS2		LIN54
TOMM5	SOD2		PXK
TMEM126B	AAGAB		FAM73A
SSBP1	CCND3		POLR3A
RPS24	SDHD		DYNC1H1
RBX1	SAR1A		SLC12A6
MRPL40	IFI44		DAAM1
MRPL11	AKIRIN2		STIL
NDUFB10	TMEM14A		PPARA
SDF2L1	TGIF1		RASSF2
EIF1	MRPL22		ATP11A
REXO2	NT5C3A		CREBBP
HES1	PSRC1		PDPR
RPS5	LGALS3		PSD3
RPS3	CDC42EP3		TRUB1
KIFC1	POLB		PIK3CB
NDUFB9	WIBG		SYNM
TPT1	PIGY		CDC42BPA
RPL10	DIABLO		POLA1
PVT1	NAA20		YTHDC1
UXT	NAA10		USP9X
STMN1	C2orf69		UHRF1BP1
TMEM258	DFFA		MTOR
MMAB	LACTB2		TTLL5
NACA	ZNF490		FRS2
NDUFA11	MRPL35		IQGAP1
DBI	TALDO1		ARHGAP29
GOLGA7	MRPS5		MYO10
RPS7	CENPL		NBR1
B4GALT3	PPP2R2A		SPATA5
RPL18	HDAC8		EP400
LSM4	MRPL50		DPP8
NUPR1	MRPL42		JADE1
NOP10	FAM192A		MITF
LSM3	RNF14		WDR11
TCEB2	UBE2E2		IFIH1
EIF3K	TSSC1		PAPSS2
PCBD1	NSMCE1		AMOTL1
RPL17	COPS4		PTPN21
RPS27L	SIGMAR1		RREB1
EIF4EBP1	SNRPA1		KIAA0430
SNRPB2	SKA2		CD2AP
FBL	SBDSP1		MAP4K3
FUNDC1	CMSS1		ASAP2
SRSF3	ATP5G1		HEATR6
RPS4X	TMEM70		TRIM69
PEBP1	ORC6		FOXJ2
COX7A2	TBPL1		TIAM1
IL24	LINC00499		LRRK1
RPLP0	PRMT3		CEP170
TUBA1C	NUP54		CERK
MANF	SRI		PHLPP2
LRRC75A-AS1	ARPC5L		ATP9A
PPIA	CARHSP1		DOCK10
GSTP1	KATNBL1		RFX7
SIVA1	FRG1		TNPO1
RNF181	CCDC115		CCDC69
PSMB6	IER3IP1		ZNF430
RPL22	TTC1		ZFAT
RPL6	GYG1		NCAPD2
CCDC90B	ARFIP1		SP4
EIF3F	PCK2		MYH10
TOMM22	ESD		CNOT1
RPL11	NIPSNAP1		ANKRD13C
ZCRB1	ZCCHC7		IPW
COX5B	NDUFV2		HTT
SEC61G	PREP		MTMR9
RPS25	DCTN3		KLF11
RPL14	LDHA		AKAP2
NEDD8	SELK		STXBP1
NDUFS6	PERP		MREG
GADD45GIP1	USMG5		ZDHHC17
PSMB1	TUBA3C		VPS13C
PSMA5	EVA1A		ATP11C
CHCHD1	MRPL37		CUL9
PSMA2	RHEB		HIVEP2
SNF8	PEMT		CBX7
PRELID1	RTN3		USP46
NDUFB4	HBP1		AP4E1
NHP2	ACTR6		FNBP1
UBALD2	COX5A		NCKAP1
SCAND1	C14orf1		DCP2
APEX1	NUDT22		DGKH
NSMCE2	RNF141		NF1
CGRRF1	RAE1		KMT2D
AMZ2	UTP11L		STAG2
RPL7A	CCDC53		KIF18A
H2AFZ	BLOC1S1		RBL2
BTF3	MRPL20		IFT172
POMP	FAM210B		ECT2
ARF5	SAP30		TUBGCP3
CDC20	CCT4		NR2C2
COX8A	GPHN		ANKIB1
HMGB2	DTD1		PARD3
OAZ1	LSM10		LEMD3
UBXN1	NANS		FBXL20
CDK2AP1	GLO1		CEP152
GPX1	APTX		COL4A3BP
RPS2	MRPS23		ARL6IP6
RPL10A	MOB1A		ZNF567
RPL29	STT3A		MCTP1
CDCA8	PSMB2		SAPCD2
	ZNF277		ALMS1
	MRPS10		IFT81
	EIF3I		PTPRK
	COPZ1		PPP4R1L
	CCNDBP1		ZNF462
	RUVBL1		SOGA1
	ZFPL1		MAP4K4
	CUEDC2		MERTK
	MORF4L1		VPS13A
	ERAL1		TCF12
	SRP9		ZC3H12C
	PRDX3		SASH1
	PDCD10		DIP2A
	OSGEP		ZNF721
	RWDD2B		BAHCC1
	PSMD10		SPAG9
	POLR2K		CEP97
	KDELR1		HECTD1
	ZNF75A		ACTR8
	PPHLN1		EPB41L5
	PFDN4		ARHGEF6
	ERH		COL3A1
	VDAC3		SOS2
	AASDHPPT		SRFBP1
	MRPL19		IPO8
	GGH		TAF1B
	WBSCR22		MOSPD2
	SLC35A5		PIKFYVE
	ATP5F1		HIPK1
	GSTM3		ZC3H7A
	IGBP1		XPOT
	CCNH		ATG2B
	FAM162A		FMN2
	GSKIP		ZXDC
	POLR2G		DMD
	MRPS18C		SH3D21
	SLC39A11		ETS2
	NRBF2		SEC23A
	GTF2B		MPP5
	CBR1		ULK1
	CHORDC1		DGKA
	C8orf33		DSTYK
	HNRNPC		ZNF160
	SPAG4		ZEB2
	EEF1G		GLCCI1
	FAM220A		BTBD3
	ALDH7A1		EPG5
	ZFAND6		XPR1
	GHITM		CREB1
	METTL9		KIDINS220
	CAPNS1		RCOR1
	COPS6		USP39
	GOLT1B		KIAA1468
	NDUFA10		COG3
	GOT1		UBE3C
	PLAUR		ITPR1
	IMPA1		ERCC6-PGBD3
	RHOA		ARFGEF2
	PSMD9		TP53BP2
	TPI1		SNX9
	PA2G4		RP2
	OLA1		NCAPG2
	RAP2B		HUWE1
	EIF5A		ACSL4
	C21orf91-OT1		PCCA
	UBE2E3		TPP2
	MDH2		GRB10
	TWISTNB		TJP1
	ECHS1		EFR3A
	C14orf2		MYOF
	MSL3P1		SMC1A
	STOML2		MLLT4
	ATP6V1E1		USP42
	SEP15		PLXND1
	CLEC2B		ALDH3B1
	GTF2A2		SLK
	UROD		VPS54
	CSE1L		CTDSPL2
	PRR16		PPP4R2
	TSR2		BUB1B
	RAP1GDS1		FAM83D
	SNX2		PRC1
	GNB2L1		ANO6
	ACAT1		NHLRC2
	VTA1		SNAPC4
	CDK9		VAV2
	PCNP		WDR62
	PSMB4		IPO7
	NSMAF		USP47
	TSPO		MTRR
	NDUFA6		ZNF142
	SEC13		FER
	NR1D1		PTPN11
	CDA		SHPK
	BNIP3		WDFY1
	PSMB5		KIF20A
	ATP5G3		ATM
	MRPS2		SMG1
	ETFA		CHD8
	SMIM7		KIAA1671
	SARS		ZNF407
	C14orf166		STRN3
	MRPL55		GRAMD1B
	NDUFS7		GOLGB1
	WDR70		SLC4A7
	LTA4H		RC3H1
	GNPNAT1		ZNF704
	CCDC43		SIPA1L1
	ICT1		DNMBP
	SUMF2		PHLPP1
	POP7		PPL
	HINT1		PHF6
	PNO1		ARHGAP35
	NUCKS1		SCRN1
	NCOA5		RHBDD1
	EBP		EXOC2
	FTSJ2		RNF111
	YWHAB		CBLB
	RRP15		UHRF2
	PHAX		TGFBRAP1
	ECI2		SDHAP1
	CPSF3		KIAA1549
	SNRPA		NUP205
	PSMA6		INTS8
	GNPDA1		NCOR2
	G6PC3		WWC3
	OAS1		MTMR6
	WDR89		HERC1
	VPS29		DOPEY2
	OST4		GNPTAB
	IL18		CNST
	EIF3M		KBTBD2
	CLTA		LIN9
	SEC11A		CDC42BPB
	CEBPG		RNGTT
	TMEM161A		ZMYND8
	MRPS16		ANAPC1
	TMEM219		SLC30A9
	SUB1		ZNF426
	SRXN1		UBR5
	PGRMC1		ZCCHC2
	YWHAE		STRN
	GLRX3		SLC35A3
	COPS8		SLC39A10
	MICU1		ARHGEF7
	COQ5		GATA6
	DARS-AS1		WHSC1
	CDC42		TNKS2
	MRPL9		EEA1
	ETFB		ATP8B2
	STAMBP		HBS1L
	MTX2		TRIM67
	EMC7		CEP350
	NUDT21		TEAD1
	MIF		PLCD1
	ENSA		RPS6KC1
	ALDH9A1		FOXN2
	TXNL4A		MTR
	MXI1		SPAG5
	TIMMDC1		SSH1
	PSMD6		KIAA1033
	MRPL33		NSD1
	HMGN2		FAM84B
	GMPPA		CYP26B1
	PROCR		SRGAP1
	SPR		RASA1
	RARS		PHF2
	UBE2E1		LYSMD3
	CCT8		FAT4
	SRP14		NARS
	PRDX5		C11orf30
	AP2S1		N4BP1
	FHL2		IARS
	VAPA		ZNF614
	CDKN2A		EP300
	NECAP2		TPX2
	EIF3L		HELZ2
	SEC62		PTPN13
	NDUFB8		TBC1D5
	PCNA		COL12A1
	MRPL17		DNAH1
	IDH1		USP48
	PBDC1		MID1
	TYSND1		FMNL2
	BTG1		PHF20
	PRDX2		MAPK1
	ARPC3		RECQL
	ACOT7		POLD3
	CNBP		AHNAK
	SYAP1		ZNF711
	SHMT2		PITPNM1
	TMEM27		AMMECR1
	GTF2F2		FUBP3
	PRPSAP1		UBR4
	YPEL5		GNPAT
	PARK7		ARHGAP17
	ILF2		SH3D19
	PDHA1		PAPOLG
	RCN1		PRPF8
	CNOT2		HIPK3
	PSMD13		LRCH1
	ADK		CEP250
	UBE2N		SPTLC1
	CLPP		FAM60A
	SSR3		LMTK2
	AP3S1		FBXW8
	EEF1A1		KLF12
	GORASP2		APBB2
	ATXN10		NR3C1
	CCT7		SPIDR
	MTIF2		NEK7
	FKBP1A		FAM13B
	SNX3		SNX13
	SPOP		ZNF598
	SUPT4H1		IBTK
	EIF2S2		TRAPPC10
	KCMF1		CASK
	EIF2S1		CFAP97
	AK2		TOR1AIP1
	RTCB		RNF213
	CHMP5		RERE
	APRT		CLIC4
	PAICS		SLC2A14
	TMED2		PEAR1
	PRCP		C7orf60
	CHP1		DOCK5
	PHB2		BCR
	CIR1		ACBD5
	OAZ2		NCOA3
	ISG20		SLC23A2
	UGP2		OBSCN
	CLIC1		FNBP1L
	CYC1		PPP1R12C
	PPP2R5E		PPFIBP1
	SKP1		MIB1
	TUBB		PDS5A
	COX7A2L		VPS53
	ATG12		PLEKHA6
	PRDX4		PLD2
	CUL3		ZNF616
	SDCBP		SLC7A1
	JKAMP		CBFB
	PSMD8		TRIM9
	SF3B6		ANKRD52
	GOT2		PPM1H
	RTFDC1		CDAN1
	GARS		RNF19B
	SLC25A3		RASSF8
	CITED2		TLK1
	GEM		MAN2A1
	UQCRC1		BMPR2
	PPP2CA		SRGAP2
	UBE2D2		COL4A1
			ANLN
			PLEKHA5
			CDC14B
			PKD1
			SPTBN1
			PFAS
			INTS9
			C20orf195
			SPTLC2
			RRM2B
			AHCTF1
			KANK1
			MYO1E
			COL5A2
			CCSAP
			TMEM237
			KIF11
			TYW1
			LARS2
			ZRANB1
			JAK1
			WDR44
			UHMK1
			ARHGAP31
			FAM208B
			KIAA1551
			RACGAP1
			ZFR
			HMMR
			HIVEP1
			TTC33
			PHACTR2
			MET
			HELZ
			STK38L
			ZFYVE16
			SART3
			FBF1
			TAOK1
			C5orf42
			ATE1
			TPCN1
			BRD8
			LOC146880
			ZNF37BP
			KIAA0232
			ANKRD50
			PCGF3
			ZKSCAN1
			SLC7A11
			HPS3
			CTTNBP2NL
			RRN3
			DYSF
			AFF4
			ZNF136
			TNC
			PLEC
			CHD2
			NUP133
			ZFP1
			CCDC117
			FOXO3
			TIMELESS
			SETD2
			ZMIZ1
			UGGT1
			SESN2
			KLF3
			EXOC4
			WRN
			R3HDM1
			AKAP10
			CEP135
			TXNRD1
			IPMK
			NEDD4L
			ZFX
			RAB30
			GBF1
			ZNF106
			ZNF525
			TTC23
			NUF2
			DCK
			HLTF
			SEL1L
			IPO5
			BCOR
			CLTC
			YEATS2
			CREBRF
			OSBPL8
			STAU1
			TMF1
			SHTN1
			SPOPL
			ITCH
			BIRC6
			LTN1
			SNRK
			TCHP
			ATP2B4
			HSPG2
			CERS6
			GLIS1
			RBM33
			FCHSD1
			ABL2
			FOXK1
			TNFAIP3
			LMNB1
			MARK3
			ZNF558
			DST
			MTMR2
			RALGAPB
			SPIN1
			TMEM38B
			FEM1C
			AIDA
			ELF1
			NUPL1
			USP32P1
			PHKB
			CLASP2
			SIRT1
			KIF16B
			GFM1
			CRAMP1L
			USP7
			ZNF507
			STAM-AS1
			PARP4
			USP4
			FAM120A
			FLYWCH1
			MYO9B
			NAA25
			JAG1
			NUP98
			HSPA13
			RFWD3
			SMARCAD1
			WDR75
			TANC2
			GOLGA3
			LRCH3
			GNE
			CKAP2L
			SEC24D
			NDUFS1
			ZNF133
			UNC119B
			DICER1
			PHF3
			CELSR1
			TNRC18
			KDM4A
			TFAP2C
			PIK3C2A
			CSNK1G3
			EML1
			GABBR1
			RBFOX2
			AMOTL2
			DOCK6
			OTUD7B
			DBT
			PHF8
			KIAA1217
			DYNC1LI2
			OXSR1
			TRIM5
			EVPL
			CUX1
			GULP1
			MDC1
			KIF3C
			TBL1XR1
			MED14
			SACM1L
			GTF2A1
			NUP188
			SYT1
			BRWD3
			WDHD1
			PKD1P1
			STK10
			PTPRM
			SEC24B
			BRPF3
			ATXN1L
			POLG
			NCOA4
			CDCA2
			KIF13B
			BCL9
			PSME4
			NOTCH2
			MIS18BP1
			SEPT10
			KIF1B
			TRIP12
			SUPT16H
			KIF3B
			GCLC
			RAD21
			PDPK1
			PAPSS1
			CHD9
			NEDD4
			ESCO1
			KDM3B
			RAB3GAP1
			LIMS1
			IRAK2
			TEX2
			AP2B1
			PLXNB1
			ATP2C1
			YLPM1
			LUZP1
			MICALL1
			EPHA4
			PUM2
			POU2F1
			SERTAD2
			ZC3H11A
			DYRK1A
			ZMYM2
			TAF8
			FLNB
			YAP1
			TMEM65
			KMT2C
			METTL16
			BTAF1
			EPB41L3
			GPT2
			PPTC7
			SIX4
			LANCL1
			PDZD8
			PRPF4B
			FAR1
			PPP1R13B
			TCF7L1
			LTBP2
			ACAP2
			MAPKBP1
			FMR1
			STK4-AS1
			KMT2A
			PRKCI
			ZFYVE26
			TOP2B
			ABHD2
			XPO4
			TRPS1
			ESPL1
			AZIN1
			RAB27B
			USP53
			SMARCA5
			PLXNA3
			EHMT1
			GTPBP1
			FER1L4
			NBPF1
			ZNFX1
			PHIP
			GRPEL2
			PI4KA
			ANKFY1
			CBL
			ATRN
			SYNE1
			TBC1D23
			CUL5
			KIAA0196
			EIF3A
			COG2
			OAS3
			CLIP1
			NCOA6
			CTNNB1
			CWC22
			CCDC93
			SOS1
			ZEB1
			TAF2
			CHD6
			ETV1
			WAC
			MAU2
			VPS41
			PFKFB2
			SSFA2
			RBM27
			SUCLG2
			PPP2R5A
			KIAA0368
			EPRS
			RCAN1
			SECISBP2L
			DPY19L4
			VPS8
			KIF2C
			KLHL24
			FNIP1
			RIF1
			COPB1
			PCM1
			ZZZ3
			RBM39
			UACA
			CNOT6
			IL7R
			NR1D2
			BCLAF1
			RABGAP1
			ZNF331
			CREB5
			CALCOCO1
			RPS6KA3
			BRD1
			KAT7
			GPATCH8
			CHFR
			G2E3
			NFKBIZ
			LSM14A
			ROCK2
			AIM1
			ZNF318
			NUP160
			KANSL1
			KDM3A
			ZMYM4
			AP1G1
			MAPK8IP3
			FBXW11
			PLS3
			NSF
			PDCD4
			UHRF1BP1L
			PHACTR4
			INO80
			POGK
			PJA2
			TRIP11
			TNRC6A
			MAP2K4
			ROBO4
			NBAS
			SCN8A
			PACS1
			CDCA5
			ABLIM3
			RNF19A
			ARIH1
			ATF7IP
			TTC37
			SMG7
			DENND5A
			PPP1R8
			GAPVD1
			FAM102A
			MGAT5
			WAPAL
			ZNF468
			NTN4
			ARID5B
			FBXO42
			SMURF2
			CYFIP1
			ASAP1
			LIMD1
			ITSN1
			SPEN
			ABI3BP
			ZZEF1
			PPP6R3
			EIF2AK2
			HIF1A
			CDC42EP4
			KAT6B
			WNK1
			SCRIB
			AXL
			HNRNPUL1
			ARL6IP1
			ZNF638
			ZCCHC14
			CPSF2
			DPP9
			PRRC2B
			SLC38A2
			INPPL1
			NUP93
			SOCS5
			RAPGEF1
			UBA2
			MDM2
			MEF2D
			FLNC
			FBRSL1
			ZNF37A
			TPM4
			KIF1C
			MBTPS1
			MEF2A
			TACC1
			INTS1
			BOD1L1
			CYTH3
			MCM3AP
			NUMB
			ESYT1
			CHD3
			CAMSAP2
			PRKAA1
			POGZ
			USP12
			ENAH
			MAVS
			ZCCHC24
			CPSF1
			GCN1
			RLF
			NRIP1
			LRPPRC
			TNPO3
			PIEZO1
			SF3B1
			PTK2
			FASN
			DDHD1
			HK2
			UBE2H
			PPP4R3A
			LSM14B
			UBE3A
			TRIM25
			CLIP2
			PLCB3
			LARS
			MINK1
			JMJD1C
			MBNL1
			FAM91A1
			SRCAP
			PLK1
			TRIM38
			SUN1
			AKAP12
			PCNX
			UVRAG
			ZNF317
			SLC39A14
			PPP4R1
			ETV5
			GLUD1
			CAB39
			SBNO2
			QKI
			SH3KBP1
			LIMA1
			ELL2
			LPIN2
			PTPRF
			KDM5C
			MIR103A1
			MSN
			BPTF
			MED13
