# Supplementary material for: G3BP1-linked mRNA partitioning supports selective protein synthesis in response to oxidative stress
Source: Nucleic Acids Res. 2020 May 14;48(12):6855–73. doi: 10.1093/nar/gkaa376 (PMC7337521; doi:10.1093/nar/gkaa376)
Supplement: gkaa376_Supplemental_Files [file gkaa376_supplemental_files.zip › Table_S8_G3BP1_paritioned_transripts_with PSs.xlsx]

## Sheet: Sheet1
cat_A_G3BP1_associated_P_Depleted	cat_B_G3BP1_dissociated_PS-enriched	cat_C_G3BP1_associated_PS_enriched	cat_D_G3BP1_dissociated_PS-depleted
TEX40	ZNF284	MT1X	EIF4E3
RBP7	EGFR	HSPA1B	RBM24
C11orf73	DOCK11	HSPA1A	SLC25A16
MSRA	SYTL4	EGR1	CERK
TUSC2	MEGF6	HSPA6	NEK7
COX14	DOCK4	FOS	C7orf60
MIEN1	DNMT3B	ZNF684	CBFB
TRAPPC2L	PLCH2	SLC30A1	TMEM237
CYSTM1	SRGAP3	SNAI1	DCK
ROMO1	FBN1	ZBTB49	TMEM38B
UQCR10	CENPF	SNHG12	AIDA
ACYP2	SVIL	ZFP36	FBXW11
LSM6	ZNF443	PLA2G4C	USP12
PFDN2	TBC1D8B	DUSP1	ZCCHC24
ZNF593	ATP9B	SNHG17
C4orf48	DDX60	ZNF669
NDUFA3	FANCI	PPP1R15A
CDK2AP2	CIT	HSPA8
COPRS	KIF15	ADM
COMMD1	LRP1	RHOB
FIS1	ADAMTSL3	HMOX1
RANGRF	IQGAP3	LOC344887
GSTT1	GABRA3	MEIS1
MINOS1	KIF14	PIAS1
ATP5I	TEP1	ABCC4
ATPIF1	COL5A1	HSD17B7P2
UBE2S	KNTC1	GDF15
PLA2G16	RALGAPA1	IRG1
PDCD5	TRHDE	CHST11
KRT10	FRYL	RRM1
C19orf33	ATAD2	IFI44
ISOC2	ERC1	GPHN
C16orf13	EXOC6B	STT3A
MRPL41	MED23	PLAUR
RAB32	TOP2A	CSE1L
STRA13	CASC5	NR1D1
DYNLRB1	SRBD1	TMEM161A
TRAPPC5	APC	SETX
ATP6V1F	PMS2CL	ZC3HAV1
RPS19BP1	CENPE	MTO1
PKIG	KIF4A	KLF2
NDUFB7	ARHGEF28	ADAMTS16
NDUFB2	KIF23	WDR7
PFN1	PRKDC	DPYD
LAMTOR2	UBR2	PTGER4
MRPL14	ITPR3	SLFN5
EMD	ZNF799	TTK
UBE2B	ETV3	PHGDH
SAP18	CLASP1	SMC2
CSNK2B	XRN1	PTBP2
NHP2L1	COL6A3	FBXO39
PPDPF	ZNF14	CYR61
C20orf27	LAMA5	GNS
CLTB	SMCHD1
S100A11	KIF18B
HN1	CKAP5
PPP1R14B	POLE
GINS2	ZMYM1
KCTD6	MYCBP2
GLIPR2	DDX60L
UBL5	USP25
ISCA2	SORL1
SLIRP	TRRAP
CACYBP	RICTOR
NDUFA1	SEMA3C
BAX	BMS1P4
BOLA3	TNKS
RNF7	DIP2B
MRPS15	TTC28
PRADC1	VPS13D
BANF1	FANCD2
CMC1	HEATR1
NDUFA12	UFL1
UQCRQ	FN1
PRR13	ALPK1
SURF2	ERMP1
CKS1B	PODXL
TBCB	MYH14
POLE4	CHRDL1
NUDT1	TENM3
MORN2	LMO7
SNRPG	SAMD9
MAD2L2	IGF2R
POLR2F	INCENP
UQCC2	DNA2
MRPL52	DOCK7
NDUFS5	CDK5RAP2
C17orf89	NOTCH1
GNG11	ABCA3
CDKN3	MAST4
FAM96B	PLCG2
MRPL21	FBN2
AURKAIP1	AQR
CKS2	CEP192
KRCC1	DNAJC13
C19orf70	CREB3L2
CCDC58	KIF20B
POP5	HOXB5
TCEB1	GON4L
TXN	ZNF845
NFU1	MPDZ
MRPL51	RAD52
GLRX5	MED12
CENPA	EIF4G3
NDUFAB1	ASCC3
COX6C	GTF3C3
ITGB1BP1	POLR3A
ATP5O	DYNC1H1
TOMM5	DAAM1
MRPL40	ATP11A
NDUFB10	PDPR
SDF2L1	SYNM
REXO2	POLA1
NDUFB9	YTHDC1
MMAB	USP9X
NDUFA11	MTOR
DBI	IQGAP1
GOLGA7	MYO10
LSM4	SPATA5
NOP10	EP400
TCEB2	IFIH1
PCBD1	HEATR6
RPS27L	CEP170
EIF4EBP1	ZFAT
PEBP1	MYH10
SIVA1	VPS13C
RNF181	CUL9
CCDC90B	KIF18A
ZCRB1	IFT172
COX5B	ECT2
SEC61G	CEP152
NDUFS6	PTPRK
GADD45GIP1	MERTK
CHCHD1	VPS13A
SNF8	HECTD1
PRELID1	COL3A1
NHP2	IPO8
UBALD2	ATG2B
AMZ2	ZNF160
ARF5	EPG5
OAZ1	XPR1
CDK2AP1	KIDINS220
GPX1	KIAA1468
PRTFDC1	ITPR1
FXN	HUWE1
SNCB	TPP2
PARPBP	TJP1
PXMP2	MYOF
CBY1	SMC1A
CETN2	BUB1B
MOCS2	SNAPC4
CRYL1	ZNF142
APITD1	KIF20A
AAMDC	ATM
TMEM262	CHD8
FABP5	ZNF407
SDHAF3	SIPA1L1
TATDN3	DNMBP
NMU	PPL
MRPL13	RNF111
FAM104B	CBLB
ARL3	SDHAP1
JDP2	NUP205
MSRB1	HERC1
HDDC2	DOPEY2
DERA	ZMYND8
HRSP12	UBR5
AVEN	SLC39A10
SNX24	EEA1
BIRC5	TRIM67
CCDC28A	MTR
YDJC	SPAG5
THOC7	KIAA1033
DPY30	C11orf30
DUT	EP300
RAD51C	COL12A1
MALSU1	RECQL
UBE2V2	UBR4
APOA1BP	PRPF8
DCTPP1	CEP250
CLEC11A	SLC23A2
MGST1	PPFIBP1
C16orf74	VPS53
NTPCR	CDAN1
HMGN3	COL4A1
APOPT1	ANLN
ATP5H	SPTBN1
G0S2	PFAS
NDUFAF2	INTS9
RBM38	AHCTF1
DTYMK	KANK1
NDUFA8	MYO1E
CSRP2	KIF11
TMEM147	LARS2
HSBP1	WDR44
COMMD10	FAM208B
TMEM106C	MET
CKLF	ZFYVE16
GTDC1	SART3
CDK5	BRD8
BTBD10	LOC146880
STARD3NL	SLC7A11
TPD52	DYSF
ACP1	TNC
LSM5	PLEC
CRIPT	NUP133
CHCHD4	UGGT1
MED10	WRN
VAMP4	GBF1
SMIM12	HLTF
IMPACT	SEL1L
CDKN2AIPNL	BCOR
PSMB9	CLTC
DSTN	TMF1
RAP1A	LTN1
SUMO1	ATP2B4
CCND3	HSPG2
TMEM14A	TNFAIP3
PIGY	ELF1
UBE2E2	GFM1
SIGMAR1	PARP4
SRI	JAG1
ARPC5L	NUP98
IER3IP1	HSPA13
NDUFV2	RFWD3
DCTN3	SMARCAD1
RHEB	WDR75
PEMT	SEC24D
COX5A	CELSR1
C14orf1	KDM4A
NUDT22	PIK3C2A
RNF141	GABBR1
CCDC53	AMOTL2
BLOC1S1	PHF8
MRPL20	TRIM5
FAM210B	EVPL
DTD1	MDC1
MRPS10	NUP188
ERAL1	WDHD1
SRP9	STK10
POLR2K	CDCA2
ERH	KIF13B
FAM162A	NOTCH2
GSKIP	MIS18BP1
MRPS18C	SUPT16H
C8orf33	KDM3B
FAM220A	AP2B1
PSMD9	PLXNB1
EIF5A	YLPM1
UBE2E3	EPHA4
STOML2	FLNB
GTF2A2	BTAF1
PRR16	LTBP2
TSPO	MAPKBP1
NDUFA6	ZFYVE26
BNIP3	TOP2B
ETFA	ABHD2
NDUFS7	SMARCA5
CCDC43	PLXNA3
ICT1	ZNFX1
POP7	PHIP
VPS29	ANKFY1
MRPS16	ATRN
SUB1	SYNE1
SRXN1	OAS3
COPS8	CTNNB1
MIF	CWC22
TXNL4A	TAF2
MRPL33	KIAA0368
SPR	EPRS
UBE2E1	KIF2C
SRP14	RIF1
PRDX5	COPB1
AP2S1	PCM1
CDKN2A	RBM39
MRPL17	BCLAF1
ARPC3	CALCOCO1
CLPP	NFKBIZ
AP3S1	AIM1
FKBP1A	NUP160
SNX3	KDM3A
KCMF1	AP1G1
APRT	MAPK8IP3
TMED2	TRIP11
OAZ2	ROBO4
CYC1	NBAS
PSMD8	ATF7IP
UBE2D2	TTC37
CENPU	GAPVD1
SAT1	NTN4
FHL1	ARID5B
OIP5	CYFIP1
TYMS	ABI3BP
RAP1B	PPP6R3
	HIF1A
	ZNF638
	SLC38A2
	FLNC
	BOD1L1
	ESYT1
	POGZ
	CPSF1
	GCN1
	LRPPRC
	PIEZO1
	SF3B1
	FASN
	HK2
	LARS
	JMJD1C
	SUN1
	LIMA1
	PTPRF
	KDM5C
	MSN
