# Supplementary material for: G3BP1-linked mRNA partitioning supports selective protein synthesis in response to oxidative stress
Source: Nucleic Acids Res. 2020 May 14;48(12):6855–73. doi: 10.1093/nar/gkaa376 (PMC7337521; doi:10.1093/nar/gkaa376)
Supplement: gkaa376_Supplemental_Files [file gkaa376_supplemental_files.zip › Table_S9_oligos used for qPCR_ISH_siRNA transcfection.xlsx]

## Sheet: Sheet1
Table 9: Oligos used for qPCR, ISH and G3BP1 Kd
qPCR
Primer Name	Sequence
ACTRT3F	TCAACCTCTTTCCCTGGTTTAG
ACTRT3R	CCTCCCATCCACACTGATATTT
BADF	CTCCACATCCCGAAACTCCA
BADR	GAGACAGCACGGATCCTCTT
BAXF	GGACGAACTGGACAGTAACATGG
BAXR	GCAAAGTAGAAAAGGGCGACAAC
BIDF	GACTGTGAGGTCAACAACGG
BIDF	GCTTTGGAGGAAGCCAAACA
CHAC1-F	TCCCTCTGTCTGTCTGTCTATC
CHAC1-R	GTGATGAGCTTCCCAGGAATAG
CIART-F	GCGTTTCTTCCTATTCCTCCTAC
CIART-R	CTTGTCCTCCCTCTCACTATCA
DNAJB1-F	CTGTCTTCTCTTTGGCCATCTC
DNAJB1-R	CTGCTGGAACGAGAGGTATTG
DUSP1-F	CCTCTGGGTTTCTAAGCAGTTAT
DUSP1-R	GTCAGATGGACTTGATGTACCC
EGR1-F	GCCTCCAGAGGATGTTCAATAA
EGR1-R	TGAGGGCAATGAGGACATAAC
FOSF	TGCTTTGCAGACCGAGATTG
FOSR	ATCAAGGGAAGCCACAGACA
FOXA1-F	AGGGCTGGATGGTTGTATTG
FOXA1-R	GTGTCTGCGTAGTAGCTGTTC
G3BP1F	ATGCAGTCTACGGACAGAAAGA
G3BP1R	GAGCATCAACATGGCGAATCT
HES1-F	CCATCTTTCCAGGAGGCTTT
HES1-R	GACACGCTCCACTTCTTTAT
HIF1A-F	GTCTGCAACATGGAAGGTATTG
HIF1A-R	GCAGGTCATAGGTGGTTTCT
HMOX1-F	TCTTGGCTGGCTTCCTTAC
HMOX1-R	CATAGGCTCCTTCCTCCTTTC
HSP1AF	AAGTACAAAGCGGAGGACGA
HSP1AR	GACACTTGTCCAGCACCTTC
HSPA6-F	CCCATCATTGAGGAGGTTGAT
HSPA6-R	CTGAAGGGCAGGATCATAGAAG
JUND-F	ACGAGCTCACAGTTCCTCTA
JUND-R	GCTGGTTCTGCTTGTGTAAATC
JUNF	CGTGAAGTGACGGACTGTTC
JUNR	GTAGCCATAAGGTCCGCTCT
MT1X-F	CAGCTGTGCTCTCAGATGTAA
MT1X-R	AGATGTAGCAAACGGGTCAG
MT2A-F	ACTCTAGCCGCCTCTTCA
MT2A-R	GCATTTGCACTCTTTGCATTTG
NFE2L2 (NRF2)-F	CAGATGCCACAGTCAACACA
NFE2L2 (NRF2)-R	GGGCTCAGCTATGAAAGCA
NUPR1-F	CTACGAGAGAGGTTGGGAAATG
NUPR1-R	CTCTCTCTGGTTCCCTTTCATC
PPP1R15A-F	GAACCTCTACTTCTGCCTTGTC
pPP1R15A-R	GTCTTCCTGGCTCCTTTACTTC
RARRES3F	CAGGCGTTCTCTAGATCCTTTC
RARRES3R	GGGCAGATGGCTGTTTATTG
SEPTF	CAGGACCAAGCCCTAAAGGA
SEPTR	CCAGCATTGTCCTCAGCTTC
SERTAD3-F	GAAGGTGGGTCTTCCTGAATTA
SERTAD3-R	GCAGGAAAGGTGGAAGAAATG
SLC30A1-F	AAAGATGCTGGAGGGAATGTAA
SLC30A1-R	CTGTTTCAAGGCAGAACCATAAC
SNCBF	CGTCGTGTGTTGTGATTGTG
SNCBR	GCTCTGGCTACAGACAGATTAG
YBX1-F	GGAGGGTGCTGACAACCA
YBX1-R	GCTGTCTTTGGCGAGGAG
ZFP36-F	GGATCCGACCCTGATGAATATG
ZFP36-R	GAAACAGAGATGCGATTGAAGATG
ISH
FOS	ATCAAGGGAAGCCACAGACA
JUN	TAGCCATAAGGTCCGCTCT
BAX	CAAAGTAGAAAAGGGCGACAAC
HSPA1A	GATAAGATGGCACACTGCAATG
siRNAs
siG3BP1-A	AAACCCACCAAAGACCUCAUCUUGG
siG3BP1-B	UAAUUUCCCACCACUGUUAAUGCGC
